# Supplementary material for: DNA methylation of hematopoietic stem/progenitor cells from donor peripheral blood to patient bone marrow: implications for allogeneic hematopoietic stem cell transplantation
Source: Clin Exp Med. 2023 Apr 7;23(8):4493–510. doi: 10.1007/s10238-023-01053-w (PMC10725404; doi:10.1007/s10238-023-01053-w)
Supplement: Supplementary file 3 — Supplementary file3 (XLSX 3605 KB) [file 10238_2023_1053_MOESM3_ESM.xlsx]

## Sheet: DMPs_t1VSt0
Supplementary Table S1
DMPs between all grouped T0 vs all grouped time points
row.names	chr	pos	Islands_Name	Relation_to_Island	UCSC_RefGene_Group	logFC	P.Value
cg01296603	chr1	53751741		OpenSea	Body;Body;Body;Body	1.75224	2.37651e-12
cg06753439	chr6	33245488	chr6:33244677-33245554	Island	1stExon	2.45989	1.49983e-11
cg04018738	chr6	31760616	chr6:31763240-31763905	N_Shelf	Body	1.40886	2.29961e-10
cg08620426	chr16	29607030	chr16:29605964-29606945	S_Shore		1.75862	2.34901e-10
cg14002778	chr6	136603618		OpenSea	5'UTR;5'UTR;5'UTR;5'UTR	1.3879	2.63012e-10
cg27340201	chr12	66342303		OpenSea	Body;Body	1.80723	2.77128e-10
cg02980249	chr6	31760762	chr6:31763240-31763905	N_Shelf	Body	1.64488	3.87577e-10
cg00660433	chr2	1976417		OpenSea	Body;Body	1.22817	4.19277e-10
cg24771152	chr6	31760608	chr6:31763240-31763905	N_Shelf	Body	1.67519	5.231e-10
cg24049493	chr1	42385941	chr1:42383640-42384003	S_Shore	TSS1500;TSS1500	1.5333	9.21405e-10
cg03463411	chr4	81118188	chr4:81118137-81118603	Island	TSS1500;5'UTR	1.30115	1.07517e-09
cg27232629	chr20	30210920		OpenSea		1.25984	1.3055e-09
cg23516002	chr7	128099617	chr7:128095678-128096197	S_Shelf		1.18811	1.34092e-09
cg17416730	chr6	33245541	chr6:33244677-33245554	Island	1stExon	1.19119	1.43007e-09
cg17410609	chr20	19731752		OpenSea		0.837577	1.57488e-09
cg08173263	chr19	14276911	chr19:14273429-14274173	S_Shelf	Body;Body	1.56755	1.6043e-09
cg02485044	chr13	50234343		OpenSea		1.65172	1.67531e-09
cg25671507	chr10	101935816		OpenSea	ExonBnd;ExonBnd;Body;Body	1.41575	1.77993e-09
cg09720404	chr9	82416645		OpenSea		-1.49578	1.7985e-09
cg09856696	chr19	16540019		OpenSea	Body;Body;Body;Body;Body;Body	1.14707	2.04289e-09
cg12018852	chr7	138777233		OpenSea	Body;Body	1.45799	2.05494e-09
cg09022230	chr7	5457225	chr7:5458503-5469256	N_Shore	Body	1.61255	2.33728e-09
cg15251748	chr7	28993464	chr7:28995305-28998541	N_Shore	3'UTR	-1.04199	2.34608e-09
cg19445880	chr13	80908913		OpenSea		1.03095	2.44168e-09
cg21990144	chr2	201726666	chr2:201728892-201729577	N_Shelf	5'UTR;Body;Body;Body	1.28113	2.92295e-09
cg04399598	chr21	43956068		OpenSea	Body	1.16557	2.98066e-09
cg07207669	chr1	155102388	chr1:155098434-155100451	S_Shore	Body;Body	1.00784	3.60887e-09
cg12375870	chr1	227431744		OpenSea	Body;Body	1.19136	3.71734e-09
cg03108070	chr6	33245490	chr6:33244677-33245554	Island	1stExon	2.78668	4.00951e-09
cg16387151	chr16	85369142		OpenSea		0.964667	4.50187e-09
cg19145240	chr7	143023043		OpenSea	Body;Body	1.30223	4.56452e-09
cg11024359	chr20	57038472	chr20:57036303-57036605	S_Shore	Body;Body	-0.71821	4.73511e-09
cg02597894	chr6	31760796	chr6:31763240-31763905	N_Shelf	Body	1.39865	6.03362e-09
cg20450889	chr14	97043565		OpenSea		0.741078	7.22458e-09
cg10119082	chr7	98990626	chr7:98990157-98990922	Island	Body	1.98071	7.23938e-09
cg02202721	chr1	156865043	chr1:156863415-156863711	S_Shore	5'UTR	1.16419	7.26252e-09
cg05164926	chr17	7255624	chr17:7254622-7255808	Island	5'UTR;1stExon	1.7231	7.83162e-09
cg18650367	chr10	133909949		OpenSea		-1.06697	8.01366e-09
cg06601098	chr16	11319090		OpenSea		-1.54518	8.62164e-09
cg20402477	chr19	6087247		OpenSea	5'UTR;5'UTR	-1.68675	8.9269e-09
cg26226515	chr13	46085964		OpenSea	Body	0.892156	8.97486e-09
cg19858882	chr17	30683220		OpenSea	Body;Body;Body	1.21813	9.12466e-09
cg16271200	chr20	6074933		OpenSea	Body	1.46435	9.96043e-09
cg18411108	chr3	63955727		OpenSea	Body;Body	0.990951	1.09107e-08
cg00077391	chr20	57038463	chr20:57036303-57036605	S_Shore	Body;Body	-0.980451	1.13394e-08
cg24572003	chr22	39486700		OpenSea		-1.51064	1.25148e-08
cg03877706	chr21	22572632		OpenSea	Body	-1.93444	1.26516e-08
cg18257031	chr1	27683809	chr1:27683277-27683590	S_Shore	Body;Body	0.742235	1.27084e-08
cg02016405	chr2	65297792		OpenSea	Body	-1.03787	1.4151e-08
cg05273639	chr6	71978524		OpenSea		1.61347	1.43105e-08
cg13027206	chr14	91866325		OpenSea	Body	0.97239	1.45706e-08
cg26269677	chr5	76251688	chr5:76249435-76250528	S_Shore	Body	1.50767	1.66113e-08
cg07732037	chr12	123707827		OpenSea	TSS1500	2.17272	1.74306e-08
cg25999728	chr15	75085107		OpenSea	5'UTR;5'UTR	0.905634	1.74916e-08
cg14792781	chr2	10116243		OpenSea	Body	-1.21416	1.79626e-08
cg07545526	chr4	13478708		OpenSea	Body;Body;Body	1.25621	1.86883e-08
cg12418947	chr17	7255037	chr17:7254622-7255808	Island	TSS200	1.27153	1.87222e-08
cg02985240	chr1	235468148		OpenSea	Body;Body	1.56853	1.96549e-08
cg24873256	chr2	3521627	chr2:3522270-3523617	N_Shore	TSS200;Body	1.12029	2.03478e-08
cg01552919	chr4	901847	chr4:899774-899985	S_Shore	Body	0.632424	2.05157e-08
cg18871437	chr18	52284049		OpenSea		0.68246	2.25903e-08
cg08203231	chr5	52385556		OpenSea	Body;Body;Body;Body;Body;Body	1.23331	2.27771e-08
cg01807909	chr11	457243	chr11:459088-459345	N_Shore	Body	0.904045	2.4016e-08
cg21503141	chr20	56347653		OpenSea		-0.864849	2.44713e-08
cg16046391	chr19	10216510	chr19:10216812-10217340	N_Shore	TSS1500;TSS1500;TSS1500	1.22442	2.50314e-08
cg12557948	chr17	27273540	chr17:27276219-27278877	N_Shelf	Body;Body;Body	1.54958	2.5758e-08
cg01356139	chr7	40925162		OpenSea		-1.23879	2.58359e-08
cg27403957	chr19	40786376		OpenSea	5'UTR;5'UTR;5'UTR	1.39309	2.6523e-08
cg15596810	chr13	41554217		OpenSea	Body;Body	1.46096	2.69539e-08
cg00528014	chr17	26941267		OpenSea	TSS200;Body	1.47722	2.71327e-08
cg09410512	chr2	224564400		OpenSea		-1.24444	2.78848e-08
cg14634473	chr10	23105437		OpenSea		-1.13843	2.80643e-08
cg05227101	chr5	150466809		OpenSea	TSS200;TSS200;5'UTR	1.65026	2.86288e-08
cg15118447	chr6	159220343		OpenSea	Body;Body	0.774747	2.95334e-08
cg10388212	chr5	88037934		OpenSea	Body;Body;Body;Body;Body;Body;Body	0.936648	3.29526e-08
cg06850189	chr2	235933057		OpenSea	5'UTR	0.829673	3.37323e-08
cg23661483	chr19	15227219	chr19:15224375-15224915	S_Shelf	Body	1.32522	3.39168e-08
cg02023728	chr11	77925099	chr11:77921113-77921380	S_Shelf	3'UTR	1.75442	3.42513e-08
cg09874683	chr9	129925853		OpenSea	Body;Body;Body;Body	-1.72342	3.48434e-08
cg05715492	chr7	98991138	chr7:98990157-98990922	S_Shore	Body	1.04713	3.49336e-08
cg23117180	chr1	157973398		OpenSea	Body;Body	1.15113	3.5638e-08
cg13221624	chr22	47134912		OpenSea	TSS1500	0.823145	3.8686e-08
cg12641545	chr18	7601196		OpenSea	Body;Body	-2.05971	3.87752e-08
cg07069844	chr19	1617027	chr19:1615202-1615812	S_Shore	Body;Body	1.18356	3.90031e-08
cg16714853	chr1	206783101	chr1:206785804-206786030	N_Shelf	Body;Body	0.96812	4.02502e-08
cg16993186	chr10	11224102		OpenSea	Body;Body;Body;Body	1.33029	4.1218e-08
cg27242132	chr4	81119178	chr4:81119095-81119391	Island	5'UTR;5'UTR	1.15369	4.12789e-08
cg05701418	chr6	30131361		OpenSea	5'UTR;1stExon	-1.15279	4.18199e-08
cg15499265	chr9	117157330	chr9:117160139-117161064	N_Shelf	TSS1500	1.21299	4.21676e-08
cg11430075	chr5	264123	chr5:258801-262401	S_Shore		0.867503	4.5715e-08
cg13753526	chr9	36677357		OpenSea	3'UTR	0.848466	4.60193e-08
cg10587886	chr3	8361835		OpenSea	Body	-1.46108	4.6264e-08
cg11229399	chr1	228689056		OpenSea		0.763015	4.70822e-08
cg20774026	chr2	12246704		OpenSea	Body;Body	-1.98099	4.73303e-08
cg18523183	chr17	49093630		OpenSea	Body;Body;Body;Body	1.23049	4.88172e-08
cg10036431	chr19	17211772	chr19:17212479-17213332	N_Shore	5'UTR;5'UTR	1.27349	4.90459e-08
cg14910025	chr8	124125149		OpenSea	Body;Body	0.970079	4.91395e-08
cg24489135	chr14	56274130		OpenSea		1.13508	5.00383e-08
cg08632701	chr21	37451849		OpenSea		-1.50943	5.14303e-08
cg27567933	chr6	25025658		OpenSea	Body	1.15739	5.18691e-08
cg10931237	chr3	45052530		OpenSea	Body;Body	1.47513	5.46208e-08
cg20217592	chr17	7253521	chr17:7253298-7253764	Island	Body	1.38023	5.53305e-08
cg07677157	chr12	66050928		OpenSea		-1.29143	5.65117e-08
cg17103217	chr6	33245721	chr6:33244677-33245554	S_Shore	1stExon	0.987506	5.75006e-08
cg23523668	chr11	65194989	chr11:65190824-65191058	S_Shelf		1.1342	5.78527e-08
cg05903330	chr22	39542136	chr22:39541022-39542137	Island	Body	0.905786	5.85144e-08
cg16254946	chr1	54058616		OpenSea	Body	0.87837	5.86902e-08
cg10380546	chr11	942218	chr11:943737-944142	N_Shore	Body;Body	1.64919	5.91605e-08
cg03855291	chr11	639423	chr11:636906-640628	Island	Body	0.694361	6.38829e-08
cg13320631	chr16	3179445		OpenSea	ExonBnd;Body	0.917681	6.57976e-08
cg20481941	chr16	80604148		OpenSea	Body;TSS1500	0.715479	6.60034e-08
cg16347833	chr17	27917135	chr17:27915718-27916957	S_Shore	TSS1500;TSS1500	0.823584	6.62253e-08
cg05753553	chr17	2689486		OpenSea		1.12233	6.70643e-08
cg03337382	chr10	125960385		OpenSea		-1.13614	6.79153e-08
cg15822392	chr3	194605554		OpenSea		-1.54373	6.7989e-08
cg08829007	chr12	55353521		OpenSea	3'UTR;3'UTR	1.29555	6.87459e-08
cg13595880	chr7	811108	chr7:813627-814392	N_Shelf	Body;Body	1.2113	7.24126e-08
cg01641754	chr5	98355983		OpenSea		-1.22069	7.31212e-08
cg08516596	chr6	157148738		OpenSea	Body;Body	0.852217	7.41416e-08
cg03657338	chr2	191895415		OpenSea	Body;Body	0.763475	7.42603e-08
cg24919394	chr5	54255690		OpenSea		-0.725601	7.4408e-08
cg09938049	chr12	54747206		OpenSea		0.701967	7.54395e-08
cg15713546	chr17	7253539	chr17:7253298-7253764	Island	ExonBnd;Body	0.867934	7.56469e-08
cg15687502	chr4	112880518		OpenSea		-1.06024	7.6103e-08
cg12798040	chr14	104171840		OpenSea	Body;Body;Body	1.31816	7.78029e-08
cg24277817	chr19	13135662	chr19:13135317-13136169	Island	Body	1.09216	7.81846e-08
cg02415897	chr7	24175120		OpenSea		-0.920675	7.95223e-08
cg18930529	chr2	43456487	chr2:43451445-43454951	S_Shore		1.47559	8.11946e-08
cg24331563	chr13	42143199		OpenSea	TSS1500;Body	1.13466	8.23027e-08
cg01906955	chr1	81577665		OpenSea		-1.27062	8.35436e-08
cg13518366	chr19	55417390		OpenSea	TSS200;TSS200;TSS200;TSS200;TSS200	0.932155	8.55574e-08
cg20503108	chr4	88638684		OpenSea		-1.10873	8.6351e-08
cg13708298	chr6	24900051		OpenSea	5'UTR	0.754045	8.66881e-08
cg08336473	chr13	33927482	chr13:33923930-33924781	S_Shelf	Body	-1.77712	8.76277e-08
cg22878489	chr6	33245701	chr6:33244677-33245554	S_Shore	1stExon	1.38779	8.85218e-08
cg27360567	chr3	49941613	chr3:49940099-49940431	S_Shore	TSS1500	0.591633	8.89365e-08
cg04248263	chr3	69483190		OpenSea		1.08067	8.96597e-08
cg02676175	chr17	7253720	chr17:7253298-7253764	Island	TSS1500;Body	1.15262	9.03081e-08
cg05992368	chr17	1572755		OpenSea	Body	0.718352	9.09183e-08
cg23462236	chr10	104408927	chr10:104401821-104404968	S_Shelf	Body	1.43087	9.29193e-08
cg26121389	chr16	55655502		OpenSea		0.77337	9.50321e-08
cg13702222	chr3	152017240		OpenSea	1stExon;5'UTR;5'UTR;1stExon;5'UTR;5'UTR;5'UTR;5'UTR;1stExon;5'UTR;1stExon;1stExon	1.67991	9.9873e-08
cg27018912	chr4	81118602	chr4:81118137-81118603	Island	TSS200;5'UTR	1.23935	1.00821e-07
cg24387129	chr10	45798249		OpenSea	3'UTR	1.12454	1.01993e-07
cg14984824	chr2	201725800	chr2:201728892-201729577	N_Shelf	Body;Body;Body;Body	1.11878	1.0257e-07
cg22761205	chr11	457256	chr11:459088-459345	N_Shore	Body	1.1642	1.10826e-07
cg17344906	chr19	13202507	chr19:13198699-13198999	S_Shelf	3'UTR	0.646767	1.13424e-07
cg20477461	chr6	11236827		OpenSea	Body;Body	1.30218	1.13968e-07
cg24531955	chr8	23154691		OpenSea	3'UTR	-1.3344	1.16874e-07
cg08055846	chr22	19094011		OpenSea	Body;Body;Body;Body;Body	1.0917	1.19231e-07
cg20630344	chr16	80604078		OpenSea	Body;TSS1500	0.999682	1.21542e-07
cg09409865	chr20	33169887		OpenSea	Body	1.37528	1.25939e-07
cg15961007	chr6	153023279		OpenSea	Body	0.803452	1.26477e-07
cg14513315	chr2	225257520		OpenSea	3'UTR;Body	1.00377	1.27358e-07
cg10710610	chr1	17619317		OpenSea		1.05034	1.27735e-07
cg26433582	chr11	68848232	chr11:68849897-68850551	N_Shore	Body	0.925114	1.2939e-07
cg18064410	chr16	81031080		OpenSea	5'UTR	1.17739	1.29428e-07
cg09781748	chr11	117699483		OpenSea	TSS1500;Body;Body	-1.5672	1.30315e-07
cg16396284	chr6	33245537	chr6:33244677-33245554	Island	1stExon	1.58492	1.31737e-07
cg17603613	chr2	48709515		OpenSea	Body;Body;Body;Body	1.08246	1.32113e-07
cg09585875	chr11	110048152		OpenSea	3'UTR	0.754668	1.34004e-07
cg08745506	chr9	127042860		OpenSea	Body;5'UTR;5'UTR;5'UTR	1.3632	1.345e-07
cg08244779	chr7	129649196		OpenSea		1.16752	1.3527e-07
cg21330207	chr18	72916311	chr18:72916107-72917233	Island	Body	0.685277	1.35908e-07
cg05941525	chr1	173967073		OpenSea		0.932217	1.37668e-07
cg15920975	chr11	65194933	chr11:65190824-65191058	S_Shelf		1.26513	1.37837e-07
cg07509511	chr2	65297852		OpenSea	Body	-1.31901	1.39657e-07
cg10411146	chr11	289966	chr11:289771-290010	Island	Body	1.08111	1.40192e-07
cg12912394	chr11	35835713		OpenSea		1.37031	1.40703e-07
cg11809638	chr1	64449581		OpenSea	Body;Body	1.11173	1.41063e-07
cg12902896	chr3	37987838		OpenSea	Body;Body	1.03025	1.41075e-07
cg12123879	chr19	55417361		OpenSea	TSS200;TSS200;TSS200;TSS200;TSS200	0.974722	1.44117e-07
cg00889363	chr2	206255841		OpenSea	Body;Body;Body	-0.942493	1.44971e-07
cg01283892	chr17	68120962		OpenSea	5'UTR;5'UTR;5'UTR;5'UTR;5'UTR;5'UTR;5'UTR;5'UTR	0.760393	1.46271e-07
cg20240091	chr1	175044916	chr1:175048550-175048874	N_Shelf	5'UTR	0.88068	1.46856e-07
cg08869273	chr11	413594	chr11:416419-417650	N_Shelf	5'UTR;5'UTR;5'UTR	1.21811	1.5135e-07
cg24707290	chr1	109421497	chr1:109419544-109420038	S_Shore	5'UTR	0.703697	1.54553e-07
cg07722580	chr16	85604047		OpenSea		-1.52683	1.60678e-07
cg18483487	chr3	45208900		OpenSea		-0.798403	1.6133e-07
cg22123486	chr14	75334630		OpenSea		1.23198	1.62144e-07
cg22744280	chr12	112200054		OpenSea		0.651876	1.62314e-07
cg04308001	chr9	131871471	chr9:131872624-131873959	N_Shore	5'UTR;ExonBnd;Body	0.973043	1.63869e-07
cg10694470	chr4	81118600	chr4:81118137-81118603	Island	TSS200;5'UTR	1.20916	1.65362e-07
cg08342762	chr17	60797612		OpenSea	TSS1500;Body;Body;Body;Body	-1.45668	1.65832e-07
cg19880015	chr8	106200995		OpenSea		0.914729	1.66053e-07
cg15532909	chr17	73389815		OpenSea	5'UTR;5'UTR	0.774769	1.67674e-07
cg07660627	chr17	35481970		OpenSea	Body;Body;Body;Body;Body	1.52292	1.69254e-07
cg21212234	chr16	65706984		OpenSea		0.688261	1.69306e-07
cg05560479	chr12	15782193		OpenSea	Body	-1.41743	1.73146e-07
cg05609445	chr11	19203825		OpenSea	3'UTR;3'UTR	1.01271	1.75643e-07
cg25010248	chr21	37451839		OpenSea	Body	-1.36395	1.75893e-07
cg26926631	chr14	91765808		OpenSea	Body	0.947711	1.7762e-07
cg12484864	chr10	116168748		OpenSea		-0.585526	1.81536e-07
cg05299572	chr1	151019926	chr1:151020162-151020627	N_Shore	TSS1500;3'UTR;3'UTR	0.807177	1.82121e-07
cg02638044	chr3	184700115		OpenSea	Body;Body	1.04412	1.83922e-07
cg05092309	chr2	26995339		OpenSea	Body	0.912979	1.84858e-07
cg04368724	chr6	31760593	chr6:31763240-31763905	N_Shelf	Body	0.887304	1.87321e-07
cg26221987	chr10	4289330		OpenSea		-1.6355	1.88885e-07
cg17707776	chr13	33727849		OpenSea	Body;5'UTR;5'UTR;Body;Body;Body	0.938223	1.89373e-07
cg16156591	chr5	150466839		OpenSea	TSS200;TSS200;5'UTR	1.29917	1.89592e-07
cg26189827	chr7	40338925		OpenSea	Body;Body;Body;Body	-1.39743	1.9585e-07
cg08305942	chr16	79692354		OpenSea		-0.963344	1.98127e-07
cg14619304	chr17	29139735		OpenSea	Body;Body	1.05726	2.00692e-07
cg06909384	chr17	75450700	chr17:75447477-75447821	S_Shelf	Body;Body;Body;Body;5'UTR;5'UTR;5'UTR;Body;Body;Body	1.1007	2.03299e-07
cg03286609	chr5	76252218	chr5:76249435-76250528	S_Shore	Body	1.17286	2.03614e-07
cg05148180	chr10	4414968		OpenSea		-1.18434	2.04362e-07
cg01860287	chr1	154309918		OpenSea	Body;Body	1.26483	2.04756e-07
cg18878872	chr1	26003182		OpenSea	Body;Body	0.955217	2.05519e-07
cg04454088	chr19	661432	chr19:662284-663337	N_Shore	Body	1.33592	2.07033e-07
cg22402378	chr2	107449852		OpenSea	Body;Body;Body	1.2313	2.13132e-07
cg16761098	chr1	167302476		OpenSea	Body;Body;Body;Body	1.24029	2.13974e-07
cg06782004	chr10	126826410		OpenSea	5'UTR;5'UTR;5'UTR;5'UTR	0.862281	2.14065e-07
cg05547237	chr2	16657080		OpenSea		1.02853	2.1492e-07
cg19222830	chr5	150466793		OpenSea	TSS200;TSS200;5'UTR	1.67319	2.15376e-07
cg06609193	chr11	65848147		OpenSea	Body	0.947452	2.23583e-07
cg02779128	chr13	40726558		OpenSea		-1.00514	2.31754e-07
cg06462453	chr6	37457902		OpenSea	Body	0.879658	2.34654e-07
cg09615411	chr8	125764437		OpenSea		-0.921518	2.35781e-07
cg06307913	chr4	81118794	chr4:81119095-81119391	N_Shore	5'UTR;1stExon;5'UTR	1.54615	2.37769e-07
cg22108372	chr16	66920863		OpenSea	3'UTR	0.748973	2.37847e-07
cg07925670	chr17	7253489	chr17:7253298-7253764	Island	Body	0.975852	2.41212e-07
cg20507228	chr15	91460071		OpenSea	Body	1.647	2.42743e-07
cg00263619	chr12	94727462		OpenSea	Body;Body	1.37426	2.42895e-07
cg22902505	chr4	81119473	chr4:81118137-81118603	S_Shore	5'UTR;5'UTR	1.25322	2.43403e-07
cg06492558	chr16	80625384		OpenSea		0.808171	2.47156e-07
cg01572708	chr22	33283475		OpenSea	Body;Body;Body	0.879639	2.49403e-07
cg12651065	chr19	12477259	chr19:12476049-12476372	S_Shore	TSS1500	0.619829	2.52018e-07
cg19943300	chr12	126991181		OpenSea		-1.2561	2.52519e-07
cg12640435	chr1	173031587		OpenSea		-1.37354	2.53596e-07
cg19409092	chr6	138241029		OpenSea		0.954265	2.54451e-07
cg22045878	chr11	76082430		OpenSea	Body;Body	1.22602	2.55949e-07
cg23691215	chr1	15335679		OpenSea	Body;Body;Body;Body;Body	0.593868	2.61764e-07
cg00218090	chr14	100485810		OpenSea		1.17048	2.61894e-07
cg13988938	chr12	6677775	chr12:6676999-6677755	S_Shore	TSS1500;TSS1500;TSS1500;TSS1500;TSS1500	0.847592	2.62826e-07
cg26709300	chr16	30106682	chr16:30107511-30107875	N_Shore	1stExon;Body	1.10621	2.62969e-07
cg03843031	chr20	44440947	chr20:44440946-44441655	Island	TSS1500;TSS1500;TSS1500;TSS1500;TSS1500;TSS1500	1.04397	2.64018e-07
cg18480977	chr19	13182850		OpenSea	Body;Body;Body	0.974023	2.65855e-07
cg19269033	chr5	131419179		OpenSea		1.3871	2.71479e-07
cg03561416	chr6	157254584		OpenSea	Body;Body;Body	0.717254	2.73598e-07
cg22670759	chr3	50487955		OpenSea	Body;Body	0.787955	2.76035e-07
cg01073521	chr21	37451803		OpenSea	Body	-2.15561	2.76127e-07
cg12825867	chr11	19416398		OpenSea	Body	1.0887	2.78377e-07
cg18635614	chr1	232843114		OpenSea		-0.963154	2.80278e-07
cg14169284	chr2	160896165		OpenSea	Body;Body;Body	1.1518	2.80903e-07
cg04756223	chr2	46325268		OpenSea	Body	1.3676	2.92704e-07
cg05059566	chr4	81118647	chr4:81119095-81119391	N_Shore	TSS200;5'UTR	1.16612	2.9783e-07
cg08961760	chr5	14925456		OpenSea		-0.87251	2.99436e-07
cg27372654	chr5	88036924		OpenSea	Body;Body;Body;Body;Body;Body;Body	1.18673	2.9968e-07
cg15393490	chr1	207996459		OpenSea		1.441	3.01e-07
cg09465791	chr20	19633301		OpenSea	Body	-0.90565	3.02972e-07
cg19640090	chr12	11975155		OpenSea	Body;Body	0.926488	3.03423e-07
cg16329358	chr5	81960666		OpenSea		0.95669	3.07469e-07
cg18954401	chr4	81124767	chr4:81124468-81124845	Island	3'UTR;3'UTR	1.28977	3.08959e-07
cg05147525	chr12	6717762	chr12:6715500-6715829	S_Shore	TSS1500	0.892926	3.10859e-07
cg13138552	chr12	66305468		OpenSea	Body;Body	0.648832	3.1239e-07
cg15509573	chr11	47545674		OpenSea	TSS200;5'UTR	1.03784	3.1266e-07
cg14072163	chr22	32026117	chr22:32026297-32026874	N_Shore	5'UTR	0.609397	3.13733e-07
cg06688763	chr7	92238207		OpenSea	3'UTR;3'UTR	1.28548	3.17091e-07
cg20966054	chr16	16202854		OpenSea	Body	1.05303	3.17096e-07
cg12100742	chr5	75006001		OpenSea	Body;Body	1.15859	3.18704e-07
cg00591515	chr19	54971526	chr19:54971878-54972090	N_Shore	Body	1.1362	3.2142e-07
cg06388937	chr10	104406651	chr10:104401821-104404968	S_Shore	Body	1.16383	3.2259e-07
cg10493186	chr1	3134756		OpenSea	Body;Body	1.06928	3.27087e-07
cg10482356	chr16	56328421		OpenSea	Body;Body	0.893345	3.351e-07
cg12836643	chr22	39129370		OpenSea	3'UTR	0.685837	3.39324e-07
cg18973847	chr14	72022562		OpenSea	5'UTR;5'UTR	-1.26361	3.40373e-07
cg05973028	chr8	56805707		OpenSea	5'UTR;5'UTR	0.841771	3.41697e-07
cg12656299	chr22	43774310		OpenSea		0.945881	3.44624e-07
cg10114348	chr1	212413038		OpenSea	Body	0.942795	3.4522e-07
cg20231986	chr19	15428689		OpenSea		0.938386	3.50927e-07
cg22595126	chr10	49726220		OpenSea	Body;Body;Body;Body	-0.817746	3.56506e-07
cg01802545	chr14	93196432		OpenSea	Body;Body	-1.11666	3.59218e-07
cg26202327	chr2	233193151		OpenSea	Body;Body;Body;Body	-1.31473	3.61096e-07
cg08899895	chr16	85684853	chr16:85684107-85684491	S_Shore	Body;Body	0.824808	3.63047e-07
cg22813951	chr14	65677184		OpenSea		-0.931479	3.74864e-07
cg10814131	chr1	203009651		OpenSea	Body;Body	0.824328	3.76523e-07
cg02999748	chr6	43192519		OpenSea		1.36316	3.76543e-07
cg00257455	chr1	65530538	chr1:65532161-65533212	N_Shore		0.745294	3.81448e-07
cg26804891	chr16	2055242	chr16:2054011-2054288	S_Shore	Body	1.01925	3.84261e-07
cg05779272	chr9	33168018	chr9:33166700-33167934	S_Shore	TSS1500	0.722263	3.84861e-07
cg02792446	chr1	228700887		OpenSea	TSS1500	0.939254	3.89694e-07
cg10946599	chr22	36761228		OpenSea	5'UTR	1.44365	3.94413e-07
cg21288889	chr6	89792677	chr6:89790137-89791781	S_Shore	Body	1.02622	3.95276e-07
cg08712824	chr11	57092982	chr11:57091614-57092831	S_Shore	TSS1500	1.16526	3.989e-07
cg17436420	chr2	128406856	chr2:128408957-128409355	N_Shelf	5'UTR;5'UTR;5'UTR;5'UTR;TSS1500;Body;Body;Body;Body	0.860768	4.01777e-07
cg19924540	chr7	5534721	chr7:5534384-5534766	Island	Body	1.28273	4.04525e-07
cg04594619	chr1	27095543		OpenSea	Body;Body	1.41803	4.09942e-07
cg20996351	chr1	27687232	chr1:27687024-27687743	Island	Body	1.43084	4.10532e-07
cg15984516	chr14	100680261	chr14:100680269-100680947	N_Shore		0.743684	4.12549e-07
cg17476193	chr22	50638317	chr22:50636305-50636997	S_Shore	TSS1500	0.617818	4.13894e-07
cg14482991	chr14	76164424		OpenSea	Body	1.02903	4.14917e-07
cg26299084	chr4	81118588	chr4:81118137-81118603	Island	5'UTR;TSS200	1.20142	4.15251e-07
cg13915063	chr16	12740829		OpenSea		-1.2562	4.18599e-07
cg22193913	chr22	21937427		OpenSea	Body;Body;Body;Body;Body	0.704131	4.20539e-07
cg15283950	chr11	10715217		OpenSea	1stExon;5'UTR;1stExon;5'UTR;TSS200	0.639819	4.20871e-07
cg04902474	chr1	33233473	chr1:33235494-33235718	N_Shelf	Body	0.814888	4.21246e-07
cg23781467	chr6	31760233	chr6:31763240-31763905	N_Shelf	Body	0.61595	4.24542e-07
cg08343240	chr5	158886936		OpenSea	Body	-1.80598	4.37861e-07
cg19016428	chr7	6433223		OpenSea	Body;Body	1.53482	4.38719e-07
cg06202136	chr9	133576708		OpenSea	Body;Body;Body;Body	0.693041	4.42741e-07
cg21185661	chr5	61606676	chr5:61601617-61602930	S_Shelf	Body;Body;Body;Body	1.10467	4.4671e-07
cg05512157	chr12	50901878	chr12:50898621-50899164	S_Shelf	Body	0.962606	4.48917e-07
cg25602176	chr21	16421119		OpenSea	5'UTR	0.930173	4.49237e-07
cg00320216	chr11	128450029		OpenSea	5'UTR	1.02052	4.52965e-07
cg12188416	chr3	189349003		OpenSea	TSS1500;TSS1500;TSS1500	0.766631	4.53675e-07
cg21552014	chr3	146026497		OpenSea		0.944705	4.54403e-07
cg18929835	chr20	43680594		OpenSea	Body	1.10641	4.55044e-07
cg24247537	chr11	457278	chr11:459088-459345	N_Shore	Body	1.49598	4.62286e-07
cg05211920	chr16	11034499	chr16:11035496-11036696	N_Shore	3'UTR	0.650576	4.72464e-07
cg08012149	chr6	45503747		OpenSea	Body;Body;Body	1.59351	4.72635e-07
cg15233433	chr14	23067921	chr14:23067443-23067773	S_Shore	Body	0.779708	4.73634e-07
cg15851317	chr14	104102231		OpenSea	5'UTR;5'UTR;5'UTR	0.939204	4.77742e-07
cg17100610	chr15	58154268		OpenSea		-0.872357	4.79982e-07
cg15251675	chr6	41593339		OpenSea		-0.971395	4.85771e-07
cg03623025	chr17	73818219		OpenSea	Body	0.822849	4.86576e-07
cg19241689	chr6	33245516	chr6:33244677-33245554	Island	1stExon	1.99603	4.95997e-07
cg12426781	chr12	13690813		OpenSea		0.724943	5.0926e-07
cg13690357	chr18	55731770		OpenSea	Body;Body;Body;5'UTR	-1.09909	5.11171e-07
cg20857694	chr2	12246651		OpenSea	Body;Body	-1.77727	5.18934e-07
cg21302152	chr17	53351094		OpenSea	Body	0.922018	5.28035e-07
cg16335583	chr11	122714824		OpenSea	Body	1.03152	5.28532e-07
cg03772567	chr1	55676815	chr1:55680465-55681708	N_Shelf	Body	1.10438	5.32212e-07
cg05577920	chr10	126745753		OpenSea	5'UTR;5'UTR;5'UTR;5'UTR	0.952707	5.32332e-07
cg04968944	chr6	109696203		OpenSea	Body;Body;Body;Body;Body	0.858098	5.379e-07
cg12810503	chr7	150254026		OpenSea		1.79716	5.39062e-07
cg26361757	chr1	6706713		OpenSea	Body	0.863826	5.40656e-07
cg12229841	chr19	4338852		OpenSea	TSS200;TSS200	1.02719	5.42897e-07
cg18764943	chr22	20905556		OpenSea	Body;Body;Body;Body;Body;Body	1.02529	5.43673e-07
cg06116549	chr20	45963043		OpenSea	5'UTR;5'UTR;Body;Body;Body;Body;Body;Body;Body;Body;Body;Body;Body;Body;Body;Body;Body;Body	1.01326	5.45196e-07
cg01892452	chr1	86527360		OpenSea	Body	1.1377	5.45279e-07
cg01655226	chr17	16955974		OpenSea	Body;Body	0.857368	5.47577e-07
cg00542975	chr2	122392291		OpenSea	5'UTR;5'UTR;5'UTR	0.939416	5.52858e-07
cg18561464	chr10	32332460		OpenSea	Body	1.60543	5.67349e-07
cg26077811	chr11	119232263	chr11:119234480-119235214	N_Shelf	Body;Body	-1.65822	5.7468e-07
cg24606374	chr6	126129465		OpenSea	5'UTR;5'UTR;5'UTR;5'UTR;5'UTR;Body	0.972763	5.8014e-07
cg19639331	chr5	158469130		OpenSea	Body;Body;Body	1.09906	5.82328e-07
cg09546258	chr11	68444995		OpenSea		-0.667664	5.89392e-07
cg22128476	chr16	29166664	chr16:29169898-29170414	N_Shelf		0.768805	5.90273e-07
cg22413912	chr7	2255758		OpenSea	Body;Body;Body;Body;Body	-1.09826	5.98477e-07
cg12155547	chr11	65194965	chr11:65190824-65191058	S_Shelf		0.907695	6.00122e-07
cg06457011	chr20	39767490	chr20:39765229-39766832	S_Shore	Body;Body	1.64358	6.03963e-07
cg08666638	chr10	20071730		OpenSea		-1.01694	6.04234e-07
cg20331390	chr19	36716187		OpenSea	5'UTR;5'UTR;5'UTR	-1.30916	6.15578e-07
cg14700282	chr17	38182487		OpenSea	Body;Body;Body;Body	0.937486	6.19003e-07
cg13316433	chr5	83140500		OpenSea		-1.18417	6.24411e-07
cg07803375	chr7	811206	chr7:813627-814392	N_Shelf	Body	0.836541	6.28466e-07
cg13621184	chr19	7459697	chr19:7459779-7460376	N_Shore	TSS1500	1.1699	6.32383e-07
cg23630655	chr21	16374422		OpenSea	5'UTR	0.693802	6.32688e-07
cg09244349	chr17	44290388		OpenSea	5'UTR	0.778027	6.35048e-07
cg01706940	chr11	47545602		OpenSea	TSS200;5'UTR	1.03873	6.35984e-07
cg09010370	chr15	74299452		OpenSea	Body;Body;Body;Body;Body;Body;Body;Body;Body	1.01492	6.36911e-07
cg04115307	chr14	101539612		OpenSea		-0.85919	6.3974e-07
cg03721978	chr6	33245706	chr6:33244677-33245554	S_Shore	1stExon	0.846251	6.50726e-07
cg19087971	chr7	751233	chr7:750788-751237	Island	5'UTR;5'UTR;5'UTR;5'UTR;5'UTR;5'UTR	0.754819	6.55961e-07
cg05406358	chr12	122615820		OpenSea	Body	1.03774	6.61705e-07
cg22328837	chr6	45422120		OpenSea	Body;Body;Body	1.52536	6.69032e-07
cg14992101	chr1	1307667	chr1:1309140-1311039	N_Shore		0.781206	6.75506e-07
cg11192782	chr16	50678904		OpenSea		0.678153	6.7734e-07
cg11792779	chr6	156594727		OpenSea		0.825059	6.82614e-07
cg07630327	chr5	131008111		OpenSea	Body;Body	0.887816	6.85514e-07
cg07639694	chr17	7254909	chr17:7254622-7255808	Island	TSS1500	0.932659	6.85754e-07
cg07476285	chr16	69505247		OpenSea		0.767832	6.87311e-07
cg06481807	chr8	71085248		OpenSea	Body	0.960646	7.0011e-07
cg02979271	chr8	20367570		OpenSea		0.679636	7.04173e-07
cg07796002	chr19	42392337	chr19:42388144-42388723	S_Shelf	Body;Body;Body	0.899055	7.23221e-07
cg03982355	chr17	7255542	chr17:7254622-7255808	Island	5'UTR;1stExon	1.36159	7.28742e-07
cg12321934	chr19	42379689		OpenSea	TSS1500;TSS1500	-0.718105	7.30928e-07
cg11713549	chr3	50487659		OpenSea	Body;Body;Body;Body	0.75015	7.47883e-07
cg03116541	chr22	21946375		OpenSea	Body;Body;Body;Body;Body	1.38617	7.50292e-07
cg01193555	chr4	16080097		OpenSea	5'UTR;5'UTR	1.11757	7.52661e-07
cg02114351	chr12	117110379		OpenSea		-0.912137	7.52674e-07
cg12731773	chr11	846055	chr11:849087-850982	N_Shelf	5'UTR;5'UTR;5'UTR;5'UTR;5'UTR;5'UTR;5'UTR	0.926896	7.65121e-07
cg09127448	chr10	126704108		OpenSea	Body;Body;Body	0.582766	7.6826e-07
cg13223043	chr1	26492308	chr1:26490522-26491015	S_Shore		0.862292	7.95337e-07
cg20114199	chr12	124208547		OpenSea	Body	1.41968	8.04225e-07
cg11268834	chr2	224824500	chr2:224821928-224822575	S_Shore	Body	1.7012	8.17815e-07
cg23165574	chr9	16510109		OpenSea	Body	-0.887011	8.28061e-07
cg05788725	chr17	40559758	chr17:40558005-40558274	S_Shore	Body	0.604954	8.35383e-07
cg08074663	chr6	158251665		OpenSea	Body	-1.20684	8.35869e-07
cg22494725	chr22	38709636	chr22:38712684-38713333	N_Shelf	Body;Body	1.05256	8.40641e-07
cg20751430	chr6	112081257		OpenSea	TSS1500;5'UTR	1.78479	8.41324e-07
cg12246640	chr17	73389797		OpenSea	5'UTR;5'UTR	0.754455	8.41847e-07
cg19564893	chr4	81048483		OpenSea		-1.82888	8.48465e-07
cg08842287	chr16	3747018		OpenSea	Body	1.17287	8.50593e-07
cg14918289	chr3	63968469		OpenSea	Body;Body;Body	1.14161	8.62589e-07
cg20977229	chr7	28789134		OpenSea	Body;Body;Body;Body	-1.40581	8.75431e-07
cg14601444	chr2	74607536		OpenSea	TSS200;TSS200	0.84954	8.94988e-07
cg00781658	chr19	41805850		OpenSea	Body;Body	0.963472	9.10569e-07
cg11280255	chr10	94063299		OpenSea	Body	0.959292	9.21773e-07
cg05122026	chr11	75114223	chr11:75110493-75110924	S_Shelf	TSS1500;Body	0.932092	9.26906e-07
cg10977734	chr6	30582416	chr6:30584885-30585677	N_Shelf	5'UTR	0.826142	9.39559e-07
cg25830869	chr14	20946069		OpenSea	3'UTR	1.87011	9.43584e-07
cg13522406	chr6	30581820	chr6:30584885-30585677	N_Shelf	5'UTR	0.939713	9.55984e-07
cg22350027	chr3	17036922		OpenSea	Body;5'UTR	0.943374	9.56135e-07
cg05351220	chr5	6745972		OpenSea	TSS200;Body;Body	0.713357	9.59097e-07
cg02423587	chr1	36059379		OpenSea	Body	0.5835	9.60506e-07
cg15584686	chr6	1822173		OpenSea	Body;Body	-1.34903	9.65428e-07
cg06487943	chr16	11319398		OpenSea		-1.58765	9.66637e-07
cg19269678	chr4	110580173		OpenSea	ExonBnd;Body	0.77333	9.68184e-07
cg25042436	chr11	110019733		OpenSea	Body	1.16207	9.75574e-07
cg09225861	chr11	65069680		OpenSea		1.30553	9.8792e-07
cg08281312	chr12	122225250		OpenSea	Body	1.52724	1.0135e-06
cg03354554	chr11	9781412	chr11:9779592-9780470	S_Shore		-1.49381	1.01802e-06
cg04596187	chr11	116873735		OpenSea	Body;Body;5'UTR	1.26251	1.03317e-06
cg20828207	chr6	144286118		OpenSea	5'UTR;5'UTR;5'UTR;5'UTR;5'UTR;5'UTR;5'UTR;5'UTR;5'UTR;5'UTR;5'UTR;5'UTR;5'UTR;5'UTR;5'UTR;5'UTR;5'UTR;5'UTR;5'UTR;5'UTR;5'UTR	0.752214	1.05348e-06
cg04263436	chr6	33245467	chr6:33244677-33245554	Island	1stExon	1.31444	1.05758e-06
cg14088282	chr1	222003220		OpenSea		-1.7921	1.06579e-06
cg16079309	chr10	135202796	chr10:135203101-135203316	N_Shore	3'UTR;Body;Body;Body;Body;Body;Body	-1.41393	1.07239e-06
cg24331727	chr11	16213327		OpenSea	Body;Body;Body;Body	0.894166	1.07977e-06
cg02950536	chr2	99221433	chr2:99224681-99225322	N_Shelf	Body	1.11129	1.08118e-06
cg06206136	chr15	75092767	chr15:75095349-75095560	N_Shelf	Body;Body;ExonBnd;ExonBnd	1.07496	1.09548e-06
cg10180161	chr6	37333639		OpenSea	Body;Body;Body	0.935812	1.10006e-06
cg10020211	chr2	204816377		OpenSea	Body	0.90144	1.10484e-06
cg02233436	chr12	124204324		OpenSea	Body	1.06387	1.10754e-06
cg02923856	chr3	23989124	chr3:23986693-23988021	S_Shore	5'UTR;Body	0.813617	1.13255e-06
cg21477844	chr20	36377608		OpenSea	Body;Body	0.869668	1.15215e-06
cg09506255	chr3	175060294		OpenSea	Body	0.648601	1.16123e-06
cg21777415	chr3	9446652		OpenSea	5'UTR;5'UTR	1.10659	1.16525e-06
cg21803290	chr19	15437653		OpenSea		0.708431	1.17381e-06
cg08061598	chr6	112081538		OpenSea	5'UTR;TSS1500	1.41509	1.17457e-06
cg10163377	chr10	99478368	chr10:99473520-99474664	S_Shelf	TSS1500	0.780393	1.17695e-06
cg19248264	chr17	1774149		OpenSea	Body	1.60447	1.18225e-06
cg03466986	chr3	13617171		OpenSea	Body;Body;Body	0.72544	1.18305e-06
cg02194129	chr14	104171313		OpenSea	Body;Body;Body	1.26999	1.18359e-06
cg02540203	chr1	7632747		OpenSea	Body	0.832114	1.18504e-06
cg12286295	chr19	1445579	chr19:1444918-1447214	Island		0.776774	1.193e-06
cg11533969	chr2	234828795		OpenSea	5'UTR	-0.927877	1.19331e-06
cg01423916	chr11	47885166		OpenSea		-1.3575	1.19798e-06
cg04762768	chr9	138697196		OpenSea		-0.923195	1.24085e-06
cg19741129	chr3	106988313		OpenSea	Body	1.22329	1.242e-06
cg23306476	chr16	14012515	chr16:14013751-14014295	N_Shore	TSS1500	0.596418	1.25346e-06
cg11580118	chr1	67223914		OpenSea	Body	1.02852	1.25346e-06
cg19932737	chr16	30705491	chr16:30709274-30710364	N_Shelf		0.657433	1.25352e-06
cg19677952	chr10	35722913		OpenSea	5'UTR;5'UTR;5'UTR;Body;Body	0.863394	1.26592e-06
cg26055446	chr6	33245990	chr6:33244677-33245554	S_Shore	1stExon	0.630926	1.26716e-06
cg00127049	chr14	70616096		OpenSea	Body;Body;Body;Body;Body	0.869844	1.26726e-06
cg09745322	chr3	195619975	chr3:195622187-195623033	N_Shelf	TSS1500;Body;5'UTR	1.13156	1.26853e-06
cg20396110	chr15	74919916		OpenSea	Body;Body	1.0717	1.27051e-06
cg14343062	chr10	50746568	chr10:50746634-50747329	N_Shore	5'UTR	1.24319	1.27864e-06
cg07352390	chr6	119948361		OpenSea		0.824892	1.2818e-06
cg16176495	chr2	193016788		OpenSea	Body;Body	-1.73801	1.2839e-06
cg09070690	chr3	38875948		OpenSea		-0.672718	1.28876e-06
cg23173586	chr14	20945319		OpenSea	3'UTR	1.17981	1.29758e-06
cg07520074	chr17	7254443	chr17:7253298-7253764	S_Shore	TSS1500;Body	1.293	1.30182e-06
cg06115614	chr3	128205143	chr3:128205495-128212274	N_Shore	Body;Body;Body	0.689063	1.33295e-06
cg26261055	chr5	76247971	chr5:76249435-76250528	N_Shore	TSS1500	1.0113	1.35017e-06
cg00842555	chr1	54778762		OpenSea	Body;Body;Body	1.275	1.35253e-06
cg08356262	chr5	75838704		OpenSea	Body	0.997221	1.36534e-06
cg04323816	chr22	40784430		OpenSea	5'UTR;5'UTR	0.677039	1.37203e-06
cg20156116	chr1	156699437	chr1:156698111-156698916	S_Shore	Body;Body	0.622332	1.37355e-06
cg26825811	chr7	31008126		OpenSea	Body	-1.02345	1.37391e-06
cg09150130	chr20	3083101		OpenSea		0.581427	1.37415e-06
cg12999769	chr16	69883199		OpenSea	Body;Body;Body;Body	1.02181	1.37575e-06
cg15660446	chr16	15799483		OpenSea	3'UTR;3'UTR;Body;Body;Body;Body	1.05731	1.3865e-06
cg20345125	chr17	72740970	chr17:72744428-72745952	N_Shelf	Body;Body;Body;Body	0.937918	1.38991e-06
cg04390141	chr3	191045992	chr3:191046948-191047710	N_Shore	TSS1500;TSS1500;5'UTR	0.688211	1.39043e-06
cg17793814	chr3	45539705		OpenSea	Body;Body	1.04783	1.40247e-06
cg15143202	chr3	168866525	chr3:168867211-168867413	N_Shore	TSS1500;5'UTR;Body	-0.847795	1.41749e-06
cg19112952	chr5	150466688		OpenSea	1stExon;1stExon;5'UTR;5'UTR;5'UTR	1.46486	1.44562e-06
cg14913143	chr7	71333761		OpenSea	Body;Body	-1.42484	1.44836e-06
cg11031221	chr17	70417517		OpenSea	Body	-0.961785	1.44991e-06
cg13645526	chr3	30730767		OpenSea	Body;Body	1.41419	1.45027e-06
cg14652830	chr12	57231007		OpenSea		-0.719186	1.4544e-06
cg14784653	chr10	13545008		OpenSea	TSS200;TSS200	0.668152	1.46126e-06
cg12654856	chr9	101839049		OpenSea		0.657733	1.4621e-06
cg26754214	chr11	65339691	chr11:65340117-65340483	N_Shore	TSS200;TSS200;TSS200	0.788297	1.47253e-06
cg05160449	chr21	43580161		OpenSea		0.981584	1.47445e-06
cg11377865	chr1	212250580		OpenSea	TSS1500;Body;Body;Body	1.01003	1.47991e-06
cg05544761	chr20	30953592		OpenSea	Body;Body	0.985908	1.48425e-06
cg02577793	chr1	87174778	chr1:87169875-87171015	S_Shelf	5'UTR;Body;Body;Body	0.824287	1.48471e-06
cg06618629	chr17	4437077	chr17:4439300-4439705	N_Shelf	Body	1.438	1.49092e-06
cg23950233	chr6	33245739	chr6:33244677-33245554	S_Shore	1stExon	1.23422	1.49754e-06
cg01466011	chr3	156837590	chr3:156837983-156838351	N_Shore		0.670626	1.49841e-06
cg27035734	chr12	86230557		OpenSea	TSS1500	0.607997	1.50878e-06
cg25191140	chr4	8190989		OpenSea		0.675351	1.51801e-06
cg21570709	chr1	150592475		OpenSea		1.32153	1.54722e-06
cg19098606	chr16	85603643		OpenSea		-1.39044	1.55934e-06
cg14575594	chr10	3944845		OpenSea		1.22252	1.56969e-06
cg11936313	chr22	19878734		OpenSea	Body	0.964748	1.58446e-06
cg20242624	chr8	42138011		OpenSea	Body;Body;Body;Body;Body;Body	0.84735	1.58612e-06
cg09124484	chr1	172930130		OpenSea		0.664128	1.60008e-06
cg10637499	chr19	3163432	chr19:3162841-3163161	S_Shore	3'UTR	0.89625	1.60292e-06
cg05513258	chr1	205218277		OpenSea	Body;Body;Body	0.662823	1.60354e-06
cg16854130	chr6	153023012		OpenSea	Body	0.700986	1.60504e-06
cg11389408	chr2	233626255		OpenSea	Body;Body;Body;Body;Body	0.637862	1.60727e-06
cg24678292	chr12	54121771		OpenSea	TSS1500;TSS1500;TSS1500	0.730878	1.61945e-06
cg11709495	chr7	129649151		OpenSea		0.744235	1.62537e-06
cg22393436	chr1	168489851		OpenSea		-1.31047	1.62753e-06
cg17170262	chr1	184715203		OpenSea	Body	1.16736	1.64473e-06
cg10022447	chr12	53681588		OpenSea	Body	0.74609	1.64921e-06
cg19089810	chr16	84583013		OpenSea		-0.991287	1.65271e-06
cg00986590	chr15	63537465		OpenSea	Body	1.18944	1.65426e-06
cg08276645	chr2	241459502	chr2:241459632-241460047	N_Shore	Body;Body	0.635599	1.655e-06
cg14002385	chr11	60589511		OpenSea		0.784213	1.66299e-06
cg13292715	chr2	158900247		OpenSea	Body	1.15542	1.67024e-06
cg23774365	chr19	13283248		OpenSea		1.08274	1.67553e-06
cg17041601	chr1	199813079		OpenSea		1.12385	1.68505e-06
cg00546666	chr20	44598621	chr20:44599805-44601207	N_Shore	Body	0.704695	1.69475e-06
cg07487685	chr12	4387662	chr12:4383193-4384405	S_Shelf	Body	0.775426	1.70632e-06
cg25159406	chr2	219169220		OpenSea	Body	0.797104	1.71531e-06
cg23683800	chr10	115086103		OpenSea		-1.24943	1.72496e-06
cg08715613	chr10	112887550		OpenSea		0.716875	1.72773e-06
cg09644779	chr11	72859640		OpenSea		0.989133	1.75682e-06
cg00686915	chr7	99076604		OpenSea	Body;Body	1.56392	1.80777e-06
cg21575225	chr1	156073485		OpenSea	5'UTR	-0.659862	1.81115e-06
cg18556420	chr10	864596		OpenSea	Body	1.32939	1.81127e-06
cg00530757	chr15	38766437		OpenSea	Body	0.677909	1.81572e-06
cg03680950	chr13	111819380		OpenSea	5'UTR;Body;Body;Body	0.670368	1.82165e-06
cg09401598	chr22	45732160		OpenSea	Body;Body	1.04696	1.84425e-06
cg17368800	chr19	13188366		OpenSea	Body;Body;Body	0.643888	1.85149e-06
cg01459135	chr2	153437521		OpenSea	Body	1.05938	1.85395e-06
cg14200473	chr20	6074846		OpenSea	Body	1.11939	1.86921e-06
cg23371584	chr1	203275927	chr1:203274305-203275338	S_Shore	Body	1.00525	1.88206e-06
cg15254954	chr19	8420745		OpenSea		-0.868493	1.88563e-06
cg02404775	chr8	125663552		OpenSea	Body;Body;Body	1.21605	1.89186e-06
cg22846809	chr22	22001120	chr22:21996241-21997332	S_Shelf		1.05451	1.903e-06
cg11187522	chr8	20294287		OpenSea		1.04919	1.90627e-06
cg08170489	chr9	99161136		OpenSea	Body	0.945164	1.92182e-06
cg16905506	chr1	155035748	chr1:155034925-155036578	Island	TSS1500;TSS1500;TSS1500	0.580553	1.92867e-06
cg21618197	chr9	35611399		OpenSea	Body	1.0796	1.93624e-06
cg15706223	chr1	1141934	chr1:1141670-1142150	Island	1stExon;1stExon;1stExon	0.601424	1.94056e-06
cg03678793	chr19	14491266		OpenSea	TSS1500;TSS1500;TSS1500	0.719867	1.97032e-06
cg22586569	chr7	5524963	chr7:5526389-5526693	N_Shore	Body	0.765634	1.974e-06
cg15252509	chr18	56337165	chr18:56338211-56339277	N_Shore	TSS1500;TSS1500	-0.909678	1.98184e-06
cg03805527	chr13	28887934		OpenSea	Body	-0.618417	2.00866e-06
cg06625004	chr1	228278432		OpenSea	5'UTR;5'UTR;5'UTR;5'UTR	0.827199	2.01086e-06
cg02291875	chr2	109233545		OpenSea	5'UTR;5'UTR;Body;Body	1.06762	2.01473e-06
cg07816665	chr11	119381053		OpenSea		-0.83375	2.045e-06
cg24319623	chr3	101811636		OpenSea		0.751729	2.04927e-06
cg07096868	chr2	148634326		OpenSea	5'UTR;Body;Body	0.686453	2.06706e-06
cg17310682	chr22	21148264		OpenSea	Body	0.855074	2.08033e-06
cg06619360	chr14	21731609		OpenSea	5'UTR;5'UTR;5'UTR;5'UTR	0.798416	2.09184e-06
cg26184687	chr19	2042592	chr19:2041823-2042593	Island	Body;Body	0.879034	2.10703e-06
cg02030331	chr15	78749656		OpenSea	Body	1.17523	2.10834e-06
cg06978844	chr22	38465815		OpenSea	Body;Body;Body	-0.919238	2.11414e-06
cg25242306	chr13	74667131		OpenSea	5'UTR	1.09493	2.12169e-06
cg23009818	chr2	25499764	chr2:25499763-25500429	Island	Body;Body	1.16339	2.1476e-06
cg02535219	chr16	11876908		OpenSea	TSS1500	1.08573	2.17628e-06
cg02673986	chr1	27683912	chr1:27683277-27683590	S_Shore	Body	0.635978	2.21874e-06
cg08824395	chr1	60433255		OpenSea		0.751466	2.22118e-06
cg09083279	chr6	29454873		OpenSea	1stExon	0.724071	2.23855e-06
cg10045909	chr16	31075842	chr16:31075084-31075756	S_Shore	5'UTR	1.35598	2.23949e-06
cg08715794	chr2	179971897		OpenSea	3'UTR	0.874307	2.25469e-06
cg21361021	chr20	30873618		OpenSea	5'UTR	2.03516	2.28232e-06
cg11285496	chr5	81882123		OpenSea		0.709433	2.29086e-06
cg23087546	chr7	83960503		OpenSea		0.861926	2.29691e-06
cg16505702	chr8	132936219		OpenSea	Body	-0.930716	2.3077e-06
cg27131958	chr14	24611228	chr14:24610406-24611158	S_Shore	TSS1500	0.759134	2.32575e-06
cg23895495	chr7	47539837		OpenSea	5'UTR	0.704659	2.336e-06
cg03789415	chr17	76813470		OpenSea	Body	1.65937	2.34167e-06
cg24080199	chr8	56874063		OpenSea	Body;Body	1.30547	2.35132e-06
cg00223569	chr12	25064560		OpenSea	Body;Body;Body	1.15232	2.35851e-06
cg20251080	chr8	123502036		OpenSea	Body	0.934044	2.35922e-06
cg20528837	chr3	45052889		OpenSea	3'UTR;Body	0.851728	2.36193e-06
cg04968127	chr11	10715213		OpenSea	1stExon;5'UTR;1stExon;5'UTR;TSS200	0.757995	2.37292e-06
cg19761245	chr4	41366989	chr4:41362252-41363639	S_Shelf	Body;Body;Body	0.832624	2.37454e-06
cg04494136	chr10	126703576		OpenSea	Body;Body;Body	1.06502	2.39001e-06
cg08394896	chr7	5525075	chr7:5526389-5526693	N_Shore	Body	0.90832	2.4e-06
cg10773881	chr22	38019812		OpenSea	Body;Body;Body;Body	0.729827	2.40051e-06
cg13360395	chr2	124665281		OpenSea		0.964527	2.42299e-06
cg17088014	chr8	134066590		OpenSea	Body;Body;Body;Body	1.44539	2.44079e-06
cg02338840	chr2	207931932		OpenSea		0.802643	2.44545e-06
cg20801491	chr5	76248520	chr5:76249435-76250528	N_Shore	TSS200	0.822297	2.45693e-06
cg06105699	chr17	79971436		OpenSea	Body	0.843737	2.4571e-06
cg07530359	chr3	4554673		OpenSea	5'UTR;5'UTR;5'UTR	0.986832	2.4599e-06
cg05844798	chr20	3062344	chr20:3063005-3064146	N_Shore		1.12347	2.48069e-06
cg20608136	chr1	27782243		OpenSea	5'UTR;5'UTR	0.999941	2.50626e-06
cg01890090	chr17	53351925		OpenSea	Body	0.643354	2.50902e-06
cg01368075	chr3	128523902		OpenSea	Body	0.86037	2.53595e-06
cg23146197	chr12	66271002		OpenSea	Body;Body	0.919183	2.55022e-06
cg04728978	chr2	167660297		OpenSea		0.927725	2.55934e-06
cg14119792	chr6	31021422		OpenSea	TSS1500	0.692623	2.55934e-06
cg08485187	chr2	25500046	chr2:25499763-25500429	Island	Body;Body	0.917764	2.56196e-06
cg14139123	chr1	14052568		OpenSea	Body;Body;Body	0.689207	2.5736e-06
cg02009766	chr15	70384232	chr15:70387929-70393206	N_Shelf	Body;Body;Body	0.9339	2.57727e-06
cg02441474	chr16	89165300	chr16:89167116-89167482	N_Shore	Body;5'UTR;5'UTR	0.63976	2.59146e-06
cg27343900	chr5	172331791		OpenSea	Body	1.03287	2.59703e-06
cg24463664	chr8	38160704		OpenSea	Body	0.935357	2.59819e-06
cg27207344	chr17	4409988		OpenSea	Body	0.922101	2.60259e-06
cg12500731	chr2	242830128	chr2:242832999-242833229	N_Shelf		0.633224	2.63108e-06
cg11317199	chr9	100850391	chr9:100849699-100850392	Island	Body;Body;Body;Body	1.07196	2.63541e-06
cg07744152	chr16	155006		OpenSea	Body;Body;Body;Body;Body	1.14004	2.63885e-06
cg19623397	chr1	211517803		OpenSea	5'UTR;5'UTR	1.32438	2.6618e-06
cg00939486	chr4	146802330		OpenSea	Body;Body	0.747245	2.67793e-06
cg04609952	chr2	16085893	chr2:16079801-16083032	S_Shelf	Body	1.16851	2.68332e-06
cg22514682	chr19	35837636		OpenSea	3'UTR	0.971624	2.70586e-06
cg02420939	chr4	87982639		OpenSea	Body;Body	0.740291	2.72565e-06
cg19215003	chr1	111422722		OpenSea	5'UTR;5'UTR	1.61882	2.73043e-06
cg00052772	chr6	33245804	chr6:33244677-33245554	S_Shore	1stExon	1.07446	2.73952e-06
cg21842274	chr5	76248637	chr5:76249435-76250528	N_Shore	TSS200	0.93645	2.7405e-06
cg10113471	chr7	134165656		OpenSea		-0.947888	2.75465e-06
cg09076584	chr17	26941253		OpenSea	TSS200	1.03022	2.76061e-06
cg02345399	chr11	65195039	chr11:65190824-65191058	S_Shelf		1.1434	2.76383e-06
cg12551875	chr14	70105067		OpenSea	5'UTR	0.856882	2.76582e-06
cg12814984	chr13	50253445		OpenSea	Body;Body;Body;Body	0.819152	2.77556e-06
cg13520904	chr18	33039043		OpenSea		0.728041	2.77605e-06
cg02028388	chr1	239750658		OpenSea		1.05102	2.78025e-06
cg11377086	chr11	117699436		OpenSea	TSS1500;Body;Body	-1.28803	2.80136e-06
cg10665316	chr1	39620625		OpenSea	Body	0.680493	2.80852e-06
cg22279159	chr4	26199269		OpenSea		-1.40429	2.8457e-06
cg22907189	chr5	172430563		OpenSea	Body	0.877823	2.84886e-06
cg08401758	chr16	87887443		OpenSea	Body	1.20697	2.85277e-06
cg09219813	chr3	152017017		OpenSea	TSS200;TSS200;5'UTR;TSS200;5'UTR;TSS200;TSS200	1.50334	2.8707e-06
cg19943951	chr13	106093855		OpenSea		0.846391	2.89824e-06
cg06118287	chr5	178986559	chr5:178986513-178986999	Island	TSS200;TSS200;Body	0.620062	2.91828e-06
cg25747547	chr10	95258152	chr10:95256133-95256562	S_Shore	5'UTR;5'UTR	0.793448	2.92718e-06
cg26657111	chr2	209121310	chr2:209119881-209120309	S_Shore	TSS1500	0.654811	2.92945e-06
cg18593590	chr7	30181285		OpenSea	Body	0.851395	2.93289e-06
cg07336872	chr6	150393535	chr6:150389943-150390558	S_Shelf		-0.793323	2.93423e-06
cg17236146	chr2	145189636		OpenSea	Body;Body	0.817456	2.94472e-06
cg02426324	chr7	40680454		OpenSea	Body	1.12285	2.94802e-06
cg14117034	chr1	12326482		OpenSea	Body;Body	1.18581	2.96194e-06
cg27330053	chr2	153057298		OpenSea		-0.940931	2.9743e-06
cg02819722	chr5	156968954		OpenSea	Body	0.881994	3.00904e-06
cg18625530	chr19	16546817		OpenSea	Body;Body;Body;Body;Body;Body	1.01416	3.03532e-06
cg12285003	chr20	61596335		OpenSea	Body;Body	0.722315	3.03789e-06
cg00442581	chr9	130733834		OpenSea	Body	0.824679	3.08015e-06
cg16824126	chr22	41626394		OpenSea	Body;3'UTR	1.03515	3.09233e-06
cg00073565	chr8	106462708		OpenSea	Body	1.13896	3.1546e-06
cg10430284	chr19	660589	chr19:662284-663337	N_Shore	Body	1.39177	3.16768e-06
cg16758086	chr1	6173356		OpenSea	Body	0.766893	3.18147e-06
cg21355059	chr4	48742912		OpenSea	5'UTR	0.748368	3.18373e-06
cg00980592	chr7	130582030		OpenSea		0.786995	3.20951e-06
cg13416901	chr9	136019673	chr9:136019708-136020134	N_Shore	Body	1.44185	3.20998e-06
cg13554864	chr5	118666304		OpenSea	5'UTR;5'UTR;Body	1.91039	3.22055e-06
cg14100654	chr22	39146450		OpenSea	Body;Body;Body	0.761674	3.22183e-06
cg10187583	chr11	117815479		OpenSea		0.749812	3.24849e-06
cg25680379	chr2	47077192		OpenSea	Body	0.980653	3.2733e-06
cg12804716	chr14	58604949		OpenSea	Body	0.638544	3.28662e-06
cg24704510	chr17	38182512		OpenSea	Body;Body;TSS1500	0.758472	3.29234e-06
cg01351601	chr5	42547402		OpenSea	TSS1500;TSS1500;5'UTR;5'UTR;Body;5'UTR	-0.792818	3.31115e-06
cg05275618	chr10	126004474		OpenSea		0.690002	3.33959e-06
cg12494143	chr20	4148606		OpenSea	5'UTR;5'UTR;5'UTR;5'UTR;5'UTR	0.614945	3.34913e-06
cg03976645	chr7	16724981		OpenSea	Body;Body;Body	1.12309	3.36909e-06
cg18889956	chr1	65607135		OpenSea		0.601804	3.37522e-06
cg09360041	chr1	94587905		OpenSea	TSS1500	-0.727752	3.37791e-06
cg11199270	chr6	158251605		OpenSea	Body	-1.03392	3.38018e-06
cg09349343	chr6	33245717	chr6:33244677-33245554	S_Shore	1stExon	0.585231	3.38167e-06
cg07052063	chr10	99255236	chr10:99257940-99259520	N_Shelf	Body	0.982727	3.38237e-06
cg19828049	chr15	70819120		OpenSea		-1.82883	3.40847e-06
cg21842778	chr1	226875475		OpenSea	Body	0.660192	3.40899e-06
cg01894038	chr11	77741873		OpenSea		1.23626	3.43248e-06
cg09446583	chr2	43398271	chr2:43398040-43398276	Island		0.618722	3.4582e-06
cg06278838	chr3	4753170		OpenSea	Body;Body;Body	0.583361	3.47283e-06
cg03593369	chr2	43456557	chr2:43451445-43454951	S_Shore		1.05364	3.47757e-06
cg25790850	chr22	39541983	chr22:39541022-39542137	Island	Body	0.761065	3.49204e-06
cg08005929	chr21	44035221	chr21:44037276-44037478	N_Shelf	TSS200	0.78399	3.49314e-06
cg14711743	chr5	79514577		OpenSea	Body	0.786422	3.52369e-06
cg02048220	chr14	91141833		OpenSea	Body	-1.27666	3.56664e-06
cg16252808	chr19	1276280	chr19:1274469-1276358	Island	Body	0.74201	3.56923e-06
cg01738702	chr8	41400316		OpenSea	3'UTR;Body	1.07609	3.58643e-06
cg07006163	chr16	1665950	chr16:1660054-1665095	S_Shore	Body	0.988816	3.61112e-06
cg09364595	chr9	139457749		OpenSea		0.93862	3.6316e-06
cg26811385	chr4	150832003		OpenSea		-0.844094	3.63853e-06
cg23825480	chr22	31336785		OpenSea	Body	1.35651	3.64601e-06
cg05323251	chr19	10449942	chr19:10443688-10446022	S_Shelf	Body	0.807341	3.64611e-06
cg04316941	chr1	202224262		OpenSea	Body;Body;Body	0.80485	3.6508e-06
cg18324806	chr3	120214753		OpenSea		-0.68802	3.68084e-06
cg00267817	chr9	140305982		OpenSea	Body;Body;5'UTR;5'UTR	-0.603246	3.69169e-06
cg09432154	chr3	151034669		OpenSea	Body;TSS200	-1.05328	3.69906e-06
cg07051715	chr12	14807587		OpenSea	Body	-0.785813	3.71122e-06
cg12164063	chr2	97011234		OpenSea	Body;Body;Body;Body	0.877721	3.71499e-06
cg14493336	chr2	65295115		OpenSea	5'UTR	0.761179	3.72822e-06
cg19623054	chr2	16085728	chr2:16079801-16083032	S_Shelf	Body	0.898087	3.73116e-06
cg14172849	chr14	104171259		OpenSea	Body;Body;Body	1.34255	3.73323e-06
cg27085846	chr4	10117147	chr4:10117575-10118952	N_Shore	Body;Body	0.707972	3.74053e-06
cg17426336	chr2	170521297		OpenSea	Body	0.721683	3.80038e-06
cg24112628	chr6	150174215		OpenSea	Body	0.606051	3.82418e-06
cg16171205	chr7	152135221		OpenSea	Body	1.00598	3.82537e-06
cg08224390	chr9	127299125		OpenSea	Body;Body;Body	0.845461	3.83384e-06
cg21931697	chr21	45758354	chr21:45758975-45759525	N_Shore	Body;Body;Body;TSS200	0.856518	3.83587e-06
cg08899667	chr6	31761055	chr6:31763240-31763905	N_Shelf	Body	1.15898	3.83702e-06
cg06431967	chr1	9908036		OpenSea		0.667123	3.84989e-06
cg16425713	chr6	33165404	chr6:33167885-33168715	N_Shelf	Body	0.595705	3.90103e-06
cg09269759	chr1	156221227		OpenSea	Body	1.08896	3.90465e-06
cg16817797	chr5	102849629		OpenSea		0.731711	3.91961e-06
cg10212605	chr14	100872965		OpenSea	Body;Body	0.728393	3.92298e-06
cg23120900	chr15	59564067		OpenSea	Body	-0.825497	3.95965e-06
cg05617317	chr7	5813636		OpenSea	5'UTR;5'UTR	1.20283	3.96527e-06
cg08275271	chr20	24659339		OpenSea		0.770179	3.99831e-06
cg02448825	chr17	7253585	chr17:7253298-7253764	Island	Body	1.17749	4.00192e-06
cg16367245	chr15	64129243	chr15:64125514-64126665	S_Shelf		0.897364	4.02394e-06
cg05038391	chr7	73188452	chr7:73183379-73185115	S_Shelf		-0.920926	4.02594e-06
cg17473765	chr5	139016709	chr5:139017133-139017668	N_Shore		-0.817688	4.0419e-06
cg14871870	chr12	22441560		OpenSea	Body	-0.621128	4.05143e-06
cg09233429	chr15	40583241	chr15:40583093-40583526	Island	Body	0.582209	4.08648e-06
cg18263166	chr7	92533866		OpenSea		1.2726	4.12528e-06
cg10335273	chr5	31618172		OpenSea		0.96605	4.13016e-06
cg15056412	chr20	32262523	chr20:32261944-32262410	S_Shore	TSS1500;TSS1500	0.728631	4.17859e-06
cg17763553	chr8	18953483		OpenSea		-2.13149	4.22711e-06
cg22652406	chr11	63997668	chr11:63997662-63998412	Island	TSS200	0.680829	4.25589e-06
cg08438690	chr3	52279403	chr3:52279601-52280140	N_Shore	TSS1500;TSS1500	1.00525	4.29622e-06
cg08677140	chr6	30582241	chr6:30584885-30585677	N_Shelf	5'UTR	0.867685	4.30024e-06
cg19719535	chr8	124195058		OpenSea	5'UTR;5'UTR;5'UTR;1stExon	0.600511	4.34193e-06
cg16782821	chr15	78972315		OpenSea		0.840616	4.38654e-06
cg02589986	chr2	7027871		OpenSea	Body	1.0873	4.38951e-06
cg06362282	chr6	33245893	chr6:33244677-33245554	S_Shore	1stExon	1.18326	4.40177e-06
cg20100049	chr11	67979188	chr11:67980011-67982068	N_Shore	5'UTR;5'UTR	0.745962	4.42104e-06
cg05382301	chr16	22046638		OpenSea	Body	1.43573	4.44428e-06
cg12757570	chr11	124615853	chr11:124615389-124617006	Island	3'UTR;3'UTR	0.619952	4.45964e-06
cg25342059	chr3	152121157		OpenSea	Body;Body;Body;Body;Body;Body;Body	0.878717	4.46977e-06
cg07588779	chr11	64051753	chr11:64052607-64053652	N_Shore	TSS1500;1stExon;Body;TSS200	0.662297	4.53656e-06
cg20595271	chr12	111889200		OpenSea	3'UTR	0.888062	4.54389e-06
cg22165522	chr14	22930883		OpenSea		1.1402	4.55557e-06
cg10928075	chr14	69263032	chr14:69259612-69262900	S_Shore	TSS200	0.698252	4.56448e-06
cg16698149	chr4	80599911		OpenSea		1.15848	4.57852e-06
cg20934881	chr1	154301468	chr1:154300975-154301528	Island	Body;Body	0.594889	4.61177e-06
cg16387991	chr2	157340445		OpenSea	Body;Body	0.741365	4.62378e-06
cg23371680	chr2	31511030		OpenSea		0.662818	4.63806e-06
cg00498434	chr2	212917701		OpenSea	Body;Body	-0.92899	4.67084e-06
cg01996326	chr1	151313437		OpenSea	3'UTR;3'UTR	0.622103	4.68362e-06
cg10713220	chr7	36640882		OpenSea	TSS1500;Body;Body;Body	0.784685	4.71486e-06
cg01358028	chr18	56660847		OpenSea		0.949027	4.72866e-06
cg01405767	chr17	73642700		OpenSea	1stExon;5'UTR;Body	1.07619	4.73169e-06
cg12689529	chr11	126335883		OpenSea	Body;Body	-0.922058	4.7342e-06
cg21171978	chr22	32029943	chr22:32026297-32026874	S_Shelf		0.594589	4.74444e-06
cg21038584	chr1	1141226	chr1:1141670-1142150	N_Shore	Body;Body;Body	-0.90694	4.76004e-06
cg22863744	chr12	124942176	chr12:124941314-124941584	S_Shore	Body;Body	1.26415	4.76824e-06
cg06188566	chr5	151124982		OpenSea	3'UTR	1.46155	4.78765e-06
cg07811498	chr22	42475450	chr22:42475474-42476094	N_Shore	TSS1500	0.768726	4.79822e-06
cg16624984	chr12	66330136		OpenSea	Body	0.999974	4.81842e-06
cg15655369	chr20	49135042		OpenSea	5'UTR;Body	0.927327	4.82675e-06
cg13071196	chr3	171024571		OpenSea	Body;Body;Body;Body;Body;Body;Body;Body	-0.66634	4.85113e-06
cg16939977	chr16	57673067		OpenSea	TSS200;TSS200;5'UTR;5'UTR;5'UTR;5'UTR;5'UTR;5'UTR;5'UTR;5'UTR;5'UTR	0.739172	4.85407e-06
cg26804911	chr2	223269664		OpenSea		1.01175	4.85668e-06
cg26170244	chr15	65176353		OpenSea		1.20913	4.87236e-06
cg15261712	chr7	92238248		OpenSea	3'UTR;3'UTR	0.946471	4.87972e-06
cg26976906	chr14	71939129		OpenSea		0.980024	4.88456e-06
cg09728393	chr6	17851756		OpenSea	Body;Body;Body;Body	0.933824	4.90358e-06
cg11491247	chr1	155035530	chr1:155034925-155036578	Island	TSS1500;TSS1500;TSS1500	0.583185	4.93e-06
cg02684344	chr16	3179443		OpenSea	ExonBnd;Body	0.899523	4.93849e-06
cg02143897	chr10	35010273		OpenSea	Body;Body;Body;Body;Body;Body;Body;Body;Body;Body;Body	-0.866583	4.97477e-06
cg00420877	chr12	8841003		OpenSea	Body	0.8637	4.97632e-06
cg13172001	chr2	88390175		OpenSea	Body	0.981185	5.04104e-06
cg13754665	chr9	136654631		OpenSea	Body;Body	0.886996	5.05523e-06
cg14978691	chr7	98978748		OpenSea	5'UTR	0.839399	5.05715e-06
cg05671566	chr9	38357304		OpenSea		0.954582	5.05827e-06
cg01569898	chr2	182628996		OpenSea		1.10473	5.06978e-06
cg12232388	chr12	125027851	chr12:125028132-125028378	N_Shore		1.07023	5.07101e-06
cg05645538	chr8	56858948		OpenSea	Body;Body	0.823913	5.08098e-06
cg04527083	chr15	81596647		OpenSea	Body;Body;Body	0.999836	5.08176e-06
cg11388414	chr8	38665635		OpenSea	5'UTR;Body;Body	1.34111	5.13408e-06
cg06224408	chr3	56928883		OpenSea	Body;Body	0.896644	5.16734e-06
cg18534312	chr8	140642584		OpenSea	Body	0.741197	5.16858e-06
cg10347224	chr1	19939830		OpenSea	Body;Body;5'UTR;Body;Body;Body;Body	1.22814	5.17669e-06
cg03090254	chr1	238788400		OpenSea		-1.45067	5.19234e-06
cg25752677	chr16	56309206		OpenSea	Body;Body	0.709601	5.20956e-06
cg04459437	chr17	37365365	chr17:37365986-37366539	N_Shore		-1.3882	5.21779e-06
cg00685236	chr4	38386643		OpenSea		0.960341	5.22813e-06
cg26432350	chr3	47040357		OpenSea	Body	1.13868	5.27734e-06
cg09430344	chr16	27237355		OpenSea	Body	0.994333	5.28402e-06
cg24293344	chr1	247512679		OpenSea		1.00491	5.30036e-06
cg26121125	chr11	116908294		OpenSea	Body;Body;5'UTR	0.848152	5.30571e-06
cg10501210	chr1	207997020		OpenSea		1.17051	5.30876e-06
cg09711488	chr2	225791348		OpenSea	Body;Body	1.26128	5.34991e-06
cg12110327	chr10	38264581	chr10:38265075-38265723	N_Shore	5'UTR	0.65479	5.35388e-06
cg08214927	chr14	91765824		OpenSea	Body	1.07869	5.36811e-06
cg00460436	chr16	4401729	chr16:4400955-4401572	S_Shore	TSS1500	0.628736	5.41616e-06
cg24333845	chr3	152016806		OpenSea	TSS1500;5'UTR;TSS1500;TSS1500;TSS1500;TSS1500;5'UTR	1.63692	5.43643e-06
cg19081636	chr6	149469744		OpenSea		1.19057	5.44071e-06
cg19532728	chr11	65129859		OpenSea		0.720038	5.45724e-06
cg19905396	chr1	41265379	chr1:41267919-41268398	N_Shelf	Body;Body	0.70564	5.51045e-06
cg11583064	chr3	49825095	chr3:49823482-49824346	S_Shore	TSS1500;TSS1500;TSS1500	1.0902	5.53181e-06
cg27466146	chr7	151247784		OpenSea		0.995655	5.53863e-06
cg06430220	chr19	56613559	chr19:56615088-56615955	N_Shore	Body	0.776551	5.57778e-06
cg25998794	chr14	105783687	chr14:105780339-105782027	S_Shore	Body;Body	0.630115	5.60159e-06
cg02802073	chr19	13243586		OpenSea	5'UTR	1.36846	5.61637e-06
cg09792819	chr8	125249460		OpenSea	Body	-1.38189	5.62634e-06
cg04718705	chr8	9450161		OpenSea	Body	0.771157	5.62732e-06
cg13482308	chr9	37002685	chr9:37002489-37002957	Island	Body	2.04521	5.65091e-06
cg17498346	chr12	10349040		OpenSea		-0.647293	5.66233e-06
cg21329416	chr1	27045929		OpenSea	Body;Body	0.709065	5.67789e-06
cg01149400	chr12	56665134		OpenSea		0.611029	5.69812e-06
cg23580000	chr16	50322156		OpenSea	1stExon	1.14455	5.71764e-06
cg24605046	chr6	33245895	chr6:33244677-33245554	S_Shore	1stExon	1.03638	5.72914e-06
cg08915615	chr1	27817311	chr1:27816342-27816853	S_Shore	TSS1500	0.690219	5.73733e-06
cg21473814	chr19	18873268	chr19:18873019-18873349	Island	Body;Body	0.845543	5.75745e-06
cg05455266	chr4	1359801		OpenSea	Body	-1.01068	5.79139e-06
cg27646484	chr16	31210736	chr16:31213566-31214287	N_Shelf		0.815672	5.79925e-06
cg14234776	chr14	91814894		OpenSea	Body	0.888707	5.87333e-06
cg13053471	chr1	235147039		OpenSea		-1.35586	5.93211e-06
cg07906276	chr10	49716946		OpenSea	Body;Body;Body;Body	0.832295	5.93518e-06
cg14026704	chr15	60715936		OpenSea	Body;Body	0.78448	5.9921e-06
cg22808815	chr1	54573075		OpenSea	Body	0.836916	5.99728e-06
cg16545105	chr5	76248749	chr5:76249435-76250528	N_Shore	1stExon;5'UTR	0.969053	5.99785e-06
cg17104026	chr20	43598376	chr20:43594894-43595244	S_Shelf	Body	1.56707	6.0309e-06
cg01960184	chr6	46185318		OpenSea		1.10154	6.04561e-06
cg23557545	chr6	11009768		OpenSea	Body	-0.828332	6.06746e-06
cg17445936	chr1	3090345		OpenSea	Body;Body	0.755178	6.15187e-06
cg12541569	chr6	43192447		OpenSea		1.44121	6.17809e-06
cg26429069	chr9	132758559		OpenSea	Body	1.28706	6.17957e-06
cg15460604	chr6	26365062		OpenSea	TSS1500;TSS1500;TSS1500;TSS1500	0.711378	6.19118e-06
cg14678662	chr22	40784465		OpenSea	5'UTR;5'UTR	0.725642	6.22973e-06
cg16640730	chr7	133662918		OpenSea	Body	-1.09153	6.2427e-06
cg22855839	chr20	36378190		OpenSea	Body;Body	0.991276	6.2464e-06
cg25322319	chr13	89631919		OpenSea		0.774524	6.27251e-06
cg05850769	chr14	88470085		OpenSea	TSS1500	-1.20522	6.30511e-06
cg17759214	chr9	94137295		OpenSea		0.80181	6.31012e-06
cg00852802	chr2	232316897		OpenSea		0.609598	6.33049e-06
cg05802075	chr10	63721212		OpenSea	Body	-1.40545	6.34029e-06
cg06673374	chr5	151124950		OpenSea	3'UTR	1.36042	6.3849e-06
cg11184497	chr15	78384679		OpenSea	TSS1500	0.765021	6.40127e-06
cg18552413	chr1	159174610		OpenSea	TSS1500;5'UTR;1stExon	0.825421	6.42154e-06
cg13168288	chr11	798599	chr11:800551-800866	N_Shore	1stExon;TSS1500;3'UTR;TSS1500	0.935637	6.432e-06
cg05540227	chr11	65293147	chr11:65292571-65292940	S_Shore	Body;Body	0.617131	6.44441e-06
cg06322185	chr8	107951960		OpenSea		1.06544	6.45732e-06
cg14017705	chr20	24754564		OpenSea		-1.24818	6.49e-06
cg21022547	chr9	80091194		OpenSea	Body;Body	-1.37669	6.49201e-06
cg06011067	chr6	110677913	chr6:110678854-110679108	N_Shore	Body	0.869071	6.49398e-06
cg05372727	chr13	107029018		OpenSea		-0.73607	6.50258e-06
cg14870539	chr5	150530752		OpenSea	5'UTR;5'UTR	0.613796	6.53937e-06
cg05224671	chr14	65435408	chr14:65438412-65439363	N_Shelf	Body	-0.99388	6.60504e-06
cg17958447	chr8	56873838		OpenSea	Body;Body	0.778666	6.61848e-06
cg04481318	chr9	134282053		OpenSea		0.636612	6.72709e-06
cg11077681	chr11	10715188		OpenSea	1stExon;5'UTR;1stExon;5'UTR;TSS200	0.718778	6.72861e-06
cg06997114	chr18	21851455	chr18:21851399-21852169	Island	Body;5'UTR	0.658426	6.73089e-06
cg04102510	chr1	226850741		OpenSea	Body	-1.43592	6.73477e-06
cg10546888	chr22	38890734		OpenSea	Body;Body	1.31957	6.76589e-06
cg11590833	chr15	34913540		OpenSea		0.936094	6.78304e-06
cg19611364	chr19	13135494	chr19:13135317-13136169	Island	1stExon;Body;Body	0.736174	6.80067e-06
cg08951931	chr16	29832656		OpenSea	3'UTR;5'UTR;5'UTR	0.92756	6.85224e-06
cg02682092	chr11	124647347		OpenSea	Body;Body;Body	0.840768	6.86455e-06
cg15352067	chr7	101585536		OpenSea	Body;Body;Body;Body;Body;Body;Body	0.626786	6.865e-06
cg25659983	chr9	110086255		OpenSea	Body;Body;Body	0.801819	6.87537e-06
cg03141007	chr12	122250518	chr12:122249843-122250164	S_Shore	Body	1.84168	6.93275e-06
cg03574890	chr1	151284129		OpenSea	Body;Body;Body;5'UTR	1.26149	6.94418e-06
cg18198306	chr6	153303350	chr6:153303408-153304973	N_Shore	5'UTR;Body	-0.614751	6.95178e-06
cg04706201	chr5	131773770		OpenSea	Body	0.847147	7.00241e-06
cg12304937	chr7	680013	chr7:675569-676095	S_Shelf	Body;Body;Body;Body;Body;Body	-0.929594	7.02336e-06
cg22663791	chr2	161339409		OpenSea	Body;Body	1.01746	7.02406e-06
cg24996724	chr16	2286426	chr16:2284626-2285598	S_Shore	TSS200;TSS200	0.784429	7.02807e-06
cg22827719	chr3	169345735		OpenSea	5'UTR;Body	0.727584	7.02988e-06
cg00094538	chr7	142505684		OpenSea		-1.33332	7.06094e-06
cg24984195	chr16	1361783	chr16:1358729-1360232	S_Shore	5'UTR;5'UTR;5'UTR;5'UTR	0.6103	7.08641e-06
cg00093058	chr16	717932	chr16:717931-719064	Island	TSS200	0.658376	7.10591e-06
cg13302425	chr16	141724		OpenSea	Body;Body;Body;Body;Body	1.46294	7.13494e-06
cg13085630	chr5	172331797		OpenSea	Body	1.04591	7.15876e-06
cg27211071	chr9	591420		OpenSea	5'UTR;5'UTR;5'UTR	0.883177	7.16875e-06
cg23059730	chr2	60710812		OpenSea	Body;Body;Body	0.735413	7.18175e-06
cg23789121	chr2	15909875		OpenSea		0.620391	7.19345e-06
cg23111655	chr1	19764821		OpenSea	Body	1.05494	7.19396e-06
cg10665488	chr11	796569	chr11:797640-798544	N_Shore	TSS1500	0.595909	7.20932e-06
cg22515121	chr3	195249160		OpenSea	Body;Body;Body	0.717061	7.2161e-06
cg12585732	chr10	80920577		OpenSea	5'UTR	1.04724	7.25544e-06
cg06721232	chr17	7253308	chr17:7253298-7253764	Island	Body	0.759926	7.2581e-06
cg15811427	chr19	52254222		OpenSea	5'UTR	0.889953	7.28728e-06
cg24674445	chr1	156076363		OpenSea		0.82153	7.29494e-06
cg12292472	chr13	53246268		OpenSea	Body;Body	0.735905	7.31427e-06
cg26856451	chr2	242556993		OpenSea	TSS200;Body	0.822373	7.32055e-06
cg06730503	chr3	155431924		OpenSea		0.847655	7.34323e-06
cg19859698	chr14	61822607		OpenSea	Body	0.748388	7.3727e-06
cg26479059	chr19	3163454	chr19:3162841-3163161	S_Shore	3'UTR	0.650044	7.42819e-06
cg27147350	chr6	33245881	chr6:33244677-33245554	S_Shore	1stExon	0.796962	7.4511e-06
cg13432873	chr18	3595113		OpenSea	Body;Body;Body;Body;Body;Body;Body;Body;Body;Body	1.1317	7.4718e-06
cg10179949	chr1	159795589		OpenSea	TSS1500	0.731403	7.48693e-06
cg00250036	chr14	34077061		OpenSea	Body;Body;Body;Body	-0.797915	7.49906e-06
cg12882189	chr17	80402891	chr17:80401644-80401858	S_Shore	Body;Body;Body	0.830058	7.51282e-06
cg07949967	chr3	46017480		OpenSea	Body	0.932859	7.54012e-06
cg12683236	chr17	14262826		OpenSea		-1.21686	7.5488e-06
cg00581063	chr1	11863389	chr1:11865462-11866566	N_Shelf	5'UTR	0.693109	7.55032e-06
cg03391528	chr21	35348304		OpenSea		-1.32182	7.61424e-06
cg09918713	chr16	29832663		OpenSea	3'UTR;5'UTR;5'UTR	0.799268	7.63517e-06
cg08969925	chr3	33015641		OpenSea		1.18072	7.66036e-06
cg21618521	chr6	33245770	chr6:33244677-33245554	S_Shore	1stExon	0.819843	7.66503e-06
cg00255726	chr8	21769114	chr8:21769694-21770080	N_Shore	Body	0.762466	7.66962e-06
cg14137833	chr12	96839547		OpenSea		1.16613	7.68706e-06
cg04751511	chr4	169916922		OpenSea	Body	0.756989	7.71475e-06
cg12393166	chr12	55387128		OpenSea		0.665213	7.72872e-06
cg05281945	chr1	27684241	chr1:27683277-27683590	S_Shore	Body;Body	0.633861	7.85658e-06
cg12741653	chr18	10131549	chr18:10131853-10132080	N_Shore		0.905275	7.88438e-06
cg26572459	chr3	4866695		OpenSea	Body;Body;Body	1.17151	7.91253e-06
cg15826519	chr1	19808575	chr1:19811703-19812644	N_Shelf	Body	1.08723	7.91825e-06
cg06937357	chr14	105837270	chr14:105836031-105836386	S_Shore	Body;Body	0.94171	7.94926e-06
cg22950193	chr22	45714275		OpenSea	5'UTR;5'UTR	1.0367	7.95785e-06
cg12491511	chr2	3786250		OpenSea	Body	-0.727248	7.97044e-06
cg17652998	chr10	101370592		OpenSea	3'UTR	1.20396	7.99663e-06
cg10732921	chr4	129730473	chr4:129732322-129733985	N_Shore	TSS1500;TSS1500;TSS1500;TSS1500;TSS1500	0.712374	8.00621e-06
cg03146104	chr12	219006		OpenSea	5'UTR;Body	0.782359	8.00755e-06
cg01123957	chr14	34081647		OpenSea	Body;Body;Body;Body	1.08974	8.01681e-06
cg03999479	chr15	75087148		OpenSea	5'UTR;5'UTR	0.931167	8.05903e-06
cg05160295	chr12	58226751		OpenSea	Body	0.806787	8.05932e-06
cg21805179	chr12	123707825		OpenSea	TSS1500	1.43483	8.12473e-06
cg05063895	chr16	2073518	chr16:2077042-2077470	N_Shelf		0.642939	8.16074e-06
cg16505891	chr14	91859797		OpenSea	Body	0.925662	8.17978e-06
cg04995717	chr9	27109293		OpenSea	5'UTR;1stExon	0.647614	8.22537e-06
cg03325063	chr6	5584441		OpenSea	Body	0.726199	8.22779e-06
cg15251319	chr3	194836302		OpenSea	Body	0.630607	8.25014e-06
cg26662324	chr10	126745862		OpenSea	5'UTR;5'UTR	0.877971	8.26305e-06
cg12578588	chr19	18132275		OpenSea		0.876595	8.2648e-06
cg24420089	chr11	457304	chr11:459088-459345	N_Shore	Body	0.937925	8.28865e-06
cg03764811	chr5	172428626		OpenSea	Body	1.04634	8.30209e-06
cg10357314	chr11	94886261	chr11:94883647-94884811	S_Shore		0.905755	8.33041e-06
cg04352139	chr19	17830048	chr19:17830104-17830646	N_Shore	TSS1500	0.902298	8.3809e-06
cg04558322	chr14	59437356		OpenSea		0.810344	8.39714e-06
cg05247850	chr1	16713447		OpenSea	Body;Body;Body;Body;Body;Body	1.18053	8.41216e-06
cg10037002	chr20	36378118		OpenSea	Body;Body	1.00855	8.44103e-06
cg05379350	chr17	27917157	chr17:27918161-27918398	N_Shore	TSS1500;TSS1500	0.653075	8.46309e-06
cg18001097	chr9	136017358	chr9:136019708-136020134	N_Shelf	Body	0.869694	8.50387e-06
cg19016768	chr3	48990083		OpenSea	Body	0.748455	8.51994e-06
cg10011999	chr8	6575881		OpenSea	Body	0.719026	8.56021e-06
cg21690475	chr12	48478081		OpenSea	Body;Body;Body;Body	0.882519	8.57321e-06
cg25085578	chr12	109025913		OpenSea	TSS200;5'UTR	0.661778	8.63677e-06
cg19901969	chr16	20877654		OpenSea	5'UTR	-0.860956	8.6462e-06
cg08959878	chr2	2710266		OpenSea		0.684411	8.68023e-06
cg05201573	chr17	26729294	chr17:26732175-26732391	N_Shelf	Body;Body	0.623032	8.71459e-06
cg05106401	chr9	72725834		OpenSea	Body;Body	0.583413	8.71583e-06
cg00085438	chr3	152049980		OpenSea	Body;Body;Body;Body;Body;Body;Body	0.680131	8.76514e-06
cg04953230	chr11	65273641		OpenSea	Body	0.849364	8.7753e-06
cg20839724	chr15	44891233		OpenSea	Body;Body	1.05892	8.80274e-06
cg12264462	chr14	100574930		OpenSea	TSS1500;Body	0.686093	8.83332e-06
cg21067465	chr11	86304288		OpenSea	Body;Body;Body	0.802704	8.86945e-06
cg19773937	chr1	60216631		OpenSea	Body;Body	-0.942008	8.87137e-06
cg09105928	chr19	953332	chr19:950020-950370	S_Shelf	Body	1.26556	8.95462e-06
cg09768617	chr7	27908936		OpenSea	Body	1.164	9.00628e-06
cg16237846	chr9	37582686		OpenSea		0.657891	9.01067e-06
cg24134497	chr14	91869369		OpenSea	Body	0.646444	9.02308e-06
cg25149475	chr17	39928107		OpenSea	5'UTR;5'UTR	0.610593	9.04355e-06
cg22164298	chr4	114276834		OpenSea	Body;Body;Body	-0.947746	9.05973e-06
cg09080576	chr9	134554089		OpenSea	Body;Body;Body	-1.15572	9.16527e-06
cg05699320	chr1	156221285		OpenSea	ExonBnd;Body	1.31394	9.18736e-06
cg04323925	chr10	133742464		OpenSea		0.652425	9.24e-06
cg10136885	chr14	22382177		OpenSea		0.583966	9.25283e-06
cg15410741	chr1	65363974		OpenSea	5'UTR	-0.970883	9.28437e-06
cg16040935	chr8	653909	chr8:651163-651453	S_Shelf	Body;Body	0.757374	9.28539e-06
cg19570155	chr2	36765605		OpenSea	Body	1.33469	9.28727e-06
cg10575219	chr7	105313992		OpenSea	Body;5'UTR	1.34653	9.29967e-06
cg05438378	chr15	67383736		OpenSea	Body	-1.20306	9.31091e-06
cg08119610	chr6	138192081	chr6:138187825-138189141	S_Shelf	5'UTR;5'UTR;5'UTR	1.02374	9.35275e-06
cg10495393	chr2	208402967		OpenSea	5'UTR;5'UTR	0.70545	9.36353e-06
cg08189464	chr4	123505847		OpenSea		-1.10671	9.37302e-06
cg10989144	chr3	187501131		OpenSea		-1.00505	9.38234e-06
cg13780718	chr20	44513768		OpenSea	3'UTR	1.77624	9.39263e-06
cg06383405	chr2	47293385		OpenSea	Body;Body;Body;Body	1.11815	9.44464e-06
cg11057802	chr11	128567014	chr11:128562671-128565011	S_Shelf	TSS1500;5'UTR;5'UTR;5'UTR;Body	1.08277	9.51435e-06
cg05311629	chr9	35619332	chr9:35616980-35617324	S_Shelf	TSS1500	-0.862617	9.5238e-06
cg09350710	chr15	39432308		OpenSea		0.918	9.52447e-06
cg13668346	chr22	35871548		OpenSea		0.626175	9.54449e-06
cg17079034	chr2	239047280	chr2:239048071-239048454	N_Shore	TSS200	-0.634781	9.58015e-06
cg02981309	chr8	97919474		OpenSea	Body	0.786896	9.61332e-06
cg15002347	chr1	186590321		OpenSea		1.40667	9.62433e-06
cg10167303	chr3	47000909		OpenSea	Body;Body;Body	1.18025	9.6254e-06
cg20589883	chr4	111115135	chr4:111117462-111118390	N_Shelf	Body;Body	0.635307	9.6306e-06
cg27131142	chr2	65295139		OpenSea	5'UTR	0.901067	9.63165e-06
cg27117792	chr12	102330180		OpenSea		1.24825	9.63263e-06
cg18035056	chr6	151216137		OpenSea	Body;Body;Body;Body	0.655863	9.63855e-06
cg01660930	chr6	6654816		OpenSea	Body	-1.37132	9.64517e-06
cg09618291	chr2	149411300		OpenSea	Body	0.751703	9.66716e-06
cg01198738	chr8	121597619		OpenSea	Body	-0.706129	9.67229e-06
cg22074467	chr10	5060566		OpenSea	TSS1500;TSS1500	0.738476	9.68196e-06
cg17687025	chr11	64535291	chr11:64532936-64533763	S_Shore	Body;Body;Body;Body;Body;Body;Body;Body	1.06392	9.6821e-06
cg02193187	chr16	1583630	chr16:1583809-1584641	N_Shore	5'UTR;TSS200;Body	0.607796	9.79603e-06
cg03748032	chr14	74240816		OpenSea	5'UTR	0.643971	9.83131e-06
cg22836191	chr8	42623892		OpenSea	1stExon;1stExon;5'UTR;5'UTR	-1.06402	9.84095e-06
cg23586177	chr11	9368892		OpenSea		0.89362	9.92811e-06
cg07515382	chr2	242755134	chr2:242754323-242754629	S_Shore	5'UTR;5'UTR;5'UTR;Body;Body	-0.704438	9.99121e-06
cg26466027	chr3	45989744		OpenSea	3'UTR;Body	0.909092	1.00204e-05
cg09573890	chr11	73087205	chr11:73087229-73088294	N_Shore	TSS1500;TSS200	0.986697	1.00456e-05
cg23072086	chr1	21606767		OpenSea	TSS1500;Body;Body;Body	1.43626	1.00613e-05
cg10941185	chr8	12988516	chr8:12989380-12989635	N_Shore	Body;Body	-1.41082	1.00852e-05
cg17389813	chr11	122060265		OpenSea	Body	-0.900502	1.01359e-05
cg13859301	chr3	48520665		OpenSea	ExonBnd;ExonBnd;ExonBnd;ExonBnd;ExonBnd;Body;Body;Body;Body;Body	-1.26503	1.01799e-05
cg27307975	chr15	58797839		OpenSea	Body	0.862526	1.01839e-05
cg27529588	chr13	20975121		OpenSea		-1.0193	1.02148e-05
cg00052932	chr2	190539778	chr2:190539026-190539533	S_Shore	TSS1500	0.726752	1.02199e-05
cg09085220	chr16	8736433		OpenSea	Body	0.695921	1.03028e-05
cg19273773	chr7	102790112	chr7:102789395-102790120	Island	TSS1500;TSS1500	0.731615	1.0305e-05
cg16425314	chr4	97273416		OpenSea		0.785482	1.03113e-05
cg05662676	chr6	37170837		OpenSea		0.922397	1.03608e-05
cg06800849	chr16	89180587		OpenSea	Body;Body;Body	1.13531	1.03707e-05
cg17849674	chr11	118713234		OpenSea		-0.723576	1.04187e-05
cg17150445	chr16	2551739	chr16:2550047-2550508	S_Shore	3'UTR;3'UTR	1.24834	1.04629e-05
cg20405620	chr13	99960198		OpenSea	TSS1500;Body;Body;Body;Body	1.37307	1.05094e-05
cg24955642	chr19	39403745		OpenSea	TSS1500	0.954523	1.05857e-05
cg16301617	chr17	76128906	chr17:76127521-76128406	S_Shore	Body;TSS1500	0.868	1.05905e-05
cg00982136	chr2	201726139	chr2:201728892-201729577	N_Shelf	Body;Body;Body;Body	1.04882	1.05922e-05
cg12895014	chr13	46928868		OpenSea	Body;Body;Body;Body;Body;Body;Body	0.748469	1.06336e-05
cg27232607	chr11	60049665		OpenSea	5'UTR;Body;Body	0.977071	1.06631e-05
cg05107618	chr6	167470163		OpenSea		1.11912	1.06809e-05
cg07788865	chr10	30101042		OpenSea		0.944225	1.07185e-05
cg17555274	chr20	39122378		OpenSea		0.892239	1.07278e-05
cg17045268	chr9	95815680		OpenSea		0.644683	1.07293e-05
cg09388590	chr17	76869954		OpenSea	Body	1.069	1.07327e-05
cg17143376	chr10	135202839	chr10:135203101-135203316	N_Shore	Body;Body;3'UTR	-1.15594	1.07416e-05
cg20405811	chr13	41553626		OpenSea	Body;Body	1.15497	1.07499e-05
cg24124954	chr6	31508106	chr6:31509668-31509896	N_Shore	Body;Body	0.938562	1.07702e-05
cg00541072	chr8	37495063		OpenSea		-0.611003	1.07785e-05
cg16983486	chr11	8854244		OpenSea	5'UTR	-0.634653	1.07811e-05
cg00698595	chr11	128393063	chr11:128391712-128392611	S_Shore	TSS1500;TSS1500;Body	0.617153	1.0806e-05
cg14817906	chr2	97466833		OpenSea	Body	1.12512	1.08335e-05
cg16728653	chr19	909521	chr19:911689-911996	N_Shelf	Body	0.638794	1.0962e-05
cg21724240	chr1	198645879		OpenSea	Body;Body;Body;Body	1.44049	1.10857e-05
cg18098839	chr3	167742700		OpenSea	Body	-1.01452	1.12031e-05
cg10186536	chr12	9820839		OpenSea	TSS1500;TSS1500;TSS1500;TSS1500;TSS1500;TSS1500	1.19466	1.12494e-05
cg02981980	chr18	53958623		OpenSea		-1.23474	1.12977e-05
cg16145216	chr1	42385662	chr1:42383640-42384003	S_Shore	TSS1500;TSS1500	0.905118	1.13337e-05
cg11795325	chr12	4216696		OpenSea		0.729736	1.1346e-05
cg10696060	chr16	57673193		OpenSea	TSS200;TSS200;5'UTR;5'UTR;5'UTR;5'UTR;5'UTR;5'UTR;5'UTR;5'UTR;5'UTR	0.805719	1.13644e-05
cg17637777	chr14	45716119		OpenSea	Body	0.874443	1.14667e-05
cg19062021	chr19	18617954		OpenSea	Body	1.07652	1.14683e-05
cg22797761	chr19	8373514	chr19:8372597-8373302	S_Shore	TSS1500;TSS1500	0.592819	1.14946e-05
cg17093539	chr4	144303012		OpenSea	Body;Body	0.85427	1.15404e-05
cg17107239	chr4	159526798		OpenSea	Body;5'UTR;5'UTR;Body;Body;Body;Body;Body;Body;Body;Body;Body;Body	1.03034	1.1542e-05
cg05253267	chr16	717893	chr16:717931-719064	N_Shore	TSS200	0.999422	1.15429e-05
cg06744585	chr19	13135808	chr19:13135317-13136169	Island	Body	0.627579	1.15623e-05
cg06727598	chr6	149655427		OpenSea	Body;5'UTR;5'UTR	1.30035	1.16094e-05
cg08116450	chr8	38796146		OpenSea	Body	1.30478	1.16484e-05
cg21408813	chr13	52736798	chr13:52733378-52733861	S_Shelf		-0.95718	1.16627e-05
cg04387347	chr16	88537187	chr16:88536936-88537375	Island	Body	1.19401	1.17111e-05
cg18376568	chr14	76164217		OpenSea	Body	1.20839	1.17501e-05
cg12076479	chr1	28535613		OpenSea	Body	0.7469	1.17879e-05
cg26377281	chr12	4403352		OpenSea	Body	0.73867	1.18098e-05
cg02902366	chr7	18535899		OpenSea	5'UTR;5'UTR;5'UTR;5'UTR;ExonBnd;ExonBnd;ExonBnd;ExonBnd;ExonBnd;5'UTR;5'UTR;1stExon;1stExon;Body	0.890979	1.18287e-05
cg01854229	chr11	32281570		OpenSea		0.625043	1.19869e-05
cg10929802	chr7	98706986		OpenSea	Body;Body;Body	-0.889554	1.19887e-05
cg12712122	chr6	88435312		OpenSea		1.2929	1.1991e-05
cg12048965	chr10	3848384		OpenSea		-1.43714	1.20188e-05
cg16559268	chr6	143193224		OpenSea	5'UTR	0.874771	1.20566e-05
cg04533691	chr2	29353221		OpenSea	Body;Body;Body;Body	0.706679	1.22011e-05
cg05258345	chr6	150217825		OpenSea	TSS1500;Body;Body	-0.671843	1.22029e-05
cg13587068	chr2	97485216	chr2:97481356-97483276	S_Shore	Body;Body	1.10996	1.22383e-05
cg00099350	chr1	203651920		OpenSea	5'UTR;5'UTR	0.8598	1.22898e-05
cg15946524	chr2	47714346		OpenSea		1.09236	1.22992e-05
cg06758448	chr2	192067742		OpenSea		-1.14716	1.23121e-05
cg08573495	chr15	42065034	chr15:42066488-42067230	N_Shore		0.647798	1.23362e-05
cg27102101	chr21	36392826		OpenSea	Body	0.903833	1.2353e-05
cg14991358	chr1	156767203		OpenSea	Body;Body	0.827329	1.23657e-05
cg01062937	chr16	88537260	chr16:88536936-88537375	Island	Body	0.624632	1.23726e-05
cg16770881	chr7	130923131		OpenSea	Body	1.08309	1.2469e-05
cg25069045	chr16	29822612	chr16:29823163-29823906	N_Shore	TSS1500;TSS1500;TSS1500	0.997714	1.24922e-05
cg19586143	chr18	34325134	chr18:34325624-34325842	N_Shore	Body	0.752368	1.25128e-05
cg24578769	chr2	8692174		OpenSea		-1.0812	1.25431e-05
cg09883779	chr19	13177929		OpenSea	Body;Body;Body	0.859249	1.26494e-05
cg12650670	chr2	12466154		OpenSea	Body	-0.998038	1.26631e-05
cg02563479	chr1	203651885		OpenSea	ExonBnd;ExonBnd;5'UTR;5'UTR	0.895196	1.26731e-05
cg27142345	chr17	27464139		OpenSea	Body;Body	0.805313	1.26809e-05
cg18249355	chr6	161647625		OpenSea	Body	0.922397	1.27214e-05
cg10380221	chr16	31075618	chr16:31075084-31075756	Island	Body	0.81906	1.27648e-05
cg13177778	chr11	92900159		OpenSea	Body;Body	-1.35917	1.28226e-05
cg06950683	chr16	89010800	chr16:89006334-89008600	S_Shelf	Body	0.876292	1.28542e-05
cg12233463	chr15	81679567		OpenSea		-1.28454	1.28551e-05
cg05563368	chr21	39856022		OpenSea	Body;Body;Body;Body;Body;Body;5'UTR;5'UTR;Body	0.67062	1.28587e-05
cg02601475	chr5	121518272		OpenSea		0.961668	1.28601e-05
cg02699834	chr12	53039430		OpenSea	Body	0.846395	1.28653e-05
cg19108772	chr12	50068610		OpenSea	Body;Body	0.62746	1.28843e-05
cg01677834	chr9	108168280		OpenSea		-0.931435	1.29132e-05
cg06413165	chr14	65189412		OpenSea	5'UTR	-0.601771	1.29384e-05
cg05440559	chr1	94280591		OpenSea	5'UTR	-0.755998	1.29776e-05
cg10943263	chr6	2857924		OpenSea		1.52917	1.29876e-05
cg05708512	chr5	31731391		OpenSea		1.10316	1.30677e-05
cg06398873	chr20	46122394		OpenSea		1.05674	1.30677e-05
cg23882019	chr8	23082951	chr8:23081956-23082975	Island	TSS1500	0.68629	1.31942e-05
cg01001422	chr19	13135631	chr19:13135317-13136169	Island	Body;Body;Body	0.880575	1.32022e-05
cg11832281	chr10	11211022	chr10:11207178-11207980	S_Shelf	Body;Body;Body;Body	1.29373	1.32162e-05
cg12808028	chr10	97522036		OpenSea	Body;Body;5'UTR;Body;5'UTR;5'UTR;Body;Body	0.827933	1.32295e-05
cg06646796	chr14	24104741		OpenSea	TSS1500;TSS1500	1.12881	1.32353e-05
cg01391427	chr8	141966217		OpenSea	Body;5'UTR;5'UTR	0.766189	1.33198e-05
cg03967504	chr2	219248734	chr2:219252421-219252631	N_Shelf	Body	-1.07432	1.33402e-05
cg00653613	chr5	173311873	chr5:173314931-173315979	N_Shelf		0.698244	1.33719e-05
cg13849276	chr17	41328544		OpenSea	Body;Body;Body;Body	1.1628	1.34061e-05
cg00579868	chr7	5271516	chr7:5267748-5268110	S_Shelf	3'UTR;3'UTR;3'UTR;3'UTR;3'UTR	0.978813	1.34735e-05
cg26307105	chr19	17861017	chr19:17858371-17858891	S_Shelf	5'UTR;TSS1500;5'UTR;TSS1500	0.813642	1.35012e-05
cg11093760	chr15	65503807		OpenSea	5'UTR;1stExon	0.881572	1.35426e-05
cg14304326	chr16	50369262		OpenSea	Body;Body	0.685376	1.35481e-05
cg15840275	chr12	56334140		OpenSea	Body;Body;Body;Body	0.688761	1.3593e-05
cg07388950	chr2	106370672		OpenSea	5'UTR;5'UTR	1.07081	1.36597e-05
cg03415120	chr17	3616338		OpenSea		1.25844	1.36773e-05
cg20845670	chr4	16080944	chr4:16084195-16085735	N_Shelf	5'UTR;5'UTR	1.01518	1.36966e-05
cg14634319	chr12	57030450	chr12:57028393-57028747	S_Shore	TSS1500	0.586125	1.37475e-05
cg13545247	chr12	53056317		OpenSea		1.18252	1.37575e-05
cg12190817	chr17	7389937	chr17:7387280-7388326	S_Shore	Body	0.604028	1.38173e-05
cg07220851	chr18	59795680		OpenSea	Body;Body	0.755	1.38287e-05
cg27342759	chr11	128376955		OpenSea	Body;Body;Body	0.949356	1.39016e-05
cg03513101	chr15	101713317		OpenSea		-1.00126	1.39606e-05
cg09187087	chr11	45203304	chr11:45201783-45202728	S_Shore	ExonBnd;ExonBnd;ExonBnd;5'UTR;5'UTR;Body	0.725721	1.39692e-05
cg02648003	chr10	13545382		OpenSea	TSS1500;TSS1500	0.700312	1.39774e-05
cg15908654	chr17	66484111		OpenSea	5'UTR	0.860657	1.39971e-05
cg05135288	chr16	717707	chr16:717931-719064	N_Shore	TSS1500;3'UTR	0.751011	1.40093e-05
cg11388320	chr4	81119299	chr4:81119095-81119391	Island	5'UTR;5'UTR	0.968019	1.40471e-05
cg24760187	chr12	123762934		OpenSea		0.713472	1.40489e-05
cg08545213	chr3	37959356		OpenSea	Body;Body	0.918691	1.40553e-05
cg11704631	chr21	36395663	chr21:36398960-36399259	N_Shelf	Body	0.840626	1.40696e-05
cg01935840	chr11	117985387		OpenSea	Body;Body;Body;Body;Body;Body;Body	0.741934	1.42205e-05
cg17675275	chr10	77499273		OpenSea	Body;Body	-0.829053	1.42247e-05
cg20659764	chr17	25848004		OpenSea	5'UTR	0.839355	1.42615e-05
cg26050892	chr3	152120975		OpenSea	Body;Body;Body;Body;Body;Body;Body	0.731927	1.42667e-05
cg05562851	chr12	121151805	chr12:121148239-121148853	S_Shelf	Body	0.83016	1.42763e-05
cg18265326	chr16	65635738		OpenSea		0.953231	1.42836e-05
cg05419625	chr4	75083248		OpenSea	Body	0.880088	1.43509e-05
cg07391913	chr3	56818298		OpenSea	Body;Body	-0.864755	1.44128e-05
cg04266393	chr11	57093011	chr11:57091614-57092831	S_Shore	TSS1500	0.845531	1.44307e-05
cg13231392	chr8	101956521		OpenSea	Body;Body;Body;Body;Body;Body	1.36488	1.44532e-05
cg22498676	chr1	226254585	chr1:226249457-226251457	S_Shelf	Body;Body	0.681162	1.45043e-05
cg02226644	chr19	39045673		OpenSea	Body;Body	-0.750877	1.45066e-05
cg17125362	chr18	8526136		OpenSea		-0.99566	1.45161e-05
cg19748455	chr17	76274856		OpenSea	TSS1500	-0.88054	1.45168e-05
cg22385325	chr11	66094077		OpenSea		-1.28473	1.45257e-05
cg09366265	chr17	40858947		OpenSea	Body	0.951773	1.45633e-05
cg03253073	chr7	151453359		OpenSea	Body;Body	0.904406	1.45644e-05
cg16406078	chr20	825634	chr20:825267-826276	Island	Body;Body;1stExon	0.835024	1.46286e-05
cg07429188	chr16	57673289		OpenSea	1stExon;1stExon;5'UTR;5'UTR;5'UTR;5'UTR;5'UTR;5'UTR;5'UTR;5'UTR;5'UTR;5'UTR;5'UTR	0.651718	1.46315e-05
cg17475445	chr22	31344026		OpenSea	Body;Body;Body	0.930979	1.46385e-05
cg09791324	chr1	154973945	chr1:154973250-154974358	Island	TSS1500	1.45849	1.47471e-05
cg09225336	chr16	65635750		OpenSea		1.13673	1.48069e-05
cg06740808	chr2	17994305		OpenSea		-1.39451	1.48126e-05
cg16441384	chr7	130675517		OpenSea	Body;Body;Body;Body;Body;Body;Body;Body	0.667325	1.48688e-05
cg16028499	chr2	235202754		OpenSea		-0.674408	1.49496e-05
cg10753966	chr3	55556197		OpenSea	3'UTR	0.858251	1.49679e-05
cg20010264	chr5	138504070		OpenSea	5'UTR;5'UTR	0.770203	1.50009e-05
cg10532604	chr10	82083997		OpenSea		-0.957179	1.50228e-05
cg19483696	chr22	37935280		OpenSea		0.587153	1.50329e-05
cg18563886	chr10	135203102	chr10:135203101-135203316	Island	Body;Body;3'UTR	-0.926035	1.50414e-05
cg09435170	chr4	184256627		OpenSea		-1.04883	1.50496e-05
cg05707655	chr17	908690	chr17:909981-910442	N_Shore	3'UTR;3'UTR;3'UTR	0.901723	1.50788e-05
cg17727413	chr2	161285986		OpenSea	Body;Body	0.739642	1.50832e-05
cg04787166	chr8	68738438		OpenSea		0.817181	1.50871e-05
cg03315811	chr1	226513123		OpenSea		0.685169	1.51519e-05
cg12947261	chr6	156349624		OpenSea		0.816184	1.51748e-05
cg04559928	chr7	102056278		OpenSea	Body;Body	1.28934	1.52243e-05
cg05262191	chr1	1714271	chr1:1713639-1714141	S_Shore		1.00938	1.52381e-05
cg13318129	chr22	45737514		OpenSea	3'UTR;3'UTR	0.831877	1.52629e-05
cg07331906	chr1	92037397		OpenSea		-1.17051	1.52886e-05
cg23131127	chr14	56808705		OpenSea		0.916009	1.52981e-05
cg24627762	chr7	73214044		OpenSea		-0.586363	1.53386e-05
cg07728425	chr1	33232299	chr1:33235494-33235718	N_Shelf	Body;Body;Body	0.614124	1.53479e-05
cg21514349	chr16	31404670		OpenSea	5'UTR;1stExon	-0.6573	1.54533e-05
cg09842728	chr9	137208893		OpenSea		0.750022	1.54689e-05
cg19078289	chr3	152017293		OpenSea	5'UTR;5'UTR;5'UTR;5'UTR;5'UTR;1stExon;1stExon;1stExon;1stExon;1stExon;5'UTR;5'UTR	1.39052	1.54905e-05
cg02172531	chr1	78634501		OpenSea		-0.961615	1.55025e-05
cg11811960	chr1	1085580		OpenSea		-0.923095	1.55782e-05
cg26376241	chr2	65594021		OpenSea	TSS200;Body	-1.75039	1.55834e-05
cg10806645	chr2	238640512	chr2:238643905-238644109	N_Shelf	Body;Body;Body;Body;Body	1.11727	1.56031e-05
cg24327307	chr1	54753071		OpenSea	Body;Body;Body	0.637257	1.56094e-05
cg19333433	chr6	159463387		OpenSea	Body;Body;TSS200;5'UTR	1.05146	1.56242e-05
cg22581187	chr5	75966681		OpenSea	Body	1.24424	1.56709e-05
cg24851084	chr17	62600789		OpenSea	Body	0.879855	1.57026e-05
cg16626504	chr7	104585004		OpenSea		-0.967055	1.57029e-05
cg00855661	chr4	39183530	chr4:39183823-39184225	N_Shore	TSS1500	0.790712	1.57431e-05
cg04969921	chr2	224810714	chr2:224808923-224810219	S_Shore	TSS1500	0.709828	1.58436e-05
cg25178991	chr12	53004152		OpenSea	Body;Body	0.83563	1.59631e-05
cg22608507	chr12	123379308	chr12:123380333-123380894	N_Shore	Body	1.01247	1.59925e-05
cg14248883	chr13	44978677		OpenSea	Body	0.64615	1.60013e-05
cg25329734	chr17	63160487		OpenSea	Body;Body;Body	-0.84044	1.60047e-05
cg06812216	chr6	126589299		OpenSea		0.730378	1.60243e-05
cg03739378	chr7	105295865		OpenSea	Body;Body	0.747474	1.60502e-05
cg19866065	chr7	37589352		OpenSea		0.783877	1.60504e-05
cg07103722	chr6	31370532	chr6:31370915-31371917	N_Shore	TSS1500	0.614314	1.61198e-05
cg03052074	chr13	41543655		OpenSea	Body;Body	0.861735	1.61494e-05
cg15013475	chr19	7581414	chr19:7580824-7581415	Island	5'UTR	0.618154	1.61515e-05
cg17321656	chr1	111323742	chr1:111323223-111323433	S_Shore		0.702218	1.61575e-05
cg06731639	chr16	50699167		OpenSea		0.713145	1.61956e-05
cg03319315	chr10	135202611	chr10:135203101-135203316	N_Shore	Body;Body;3'UTR	-1.0905	1.62179e-05
cg27341060	chr20	10055284		OpenSea	Body	-0.99544	1.63407e-05
cg12215834	chr6	17820369		OpenSea	Body;Body;Body;Body	0.96962	1.63958e-05
cg24470588	chr1	169677540		OpenSea	ExonBnd;Body;Body	0.792229	1.64984e-05
cg18803039	chr6	25119579		OpenSea	Body;Body	0.982214	1.65037e-05
cg23034197	chr2	205918689		OpenSea	Body;Body;Body;Body	1.02531	1.66253e-05
cg00807990	chr15	52483575		OpenSea	TSS200;Body	1.37785	1.666e-05
cg19483537	chr2	29340931	chr2:29337983-29338909	S_Shelf	5'UTR;5'UTR;5'UTR;Body	0.805071	1.67167e-05
cg27422468	chr14	75623826		OpenSea	Body	1.38082	1.67481e-05
cg11037184	chr3	151391953		OpenSea	Body	0.842691	1.69371e-05
cg16655715	chr2	97055834		OpenSea		0.806652	1.70619e-05
cg15291905	chr7	41741671	chr7:41745178-41745462	N_Shelf	5'UTR;Body;Body	0.722335	1.70837e-05
cg27278843	chr2	74215176	chr2:74211214-74212314	S_Shelf		0.636439	1.70869e-05
cg24557547	chr8	66643555		OpenSea	Body;Body	0.70483	1.70963e-05
cg13491413	chr6	24911111	chr6:24910626-24911285	Island	1stExon;Body;Body;5'UTR	0.786458	1.71011e-05
cg23919844	chr13	111819481		OpenSea	Body;5'UTR;Body;Body	1.0043	1.71526e-05
cg02934657	chr9	125661798		OpenSea	5'UTR;5'UTR	0.761727	1.7201e-05
cg06667640	chr22	23256316		OpenSea		-1.15057	1.72294e-05
cg01493517	chr12	6665447	chr12:6664425-6665336	S_Shore	TSS1500;TSS1500	0.807764	1.73073e-05
cg19511687	chr3	150729493		OpenSea	Body	-0.813044	1.73227e-05
cg08050216	chr7	90250404		OpenSea	Body	0.657576	1.73747e-05
cg00154322	chr4	146829190		OpenSea	Body;Body	0.649093	1.74016e-05
cg12482300	chr1	226910754		OpenSea	Body	0.774451	1.75129e-05
cg26342454	chr4	10035262		OpenSea	5'UTR	-0.746908	1.75194e-05
cg18740175	chr20	50110833	chr20:50108795-50109456	S_Shore	Body;Body;Body	1.06539	1.76053e-05
cg01871427	chr12	90341955		OpenSea		0.725752	1.76581e-05
cg18492194	chr16	68039987		OpenSea		1.11241	1.77174e-05
cg01751245	chr2	65593761		OpenSea	5'UTR;1stExon;Body	-1.63654	1.77863e-05
cg05376738	chr1	212923780		OpenSea	Body;Body	1.04255	1.78124e-05
cg18678643	chr6	157149477		OpenSea	Body;Body	0.603498	1.78141e-05
cg00441262	chr7	47691423		OpenSea		1.19514	1.78143e-05
cg06523556	chr8	42623786		OpenSea	TSS200	-0.935869	1.78314e-05
cg01622872	chr11	74975244		OpenSea	3'UTR;3'UTR	1.30358	1.78734e-05
cg04332373	chr4	15779642	chr4:15779998-15780729	N_Shore	TSS1500	-1.01199	1.78761e-05
cg00185804	chr8	22907738		OpenSea	Body;Body;Body	1.20747	1.78896e-05
cg10196532	chr13	50134640		OpenSea	Body	0.809635	1.79611e-05
cg22051470	chr22	37782781		OpenSea	5'UTR;Body	-0.622492	1.79809e-05
cg03240518	chr11	111849360	chr11:111847927-111848401	S_Shore	Body;Body	0.668458	1.7988e-05
cg16801601	chr10	6600423		OpenSea	5'UTR;5'UTR;5'UTR;5'UTR	1.18	1.8e-05
cg08984836	chr2	74730948	chr2:74729399-74731166	Island	Body;TSS1500	0.629885	1.80033e-05
cg23839159	chr1	43281794	chr1:43282574-43283090	N_Shore	Body;TSS1500	0.776522	1.80631e-05
cg04340585	chr14	46791389		OpenSea		0.616641	1.80793e-05
cg04799410	chr3	187717711		OpenSea		-1.65965	1.80881e-05
cg02389317	chr12	76577488		OpenSea		0.977197	1.8121e-05
cg12804791	chr11	126286828	chr11:126286451-126286870	Island		0.82202	1.81976e-05
cg18535437	chr14	60715218	chr14:60715365-60716759	N_Shore	TSS1500;Body;TSS1500	1.01308	1.82489e-05
cg15105359	chr7	47576957	chr7:47576519-47577210	Island	5'UTR	1.06729	1.83457e-05
cg21954370	chr15	45018720		OpenSea		1.14831	1.837e-05
cg12761472	chr6	119031922		OpenSea		-0.765579	1.8438e-05
cg17619755	chr6	31760629	chr6:31763240-31763905	N_Shelf	Body	0.799597	1.85262e-05
cg00811436	chr5	142962690		OpenSea		-0.776538	1.85691e-05
cg27135218	chr10	73000505		OpenSea	Body;Body	-1.08249	1.88131e-05
cg01243072	chr2	43398171	chr2:43398040-43398276	Island		0.658707	1.88183e-05
cg01623743	chr3	182685859		OpenSea	Body;5'UTR	1.19608	1.88194e-05
cg13573978	chr22	36761251		OpenSea	5'UTR	1.40526	1.88419e-05
cg17595624	chr12	13246810		OpenSea	Body;Body;Body;Body;Body;Body;Body	0.90283	1.89823e-05
cg14390798	chr6	56536532		OpenSea	Body;Body;Body;Body	0.882432	1.8998e-05
cg00720204	chr17	7607984	chr17:7608376-7608956	N_Shore	TSS1500	0.637758	1.90264e-05
cg15373782	chr17	135338	chr17:137328-137600	N_Shore	Body	-1.07359	1.90332e-05
cg19634849	chr5	139639325		OpenSea	Body	0.732894	1.90673e-05
cg12820223	chr6	49533848		OpenSea		-0.891089	1.90996e-05
cg14768892	chr15	39915931		OpenSea	Body	-1.56516	1.91063e-05
cg23362853	chr1	221983015		OpenSea		0.75056	1.91091e-05
cg21407899	chr3	4867340		OpenSea	Body;Body;Body	1.16698	1.92787e-05
cg21550812	chr19	52148354		OpenSea	Body	-0.650256	1.92803e-05
cg08003686	chr7	138803912		OpenSea		0.922569	1.92904e-05
cg15237707	chr21	39652451		OpenSea	5'UTR;5'UTR;5'UTR;5'UTR;5'UTR;5'UTR;5'UTR;5'UTR	0.754515	1.93229e-05
cg20001608	chr3	50387966	chr3:50387959-50388681	Island	Body;TSS200;TSS200;TSS200	0.607197	1.9359e-05
cg25919221	chr1	9006680		OpenSea	Body	-1.43825	1.93946e-05
cg16546717	chr7	2800196	chr7:2802440-2802698	N_Shelf	Body;Body;Body;Body	0.763669	1.94806e-05
cg05667620	chr7	871984		OpenSea	TSS200;5'UTR;5'UTR;5'UTR;Body	0.96576	1.94971e-05
cg07461273	chr7	99697172	chr7:99698173-99699646	N_Shore	Body;5'UTR	1.07126	1.95034e-05
cg11946666	chr1	3247595		OpenSea	Body;Body	0.943543	1.95073e-05
cg20792206	chr15	66791435	chr15:66789933-66790248	S_Shore	TSS1500	0.764682	1.96758e-05
cg25457000	chr10	4813681		OpenSea		-1.02231	1.97022e-05
cg08271905	chr3	179434899		OpenSea	Body	0.694252	1.97024e-05
cg22531371	chr1	155162756	chr1:155163434-155163818	N_Shore	TSS200;TSS200;TSS200;TSS200;TSS200;TSS200;TSS200	0.766771	1.9825e-05
cg26845390	chr2	242830161	chr2:242832999-242833229	N_Shelf		0.739107	1.98696e-05
cg12501575	chr17	71199651		OpenSea	Body	0.755212	1.99157e-05
cg00645755	chr7	1514031	chr7:1513775-1514052	Island	Body	0.954718	1.99582e-05
cg20716774	chr5	10601638		OpenSea	Body	0.629979	2.00103e-05
cg21690709	chr19	14667552		OpenSea	Body;Body;Body	0.92321	2.01208e-05
cg25282776	chr9	35798844		OpenSea	Body	0.661968	2.0188e-05
cg20991988	chr7	28459911		OpenSea	5'UTR;Body	-0.761621	2.02331e-05
cg05732336	chr5	58904885		OpenSea	Body;Body;Body	-1.04268	2.02361e-05
cg11320499	chr3	183702886		OpenSea	Body;3'UTR	0.745927	2.0288e-05
cg21768844	chr5	130719929		OpenSea	Body;Body	1.11326	2.03651e-05
cg12498580	chr12	7070732		OpenSea		1.85177	2.03747e-05
cg24404909	chr14	105175111		OpenSea	Body;Body	0.598203	2.04537e-05
cg09042952	chr12	122237463	chr12:122238028-122239351	N_Shore	Body	1.35422	2.04667e-05
cg15844438	chr4	140969039		OpenSea	Body	0.750778	2.05008e-05
cg21571466	chr1	159895591	chr1:159894329-159895398	S_Shore	TSS1500	0.610584	2.0563e-05
cg12805374	chr17	43306622		OpenSea	Body	0.846186	2.0602e-05
cg11718162	chr1	154128002		OpenSea	3'UTR;3'UTR;TSS1500;3'UTR;3'UTR;TSS1500	0.949666	2.06328e-05
cg04179952	chr1	201619295	chr1:201617041-201619788	Island	Body	0.953608	2.06584e-05
cg09469285	chr2	196916694		OpenSea	Body	0.862159	2.06892e-05
cg10501360	chr10	49671665	chr10:49674243-49674776	N_Shelf	Body	0.917886	2.07626e-05
cg14192259	chr12	133014881	chr12:133015368-133015635	N_Shore		0.786713	2.07716e-05
cg20889322	chr11	65196622		OpenSea		0.589464	2.07975e-05
cg02290284	chr8	144275267		OpenSea		0.763466	2.09195e-05
cg00898492	chr20	4970397		OpenSea	5'UTR;5'UTR	0.8278	2.09217e-05
cg08240913	chr10	117969024		OpenSea	Body;Body;Body	0.882765	2.10151e-05
cg03888640	chr16	72955161		OpenSea	Body;Body	-0.72815	2.1026e-05
cg15834151	chr4	159969044		OpenSea		0.870243	2.10444e-05
cg03557441	chr6	42391254		OpenSea	5'UTR;5'UTR	1.21923	2.10474e-05
cg19875644	chr16	75436109		OpenSea	Body	0.830951	2.10616e-05
cg00735398	chr17	46253694		OpenSea	Body;Body	0.750376	2.10896e-05
cg24391912	chr15	100259320		OpenSea		-1.20401	2.11197e-05
cg04020722	chr7	149193524	chr7:149194139-149195275	N_Shore	Body;Body	0.795391	2.11927e-05
cg08843623	chr16	85627648		OpenSea		1.02965	2.12644e-05
cg18331224	chr6	138290249		OpenSea		0.682571	2.14402e-05
cg00001801	chr8	107299451		OpenSea	5'UTR;5'UTR	0.730991	2.1465e-05
cg17344560	chr13	43818116		OpenSea	Body;Body;Body	1.00318	2.15322e-05
cg16016640	chr6	170418412		OpenSea		-0.674933	2.17208e-05
cg26305294	chr17	37040128		OpenSea	Body;Body;Body	1.23559	2.17497e-05
cg26900131	chr7	5524981	chr7:5526389-5526693	N_Shore	Body	0.886295	2.17763e-05
cg16151352	chr12	117100649		OpenSea		-1.11587	2.17932e-05
cg01562540	chr14	56274296		OpenSea		1.03408	2.18612e-05
cg13300689	chr12	9826503		OpenSea	Body;Body	0.981257	2.19101e-05
cg26540765	chr6	130065605		OpenSea		-1.03988	2.19459e-05
cg25463688	chr1	235254025		OpenSea		0.824127	2.19608e-05
cg25074809	chr2	16086016	chr2:16079801-16083032	S_Shelf	Body	0.924725	2.1968e-05
cg25486399	chr12	55376897		OpenSea	5'UTR;TSS1500	0.989991	2.19719e-05
cg11217654	chr11	9283463	chr11:9286273-9287091	N_Shelf	Body	0.733557	2.19874e-05
cg07663788	chr12	109250445	chr12:109251205-109251586	N_Shore	Body;Body	0.961743	2.20383e-05
cg08491125	chr15	89181942		OpenSea	TSS200	1.12301	2.2054e-05
cg03408609	chr1	36192551		OpenSea		0.822481	2.21599e-05
cg14200569	chr1	3051925		OpenSea	Body;Body	0.6431	2.22058e-05
cg13656173	chr9	139002093		OpenSea		0.910282	2.22229e-05
cg20374917	chr11	128603874		OpenSea	Body;5'UTR	1.27771	2.229e-05
cg13071994	chr1	84092573		OpenSea	Body	-0.824149	2.23212e-05
cg02284258	chr16	73017982		OpenSea	5'UTR;5'UTR	0.687338	2.23676e-05
cg15317464	chr2	9105414		OpenSea	Body	0.887325	2.24162e-05
cg25959516	chr15	39766965		OpenSea		-1.02365	2.25061e-05
cg10099795	chr21	16681618		OpenSea		0.911906	2.26309e-05
cg15420606	chr12	123122585		OpenSea		1.19822	2.26337e-05
cg15026268	chr16	68310094		OpenSea	Body;Body	1.02013	2.28283e-05
cg19285129	chr20	47599976		OpenSea	Body	0.886947	2.2854e-05
cg06838546	chr22	28300038		OpenSea	Body;Body;Body	0.877118	2.28542e-05
cg21324861	chr18	33293691		OpenSea		1.00439	2.28609e-05
cg21637392	chr7	5735123		OpenSea	Body;Body	0.890421	2.28657e-05
cg11096441	chr20	49548515	chr20:49548194-49548525	Island	TSS1500;TSS1500	0.715671	2.30282e-05
cg00650680	chr5	134728082		OpenSea	5'UTR;5'UTR;5'UTR;5'UTR	0.723811	2.30697e-05
cg10619899	chr9	111240935		OpenSea		-0.867682	2.31144e-05
cg03323998	chr9	138856398	chr9:138852639-138853439	S_Shelf		0.656638	2.31245e-05
cg17186655	chr7	16456672		OpenSea	Body;Body	0.791725	2.31295e-05
cg12427162	chr1	168198488	chr1:168194945-168195839	S_Shelf	Body	0.680394	2.31858e-05
cg00582320	chr2	232388929		OpenSea	3'UTR	1.12771	2.31953e-05
cg15495906	chr6	105232862		OpenSea	ExonBnd;ExonBnd;Body;Body	-1.00955	2.32071e-05
cg05119883	chr10	80752407		OpenSea	Body;Body;Body	-1.14925	2.33781e-05
cg14729755	chr9	35619819	chr9:35616980-35617324	S_Shelf	TSS1500	-0.951058	2.33873e-05
cg00635259	chr17	62159682		OpenSea	Body	0.734051	2.34141e-05
cg01462053	chr19	18118298	chr19:18117908-18118305	Island	Body;TSS1500	0.669122	2.34694e-05
cg27539234	chr17	7218945	chr17:7218175-7218960	Island	TSS1500	0.838097	2.35345e-05
cg05376219	chr19	2346279	chr19:2347135-2349732	N_Shore	Body;Body	0.945449	2.35633e-05
cg23531640	chr11	128377252		OpenSea	Body;Body;Body	1.1148	2.36037e-05
cg16349564	chr18	22908222		OpenSea	5'UTR;Body	0.652735	2.36215e-05
cg05021267	chr20	30819868		OpenSea	Body	1.83769	2.37299e-05
cg04084749	chr2	187440367		OpenSea		-0.609948	2.3759e-05
cg21865687	chr16	2643594		OpenSea	Body;Body;Body	1.08016	2.37905e-05
cg22551157	chr12	66342368		OpenSea	Body;Body	0.74007	2.38202e-05
cg15486609	chr2	106349780		OpenSea		-1.28519	2.38308e-05
cg20595198	chr11	122679695		OpenSea	Body	0.646648	2.39274e-05
cg22433759	chr17	71824272		OpenSea	Body	0.652359	2.39424e-05
cg06221746	chr16	29832601		OpenSea	3'UTR;5'UTR;5'UTR	0.804756	2.39801e-05
cg08208903	chr12	90341154		OpenSea		0.871153	2.40062e-05
cg15730281	chr7	138064032		OpenSea		1.15344	2.40297e-05
cg18826274	chr17	76335184	chr17:76337725-76338582	N_Shelf		-0.781772	2.40349e-05
cg04223924	chr2	98552472		OpenSea	Body	0.839333	2.40363e-05
cg21793795	chr20	45753168		OpenSea	Body;Body	0.858325	2.40756e-05
cg05555337	chr17	46669113	chr17:46669434-46669811	N_Shore	TSS1500;3'UTR;Body;TSS1500;Body	0.74088	2.41349e-05
cg16014606	chr11	10715221		OpenSea	1stExon;5'UTR;1stExon;5'UTR;TSS200	0.614452	2.41518e-05
cg23992194	chr10	126844994	chr10:126847224-126851327	N_Shelf	5'UTR;5'UTR	0.645482	2.4159e-05
cg24492041	chr5	125709666		OpenSea	Body	0.634471	2.42087e-05
cg11307857	chr11	128599031		OpenSea	5'UTR;5'UTR;5'UTR;Body	0.947455	2.43794e-05
cg05590818	chr2	171943243		OpenSea	Body;Body	1.15687	2.44272e-05
cg11826008	chr20	34249284	chr20:34252556-34252927	N_Shelf	5'UTR;5'UTR;5'UTR;5'UTR;5'UTR;5'UTR;5'UTR;5'UTR;5'UTR	0.985654	2.44601e-05
cg15763899	chr11	72281327		OpenSea		-0.825712	2.45202e-05
cg07701241	chr11	46367812	chr11:46368650-46369660	N_Shore	Body;TSS1500;Body	1.49843	2.45657e-05
cg15890469	chr14	75408846		OpenSea	3'UTR	-0.672775	2.46039e-05
cg25366408	chr12	53907606		OpenSea	3'UTR;3'UTR;TSS200;Body	1.25146	2.4623e-05
cg02816367	chr6	112081490		OpenSea	5'UTR;TSS1500	0.742795	2.48339e-05
cg25913647	chr5	76248131	chr5:76249435-76250528	N_Shore	TSS1500	1.08533	2.48675e-05
cg06222917	chr15	69385834		OpenSea	Body;Body	0.707357	2.4907e-05
cg13178374	chr7	38371591		OpenSea		0.752187	2.49165e-05
cg01850747	chr11	113948384		OpenSea	Body;Body	1.35132	2.49955e-05
cg20645656	chr2	27943136		OpenSea		-0.901922	2.50039e-05
cg09983882	chr3	168594653		OpenSea		0.672911	2.50276e-05
cg08248600	chr11	65196654		OpenSea		0.76159	2.50287e-05
cg14347274	chr12	66459516		OpenSea		0.816475	2.50521e-05
cg13545717	chr9	126585875		OpenSea	Body;Body	0.9912	2.50631e-05
cg13994165	chr11	846310	chr11:849087-850982	N_Shelf	5'UTR;5'UTR;5'UTR;5'UTR;5'UTR;5'UTR;5'UTR	0.860868	2.5089e-05
cg19868593	chr6	31744816		OpenSea	5'UTR	1.10142	2.52083e-05
cg15976637	chr2	65025109		OpenSea		0.839135	2.52154e-05
cg05914119	chr15	74877163		OpenSea	Body;Body	0.891144	2.53007e-05
cg18551531	chr19	2323913	chr19:2323912-2324127	Island	Body	0.716207	2.53315e-05
cg19477205	chr14	101525106		OpenSea	TSS1500	-0.628347	2.53392e-05
cg05496549	chr1	175045286	chr1:175048550-175048874	N_Shelf	5'UTR	0.593655	2.54217e-05
cg03361294	chr14	57051003		OpenSea	Body	1.43081	2.54278e-05
cg26625316	chr12	109686666		OpenSea	Body	0.748586	2.56078e-05
cg26460530	chr22	39919067	chr22:39915622-39917193	S_Shore		0.988331	2.5649e-05
cg06373032	chr10	81046101		OpenSea	Body	1.23409	2.57094e-05
cg19291696	chr13	27769437		OpenSea		-1.11364	2.57399e-05
cg26137103	chr4	40193114		OpenSea		0.938869	2.57627e-05
cg25376110	chr4	48130137		OpenSea	Body	0.761782	2.59588e-05
cg25330422	chr17	40467382	chr17:40464293-40464947	S_Shelf	3'UTR;3'UTR;3'UTR	0.852404	2.60892e-05
cg12527995	chr1	53103294	chr1:53098629-53099303	S_Shelf	Body	-1.4951	2.61716e-05
cg20671304	chr17	76768329		OpenSea	Body;Body	1.27398	2.61998e-05
cg21370007	chr9	124370435		OpenSea	Body	-1.09762	2.63244e-05
cg06468672	chr2	165696560	chr2:165697470-165698893	N_Shore	TSS1500;Body;Body;Body;Body	0.744478	2.63435e-05
cg08191899	chr21	35501530		OpenSea	Body	0.868475	2.65492e-05
cg01292999	chr3	69841177		OpenSea	Body;5'UTR;Body	0.788958	2.66759e-05
cg10776533	chr3	184037459		OpenSea	Body;Body;TSS1500;5'UTR;Body	0.804138	2.68161e-05
cg19577136	chr1	47698521	chr1:47696504-47698197	S_Shore	TSS1500;TSS1500;TSS1500;TSS1500;TSS1500;TSS1500	0.622888	2.68536e-05
cg09806612	chr16	546727		OpenSea	Body;Body	1.00146	2.69574e-05
cg18698902	chr7	16308850		OpenSea	Body;Body;Body;Body	0.984108	2.69709e-05
cg03537687	chr1	193643594		OpenSea		0.601681	2.71149e-05
cg24088496	chr11	96071506		OpenSea	Body	0.735116	2.721e-05
cg04929220	chr4	103117302		OpenSea		-0.763597	2.72351e-05
cg04122449	chr11	114086731		OpenSea	Body;Body	0.685765	2.73313e-05
cg14228831	chr4	108910413	chr4:108910770-108911370	N_Shore	TSS1500;TSS1500	0.775802	2.73585e-05
cg25580656	chr14	104197160	chr14:104193901-104194627	S_Shelf	Body	1.0457	2.73591e-05
cg01368217	chr10	127836603		OpenSea	Body;Body	0.743895	2.7415e-05
cg19122402	chr12	111892971		OpenSea	Body	0.864417	2.74407e-05
cg05214124	chr17	75412454		OpenSea	Body;Body;Body;Body;Body;Body;Body	0.690338	2.75761e-05
cg25937052	chr4	41649731	chr4:41646292-41646582	S_Shelf	Body;Body;Body;Body;Body;Body;Body	1.19844	2.76075e-05
cg12197666	chr13	40511553		OpenSea		0.983129	2.77082e-05
cg04255947	chr6	34833130		OpenSea	Body	0.931421	2.79264e-05
cg06302284	chr4	76945319		OpenSea	TSS1500;5'UTR	1.14053	2.81556e-05
cg18049969	chr2	120156566		OpenSea		-0.653419	2.81567e-05
cg14219256	chr10	76779305		OpenSea	Body	0.661169	2.81838e-05
cg11562188	chr14	58748147		OpenSea	Body;Body	1.10297	2.81897e-05
cg26883048	chr10	22016863		OpenSea	ExonBnd;ExonBnd;Body;Body	1.26934	2.82085e-05
cg08440485	chr9	5892542		OpenSea	ExonBnd;Body	0.76857	2.83099e-05
cg04931655	chr16	27414210		OpenSea	5'UTR;5'UTR	0.968483	2.83312e-05
cg00080483	chr6	34218054	chr6:34216408-34217348	S_Shore	TSS1500;TSS1500;TSS1500;TSS1500;TSS1500;TSS1500	0.781703	2.83661e-05
cg02227809	chr9	72365182		OpenSea	Body	1.06669	2.83739e-05
cg18694169	chr6	28227079	chr6:28226979-28227483	Island	TSS200	0.872934	2.83753e-05
cg06768070	chr9	134907519		OpenSea	Body;Body	0.891651	2.84139e-05
cg11815839	chr20	32625114		OpenSea	5'UTR;5'UTR	1.20482	2.84621e-05
cg06910290	chr3	58372856		OpenSea	Body;5'UTR;Body;Body;Body;Body;Body	1.00055	2.85228e-05
cg12336290	chr10	72362674	chr10:72360255-72360605	S_Shelf	TSS200;TSS200	-0.63903	2.85471e-05
cg22292345	chr3	47051533	chr3:47050486-47051609	Island	TSS1500	1.04851	2.85954e-05
cg02834449	chr16	85786110	chr16:85783862-85785131	S_Shore	TSS1500	-0.702493	2.86073e-05
cg12003079	chr12	6984857	chr12:6982319-6982936	S_Shore		0.959696	2.86593e-05
cg13821209	chr10	93808002	chr10:93805512-93805845	S_Shelf		-0.922795	2.86843e-05
cg13012015	chr2	181983380		OpenSea		0.587376	2.86885e-05
cg20258698	chr7	47556811		OpenSea	5'UTR	1.03852	2.88642e-05
cg17782974	chr10	104406990	chr10:104401821-104404968	S_Shelf	Body	1.27632	2.89211e-05
cg00014825	chr17	65602810		OpenSea	Body;Body	1.15167	2.89362e-05
cg03826578	chr1	65426258		OpenSea	5'UTR	0.647054	2.89402e-05
cg02641840	chr14	51322543		OpenSea		0.68103	2.89471e-05
cg09412707	chr4	26085653		OpenSea		0.832447	2.90341e-05
cg06885857	chr2	201994096		OpenSea	5'UTR;TSS1500;5'UTR;5'UTR;5'UTR;5'UTR;5'UTR;5'UTR	1.111	2.90411e-05
cg09677820	chr4	108834581		OpenSea	3'UTR;3'UTR;3'UTR;Body	0.625973	2.90436e-05
cg21067652	chr13	41548815		OpenSea	Body;Body	1.26517	2.91058e-05
cg16683060	chr13	99974673		OpenSea	Body;Body;Body	0.730004	2.92208e-05
cg24034369	chr12	7342865	chr12:7342074-7342417	S_Shore	5'UTR;TSS200;5'UTR;5'UTR;5'UTR	0.598229	2.92798e-05
cg10406027	chr16	11876912		OpenSea	TSS1500	0.864583	2.9313e-05
cg19665316	chr11	77590553		OpenSea	Body	0.729129	2.93346e-05
cg00614959	chr4	720870	chr4:724335-726070	N_Shelf	5'UTR	1.05966	2.93527e-05
cg06217763	chr2	112292603		OpenSea		0.649261	2.93746e-05
cg00767344	chr6	155042752		OpenSea		1.11012	2.93994e-05
cg21576103	chr21	36315299		OpenSea	Body	0.942242	2.94018e-05
cg01323720	chr17	55342462		OpenSea	Body;Body	0.93377	2.94176e-05
cg03186149	chr19	46877200		OpenSea	Body;Body	1.00457	2.94461e-05
cg09415366	chr10	134385407		OpenSea	Body	-0.920298	2.94732e-05
cg27634845	chr1	90823816		OpenSea		1.0574	2.95101e-05
cg16449219	chr14	51290169		OpenSea	5'UTR;5'UTR;5'UTR;1stExon;5'UTR	0.626722	2.95153e-05
cg04582128	chr9	103344094		OpenSea	Body	-1.52463	2.96607e-05
cg16141412	chr3	149105051		OpenSea		0.888234	2.96758e-05
cg10073190	chr20	50029339		OpenSea	Body;Body;Body;Body;Body;Body;Body;Body	0.603246	2.98043e-05
cg08867471	chr5	56738244		OpenSea		-1.23979	2.99721e-05
cg07126235	chr6	43192225		OpenSea	3'UTR	0.848561	3.02196e-05
cg04760771	chr1	154150600		OpenSea	5'UTR;1stExon;Body;Body;Body;Body;Body;Body;Body;Body;Body	1.15972	3.02578e-05
cg10901608	chr13	31314334		OpenSea	Body;Body	1.10893	3.02901e-05
cg04299003	chr2	173319943		OpenSea	Body;Body	0.84291	3.03728e-05
cg25806055	chr16	57496439	chr16:57496476-57497038	N_Shore	TSS200	0.698335	3.04279e-05
cg00303210	chr7	138745709		OpenSea	Body;3'UTR	0.780825	3.06488e-05
cg10248100	chr7	872053		OpenSea	5'UTR;5'UTR	1.16515	3.0667e-05
cg23798327	chr2	47077388		OpenSea	Body	0.662117	3.0768e-05
cg06852192	chr2	61766604	chr2:61765406-61766091	S_Shore	TSS1500	0.660119	3.08325e-05
cg12201616	chr2	111920341		OpenSea	Body;Body;Body;Body;Body;Body;3'UTR;3'UTR;3'UTR;3'UTR;3'UTR;3'UTR;3'UTR;3'UTR;3'UTR;3'UTR	1.20183	3.08727e-05
cg01890836	chr17	17055584		OpenSea	Body;Body	0.897021	3.08955e-05
cg02855830	chr3	4537389	chr3:4534412-4535367	S_Shelf	5'UTR;5'UTR;5'UTR	0.899807	3.09438e-05
cg02442900	chr2	234296642		OpenSea	Body;TSS200	0.766753	3.10484e-05
cg09974432	chr1	214591951		OpenSea	Body	-1.51524	3.10514e-05
cg11145648	chr3	196290300		OpenSea	5'UTR	0.92685	3.10541e-05
cg01136460	chr1	28383024		OpenSea	Body;5'UTR;Body;Body;Body	0.900407	3.11429e-05
cg05406954	chr3	52280124	chr3:52279601-52280140	Island	TSS200;TSS200	1.08161	3.11977e-05
cg08462055	chr15	64944023		OpenSea	Body	1.06305	3.12569e-05
cg03824899	chr12	50031340		OpenSea	Body;Body	0.709853	3.12699e-05
cg13585073	chr1	156221551		OpenSea	Body	1.08177	3.12812e-05
cg06551230	chr13	35714053		OpenSea	Body	-1.27064	3.13736e-05
cg03699843	chr16	50701064		OpenSea	3'UTR;3'UTR	1.28546	3.14229e-05
cg09121269	chr14	74181427	chr14:74180518-74181264	S_Shore	TSS1500	0.757948	3.14443e-05
cg07632615	chr3	150819587		OpenSea	Body	0.950911	3.14981e-05
cg24136815	chr16	66920837		OpenSea	3'UTR	0.873121	3.14988e-05
cg10938436	chr11	124616066	chr11:124615389-124617006	Island	3'UTR;3'UTR	0.775659	3.16391e-05
cg05161209	chr17	34114304		OpenSea	Body;Body;Body;Body	0.791199	3.16928e-05
cg02830467	chr6	153018721		OpenSea	TSS1500	0.873196	3.16987e-05
cg20226460	chr18	60867251		OpenSea	Body	1.3931	3.16992e-05
cg18527814	chr10	81965771	chr10:81964681-81965558	S_Shore	TSS1500;TSS1500;TSS1500;TSS1500;TSS1500	0.686986	3.17071e-05
cg03134666	chr12	96688878		OpenSea	Body;Body	1.33244	3.17398e-05
cg25532702	chr1	156471610	chr1:156469617-156471060	S_Shore	TSS1500	0.595532	3.17585e-05
cg19157853	chr11	126286452	chr11:126286451-126286870	Island		0.674262	3.19209e-05
cg02544979	chr12	55368021		OpenSea	TSS1500;TSS1500;Body;Body	0.879671	3.20642e-05
cg17558126	chr1	206680250	chr1:206680236-206681444	Island	TSS1500;TSS1500	0.639235	3.20904e-05
cg27657924	chr11	67207784		OpenSea	Body;Body	0.886552	3.21089e-05
cg25218831	chr16	68798952		OpenSea	Body	1.03552	3.21967e-05
cg25908778	chr10	6171931		OpenSea		0.80674	3.22426e-05
cg06881120	chr15	90625595		OpenSea		0.715911	3.22962e-05
cg09749364	chr15	40384779		OpenSea	Body;Body;Body;Body	0.995987	3.23168e-05
cg11257113	chr17	8062204	chr17:8059556-8060237	S_Shore		0.702734	3.2401e-05
cg09195593	chr17	7745025	chr17:7745066-7748420	N_Shore	5'UTR	0.994908	3.24915e-05
cg24806920	chr6	17883744		OpenSea	Body;Body;Body;Body	-0.871078	3.2507e-05
cg11234839	chr4	185189248		OpenSea		-1.01007	3.25625e-05
cg22334880	chr6	30312818	chr6:30312837-30313419	N_Shore	TSS200	1.48903	3.26038e-05
cg18796027	chr6	33375357	chr6:33377929-33379167	N_Shelf	Body	0.700823	3.26243e-05
cg12097127	chr13	86239642		OpenSea		0.672064	3.26295e-05
cg19527518	chr12	12033140		OpenSea	Body;Body	0.914353	3.26366e-05
cg10351852	chr3	45706990		OpenSea	Body	0.832293	3.27688e-05
cg11163555	chr22	31736976		OpenSea	Body;Body;Body;3'UTR	1.10388	3.28725e-05
cg16528611	chr1	226256663		OpenSea	Body;Body	0.80081	3.30671e-05
cg05307957	chr1	27028974		OpenSea	Body;Body	1.09405	3.31361e-05
cg05416773	chr1	192952721		OpenSea		1.12879	3.3176e-05
cg12751033	chr6	90755040		OpenSea	5'UTR;5'UTR	0.951514	3.32523e-05
cg04387396	chr10	72593165		OpenSea	Body	0.639237	3.32761e-05
cg26020743	chr2	8469935		OpenSea	TSS1500	0.663735	3.33692e-05
cg22322094	chr5	45385949		OpenSea	Body	-0.883037	3.35412e-05
cg08894532	chr19	8582606	chr19:8578661-8579219	S_Shelf		1.27497	3.36242e-05
cg01070424	chr16	50298046		OpenSea		-1.045	3.36796e-05
cg25467879	chr7	133538683		OpenSea	Body	-0.733356	3.38009e-05
cg14960460	chr1	186714982		OpenSea		0.824381	3.38168e-05
cg09245419	chr14	45671397		OpenSea		0.65571	3.39495e-05
cg02211976	chr2	11008186		OpenSea		0.752192	3.40071e-05
cg11738389	chr6	56621425		OpenSea	Body;Body;Body	0.765846	3.4059e-05
cg20471532	chr17	55551245		OpenSea	Body;Body	0.894273	3.41088e-05
cg10573476	chr11	62474118	chr11:62473453-62474156	Island	Body;TSS1500;Body;TSS1500	0.612531	3.41777e-05
cg24360283	chr5	138852005		OpenSea		-0.765712	3.41944e-05
cg17675492	chr11	62679111		OpenSea	5'UTR	0.800164	3.45069e-05
cg05129597	chr15	44970408		OpenSea	TSS1500	0.885486	3.46428e-05
cg08205361	chr20	62489590	chr20:62492849-62494249	N_Shelf		0.893479	3.46809e-05
cg07484273	chr22	46038654	chr22:46041368-46041910	N_Shelf		0.876486	3.4683e-05
cg24603130	chr18	60253492		OpenSea	Body	0.881502	3.48635e-05
cg12797990	chr21	35925753		OpenSea	Body;Body;5'UTR	0.834408	3.49735e-05
cg06616545	chr7	73621343		OpenSea		0.625287	3.51805e-05
cg08564019	chr1	222164794		OpenSea		-1.10181	3.51882e-05
cg05482413	chr7	141940591		OpenSea	Body	-0.699253	3.51902e-05
cg16550104	chr15	26042974		OpenSea	Body	-1.35563	3.5399e-05
cg17552056	chr14	22981619		OpenSea		0.980277	3.56376e-05
cg10886276	chr6	142737410		OpenSea	Body;Body;Body;Body	-0.606791	3.57701e-05
cg03403093	chr2	99132041		OpenSea	5'UTR;5'UTR;5'UTR;5'UTR	0.811061	3.583e-05
cg19340575	chr14	22965682		OpenSea		0.812243	3.59669e-05
cg00798554	chr3	195619562	chr3:195622187-195623033	N_Shelf	1stExon;5'UTR;Body;5'UTR	1.138	3.60299e-05
cg26552621	chr19	1271019	chr19:1265854-1269943	S_Shore	TSS1500;Body;Body;Body	0.801105	3.61542e-05
cg00897064	chr5	4019209		OpenSea		0.87504	3.63908e-05
cg03384701	chr2	12643011		OpenSea	Body	-1.07744	3.66038e-05
cg17905009	chr7	83690400		OpenSea	Body	-0.911112	3.66242e-05
cg26982544	chr16	87887331		OpenSea	Body	1.59188	3.66423e-05
cg17556404	chr2	160801536		OpenSea	Body;Body	0.632501	3.68293e-05
cg24256225	chr3	97700818		OpenSea		-1.14825	3.70357e-05
cg03272310	chr17	39704454	chr17:39705045-39705332	N_Shore		-0.754347	3.72697e-05
cg02612949	chr3	42781593		OpenSea	Body;Body	0.832341	3.73215e-05
cg15672022	chr5	141805772		OpenSea		0.616738	3.7341e-05
cg25772839	chr3	194573951		OpenSea		0.788911	3.73503e-05
cg21154227	chr4	57904332		OpenSea	Body	0.594814	3.76291e-05
cg02355304	chr7	5536984	chr7:5539957-5541567	N_Shelf	TSS1500;Body	0.975957	3.76325e-05
cg11656387	chr13	53002742		OpenSea	Body;Body;Body	0.85243	3.76786e-05
cg06967105	chr1	1104265	chr1:1098043-1100584	S_Shelf	TSS200	-0.867749	3.77691e-05
cg17785653	chr20	809805		OpenSea		0.759016	3.78048e-05
cg26140228	chr12	106697622	chr12:106696232-106697199	S_Shore	5'UTR;5'UTR	0.804543	3.78241e-05
cg16765678	chr10	35047821		OpenSea	Body;Body;Body;Body;Body;Body;Body;Body;Body;Body;Body	-0.687901	3.78263e-05
cg07943780	chr8	41502612	chr8:41503916-41504266	N_Shore		-1.01941	3.78644e-05
cg21657780	chr14	105293878	chr14:105293560-105293879	Island		0.653085	3.79338e-05
cg20913894	chr2	197280311		OpenSea	Body	-1.16493	3.79818e-05
cg19145607	chr3	45983792		OpenSea	TSS1500;Body	1.01632	3.80395e-05
cg23351469	chr11	12312148		OpenSea	5'UTR	-0.692439	3.80999e-05
cg00153395	chr1	65327523		OpenSea	Body	0.601261	3.8138e-05
cg03401523	chr14	69560718		OpenSea	Body;Body;Body;Body	0.851998	3.82462e-05
cg14155397	chr15	66678782	chr15:66678895-66679963	N_Shore	TSS1500	0.890331	3.82552e-05
cg02244175	chr5	95178740		OpenSea		1.3724	3.83461e-05
cg12922781	chr11	128377697		OpenSea	Body;Body;Body	0.94109	3.84186e-05
cg00458016	chr19	50096876	chr19:50096609-50096912	Island	Body	0.76187	3.84329e-05
cg01252023	chr11	67207574	chr11:67203319-67203662	S_Shelf	Body;Body	0.667577	3.84597e-05
cg21364696	chr1	36839798		OpenSea	5'UTR;5'UTR;5'UTR	0.973341	3.84829e-05
cg21519973	chr12	8184676	chr12:8184964-8185616	N_Shore	TSS1500	0.588113	3.8535e-05
cg04891734	chr12	55381719		OpenSea		0.739466	3.86186e-05
cg20164016	chr1	175474471		OpenSea	5'UTR	0.750413	3.86225e-05
cg19066816	chr3	3233719		OpenSea		1.26288	3.86737e-05
cg24520885	chr10	76747956		OpenSea	Body	0.66698	3.86896e-05
cg08790730	chr8	71094107		OpenSea	Body	0.730982	3.87004e-05
cg22739441	chr5	54334104		OpenSea		-0.717883	3.87874e-05
cg17839959	chr2	178421033	chr2:178417295-178417961	S_Shelf		0.642122	3.89817e-05
cg16003004	chr22	45566225		OpenSea	5'UTR;Body	1.06085	3.9013e-05
cg11570752	chr21	44166975		OpenSea	Body;Body;Body;Body;Body;Body;Body;Body;Body;Body;Body;Body;Body;Body;Body;Body;Body;Body;Body;Body	-1.10629	3.90863e-05
cg12270741	chr22	20923814		OpenSea	Body;Body;Body;Body;Body;Body	1.08592	3.92196e-05
cg08915405	chr2	39444227		OpenSea	Body	1.42717	3.93687e-05
cg18361892	chr18	56383450		OpenSea	Body;Body	1.04226	3.9425e-05
cg08142848	chr1	44171807	chr1:44172668-44173763	N_Shore	TSS1500;TSS1500;TSS1500;TSS1500;TSS1500;TSS1500;TSS1500;TSS1500;TSS1500;TSS1500	-0.970128	3.94735e-05
cg12449186	chr12	122232597	chr12:122230903-122232359	S_Shore	TSS1500	0.664555	3.94887e-05
cg23387468	chr7	139079360		OpenSea	Body	1.00616	3.94935e-05
cg05459464	chr19	906759		OpenSea	Body	0.771402	3.9556e-05
cg22921147	chr12	116958936		OpenSea		1.43222	3.96302e-05
cg04780566	chr12	90686688		OpenSea		0.600777	3.9674e-05
cg12197836	chr8	21716175		OpenSea		0.615841	3.98175e-05
cg11906118	chr1	39733898		OpenSea	Body	0.791435	3.99748e-05
cg15573204	chr5	57790065		OpenSea	5'UTR;5'UTR;5'UTR;5'UTR	0.980627	4.0006e-05
cg06270615	chr17	40516068		OpenSea	5'UTR;5'UTR;5'UTR	0.800696	4.01017e-05
cg21321579	chr16	2094109	chr16:2097465-2098365	N_Shelf	Body	0.747476	4.01613e-05
cg09388654	chr14	35400534		OpenSea		1.41947	4.01841e-05
cg24427724	chr12	6234257		OpenSea	TSS1500	0.619481	4.02384e-05
cg22954819	chr7	10747735		OpenSea		0.942529	4.02542e-05
cg00948111	chr18	72550342		OpenSea	Body;Body	1.00038	4.02819e-05
cg08862739	chr3	17218450		OpenSea	Body;Body	-0.632241	4.02942e-05
cg04749781	chr1	28441902		OpenSea		0.859142	4.03382e-05
cg03249011	chr11	65195995		OpenSea		0.93305	4.03549e-05
cg14551458	chr5	123149103		OpenSea		-1.11156	4.03627e-05
cg20701025	chr8	6481431		OpenSea	Body;Body	0.750527	4.03997e-05
cg19035833	chr7	50430680		OpenSea	Body;Body;Body;Body;Body;Body;Body;Body;Body;Body;Body;Body;Body;Body;Body;Body;Body	1.20122	4.05237e-05
cg03398055	chr17	55404210		OpenSea	Body;Body	0.673645	4.069e-05
cg05383255	chr6	112081318		OpenSea	TSS1500;5'UTR	1.07735	4.09053e-05
cg07481104	chr1	153722145		OpenSea	Body	0.805793	4.09128e-05
cg07191633	chr14	106272522		OpenSea		-1.09069	4.09362e-05
cg13681701	chr5	1103910	chr5:1099943-1100764	S_Shelf	Body	1.03554	4.10027e-05
cg06587767	chr19	3691013	chr19:3687786-3688262	S_Shelf	Body;Body;Body	-0.829361	4.1053e-05
cg09940161	chr3	189849347		OpenSea	Body	-0.743129	4.11012e-05
cg11679293	chr6	16215975		OpenSea		1.18414	4.11927e-05
cg08356214	chr19	7460327	chr19:7459779-7460376	Island	5'UTR	1.09367	4.12576e-05
cg08836972	chr6	26532914		OpenSea		1.02164	4.12673e-05
cg08865625	chr17	53345639	chr17:53342198-53343061	S_Shelf	Body	0.888639	4.13024e-05
cg20149200	chr17	48172041	chr17:48172460-48172994	N_Shore	TSS1500;TSS1500;TSS1500;TSS200	0.730242	4.14895e-05
cg25809059	chr15	90581649		OpenSea	5'UTR	1.01221	4.16253e-05
cg22144227	chr20	48763699		OpenSea	Body;Body;Body;Body	0.603149	4.17729e-05
cg10671830	chr4	7652103		OpenSea	Body	-0.944397	4.18005e-05
cg07306469	chr1	8904698		OpenSea		-0.77396	4.1869e-05
cg08104512	chr10	104073099		OpenSea	Body;Body;Body	0.618633	4.19417e-05
cg15488194	chr3	152016872		OpenSea	TSS1500;5'UTR;TSS1500;TSS1500;TSS1500;TSS1500;5'UTR	1.40822	4.19624e-05
cg07969914	chr6	44213806	chr6:44213695-44215707	Island	TSS1500;TSS1500;TSS1500;TSS1500;TSS200	0.721904	4.20045e-05
cg10416735	chr4	111455252		OpenSea	Body	-0.739529	4.20149e-05
cg05332652	chr21	44783125	chr21:44782248-44782601	S_Shore	TSS1500	-0.887829	4.20483e-05
cg01777403	chr14	77493382	chr14:77491938-77495276	Island	1stExon	0.909595	4.20783e-05
cg17694165	chr11	58335521		OpenSea	Body;Body;Body	0.582821	4.20917e-05
cg24154340	chr1	160682655		OpenSea	TSS1500	0.669244	4.22846e-05
cg13599409	chr1	22384767		OpenSea	5'UTR;5'UTR;5'UTR	0.671334	4.22907e-05
cg10171489	chr6	6649662		OpenSea	Body	-0.634214	4.23737e-05
cg13167075	chr3	37495806	chr3:37493418-37494538	S_Shore	Body	0.701248	4.24051e-05
cg07313882	chr17	76121348		OpenSea	Body;Body	0.896531	4.25279e-05
cg23567690	chr17	55359418		OpenSea	Body;Body	1.05624	4.27155e-05
cg18812257	chr20	48212528		OpenSea		-0.988627	4.2896e-05
cg19637903	chr9	71413583		OpenSea	5'UTR;5'UTR	0.780546	4.29159e-05
cg22688137	chr1	218633498		OpenSea	Body	-0.827918	4.2946e-05
cg15033153	chr3	128514015		OpenSea	5'UTR	0.598524	4.31152e-05
cg24556382	chr4	174173455		OpenSea	Body	-1.49026	4.33751e-05
cg09589067	chr17	55596159		OpenSea	Body;Body	0.746286	4.34622e-05
cg06290690	chr9	100850337	chr9:100849699-100850392	Island	Body;Body	0.930277	4.35074e-05
cg14059744	chr10	103800656		OpenSea	5'UTR	0.880556	4.40044e-05
cg16929139	chr18	29601617	chr18:29598566-29599460	S_Shelf	Body	0.612646	4.4184e-05
cg25479166	chr19	46382571	chr19:46386027-46386264	N_Shelf		0.986619	4.45492e-05
cg24999588	chr8	61839426	chr8:61834699-61835871	S_Shelf		-1.03681	4.46108e-05
cg00860110	chr18	2578084		OpenSea	Body	0.735789	4.46456e-05
cg23043544	chr7	2124092		OpenSea	Body;Body;Body	0.744651	4.4711e-05
cg19365643	chr11	62491908	chr11:62493994-62495127	N_Shelf	ExonBnd;ExonBnd;Body;Body	0.709657	4.47552e-05
cg22855988	chr14	21731063		OpenSea	5'UTR;5'UTR;5'UTR;5'UTR	0.869013	4.48871e-05
cg21948676	chr5	177679652		OpenSea	Body	-1.18421	4.48913e-05
cg23796243	chr11	67978654	chr11:67980011-67982068	N_Shore	5'UTR;5'UTR	0.670535	4.49808e-05
cg13033858	chr12	109248326	chr12:109251205-109251586	N_Shelf	Body;Body	0.997991	4.49815e-05
cg12695381	chr14	104336434		OpenSea		-1.07488	4.52485e-05
cg03584763	chr5	132672047		OpenSea	Body	0.884215	4.54787e-05
cg17481940	chr8	141673607		OpenSea	Body;Body;Body	-1.03625	4.5609e-05
cg10824354	chr17	47049956		OpenSea		-0.595508	4.56299e-05
cg01154283	chr2	36603543		OpenSea	Body	1.03045	4.56383e-05
cg01579949	chr16	81907013		OpenSea	Body	0.693617	4.5649e-05
cg15871086	chr18	56526595	chr18:56530395-56531288	N_Shelf		-0.826053	4.56517e-05
cg06946797	chr16	11422409		OpenSea		-1.21656	4.57929e-05
cg12649038	chr10	116282534		OpenSea	Body;Body;5'UTR;Body	0.820884	4.59424e-05
cg10394757	chr16	66879807	chr16:66878172-66879072	S_Shore	Body;5'UTR	-0.764474	4.6289e-05
cg03815093	chr10	23846181		OpenSea		-0.946881	4.62969e-05
cg01822145	chr17	17621774	chr17:17625605-17628500	N_Shelf	5'UTR	0.614034	4.63744e-05
cg21221767	chr14	65673646		OpenSea		-1.38021	4.6533e-05
cg12760508	chr6	111200500	chr6:111195383-111197576	S_Shelf	5'UTR;Body	0.633309	4.65733e-05
cg14039237	chr9	130833354	chr9:130829535-130830949	S_Shelf	Body	0.959292	4.65901e-05
cg18151136	chr5	134681740		OpenSea	ExonBnd;ExonBnd;ExonBnd;ExonBnd;Body;Body;Body;Body	0.756133	4.6666e-05
cg14815628	chr1	59190476		OpenSea		-1.09114	4.67209e-05
cg23602865	chr3	152016594		OpenSea	TSS1500;TSS1500;TSS1500;TSS1500;TSS1500;5'UTR;5'UTR	0.704185	4.68381e-05
cg15176487	chr19	16547001		OpenSea	Body;Body;Body;Body;Body;Body	0.980835	4.70441e-05
cg21489638	chr7	130671028		OpenSea	Body;Body;Body;Body;Body;Body;Body;Body	0.834064	4.73622e-05
cg03218374	chr20	896981		OpenSea	TSS200	-0.726331	4.74355e-05
cg13534071	chr2	28632319		OpenSea	Body	1.06782	4.74619e-05
cg01243538	chr7	40624798		OpenSea	Body;Body;Body;Body	-1.21158	4.75478e-05
cg05350607	chr1	151777000		OpenSea	5'UTR	-1.56134	4.76039e-05
cg17439800	chr1	208056493		OpenSea		0.936808	4.76338e-05
cg14173325	chr17	44814810		OpenSea	Body;Body	-1.48498	4.76827e-05
cg24680570	chr1	232726838		OpenSea		0.705123	4.79061e-05
cg10770023	chr22	51016644	chr22:51016253-51017020	Island	5'UTR;5'UTR;TSS200;Body;5'UTR;5'UTR;5'UTR;5'UTR	0.629332	4.79282e-05
cg18632516	chr16	28152537		OpenSea	Body;Body	0.952188	4.81292e-05
cg27298552	chr1	156633179		OpenSea		-0.868906	4.82945e-05
cg03747309	chr16	3740662		OpenSea	Body	0.666768	4.85787e-05
cg27093918	chr16	69564625		OpenSea		-0.762584	4.86065e-05
cg11378915	chr14	81941270		OpenSea	3'UTR	0.761678	4.86376e-05
cg16536918	chr20	3065403	chr20:3063005-3064146	S_Shore	TSS200	0.625498	4.86661e-05
cg05490924	chr2	74730755	chr2:74729399-74731166	Island	Body;TSS1500	0.686585	4.87692e-05
cg07273125	chr16	68295692	chr16:68298012-68298979	N_Shelf		0.722893	4.88035e-05
cg09945032	chr3	38871019		OpenSea		-0.618592	4.88697e-05
cg03189210	chr6	33245474	chr6:33244677-33245554	Island	1stExon	1.19198	4.88841e-05
cg14652230	chr3	49466297	chr3:49466478-49466843	N_Shore	Body	0.617097	4.89499e-05
cg09190907	chr1	101730388		OpenSea		1.22291	4.89976e-05
cg03272508	chr11	64535320	chr11:64532936-64533763	S_Shore	ExonBnd;ExonBnd;ExonBnd;ExonBnd;ExonBnd;ExonBnd;ExonBnd;ExonBnd;Body;Body;Body;Body;Body;Body;Body;Body	1.17296	4.90142e-05
cg24518553	chr13	21578684		OpenSea	Body	0.888927	4.91009e-05
cg10269078	chr1	151798724		OpenSea	TSS200;Body	0.698214	4.91012e-05
cg13660174	chr9	136238392	chr9:136242306-136243549	N_Shelf	Body	1.09395	4.924e-05
cg01956293	chr2	145212605		OpenSea	Body;Body	1.36133	4.94741e-05
cg07380021	chr1	206755252		OpenSea	Body;Body;Body	1.11754	4.95228e-05
cg05234415	chr19	38743744	chr19:38746638-38747379	N_Shelf	Body	-1.12288	4.97371e-05
cg10658345	chr15	65474962	chr15:65476794-65478055	N_Shore	Body	0.62592	4.97492e-05
cg15883678	chr17	37037914		OpenSea	Body;Body;Body	0.900608	4.98331e-05
cg11144842	chr6	24522852		OpenSea	Body;Body	-0.906782	4.98532e-05
cg00509772	chr20	32273129	chr20:32273557-32274505	N_Shore	Body	-0.945064	4.98878e-05
cg11419575	chr2	153057378		OpenSea		-0.832115	4.98908e-05
cg19693031	chr1	145441552		OpenSea	3'UTR	0.817355	4.99314e-05
cg18617679	chr12	51632035	chr12:51632489-51633162	N_Shore	TSS1500;TSS1500;TSS1500;TSS1500;TSS1500;TSS1500	0.906159	4.99329e-05
cg20295214	chr1	206226794	chr1:206223537-206224028	S_Shelf	Body	0.669581	4.99439e-05
cg04424311	chr10	76583987	chr10:76584625-76586746	N_Shore		0.691651	4.99466e-05
cg06192883	chr15	52554171		OpenSea	Body	1.2656	4.99603e-05
cg21533897	chr11	64377229	chr11:64374818-64375766	S_Shore	Body;Body;Body	-0.910047	5.00005e-05
cg09203577	chr16	46995848		OpenSea	Body	1.10087	5.00765e-05
cg11244603	chr18	3983541		OpenSea	Body;5'UTR;5'UTR	1.0382	5.03452e-05
cg05441793	chr12	6717456	chr12:6716080-6716790	S_Shore	TSS1500	0.723506	5.03506e-05
cg08282118	chr17	38480483		OpenSea	5'UTR;5'UTR;5'UTR	1.47888	5.03968e-05
cg11540770	chr2	135536002		OpenSea		-1.18338	5.04193e-05
cg16076409	chr12	56333885		OpenSea	Body;Body;Body;Body	0.97103	5.0427e-05
cg01021283	chr10	81046551		OpenSea	Body	1.72933	5.04516e-05
cg00494183	chr13	21645350		OpenSea		0.700917	5.08454e-05
cg14330919	chr8	82045184		OpenSea		-1.55305	5.08643e-05
cg21489622	chr6	143247772	chr6:143247809-143248438	N_Shore	5'UTR	1.02297	5.09864e-05
cg20552236	chr15	75090958		OpenSea	Body;Body	0.870901	5.10047e-05
cg20320472	chr11	67025026		OpenSea	3'UTR;Body	0.973427	5.11054e-05
cg04820159	chr14	105251188	chr14:105251401-105251617	N_Shore	Body;Body;Body	0.599362	5.11517e-05
cg04836042	chr16	74430420		OpenSea		0.68965	5.11684e-05
cg09923443	chr11	116802602		OpenSea	Body;Body;5'UTR	1.00141	5.12026e-05
cg17821137	chr19	18202059		OpenSea	Body	1.24037	5.12616e-05
cg02673107	chr6	33138131		OpenSea	Body;Body;Body	-0.803517	5.14176e-05
cg27398499	chr1	59043873	chr1:59042013-59043295	S_Shore	TSS1500	0.690214	5.15356e-05
cg12825509	chr3	185648568		OpenSea	Body	0.78878	5.18427e-05
cg16744803	chr6	109236057		OpenSea	Body;Body;Body	0.715142	5.18686e-05
cg08090407	chr7	7139271		OpenSea		0.920635	5.18809e-05
cg17226042	chr1	37973652		OpenSea	Body	1.09033	5.20414e-05
cg10783469	chr19	52391234	chr19:52390841-52391368	Island	TSS200;TSS200;TSS200	0.671534	5.21216e-05
cg12018623	chr10	79801279		OpenSea	Body	0.658052	5.21268e-05
cg00966540	chr12	112785457		OpenSea	5'UTR	0.796464	5.22628e-05
cg09902908	chr9	96938320		OpenSea	TSS1500	0.730562	5.2272e-05
cg17291662	chr2	110084755		OpenSea	Body	-1.46316	5.2326e-05
cg14385233	chr12	120974301	chr12:120972167-120972447	S_Shore	Body	0.898733	5.23411e-05
cg10214753	chr3	58885342		OpenSea	Body;Body	0.917797	5.23687e-05
cg20559059	chr10	134178970		OpenSea	Body;Body;Body	0.947797	5.26164e-05
cg09571467	chr6	131234463		OpenSea	Body;Body;Body;Body;Body	0.677046	5.27107e-05
cg09249494	chr6	6588846		OpenSea	TSS200;Body	-1.14499	5.27537e-05
cg25357602	chr14	20896484		OpenSea		-0.813738	5.30751e-05
cg17587427	chr5	159904740		OpenSea		0.805993	5.31668e-05
cg27530093	chr19	41815095	chr19:41816025-41816350	N_Shore	TSS1500	0.73821	5.32318e-05
cg21936330	chr2	86121124		OpenSea		-1.47359	5.33464e-05
cg19720714	chr17	3774294	chr17:3771284-3771676	S_Shelf	Body;Body;Body	0.758927	5.3596e-05
cg17277833	chr2	43558544		OpenSea	Body;Body;Body	1.11874	5.36297e-05
cg04727199	chr1	11865051	chr1:11865462-11866566	N_Shore	5'UTR;TSS1500;TSS1500;TSS1500	1.1221	5.36959e-05
cg05710777	chr2	65089821	chr2:65092220-65092640	N_Shelf	Body	1.32939	5.37292e-05
cg07687574	chr17	8844581		OpenSea	5'UTR;5'UTR;5'UTR;5'UTR;5'UTR	-0.941022	5.37753e-05
cg12314853	chr9	130732059		OpenSea	Body	1.2782	5.38772e-05
cg25978276	chr11	15914689		OpenSea		0.653487	5.38865e-05
cg18462596	chr12	54148097	chr12:54144562-54145470	S_Shelf	Body	-0.658603	5.39992e-05
cg17080691	chr19	15227691	chr19:15224375-15224915	S_Shelf	Body	0.657415	5.40968e-05
cg11179009	chr13	44880831		OpenSea		0.85806	5.41759e-05
cg03127244	chr6	33245638	chr6:33244677-33245554	S_Shore	1stExon	0.799205	5.42038e-05
cg14686533	chr4	77447792		OpenSea	Body	-0.708431	5.42169e-05
cg07855319	chr16	69123283		OpenSea		0.610131	5.43065e-05
cg16522223	chr22	43400443		OpenSea	5'UTR	1.08539	5.4364e-05
cg25278786	chr1	228332058	chr1:228327508-228328560	S_Shelf	Body;5'UTR;TSS1500	-0.938967	5.43737e-05
cg05671603	chr12	26424987		OpenSea		0.876055	5.46096e-05
cg01904812	chr1	17746340	chr1:17746200-17746547	Island	Body;Body	1.31307	5.46318e-05
cg24275554	chr10	4973951		OpenSea		0.745954	5.47311e-05
cg11231984	chr16	66598837	chr16:66600024-66600619	N_Shore	Body;Body;Body;Body;Body;TSS1500;TSS1500;TSS1500;TSS1500;TSS1500;TSS1500;Body;Body;Body	0.726705	5.48621e-05
cg12139878	chr11	62324558		OpenSea		0.910873	5.50563e-05
cg00237554	chr9	108081551		OpenSea	Body;Body	-1.51297	5.53003e-05
cg12442434	chr17	76662455		OpenSea		0.613238	5.53055e-05
cg09201221	chr5	112358411		OpenSea	3'UTR;3'UTR	1.0306	5.54404e-05
cg24362952	chr1	109189641		OpenSea		2.11619	5.54496e-05
cg05051876	chr6	132676184		OpenSea	Body	-0.72175	5.55225e-05
cg06756927	chr2	16499491		OpenSea		0.828151	5.56512e-05
cg18088723	chr15	86127551		OpenSea	Body;Body	1.13229	5.57107e-05
cg16736826	chr1	41951512		OpenSea	TSS1500	-0.629972	5.58042e-05
cg12803068	chr7	45002919	chr7:45002111-45002845	S_Shore	Body	0.850147	5.58724e-05
cg10786767	chr5	136965680		OpenSea	Body;Body;Body	0.845477	5.58911e-05
cg22233020	chr19	1926143	chr19:1924512-1924775	S_Shore		-0.630897	5.59187e-05
cg05799962	chr16	31404385		OpenSea	TSS1500	-1.08465	5.60482e-05
cg09672114	chr3	158464704		OpenSea		-0.959949	5.60627e-05
cg00946195	chr11	128377420		OpenSea	Body;Body;Body	1.06774	5.61584e-05
cg06729642	chr17	43324793	chr17:43324689-43325729	Island	TSS1500	0.953872	5.62616e-05
cg12704312	chr7	25993806	chr7:25990012-25991320	S_Shelf		-0.673425	5.63816e-05
cg12584718	chr7	100028402	chr7:100025804-100028002	S_Shore	1stExon	0.8872	5.6382e-05
cg16938898	chr4	13993112		OpenSea		0.688765	5.64719e-05
cg00632260	chr16	68798793		OpenSea	Body	1.00766	5.65616e-05
cg15945527	chr12	4071732		OpenSea		0.613453	5.68788e-05
cg24795795	chr1	171449338		OpenSea		0.717432	5.68986e-05
cg22285603	chr7	24517488		OpenSea		0.692692	5.70488e-05
cg11989845	chr21	47788948		OpenSea	Body	0.75651	5.70845e-05
cg03452365	chr17	44178504		OpenSea	Body;Body;Body	0.818899	5.71371e-05
cg18949786	chr11	62559850	chr11:62559099-62559555	S_Shore	3'UTR;3'UTR;TSS1500	1.11698	5.71692e-05
cg16212587	chr1	28974583		OpenSea	TSS1500	0.774638	5.71742e-05
cg12477512	chr5	133797405		OpenSea		-1.32912	5.71762e-05
cg18445438	chr11	118790354		OpenSea		0.954274	5.71902e-05
cg19180905	chr9	111232084		OpenSea		-1.51801	5.74367e-05
cg02628581	chr6	149641011	chr6:149638018-149639518	S_Shore	Body;5'UTR;5'UTR	1.00845	5.74494e-05
cg13077784	chr1	201706363	chr1:201708787-201709429	N_Shelf	Body	-0.770881	5.74709e-05
cg26522946	chr10	70847350		OpenSea	TSS1500	0.650447	5.7483e-05
cg16875568	chr13	102173110		OpenSea	5'UTR;Body;Body;Body	-0.858297	5.75106e-05
cg12417689	chr17	259426	chr17:259754-260306	N_Shore	TSS1500	0.605013	5.75879e-05
cg01598285	chr7	99154892	chr7:99155871-99156969	N_Shore	TSS1500;TSS1500;TSS1500;TSS1500	0.646532	5.76297e-05
cg09590216	chr12	89859131		OpenSea	Body;Body;Body;Body	0.627557	5.7873e-05
cg04417773	chr10	80909901		OpenSea	5'UTR	1.26417	5.79712e-05
cg19682762	chr6	37470483	chr6:37467395-37467800	S_Shelf		0.962916	5.81862e-05
cg01795081	chr9	139434186		OpenSea	Body	1.37403	5.81921e-05
cg26755038	chr22	18264535	chr22:18267968-18268250	N_Shelf		0.778702	5.8212e-05
cg25130349	chr17	74693012		OpenSea	Body;Body;Body;Body	-0.630644	5.82409e-05
cg20606301	chr17	9571882		OpenSea	Body;Body	0.624088	5.82639e-05
cg05667097	chr6	31691481	chr6:31691425-31691718	Island	Body;Body;Body;Body;Body;Body	0.6491	5.83406e-05
cg12171165	chr9	126512024		OpenSea	Body;Body	0.890076	5.8383e-05
cg12145363	chr11	119767389		OpenSea		0.59556	5.84024e-05
cg10998158	chr6	17633925		OpenSea	Body;Body;Body	1.067	5.84613e-05
cg03726147	chr1	44686022		OpenSea	Body;Body;Body	0.602811	5.8542e-05
cg27563701	chr1	154856496		OpenSea		0.962804	5.85948e-05
cg19142186	chr21	44272416		OpenSea	Body;Body;Body;ExonBnd;ExonBnd;ExonBnd;ExonBnd;ExonBnd;ExonBnd;ExonBnd;Body;Body;Body;Body	-1.21725	5.86021e-05
cg19072042	chr3	112964747		OpenSea	5'UTR;5'UTR;5'UTR	-1.09545	5.86555e-05
cg03876073	chr15	48883186		OpenSea	Body	0.750145	5.88029e-05
cg19875973	chr19	50193784	chr19:50193020-50194798	Island	TSS1500;TSS1500;TSS1500;TSS1500;TSS1500;3'UTR	0.614655	5.91558e-05
cg18041642	chr17	62062565		OpenSea		0.664847	5.91764e-05
cg03671276	chr17	38183370		OpenSea	Body;Body;TSS1500	0.600904	5.92273e-05
cg12998731	chr22	47303273		OpenSea	Body;Body;Body;Body;Body	0.951146	5.93168e-05
cg16544388	chr22	22519402		OpenSea		-0.744041	5.93453e-05
cg20352849	chr17	43201589	chr17:43198277-43198773	S_Shelf	Body	-0.730995	5.94022e-05
cg02146228	chr14	75401904		OpenSea		-0.945532	5.94395e-05
cg23255694	chr11	65837220	chr11:65837254-65838649	N_Shore	TSS1500	0.596047	5.9563e-05
cg14702865	chr3	37987055		OpenSea	Body;Body	0.824681	5.96037e-05
cg22660299	chr17	46668715	chr17:46669434-46669811	N_Shore	TSS1500;3'UTR;Body;TSS1500;Body	0.720916	5.9855e-05
cg05497761	chr5	171600406		OpenSea	Body	0.676497	5.99021e-05
cg09146060	chr7	7456061		OpenSea	Body	0.710874	6.04238e-05
cg15703118	chr2	234295397		OpenSea	TSS1500;Body	0.83146	6.04866e-05
cg00618312	chr13	41556559		OpenSea	TSS200;5'UTR	0.902132	6.06282e-05
cg23843705	chr1	12270775		OpenSea		0.614609	6.06794e-05
cg18627139	chr14	62548033		OpenSea	Body	-1.22264	6.0714e-05
cg06085541	chr3	30655951		OpenSea	Body;Body	1.10651	6.076e-05
cg27118035	chr16	31891978		OpenSea	Body	0.999758	6.0771e-05
cg11086127	chr20	2902436		OpenSea	TSS1500;5'UTR;5'UTR	0.745223	6.083e-05
cg05881367	chr22	38039522	chr22:38035350-38035928	S_Shelf	Body;Body	0.678997	6.10741e-05
cg03532253	chr12	56399235	chr12:56401083-56401506	N_Shore	3'UTR;3'UTR;3'UTR	0.834528	6.12095e-05
cg19611865	chr12	6772951	chr12:6772258-6772579	S_Shore	TSS1500;TSS1500;TSS1500;TSS1500;TSS1500;TSS1500	0.955937	6.174e-05
cg19281948	chr2	109211667		OpenSea	5'UTR;5'UTR;Body	1.17239	6.18169e-05
cg19767035	chr16	67086880		OpenSea	Body;Body	0.725528	6.18694e-05
cg04471485	chr9	139889789	chr9:139888934-139890343	Island	Body	0.698897	6.20636e-05
cg19420069	chr16	65635834		OpenSea		1.28861	6.21096e-05
cg13477178	chr10	375248	chr10:372932-373159	S_Shelf	Body	-0.748756	6.21963e-05
cg21091611	chr1	204420308		OpenSea	Body	-1.01975	6.2492e-05
cg05692532	chr19	49136928	chr19:49138699-49139085	N_Shore	ExonBnd;Body	0.598569	6.27088e-05
cg10674569	chr1	169677313		OpenSea	Body;Body	0.781202	6.28368e-05
cg05082939	chr2	139227128		OpenSea		0.900209	6.29787e-05
cg24911283	chr4	24780369		OpenSea		0.683534	6.3155e-05
cg03685481	chr15	51066872		OpenSea		0.660354	6.33304e-05
cg19034132	chr10	75692227		OpenSea		0.86494	6.33708e-05
cg25228737	chr15	82234347		OpenSea		1.14656	6.39413e-05
cg11508532	chr4	53880838		OpenSea	Body	0.72582	6.40732e-05
cg04707327	chr14	50159532	chr14:50159667-50160424	N_Shore	TSS1500	1.01938	6.41317e-05
cg05756439	chr6	88632781		OpenSea		-1.43111	6.41829e-05
cg06400288	chr1	184455065		OpenSea	Body	0.689479	6.42073e-05
cg07263393	chr3	128205274	chr3:128205495-128212274	N_Shore	Body;Body;Body	0.613108	6.42193e-05
cg05163230	chr5	75839930		OpenSea	Body	0.940648	6.43119e-05
cg25165886	chr1	154150702		OpenSea	TSS200;Body;Body;Body;Body;Body;Body;Body;Body;Body	0.968142	6.44417e-05
cg08461339	chr2	241459227	chr2:241459632-241460047	N_Shore	Body;Body	0.874758	6.45984e-05
cg03331763	chr9	132730971		OpenSea	Body	0.652857	6.46531e-05
cg10803218	chr5	177544994	chr5:177540207-177541234	S_Shelf	5'UTR	-1.11328	6.46606e-05
cg11127124	chr3	173464335		OpenSea	Body	-0.751541	6.47375e-05
cg23280890	chr20	61146511	chr20:61148081-61148990	N_Shore	TSS1500;TSS1500;Body	-0.680294	6.47685e-05
cg09047235	chr22	20912018		OpenSea	Body;Body;Body;Body;Body;Body	1.29673	6.48312e-05
cg06900585	chr10	74969699		OpenSea	Body	0.788664	6.48995e-05
cg10402200	chr4	146412399		OpenSea	5'UTR;5'UTR	0.680343	6.49937e-05
cg07577824	chr20	17943403		OpenSea	Body;Body;Body	0.584276	6.50877e-05
cg20952257	chr5	171074407		OpenSea		-0.844545	6.51109e-05
cg03486603	chr20	31252516		OpenSea		0.652683	6.51183e-05
cg25025295	chr12	121968634		OpenSea	Body;Body	0.996132	6.5254e-05
cg17424516	chr14	64458783		OpenSea	Body;Body;Body	0.764712	6.52766e-05
cg18744828	chr20	52487065		OpenSea		0.64868	6.52796e-05
cg01554751	chr6	167512456		OpenSea		-1.06478	6.55531e-05
cg13137321	chr13	29017056		OpenSea	Body;Body;Body;Body	-1.1902	6.56437e-05
cg10923401	chr1	150986055		OpenSea	5'UTR;5'UTR;Body;Body;Body;Body;Body;Body	0.645555	6.57848e-05
cg01643006	chr18	13540734		OpenSea	Body;Body	0.718148	6.59001e-05
cg01255527	chr8	124526866		OpenSea	5'UTR;Body;Body	-1.84767	6.59766e-05
cg07506356	chr14	43511620		OpenSea		0.882593	6.61234e-05
cg03654045	chr14	78617230		OpenSea		-0.623455	6.61563e-05
cg26886885	chr16	85603371		OpenSea		-1.28633	6.61586e-05
cg14066265	chr19	30384924		OpenSea		0.851263	6.63177e-05
cg20446912	chr13	43040463		OpenSea		-1.23297	6.63194e-05
cg10785394	chr1	178993006	chr1:178994804-178995917	N_Shore		-0.581431	6.63547e-05
cg25549122	chr16	25138449		OpenSea	Body;Body	1.03173	6.64014e-05
cg13885217	chr1	199306103		OpenSea		-0.756102	6.64247e-05
cg10552523	chr11	313478	chr11:315739-316539	N_Shelf	TSS1500	-1.07628	6.66466e-05
cg22096513	chr19	34919002	chr19:34919127-34919960	N_Shore	TSS1500	0.586922	6.6774e-05
cg18182493	chr16	58768358	chr16:58767447-58768328	S_Shore	TSS200;TSS200	0.68729	6.69755e-05
cg25739742	chr10	63540323		OpenSea		1.10126	6.70417e-05
cg26013712	chr10	22972662		OpenSea	Body	1.36784	6.72565e-05
cg22843797	chr8	23082961	chr8:23081956-23082975	Island	TSS1500	0.943188	6.72968e-05
cg21777154	chr1	184396304		OpenSea	5'UTR	0.691117	6.74361e-05
cg14748515	chr9	116437933		OpenSea		-0.629951	6.74405e-05
cg03165356	chr2	216882347	chr2:216877899-216878352	S_Shelf		-1.11374	6.75789e-05
cg27048989	chr6	150397765		OpenSea		0.875798	6.80221e-05
cg15863419	chr1	36413361		OpenSea	5'UTR;Body	0.957351	6.8071e-05
cg25960090	chr5	127277370		OpenSea		-1.06944	6.82418e-05
cg04496543	chr5	148898423		OpenSea	Body;Body;Body;Body	1.24968	6.8284e-05
cg17545652	chr10	6261011	chr10:6262647-6262871	N_Shore	Body;Body	-0.595225	6.83701e-05
cg18371078	chr2	242181070	chr2:242179276-242179510	S_Shore	Body;Body;Body	0.775511	6.84223e-05
cg15835620	chr17	26903872		OpenSea	5'UTR;1stExon	0.803639	6.84955e-05
cg17848681	chr19	1244764	chr19:1248183-1251179	N_Shelf	3'UTR;3'UTR	0.694408	6.86229e-05
cg26955215	chr6	112314248		OpenSea		-1.06294	6.86297e-05
cg15627464	chr12	124985655		OpenSea	5'UTR;5'UTR	0.610686	6.87495e-05
cg03803658	chr10	44118934		OpenSea		0.998019	6.884e-05
cg04030992	chr19	19591758		OpenSea	Body;Body	0.967051	6.88468e-05
cg10044470	chr14	104866284		OpenSea		0.724495	6.89548e-05
cg18507391	chr17	60043356		OpenSea	Body	0.79788	6.89867e-05
cg08289049	chr9	101321186		OpenSea	Body	-1.02744	6.9021e-05
cg18732713	chr5	172281505		OpenSea	Body	0.982241	6.92385e-05
cg24629111	chr5	131092116		OpenSea	Body;Body	0.641713	6.92524e-05
cg03183354	chr3	52252049	chr3:52255365-52255763	N_Shelf		0.781781	6.93865e-05
cg11303839	chr7	75405967		OpenSea	5'UTR	-1.10073	6.94199e-05
cg15427004	chr3	38179858	chr3:38179857-38180689	Island	TSS1500;TSS1500;TSS1500;TSS200	0.704224	6.9435e-05
cg19950499	chr5	74353590	chr5:74348241-74349681	S_Shelf		1.1309	7.00772e-05
cg00692173	chr1	53217358		OpenSea	Body	1.04417	7.00807e-05
cg16293484	chr17	75471401		OpenSea	Body;5'UTR;1stExon;5'UTR;Body;Body;Body;Body	0.934513	7.02421e-05
cg12293668	chr2	79857237		OpenSea	5'UTR;5'UTR;5'UTR;Body	-0.599187	7.07026e-05
cg13667069	chr17	1479834	chr17:1478584-1479214	S_Shore	Body;Body;Body	-1.2561	7.07063e-05
cg25639280	chr16	31188734	chr16:31190820-31192225	N_Shelf		0.803128	7.07202e-05
cg05623815	chr10	114602832		OpenSea		-0.787792	7.08336e-05
cg21977218	chr5	65443428	chr5:65439836-65440764	S_Shelf	5'UTR;Body	0.771142	7.1007e-05
cg08339344	chr14	93121930		OpenSea	Body	1.01568	7.10568e-05
cg09093656	chr17	16323481		OpenSea	Body	0.707176	7.10833e-05
cg03315407	chr5	14810180		OpenSea	Body	-1.04116	7.11095e-05
cg15137491	chr15	63566799	chr15:63569296-63570100	N_Shelf		0.909532	7.11143e-05
cg23124203	chr17	40398863		OpenSea	5'UTR	0.974943	7.11999e-05
cg13017801	chr1	214499900		OpenSea	Body	0.762553	7.12935e-05
cg09106725	chr3	14854316	chr3:14851829-14853094	S_Shore		0.864274	7.13497e-05
cg01421737	chr1	224647109		OpenSea		0.61979	7.14274e-05
cg24168835	chr1	226515699		OpenSea		0.960695	7.14306e-05
cg05453127	chr14	50439817		OpenSea		-0.722193	7.14618e-05
cg20951978	chr9	139796368		OpenSea	Body	1.47101	7.17214e-05
cg16324526	chr9	134459345		OpenSea	Body;Body;Body	0.869311	7.17458e-05
cg06867910	chr16	87887504		OpenSea	Body	1.07329	7.19395e-05
cg12724001	chr21	36368835		OpenSea	Body	1.04063	7.19554e-05
cg15770702	chr17	43384845		OpenSea	5'UTR	0.629865	7.21094e-05
cg26189762	chr1	235796302		OpenSea	Body;5'UTR;5'UTR;5'UTR	-1.02421	7.23609e-05
cg25113462	chr2	239299293		OpenSea	Body;Body	0.746428	7.24734e-05
cg22843803	chr11	65196125		OpenSea		0.965806	7.28078e-05
cg01645869	chr6	20210600	chr6:20212268-20213133	N_Shore	Body;Body	0.827884	7.30011e-05
cg21464353	chr6	155075510		OpenSea	Body;Body;Body;Body;Body	0.739185	7.30182e-05
cg20864568	chr17	43391599	chr17:43393891-43394938	N_Shelf	5'UTR	0.824744	7.3163e-05
cg15361256	chr13	30568350		OpenSea		-0.888027	7.35041e-05
cg03984067	chr17	55348624		OpenSea	Body;Body	0.657805	7.3507e-05
cg04344282	chr9	90060787		OpenSea		0.702939	7.37307e-05
cg16283975	chr22	36775752		OpenSea	5'UTR	0.645909	7.39021e-05
cg04914660	chr2	213823560		OpenSea		0.7417	7.4368e-05
cg21935742	chr21	43491238		OpenSea	TSS200;TSS200	-0.846544	7.43865e-05
cg11422009	chr17	17321762		OpenSea		0.629721	7.4566e-05
cg10261298	chr6	110711767		OpenSea		0.742806	7.45973e-05
cg23770434	chr14	25164963		OpenSea		-1.27253	7.48018e-05
cg22384418	chr3	72455205		OpenSea	Body	0.663348	7.49968e-05
cg08534055	chr16	9190392	chr16:9184146-9186689	S_Shelf	Body	0.633724	7.52992e-05
cg11887164	chr2	201993995		OpenSea	5'UTR;TSS1500;5'UTR;5'UTR;5'UTR;5'UTR;5'UTR;5'UTR	0.751626	7.56423e-05
cg04493894	chr17	38229424		OpenSea	5'UTR;5'UTR;5'UTR;5'UTR	0.702844	7.56485e-05
cg02628895	chr17	43313141		OpenSea	Body	0.580318	7.5845e-05
cg18840187	chr4	169608898		OpenSea	Body;Body;Body	0.638021	7.59243e-05
cg25841625	chr4	77119588		OpenSea	Body	0.765593	7.60925e-05
cg11956636	chr10	126330161		OpenSea	Body	-1.20642	7.61507e-05
cg11707896	chr3	152154849		OpenSea	Body;Body;Body;Body;Body;Body;Body	0.945015	7.61988e-05
cg06511276	chr1	27155069	chr1:27153033-27153243	S_Shore	Body	0.929084	7.62586e-05
cg17721879	chr5	158532473	chr5:158532294-158532502	Island		1.53089	7.63977e-05
cg04509882	chr3	184038317		OpenSea	Body;Body;Body;Body;1stExon;5'UTR	0.865878	7.64493e-05
cg11108105	chr16	81772910		OpenSea		-1.09337	7.67005e-05
cg01413354	chr9	136017755	chr9:136019708-136020134	N_Shore	Body	0.763489	7.6837e-05
cg14497967	chr8	73795303		OpenSea	Body	0.74987	7.68547e-05
cg09850137	chr3	112390601		OpenSea		0.720715	7.70588e-05
cg02974089	chr11	62164435		OpenSea		0.806134	7.73775e-05
cg23592387	chr10	72322217		OpenSea	Body	-0.754137	7.73986e-05
cg15931839	chr6	111880530		OpenSea	3'UTR;3'UTR;Body;3'UTR;3'UTR	-1.01075	7.75188e-05
cg23009780	chr2	96774492		OpenSea		-0.651805	7.77381e-05
cg05683544	chr11	72141676	chr11:72145155-72145636	N_Shelf	Body;Body;Body;Body	0.584377	7.78209e-05
cg05281340	chr22	24191802	chr22:24191547-24191985	Island		1.07067	7.79981e-05
cg10106284	chr2	16847988		OpenSea	TSS1500	-0.665939	7.84846e-05
cg21564495	chr22	49023277	chr22:49018917-49019317	S_Shelf	Body;Body	0.755785	7.89531e-05
cg13297177	chr1	9747823	chr1:9749295-9750228	N_Shore	TSS200;TSS200;TSS200;5'UTR	0.726661	7.91304e-05
cg08474614	chr16	66912266	chr16:66914167-66914782	N_Shore		-0.896077	7.91723e-05
cg15586393	chr4	1244086	chr4:1241412-1244111	Island	TSS1500;TSS1500;TSS200	0.778463	7.9412e-05
cg24960526	chr11	47546137		OpenSea	5'UTR;TSS1500	0.654269	7.943e-05
cg18877271	chr11	1952638	chr11:1950353-1950658	S_Shore	Body;Body;Body;Body	0.672914	7.96694e-05
cg24335915	chr10	104349606		OpenSea	Body;Body	0.976015	7.97573e-05
cg14671017	chr20	58630779		OpenSea	TSS200;TSS200;TSS200;TSS200	-0.815538	7.97665e-05
cg00466071	chr1	21621116		OpenSea	Body;Body	-1.03799	7.99874e-05
cg22517705	chr1	26645313		OpenSea	Body;TSS1500	0.944462	8.01213e-05
cg17101394	chr22	31339554		OpenSea	Body;Body;Body	0.842231	8.0143e-05
cg11963447	chr2	109674969		OpenSea		0.838548	8.02501e-05
cg25310824	chr5	42812334		OpenSea	TSS1500;TSS1500;TSS1500	0.966282	8.07596e-05
cg01041449	chr4	156679817	chr4:156680095-156681386	N_Shore	TSS1500;TSS1500;TSS1500;TSS1500;TSS1500;TSS1500	0.874357	8.10651e-05
cg11898695	chr6	42883504	chr6:42879279-42879623	S_Shelf	TSS1500	-1.07949	8.15362e-05
cg24758273	chr7	101584380		OpenSea	Body;Body;Body;Body;Body;Body;Body	0.804787	8.16217e-05
cg08298946	chr12	13301010		OpenSea		0.746831	8.16717e-05
cg17691612	chr4	26809211		OpenSea		-1.26471	8.17403e-05
cg16380888	chr1	16563954	chr1:16563544-16563799	S_Shore	TSS1500	0.631137	8.18702e-05
cg11320084	chr1	185014181	chr1:185014369-185015220	N_Shore	TSS1500	0.712616	8.19277e-05
cg22863427	chr17	55518432		OpenSea	Body;Body	0.625283	8.19508e-05
cg02416781	chr5	82331856		OpenSea		0.870898	8.20105e-05
cg00632415	chr20	49190111		OpenSea	Body;Body	1.05792	8.21107e-05
cg00425750	chr4	84308341		OpenSea		-0.972335	8.24751e-05
cg15573623	chr8	57871479		OpenSea	3'UTR	1.09816	8.25215e-05
cg09082427	chr9	140349184	chr9:140347840-140348320	S_Shore	Body;Body;Body;Body;Body	0.648119	8.25578e-05
cg01751802	chr19	11309639	chr19:11307495-11308276	S_Shore	TSS1500	0.664809	8.26041e-05
cg27046189	chr17	41133424	chr17:41132462-41133367	S_Shore	TSS1500;TSS1500;TSS1500;TSS1500;TSS1500;Body	0.658923	8.26945e-05
cg03805475	chr22	46972501	chr22:46972461-46973609	Island		0.791642	8.26969e-05
cg01587424	chr8	142173149		OpenSea	Body	0.923727	8.28002e-05
cg26705574	chr14	24836219	chr14:24835810-24836220	Island	1stExon;5'UTR;TSS1500	-0.596086	8.2872e-05
cg22673476	chr2	233983207		OpenSea	Body;Body	0.9017	8.29561e-05
cg06139259	chr16	4526053	chr16:4526295-4526927	N_Shore	TSS1500;TSS1500;5'UTR;TSS1500	0.888869	8.31239e-05
cg09945440	chr7	98983316		OpenSea	ExonBnd;5'UTR	1.28559	8.31337e-05
cg13856340	chr9	127888818		OpenSea	Body;Body	0.934516	8.32233e-05
cg02098159	chr16	87842968		OpenSea		-0.635592	8.33791e-05
cg05561058	chr19	18533591	chr19:18527651-18531118	S_Shelf	Body;Body	-0.643862	8.34069e-05
cg03802185	chr7	101927846	chr7:101929503-101931089	N_Shore	TSS1500	1.32252	8.3508e-05
cg03227353	chr16	2301881	chr16:2301157-2301969	Island	TSS1500	0.940466	8.35224e-05
cg03897101	chr19	45271271		OpenSea		0.897163	8.35299e-05
cg20656868	chr19	3177310	chr19:3178741-3179986	N_Shore	TSS1500	1.53832	8.36098e-05
cg09748936	chr3	127356529		OpenSea	Body	-0.981724	8.37234e-05
cg00478908	chr16	57777532		OpenSea	Body	-0.637172	8.39024e-05
cg01798157	chr1	203276595	chr1:203274305-203275338	S_Shore	3'UTR	0.885079	8.39035e-05
cg04839576	chr9	109975923		OpenSea		-0.688369	8.39409e-05
cg11795824	chr20	24981044		OpenSea		0.602094	8.41443e-05
cg24309331	chr1	191468150		OpenSea		-0.617311	8.41623e-05
cg12264511	chr17	36209004		OpenSea	Body	-1.01969	8.45366e-05
cg27283417	chr4	154652606		OpenSea	Body	-0.886923	8.4581e-05
cg10644073	chr15	86018136		OpenSea	5'UTR;5'UTR	-1.01353	8.47421e-05
cg19776942	chr1	32714164	chr1:32713918-32714186	Island	Body	0.695628	8.48841e-05
cg26657404	chr16	85684821	chr16:85684107-85684491	S_Shore	Body;Body	0.871353	8.50683e-05
cg07772361	chr12	102217844		OpenSea	Body	-0.683857	8.50762e-05
cg18048270	chr1	93348522		OpenSea	Body;Body;Body;Body	-0.704548	8.51346e-05
cg11676189	chr2	69875470	chr2:69869986-69871716	S_Shelf		-0.991774	8.52251e-05
cg03630660	chr7	127961592		OpenSea	Body;Body	0.797171	8.56316e-05
[truncated: 9,579 more rows]

## Sheet: DMPs_t2VSt0
row.names	chr	pos	Islands_Name	Relation_to_Island	UCSC_RefGene_Group	logFC	P.Value
cg02485044	chr13	50234343		OpenSea		2.23497	1.62646e-08
cg24771152	chr6	31760608	chr6:31763240-31763905	N_Shelf	Body	2.0386	3.01604e-08
cg01296603	chr1	53751741		OpenSea	Body;Body;Body;Body	1.53473	4.70648e-08
cg27340201	chr12	66342303		OpenSea	Body;Body	2.01059	7.00707e-08
cg01552919	chr4	901847	chr4:899774-899985	S_Shore	Body	0.860093	1.62627e-07
cg10388212	chr5	88037934		OpenSea	Body;Body;Body;Body;Body;Body;Body	1.3085	1.69323e-07
cg17410609	chr20	19731752		OpenSea		0.946165	2.60335e-07
cg04018738	chr6	31760616	chr6:31763240-31763905	N_Shelf	Body	1.38959	3.7509e-07
cg27232629	chr20	30210920		OpenSea		1.36672	4.04606e-07
cg09022230	chr7	5457225	chr7:5458503-5469256	N_Shore	Body	1.80847	4.10896e-07
cg26226515	chr13	46085964		OpenSea	Body	1.08167	4.27533e-07
cg26309929	chr3	24083947		OpenSea		1.00146	6.14187e-07
cg20966054	chr16	16202854		OpenSea	Body	1.53447	7.96648e-07
cg06688763	chr7	92238207		OpenSea	3'UTR;3'UTR	1.86855	8.25789e-07
cg24572003	chr22	39486700		OpenSea		-1.78085	8.67341e-07
cg02980249	chr6	31760762	chr6:31763240-31763905	N_Shelf	Body	1.57821	8.71517e-07
cg01283892	chr17	68120962		OpenSea	5'UTR;5'UTR;5'UTR;5'UTR;5'UTR;5'UTR;5'UTR;5'UTR	1.04601	8.76097e-07
cg11317199	chr9	100850391	chr9:100849699-100850392	Island	Body;Body;Body;Body	1.77258	1.07199e-06
cg04399598	chr21	43956068		OpenSea	Body	1.24001	1.09439e-06
cg00528014	chr17	26941267		OpenSea	TSS200;Body	1.77218	1.33847e-06
cg20996351	chr1	27687232	chr1:27687024-27687743	Island	Body	2.02632	1.53613e-06
cg00685236	chr4	38386643		OpenSea		1.62694	1.55548e-06
cg20402477	chr19	6087247		OpenSea	5'UTR;5'UTR	-1.86907	1.5651e-06
cg17603613	chr2	48709515		OpenSea	Body;Body;Body;Body	1.42	1.57013e-06
cg22670759	chr3	50487955		OpenSea	Body;Body	1.08434	1.58272e-06
cg11024359	chr20	57038472	chr20:57036303-57036605	S_Shore	Body;Body	-0.762614	1.66504e-06
cg13595880	chr7	811108	chr7:813627-814392	N_Shelf	Body;Body	1.51373	1.80243e-06
cg19087971	chr7	751233	chr7:750788-751237	Island	5'UTR;5'UTR;5'UTR;5'UTR;5'UTR;5'UTR	1.08676	1.90546e-06
cg14509967	chr17	46679135	chr17:46675044-46675589	S_Shelf	Body;Body;Body;Body;5'UTR;Body	-1.02545	1.9242e-06
cg06753439	chr6	33245488	chr6:33244677-33245554	Island	1stExon	1.85484	1.989e-06
cg04368724	chr6	31760593	chr6:31763240-31763905	N_Shelf	Body	1.15966	2.27712e-06
cg25159406	chr2	219169220		OpenSea	Body	1.20717	2.39767e-06
cg15261712	chr7	92238248		OpenSea	3'UTR;3'UTR	1.54613	2.4087e-06
cg15961007	chr6	153023279		OpenSea	Body	1.01904	2.41884e-06
cg15251748	chr7	28993464	chr7:28995305-28998541	N_Shore	3'UTR	-1.02977	2.52952e-06
cg12375870	chr1	227431744		OpenSea	Body;Body	1.20783	2.59409e-06
cg23661483	chr19	15227219	chr19:15224375-15224915	S_Shelf	Body	1.53711	2.60991e-06
cg20240091	chr1	175044916	chr1:175048550-175048874	N_Shelf	5'UTR	1.12163	2.61274e-06
cg12798040	chr14	104171840		OpenSea	Body;Body;Body	1.60524	2.75256e-06
cg18290789	chr19	15590840		OpenSea	TSS1500	0.802366	3.04762e-06
cg26269677	chr5	76251688	chr5:76249435-76250528	S_Shore	Body	1.6507	3.13697e-06
cg06116549	chr20	45963043		OpenSea	5'UTR;5'UTR;Body;Body;Body;Body;Body;Body;Body;Body;Body;Body;Body;Body;Body;Body;Body;Body	1.38578	3.2583e-06
cg00660433	chr2	1976417		OpenSea	Body;Body	1.07733	3.27809e-06
cg18973847	chr14	72022562		OpenSea	5'UTR;5'UTR	-1.67193	3.31675e-06
cg22350027	chr3	17036922		OpenSea	Body;5'UTR	1.33506	3.46228e-06
cg01802545	chr14	93196432		OpenSea	Body;Body	-1.47769	3.47806e-06
cg03463411	chr4	81118188	chr4:81118137-81118603	Island	TSS1500;5'UTR	1.19795	3.56548e-06
cg17445936	chr1	3090345		OpenSea	Body;Body	1.21599	3.72564e-06
cg04756223	chr2	46325268		OpenSea	Body	1.77385	3.79238e-06
cg24331563	chr13	42143199		OpenSea	TSS1500;Body	1.34989	3.97833e-06
cg16854130	chr6	153023012		OpenSea	Body	1.0182	3.98359e-06
cg08244779	chr7	129649196		OpenSea		1.43318	4.01949e-06
cg17344906	chr19	13202507	chr19:13198699-13198999	S_Shelf	3'UTR	0.783962	4.08584e-06
cg15713546	chr17	7253539	chr17:7253298-7253764	Island	ExonBnd;Body	1.02407	4.13581e-06
cg06601098	chr16	11319090		OpenSea		-1.58885	4.27085e-06
cg23516002	chr7	128099617	chr7:128095678-128096197	S_Shelf		1.09323	4.2821e-06
cg07925670	chr17	7253489	chr17:7253298-7253764	Island	Body	1.23465	4.46168e-06
cg04308001	chr9	131871471	chr9:131872624-131873959	N_Shore	5'UTR;ExonBnd;Body	1.19745	4.60023e-06
cg10180161	chr6	37333639		OpenSea	Body;Body;Body	1.30585	4.78149e-06
cg12292472	chr13	53246268		OpenSea	Body;Body	1.17473	4.99821e-06
cg15393490	chr1	207996459		OpenSea		1.83386	5.02592e-06
cg05164926	chr17	7255624	chr17:7254622-7255808	Island	5'UTR;1stExon	1.7379	5.12078e-06
cg17093539	chr4	144303012		OpenSea	Body;Body	1.40753	5.23224e-06
cg21552014	chr3	146026497		OpenSea		1.2297	5.37979e-06
cg24707290	chr1	109421497	chr1:109419544-109420038	S_Shore	5'UTR	0.852259	5.41474e-06
cg10114348	chr1	212413038		OpenSea	Body	1.20337	5.46189e-06
cg18523183	chr17	49093630		OpenSea	Body;Body;Body;Body	1.37909	5.67436e-06
cg08173263	chr19	14276911	chr19:14273429-14274173	S_Shelf	Body;Body	1.42734	5.67578e-06
cg16254946	chr1	54058616		OpenSea	Body	0.995676	5.6998e-06
cg10380546	chr11	942218	chr11:943737-944142	N_Shore	Body;Body	1.86914	5.75091e-06
cg21593863	chr14	76164631		OpenSea	Body	1.05495	5.77151e-06
cg26926631	chr14	91765808		OpenSea	Body	1.15266	5.7777e-06
cg12803068	chr7	45002919	chr7:45002111-45002845	S_Shore	Body	1.58005	5.8377e-06
cg14002778	chr6	136603618		OpenSea	5'UTR;5'UTR;5'UTR;5'UTR	1.13281	6.039e-06
cg15499265	chr9	117157330	chr9:117160139-117161064	N_Shelf	TSS1500	1.33996	6.08306e-06
cg02423587	chr1	36059379		OpenSea	Body	0.790829	6.22047e-06
cg22123486	chr14	75334630		OpenSea		1.47866	6.36549e-06
cg02597894	chr6	31760796	chr6:31763240-31763905	N_Shelf	Body	1.36119	6.67727e-06
cg15118447	chr6	159220343		OpenSea	Body;Body	0.831068	6.6785e-06
cg18704527	chr22	19962042	chr22:19960524-19961327	S_Shore	Body	0.875731	6.80699e-06
cg08276645	chr2	241459502	chr2:241459632-241460047	N_Shore	Body;Body	0.887645	6.93711e-06
cg25191140	chr4	8190989		OpenSea		0.937385	6.93887e-06
cg05914119	chr15	74877163		OpenSea	Body;Body	1.52717	7.11575e-06
cg27372654	chr5	88036924		OpenSea	Body;Body;Body;Body;Body;Body;Body	1.47067	7.12666e-06
cg14169284	chr2	160896165		OpenSea	Body;Body;Body	1.42053	7.17475e-06
cg12426781	chr12	13690813		OpenSea		0.923887	7.88437e-06
cg10119082	chr7	98990626	chr7:98990157-98990922	Island	Body	1.92116	8.06696e-06
cg09124484	chr1	172930130		OpenSea		0.914616	8.07748e-06
cg18955199	chr10	80852541		OpenSea	5'UTR	0.930892	8.19686e-06
cg09076584	chr17	26941253		OpenSea	TSS200	1.4707	8.42029e-06
cg06272854	chr11	22850115	chr11:22850765-22851367	N_Shore	Body	-0.959401	8.70674e-06
cg23117180	chr1	157973398		OpenSea	Body;Body	1.22288	8.85189e-06
cg11713549	chr3	50487659		OpenSea	Body;Body;Body;Body	0.971663	8.98768e-06
cg13708298	chr6	24900051		OpenSea	5'UTR	0.845185	9.17495e-06
cg11229399	chr1	228689056		OpenSea		0.821667	9.31673e-06
cg12484864	chr10	116168748		OpenSea		-0.686305	9.57167e-06
cg26625316	chr12	109686666		OpenSea	Body	1.24821	1.03053e-05
cg09226051	chr1	247611502	chr1:247614695-247614944	N_Shelf	Body;Body;Body;Body;Body	0.811377	1.03244e-05
cg19577136	chr1	47698521	chr1:47696504-47698197	S_Shore	TSS1500;TSS1500;TSS1500;TSS1500;TSS1500;TSS1500	1.04104	1.05127e-05
cg20450889	chr14	97043565		OpenSea		0.704075	1.05409e-05
cg18563886	chr10	135203102	chr10:135203101-135203316	Island	Body;Body;3'UTR	-1.47601	1.06303e-05
cg16367245	chr15	64129243	chr15:64125514-64126665	S_Shelf		1.29312	1.06637e-05
cg12656299	chr22	43774310		OpenSea		1.14617	1.07858e-05
cg14254452	chr19	47735741	chr19:47733884-47734806	S_Shore	TSS1500;Body;Body;Body	-0.896702	1.1061e-05
cg09312947	chr5	150635384		OpenSea	Body;Body	0.820086	1.10611e-05
cg15660446	chr16	15799483		OpenSea	3'UTR;3'UTR;Body;Body;Body;Body	1.40645	1.11122e-05
cg08516596	chr6	157148738		OpenSea	Body;Body	0.931598	1.11441e-05
cg02979271	chr8	20367570		OpenSea		0.862089	1.11702e-05
cg17707776	chr13	33727849		OpenSea	Body;5'UTR;5'UTR;Body;Body;Body	1.08789	1.14063e-05
cg07722580	chr16	85604047		OpenSea		-1.75056	1.14795e-05
cg17156765	chr1	9175961		OpenSea	Body	0.893868	1.14908e-05
cg03726147	chr1	44686022		OpenSea	Body;Body;Body	1.06069	1.2564e-05
cg03657338	chr2	191895415		OpenSea	Body;Body	0.826223	1.26981e-05
cg03561416	chr6	157254584		OpenSea	Body;Body;Body	0.844645	1.27742e-05
cg09728393	chr6	17851756		OpenSea	Body;Body;Body;Body	1.34574	1.28611e-05
cg08012149	chr6	45503747		OpenSea	Body;Body;Body	1.9412	1.32362e-05
ch.4.194519R	chr4	5026704		OpenSea		-1.27319	1.35704e-05
cg10036431	chr19	17211772	chr19:17212479-17213332	N_Shore	5'UTR;5'UTR	1.33528	1.35742e-05
cg00263619	chr12	94727462		OpenSea	Body;Body	1.59591	1.38e-05
cg10501360	chr10	49671665	chr10:49674243-49674776	N_Shelf	Body	1.46799	1.41447e-05
cg26361757	chr1	6706713		OpenSea	Body	1.05532	1.43341e-05
cg26261055	chr5	76247971	chr5:76249435-76250528	N_Shore	TSS1500	1.31566	1.44157e-05
cg00267817	chr9	140305982		OpenSea	Body;Body;5'UTR;5'UTR	-0.84209	1.47633e-05
cg09856696	chr19	16540019		OpenSea	Body;Body;Body;Body;Body;Body	0.984116	1.48057e-05
cg03116541	chr22	21946375		OpenSea	Body;Body;Body;Body;Body	1.72556	1.50122e-05
cg16387151	chr16	85369142		OpenSea		0.866002	1.51181e-05
cg01679206	chr7	73253049	chr7:73256704-73256926	N_Shelf	Body	-0.725223	1.55027e-05
cg08620426	chr16	29607030	chr16:29605964-29606945	S_Shore		1.32569	1.55675e-05
cg07803375	chr7	811206	chr7:813627-814392	N_Shelf	Body	1.02342	1.60362e-05
cg03024955	chr13	77030775		OpenSea		0.820523	1.6077e-05
cg05609445	chr11	19203825		OpenSea	3'UTR;3'UTR	1.13659	1.62216e-05
cg09401598	chr22	45732160		OpenSea	Body;Body	1.37867	1.63517e-05
cg01405767	chr17	73642700		OpenSea	1stExon;5'UTR;Body	1.51373	1.69115e-05
cg16993186	chr10	11224102		OpenSea	Body;Body;Body;Body	1.35311	1.73504e-05
cg16097051	chr12	124068991	chr12:124068935-124069699	Island	TSS200	-0.84305	1.74346e-05
cg04995717	chr9	27109293		OpenSea	5'UTR;1stExon	0.945967	1.77678e-05
cg18257031	chr1	27683809	chr1:27683277-27683590	S_Shore	Body;Body	0.700019	1.79158e-05
cg03772567	chr1	55676815	chr1:55680465-55681708	N_Shelf	Body	1.32375	1.79824e-05
cg01751802	chr19	11309639	chr19:11307495-11308276	S_Shore	TSS1500	1.1693	1.8458e-05
cg02202721	chr1	156865043	chr1:156863415-156863711	S_Shore	5'UTR	1.05767	1.86864e-05
cg03739378	chr7	105295865		OpenSea	Body;Body	1.14521	1.87508e-05
cg15509573	chr11	47545674		OpenSea	TSS200;5'UTR	1.19617	1.87567e-05
cg19098606	chr16	85603643		OpenSea		-1.78497	1.93739e-05
cg17426336	chr2	170521297		OpenSea	Body	0.987899	1.93953e-05
cg06105699	chr17	79971436		OpenSea	Body	1.11741	1.97058e-05
cg21477844	chr20	36377608		OpenSea	Body;Body	1.091	1.97976e-05
cg22051470	chr22	37782781		OpenSea	5'UTR;Body	-0.957934	1.98666e-05
cg02233436	chr12	124204324		OpenSea	Body	1.329	2.01621e-05
cg05512157	chr12	50901878	chr12:50898621-50899164	S_Shelf	Body	1.1294	2.0335e-05
cg15283950	chr11	10715217		OpenSea	1stExon;5'UTR;1stExon;5'UTR;TSS200	0.747359	2.03558e-05
cg25113462	chr2	239299293		OpenSea	Body;Body	1.28673	2.05517e-05
cg18539785	chr2	177958328		OpenSea		1.16903	2.06123e-05
cg00939486	chr4	146802330		OpenSea	Body;Body	0.991619	2.07654e-05
cg04902474	chr1	33233473	chr1:33235494-33235718	N_Shelf	Body	0.950342	2.07775e-05
cg23034197	chr2	205918689		OpenSea	Body;Body;Body;Body	1.56082	2.10344e-05
cg20828207	chr6	144286118		OpenSea	5'UTR;5'UTR;5'UTR;5'UTR;5'UTR;5'UTR;5'UTR;5'UTR;5'UTR;5'UTR;5'UTR;5'UTR;5'UTR;5'UTR;5'UTR;5'UTR;5'UTR;5'UTR;5'UTR;5'UTR;5'UTR	0.932413	2.12603e-05
cg09225861	chr11	65069680		OpenSea		1.61072	2.1316e-05
cg03532253	chr12	56399235	chr12:56401083-56401506	N_Shore	3'UTR;3'UTR;3'UTR	1.41315	2.13801e-05
cg07530359	chr3	4554673		OpenSea	5'UTR;5'UTR;5'UTR	1.29811	2.1456e-05
cg20507228	chr15	91460071		OpenSea	Body	1.84123	2.22354e-05
cg16329358	chr5	81960666		OpenSea		1.08593	2.23656e-05
cg08715613	chr10	112887550		OpenSea		0.915848	2.25181e-05
cg09800781	chr10	104253015		OpenSea	Body	1.32602	2.32522e-05
cg10020629	chr9	124413673	chr9:124413512-124414193	Island	Body	0.662074	2.34593e-05
cg16824126	chr22	41626394		OpenSea	Body;3'UTR	1.37447	2.34686e-05
cg12925355	chr2	234386471	chr2:234385358-234385730	S_Shore	Body	1.17751	2.37998e-05
cg07660627	chr17	35481970		OpenSea	Body;Body;Body;Body;Body	1.65292	2.38923e-05
cg12501575	chr17	71199651		OpenSea	Body	1.15393	2.40109e-05
cg04101478	chr1	154986500	chr1:154989749-154990234	N_Shelf	Body;ExonBnd;5'UTR;Body;Body;Body	0.955432	2.43324e-05
cg02355304	chr7	5536984	chr7:5539957-5541567	N_Shelf	TSS1500;Body	1.56557	2.50493e-05
cg07816665	chr11	119381053		OpenSea		-1.06856	2.51137e-05
cg03824899	chr12	50031340		OpenSea	Body;Body	1.11995	2.54302e-05
cg09781748	chr11	117699483		OpenSea	TSS1500;Body;Body	-1.66286	2.55989e-05
cg27567933	chr6	25025658		OpenSea	Body	1.1556	2.61493e-05
cg00245454	chr4	159746160		OpenSea	Body	0.761047	2.61711e-05
ch.17.29716121R	chr17	32692008		OpenSea		-0.724318	2.62015e-05
cg10196532	chr13	50134640		OpenSea	Body	1.21732	2.64371e-05
cg06721232	chr17	7253308	chr17:7253298-7253764	Island	Body	1.0641	2.66461e-05
cg02023728	chr11	77925099	chr11:77921113-77921380	S_Shelf	3'UTR	1.70366	2.66894e-05
cg02194129	chr14	104171313		OpenSea	Body;Body;Body	1.55656	2.70063e-05
cg08745506	chr9	127042860		OpenSea	Body;5'UTR;5'UTR;5'UTR	1.44174	2.73121e-05
cg02676175	chr17	7253720	chr17:7253298-7253764	Island	TSS1500;Body	1.18761	2.74324e-05
cg05645538	chr8	56858948		OpenSea	Body;Body	1.11823	2.81111e-05
cg19089810	chr16	84583013		OpenSea		-1.23838	2.85164e-05
cg20242624	chr8	42138011		OpenSea	Body;Body;Body;Body;Body;Body	1.05493	2.86994e-05
cg20801491	chr5	76248520	chr5:76249435-76250528	N_Shore	TSS200	1.05616	2.87407e-05
cg05547237	chr2	16657080		OpenSea		1.11686	2.87879e-05
cg11709495	chr7	129649151		OpenSea		0.927587	2.8917e-05
cg05555337	chr17	46669113	chr17:46669434-46669811	N_Shore	TSS1500;3'UTR;Body;TSS1500;Body	1.13222	2.89757e-05
cg16736054	chr1	100758252		OpenSea	3'UTR;3'UTR	0.919225	2.96065e-05
cg16505891	chr14	91859797		OpenSea	Body	1.29592	2.9851e-05
cg23165574	chr9	16510109		OpenSea	Body	-1.05154	2.99432e-05
cg10482356	chr16	56328421		OpenSea	Body;Body	0.995795	2.9978e-05
cg17498346	chr12	10349040		OpenSea		-0.880845	3.00433e-05
cg19445880	chr13	80908913		OpenSea		0.843909	3.02241e-05
cg04305912	chr2	60685678	chr2:60687822-60688992	N_Shelf	3'UTR;Body;Body	1.03614	3.02408e-05
cg23605961	chr7	751331	chr7:751712-752150	N_Shore	5'UTR;5'UTR;5'UTR;5'UTR;5'UTR;5'UTR	1.39626	3.132e-05
cg03855291	chr11	639423	chr11:636906-640628	Island	Body	0.692043	3.13993e-05
cg00223569	chr12	25064560		OpenSea	Body;Body;Body	1.46232	3.20986e-05
cg15844438	chr4	140969039		OpenSea	Body	1.1215	3.25537e-05
cg16079309	chr10	135202796	chr10:135203101-135203316	N_Shore	3'UTR;Body;Body;Body;Body;Body;Body	-1.69473	3.25775e-05
cg02923856	chr3	23989124	chr3:23986693-23988021	S_Shore	5'UTR;Body	0.977013	3.33544e-05
cg18650367	chr10	133909949		OpenSea		-0.929607	3.36164e-05
cg12999769	chr16	69883199		OpenSea	Body;Body;Body;Body	1.24283	3.36988e-05
cg03877706	chr21	22572632		OpenSea	Body	-1.72955	3.44166e-05
cg04390141	chr3	191045992	chr3:191046948-191047710	N_Shore	TSS1500;TSS1500;5'UTR	0.835601	3.47311e-05
cg01641754	chr5	98355983		OpenSea		-1.21596	3.50692e-05
cg25440434	chr1	3267497		OpenSea	Body;Body	0.754146	3.50995e-05
cg23781467	chr6	31760233	chr6:31763240-31763905	N_Shelf	Body	0.68836	3.52127e-05
cg11389408	chr2	233626255		OpenSea	Body;Body;Body;Body;Body	0.781044	3.54879e-05
cg03108070	chr6	33245490	chr6:33244677-33245554	Island	1stExon	2.31801	3.55581e-05
cg09590216	chr12	89859131		OpenSea	Body;Body;Body;Body	1.01402	3.57217e-05
cg02641840	chr14	51322543		OpenSea		1.03759	3.59793e-05
cg07630327	chr5	131008111		OpenSea	Body;Body	1.02164	3.66545e-05
cg13860849	chr11	66084469	chr11:66083955-66084535	Island	1stExon	1.05523	3.70052e-05
cg03803658	chr10	44118934		OpenSea		1.63195	3.70707e-05
cg19567594	chr11	10715175		OpenSea	1stExon;5'UTR;1stExon;5'UTR;TSS200	1.03244	3.70891e-05
cg09518226	chr9	129174148		OpenSea	TSS1500;Body	-2.2433	3.71001e-05
cg12902896	chr3	37987838		OpenSea	Body;Body	1.06535	3.7237e-05
cg17368800	chr19	13188366		OpenSea	Body;Body;Body	0.791377	3.82809e-05
cg14482991	chr14	76164424		OpenSea	Body	1.13955	3.85652e-05
cg24387129	chr10	45798249		OpenSea	3'UTR	1.13422	3.90192e-05
cg08356262	chr5	75838704		OpenSea	Body	1.1973	3.91169e-05
cg26804911	chr2	223269664		OpenSea		1.33145	3.91685e-05
cg22586569	chr7	5524963	chr7:5526389-5526693	N_Shore	Body	0.943391	3.92302e-05
cg08899667	chr6	31761055	chr6:31763240-31763905	N_Shelf	Body	1.49814	3.93811e-05
cg25602176	chr21	16421119		OpenSea	5'UTR	1.03214	4.0145e-05
cg03540107	chr22	27812313		OpenSea		0.906874	4.04127e-05
cg22902505	chr4	81119473	chr4:81118137-81118603	S_Shore	5'UTR;5'UTR	1.33333	4.06577e-05
cg10710610	chr1	17619317		OpenSea		1.06972	4.13475e-05
cg18556420	chr10	864596		OpenSea	Body	1.6193	4.18179e-05
cg19935718	chr10	125802965	chr10:125804001-125804379	N_Shore	Body;Body;Body;Body	-1.70944	4.19913e-05
cg00591515	chr19	54971526	chr19:54971878-54972090	N_Shore	Body	1.22747	4.22284e-05
cg17912020	chr10	50696354		OpenSea	Body	1.42117	4.23358e-05
cg00218090	chr14	100485810		OpenSea		1.24694	4.2405e-05
cg19145240	chr7	143023043		OpenSea	Body;Body	1.07563	4.24295e-05
cg12321934	chr19	42379689		OpenSea	TSS1500;TSS1500	-0.819532	4.26467e-05
cg19108772	chr12	50068610		OpenSea	Body;Body	0.883188	4.26771e-05
cg25680379	chr2	47077192		OpenSea	Body	1.24327	4.31826e-05
cg24531955	chr8	23154691		OpenSea	3'UTR	-1.34559	4.34442e-05
cg19866065	chr7	37589352		OpenSea		1.11967	4.40332e-05
cg23146197	chr12	66271002		OpenSea	Body;Body	1.14183	4.43394e-05
cg20217592	chr17	7253521	chr17:7253298-7253764	Island	Body	1.32406	4.44794e-05
cg01807909	chr11	457243	chr11:459088-459345	N_Shore	Body	0.822354	4.48943e-05
cg25840838	chr11	47488535		OpenSea	3'UTR;3'UTR;3'UTR;3'UTR;3'UTR	0.738101	4.55324e-05
cg10297271	chr9	33249248		OpenSea		0.714989	4.58753e-05
cg19839825	chr19	7616011	chr19:7614785-7615998	S_Shore	Body;Body;Body;Body;Body	0.667794	4.64905e-05
cg16655715	chr2	97055834		OpenSea		1.1525	4.64926e-05
cg21329416	chr1	27045929		OpenSea	Body;Body	0.930427	4.65682e-05
cg22581187	chr5	75966681		OpenSea	Body	1.76493	4.67435e-05
cg05617317	chr7	5813636		OpenSea	5'UTR;5'UTR	1.53623	4.67528e-05
cg15074889	chr12	93958225		OpenSea		0.625903	4.67556e-05
cg26221987	chr10	4289330		OpenSea		-1.69057	4.69385e-05
cg00542975	chr2	122392291		OpenSea	5'UTR;5'UTR;5'UTR	1.04138	4.79863e-05
cg01706940	chr11	47545602		OpenSea	TSS200;5'UTR	1.16222	4.81375e-05
cg01356139	chr7	40925162		OpenSea		-1.1253	4.81426e-05
cg02950536	chr2	99221433	chr2:99224681-99225322	N_Shelf	Body	1.28879	4.86051e-05
cg07207669	chr1	155102388	chr1:155098434-155100451	S_Shore	Body;Body	0.811437	4.86352e-05
cg19905396	chr1	41265379	chr1:41267919-41268398	N_Shelf	Body;Body	0.91914	4.94626e-05
cg22551157	chr12	66342368		OpenSea	Body;Body	1.08027	4.95387e-05
cg04596187	chr11	116873735		OpenSea	Body;Body;5'UTR	1.45506	5.03877e-05
cg06487943	chr16	11319398		OpenSea		-1.8212	5.04315e-05
cg02415897	chr7	24175120		OpenSea		-0.893937	5.06622e-05
cg26804891	chr16	2055242	chr16:2054011-2054288	S_Shore	Body	1.09717	5.07552e-05
cg10789314	chr19	5821791	chr19:5822284-5822532	N_Shore		-0.839615	5.17769e-05
cg01892452	chr1	86527360		OpenSea	Body	1.25002	5.26816e-05
cg22860172	chr1	3099917	chr1:3102540-3103352	N_Shelf	Body;Body	1.18907	5.26992e-05
cg01901332	chr11	75031054		OpenSea	Body;Body	0.99351	5.30228e-05
cg04255947	chr6	34833130		OpenSea	Body	1.3667	5.42455e-05
cg13753526	chr9	36677357		OpenSea	3'UTR	0.790946	5.43192e-05
cg21384371	chr1	173793530	chr1:173793288-173794095	Island	TSS1500;5'UTR;1stExon;5'UTR;TSS1500;1stExon	-0.64071	5.50506e-05
cg01572708	chr22	33283475		OpenSea	Body;Body;Body	0.911114	5.68227e-05
cg23630655	chr21	16374422		OpenSea	5'UTR	0.763732	5.80156e-05
cg02016405	chr2	65297792		OpenSea	Body	-0.893952	5.80608e-05
cg01738702	chr8	41400316		OpenSea	3'UTR;Body	1.33894	5.82139e-05
cg19640090	chr12	11975155		OpenSea	Body;Body	0.969491	5.87174e-05
cg10411146	chr11	289966	chr11:289771-290010	Island	Body	1.07492	5.88839e-05
cg24277817	chr19	13135662	chr19:13135317-13136169	Island	Body	1.04422	5.98871e-05
cg23009818	chr2	25499764	chr2:25499763-25500429	Island	Body;Body	1.391	6.00242e-05
cg18954401	chr4	81124767	chr4:81124468-81124845	Island	3'UTR;3'UTR	1.34791	6.04329e-05
cg20752847	chr12	124248044	chr12:124246524-124247254	S_Shore	Body	0.641805	6.06558e-05
cg07545526	chr4	13478708		OpenSea	Body;Body;Body	1.09581	6.1139e-05
cg12063490	chr19	12759131	chr19:12758975-12759210	Island	Body	0.785788	6.11471e-05
cg10814131	chr1	203009651		OpenSea	Body;Body	0.87146	6.16601e-05
cg02274528	chr5	138474644		OpenSea	5'UTR;5'UTR	0.873721	6.18345e-05
cg02638044	chr3	184700115		OpenSea	Body;Body	1.0519	6.20955e-05
cg06881120	chr15	90625595		OpenSea		1.05029	6.24739e-05
cg15317464	chr2	9105414		OpenSea	Body	1.26304	6.27217e-05
cg27343900	chr5	172331791		OpenSea	Body	1.24643	6.31903e-05
cg01960184	chr6	46185318		OpenSea		1.41468	6.32596e-05
cg18480977	chr19	13182850		OpenSea	Body;Body;Body	1.00367	6.33742e-05
cg13587068	chr2	97485216	chr2:97481356-97483276	S_Shore	Body;Body	1.5035	6.38273e-05
cg11656387	chr13	53002742		OpenSea	Body;Body;Body	1.2643	6.38524e-05
cg03735592	chr6	138821354		OpenSea	TSS1500;Body	0.646689	6.39798e-05
cg24967142	chr12	112280161	chr12:112279692-112280714	Island	Body;TSS200;TSS200	-0.670806	6.40133e-05
cg07096868	chr2	148634326		OpenSea	5'UTR;Body;Body	0.813467	6.44719e-05
cg07520074	chr17	7254443	chr17:7253298-7253764	S_Shore	TSS1500;Body	1.48192	6.49068e-05
cg18593590	chr7	30181285		OpenSea	Body	1.03358	6.5311e-05
cg01810593	chr8	22464288	chr8:22462092-22462868	S_Shore	Body;Body	0.999396	6.55609e-05
cg27242132	chr4	81119178	chr4:81119095-81119391	Island	5'UTR;5'UTR	1.0501	6.61887e-05
cg19360009	chr2	30372525	chr2:30369311-30370921	S_Shore	5'UTR;5'UTR;5'UTR;5'UTR	0.73059	6.64795e-05
cg13223043	chr1	26492308	chr1:26490522-26491015	S_Shore		0.952539	6.68192e-05
cg20231986	chr19	15428689		OpenSea		0.979817	6.73708e-05
cg21330207	chr18	72916311	chr18:72916107-72917233	Island	Body	0.671545	6.80206e-05
cg10931237	chr3	45052530		OpenSea	Body;Body	1.36193	6.88682e-05
cg23111655	chr1	19764821		OpenSea	Body	1.36163	6.94764e-05
cg01351601	chr5	42547402		OpenSea	TSS1500;TSS1500;5'UTR;5'UTR;Body;5'UTR	-0.965751	6.95347e-05
cg08986465	chr8	53556400		OpenSea	Body;Body	1.02766	6.96479e-05
cg01368075	chr3	128523902		OpenSea	Body	1.02744	6.98956e-05
cg21842274	chr5	76248637	chr5:76249435-76250528	N_Shore	TSS200	1.12378	7.04791e-05
cg10167304	chr5	118753734		OpenSea		-1.03112	7.08866e-05
cg02291875	chr2	109233545		OpenSea	5'UTR;5'UTR;Body;Body	1.25241	7.09279e-05
cg20481941	chr16	80604148		OpenSea	Body;TSS1500	0.665592	7.24844e-05
cg06307913	chr4	81118794	chr4:81119095-81119391	N_Shore	5'UTR;1stExon;5'UTR	1.56093	7.36481e-05
cg01655226	chr17	16955974		OpenSea	Body;Body	0.914232	7.47204e-05
cg12912394	chr11	35835713		OpenSea		1.33387	7.53798e-05
cg02934657	chr9	125661798		OpenSea	5'UTR;5'UTR	1.04418	7.57396e-05
cg10493186	chr1	3134756		OpenSea	Body;Body	1.09992	7.57591e-05
cg25368276	chr1	19977123		OpenSea	Body;5'UTR;5'UTR;Body;5'UTR;Body;5'UTR;5'UTR;5'UTR;5'UTR	0.717972	7.58178e-05
cg19943951	chr13	106093855		OpenSea		1.01195	7.70223e-05
cg20517911	chr22	36278499		OpenSea	Body;Body	1.01751	7.77924e-05
cg00494183	chr13	21645350		OpenSea		1.04798	7.78096e-05
cg22494725	chr22	38709636	chr22:38712684-38713333	N_Shelf	Body;Body	1.1513	7.81643e-05
cg08214927	chr14	91765824		OpenSea	Body	1.34778	7.82656e-05
cg16970926	chr12	29381810		OpenSea	5'UTR	0.893695	7.82752e-05
cg19269678	chr4	110580173		OpenSea	ExonBnd;Body	0.853787	7.85917e-05
cg10665316	chr1	39620625		OpenSea	Body	0.809905	7.904e-05
cg02404775	chr8	125663552		OpenSea	Body;Body;Body	1.40664	7.90924e-05
cg07211215	chr2	68361893		OpenSea	Body;Body;Body	1.28622	7.92166e-05
cg15352067	chr7	101585536		OpenSea	Body;Body;Body;Body;Body;Body;Body	0.796444	7.97743e-05
cg04494136	chr10	126703576		OpenSea	Body;Body;Body	1.25152	7.99983e-05
cg27345338	chr10	50696400		OpenSea	Body	1.31578	8.01359e-05
cg19858882	chr17	30683220		OpenSea	Body;Body;Body	0.991471	8.1774e-05
cg27018912	chr4	81118602	chr4:81118137-81118603	Island	TSS200;5'UTR	1.17176	8.21232e-05
cg05701418	chr6	30131361		OpenSea	5'UTR;1stExon	-1.03032	8.22833e-05
cg25999728	chr15	75085107		OpenSea	5'UTR;5'UTR	0.764178	8.53496e-05
cg04823169	chr9	100850334	chr9:100849699-100850392	Island	Body;Body	1.34441	8.6823e-05
cg00735398	chr17	46253694		OpenSea	Body;Body	1.03269	8.71576e-05
cg26462892	chr15	86039647		OpenSea	Body;Body	1.42881	8.71674e-05
cg14390798	chr6	56536532		OpenSea	Body;Body;Body;Body	1.20325	8.8014e-05
cg02218324	chr19	46318439	chr19:46318490-46319266	N_Shore	1stExon;5'UTR	0.970454	8.86785e-05
cg20839724	chr15	44891233		OpenSea	Body;Body	1.3584	8.87803e-05
cg00618275	chr5	142488469		OpenSea	Body;Body	1.28952	8.89038e-05
cg07476285	chr16	69505247		OpenSea		0.81788	9.02028e-05
cg06595903	chr2	44585866	chr2:44588954-44589358	N_Shelf	5'UTR;5'UTR;Body;Body;Body;Body;Body	1.22176	9.04357e-05
cg24676398	chr13	77087181		OpenSea		1.16879	9.08174e-05
cg11974068	chr7	158669942	chr7:158669800-158670005	Island	Body	1.1913	9.1717e-05
cg08090407	chr7	7139271		OpenSea		1.35777	9.26329e-05
cg19914189	chr3	69483290		OpenSea		0.882765	9.30372e-05
cg22164298	chr4	114276834		OpenSea	Body;Body;Body	-1.21292	9.34611e-05
cg01890090	chr17	53351925		OpenSea	Body	0.748203	9.35921e-05
cg06244688	chr2	170870517		OpenSea	Body	1.29084	9.37173e-05
cg11951961	chr8	33370012	chr8:33371897-33372526	N_Shore	1stExon;Body	-0.940274	9.41956e-05
cg16626504	chr7	104585004		OpenSea		-1.2903	9.47556e-05
cg02601475	chr5	121518272		OpenSea		1.26258	9.51812e-05
cg08829007	chr12	55353521		OpenSea	3'UTR;3'UTR	1.17964	9.51889e-05
cg11707896	chr3	152154849		OpenSea	Body;Body;Body;Body;Body;Body;Body	1.43684	9.55712e-05
cg05265936	chr16	69516113		OpenSea		1.23924	9.56479e-05
cg04968944	chr6	109696203		OpenSea	Body;Body;Body;Body;Body	0.893428	9.65511e-05
cg22863427	chr17	55518432		OpenSea	Body;Body	0.955806	9.6699e-05
cg03325063	chr6	5584441		OpenSea	Body	0.919283	9.72563e-05
cg14730085	chr19	39522548	chr19:39522264-39523227	Island	Body	0.980622	9.7266e-05
cg04969921	chr2	224810714	chr2:224808923-224810219	S_Shore	TSS1500	0.945348	9.75003e-05
cg14792781	chr2	10116243		OpenSea	Body	-1.01366	9.80091e-05
cg12374579	chr17	79970313	chr17:79966854-79967138	S_Shelf	Body	0.771408	9.98091e-05
cg08336473	chr13	33927482	chr13:33923930-33924781	S_Shelf	Body	-1.63627	9.99738e-05
cg14634473	chr10	23105437		OpenSea		-0.975208	0.000100152
cg05419625	chr4	75083248		OpenSea	Body	1.16008	0.00010025
cg07148458	chr17	7254301	chr17:7254622-7255808	N_Shore	TSS1500;Body	1.15485	0.000101503
cg06113552	chr1	54562389		OpenSea	3'UTR;Body	1.47955	0.000101999
cg02448825	chr17	7253585	chr17:7253298-7253764	Island	Body	1.40549	0.00010244
cg27646484	chr16	31210736	chr16:31213566-31214287	N_Shelf		1.00045	0.000102931
cg25998794	chr14	105783687	chr14:105780339-105782027	S_Shore	Body;Body	0.770826	0.000102959
cg20630344	chr16	80604078		OpenSea	Body;TSS1500	0.935857	0.000105133
cg24873256	chr2	3521627	chr2:3522270-3523617	N_Shore	TSS200;Body	0.936322	0.000105496
cg13360395	chr2	124665281		OpenSea		1.10647	0.000106039
cg05376219	chr19	2346279	chr19:2347135-2349732	N_Shore	Body;Body	1.28959	0.000106516
cg09974432	chr1	214591951		OpenSea	Body	-2.11338	0.000106838
cg23212590	chr1	42645349		OpenSea	3'UTR	0.986618	0.000107098
cg21355059	chr4	48742912		OpenSea	5'UTR	0.87456	0.000107562
cg02211976	chr2	11008186		OpenSea		1.05607	0.000107935
cg23895495	chr7	47539837		OpenSea	5'UTR	0.804834	0.000108102
cg12649038	chr10	116282534		OpenSea	Body;Body;5'UTR;Body	1.18131	0.000108566
cg24919394	chr5	54255690		OpenSea		-0.655536	0.000109891
cg09410512	chr2	224564400		OpenSea		-1.05622	0.000110506
cg06537849	chr15	76066456		OpenSea		0.746578	0.000112134
cg00014825	chr17	65602810		OpenSea	Body;Body	1.58945	0.000112594
cg06481807	chr8	71085248		OpenSea	Body	1.00396	0.00011316
cg20114199	chr12	124208547		OpenSea	Body	1.49744	0.000113564
cg01368217	chr10	127836603		OpenSea	Body;Body	1.02113	0.000113825
cg06413165	chr14	65189412		OpenSea	5'UTR	-0.777735	0.000114021
cg13520904	chr18	33039043		OpenSea		0.837455	0.000114757
cg12716083	chr6	30559087		OpenSea	3'UTR;3'UTR	0.867577	0.0001161
cg12731773	chr11	846055	chr11:849087-850982	N_Shelf	5'UTR;5'UTR;5'UTR;5'UTR;5'UTR;5'UTR;5'UTR	0.972338	0.000116138
cg05059566	chr4	81118647	chr4:81119095-81119391	N_Shore	TSS200;5'UTR	1.1474	0.000116301
cg09863659	chr20	30328246	chr20:30326913-30327430	S_Shore	5'UTR	-0.773728	0.000117389
cg25671507	chr10	101935816		OpenSea	ExonBnd;ExonBnd;Body;Body	1.01152	0.000117785
cg03319315	chr10	135202611	chr10:135203101-135203316	N_Shore	Body;Body;3'UTR	-1.4304	0.000117864
cg05227101	chr5	150466809		OpenSea	TSS200;TSS200;5'UTR	1.39466	0.000117994
cg25841625	chr4	77119588		OpenSea	Body	1.14204	0.000118002
cg18216572	chr22	36278607		OpenSea	Body;Body	0.864749	0.000118808
cg13071994	chr1	84092573		OpenSea	Body	-1.1063	0.000121111
cg19677952	chr10	35722913		OpenSea	5'UTR;5'UTR;5'UTR;Body;Body	0.934293	0.000121324
cg10896586	chr6	47009737		OpenSea	5'UTR;5'UTR	1.15739	0.000121849
cg02830467	chr6	153018721		OpenSea	TSS1500	1.20549	0.000121921
cg09806612	chr16	546727		OpenSea	Body;Body	1.3641	0.000122093
cg05667097	chr6	31691481	chr6:31691425-31691718	Island	Body;Body;Body;Body;Body;Body	0.943228	0.000122145
cg04891734	chr12	55381719		OpenSea		1.03723	0.000122605
cg21842778	chr1	226875475		OpenSea	Body	0.766171	0.000122757
cg08869273	chr11	413594	chr11:416419-417650	N_Shelf	5'UTR;5'UTR;5'UTR	1.13997	0.000123549
cg07413467	chr7	92238086		OpenSea	3'UTR;3'UTR	1.20494	0.000123687
cg08970648	chr3	50644192		OpenSea	3'UTR;3'UTR	1.02768	0.000124136
cg11259289	chr7	65606104		OpenSea	Body;Body;Body;Body;Body	0.87391	0.000124485
cg06222917	chr15	69385834		OpenSea	Body;Body	0.955595	0.000124511
cg19639331	chr5	158469130		OpenSea	Body;Body;Body	1.12439	0.000124581
cg00153395	chr1	65327523		OpenSea	Body	0.841158	0.000124763
cg00370123	chr7	1113014		OpenSea	Body;Body;Body	0.91769	0.00012488
cg06910290	chr3	58372856		OpenSea	Body;5'UTR;Body;Body;Body;Body;Body	1.36599	0.000125264
cg06400288	chr1	184455065		OpenSea	Body	1.00782	0.000125384
cg06011067	chr6	110677913	chr6:110678854-110679108	N_Shore	Body	1.056	0.000125471
cg06599655	chr1	28774573		OpenSea	Body;Body	0.652166	0.000125837
cg09085220	chr16	8736433		OpenSea	Body	0.875515	0.000126188
cg01391427	chr8	141966217		OpenSea	Body;5'UTR;5'UTR	0.982425	0.000127564
ch.12.4168779F	chr12	4298518		OpenSea		-0.726132	0.000129485
cg27211071	chr9	591420		OpenSea	5'UTR;5'UTR;5'UTR	1.07706	0.000130867
cg11430075	chr5	264123	chr5:258801-262401	S_Shore		0.747163	0.000132297
cg09983882	chr3	168594653		OpenSea		0.904227	0.000132574
cg01041449	chr4	156679817	chr4:156680095-156681386	N_Shore	TSS1500;TSS1500;TSS1500;TSS1500;TSS1500;TSS1500	1.29762	0.000132694
cg12543096	chr21	43722429	chr21:43725875-43726316	N_Shelf		0.68337	0.000132793
cg10587886	chr3	8361835		OpenSea	Body	-1.25868	0.000133067
cg02974089	chr11	62164435		OpenSea		1.19071	0.000133642
cg12713759	chr17	1724358		OpenSea	Body	0.73088	0.000135038
cg20977229	chr7	28789134		OpenSea	Body;Body;Body;Body	-1.46768	0.000135574
cg19409092	chr6	138241029		OpenSea		0.916132	0.000135828
cg18507391	chr17	60043356		OpenSea	Body	1.16493	0.000135935
cg19483537	chr2	29340931	chr2:29337983-29338909	S_Shelf	5'UTR;5'UTR;5'UTR;Body	1.04456	0.000136386
cg04829830	chr14	105339549		OpenSea	5'UTR;Body	0.610283	0.000136772
cg21212234	chr16	65706984		OpenSea		0.642829	0.000136816
cg22855839	chr20	36378190		OpenSea	Body;Body	1.19017	0.000138479
cg09745322	chr3	195619975	chr3:195622187-195623033	N_Shelf	TSS1500;Body;5'UTR	1.20933	0.000139266
cg02426324	chr7	40680454		OpenSea	Body	1.27434	0.00013954
cg01423916	chr11	47885166		OpenSea		-1.44301	0.000141345
cg01229787	chr15	100048371		OpenSea		-0.977267	0.000141439
cg11077681	chr11	10715188		OpenSea	1stExon;5'UTR;1stExon;5'UTR;TSS200	0.865921	0.000141892
cg16347833	chr17	27917135	chr17:27915718-27916957	S_Shore	TSS1500;TSS1500	0.721222	0.000142611
cg17595624	chr12	13246810		OpenSea	Body;Body;Body;Body;Body;Body;Body	1.17842	0.000142706
cg20589883	chr4	111115135	chr4:111117462-111118390	N_Shelf	Body;Body	0.786001	0.000143095
cg03240518	chr11	111849360	chr11:111847927-111848401	S_Shore	Body;Body	0.86844	0.000143279
cg07788865	chr10	30101042		OpenSea		1.17752	0.000143594
cg04533691	chr2	29353221		OpenSea	Body;Body;Body;Body	0.890201	0.000143614
cg00889363	chr2	206255841		OpenSea	Body;Body;Body	-0.866605	0.000145282
cg26987281	chr15	64305915		OpenSea	Body	0.849202	0.000145495
cg05715492	chr7	98991138	chr7:98990157-98990922	S_Shore	Body	0.878701	0.000146099
cg13900558	chr19	48744219		OpenSea	ExonBnd;ExonBnd;ExonBnd;ExonBnd;ExonBnd;ExonBnd;ExonBnd;1stExon;Body;Body;Body;Body;Body;Body;Body;Body	0.761383	0.000146404
cg17652998	chr10	101370592		OpenSea	3'UTR	1.46454	0.000147293
cg07639694	chr17	7254909	chr17:7254622-7255808	Island	TSS1500	0.950121	0.000147399
cg02855830	chr3	4537389	chr3:4534412-4535367	S_Shelf	5'UTR;5'UTR;5'UTR	1.21822	0.000147633
cg22045878	chr11	76082430		OpenSea	Body;Body	1.16835	0.00014783
cg10501210	chr1	207997020		OpenSea		1.37981	0.000148035
cg04594619	chr1	27095543		OpenSea	Body;Body	1.39337	0.000149196
cg08342762	chr17	60797612		OpenSea	TSS1500;Body;Body;Body;Body	-1.34785	0.000149245
cg26204079	chr2	234262348		OpenSea	TSS1500	0.849702	0.000149412
cg26121125	chr11	116908294		OpenSea	Body;Body;5'UTR	0.99854	0.000150016
cg24627325	chr3	101882326		OpenSea		1.04203	0.000153625
cg11718162	chr1	154128002		OpenSea	3'UTR;3'UTR;TSS1500;3'UTR;3'UTR;TSS1500	1.23938	0.000153658
cg21918313	chr2	73496203	chr2:73495920-73496910	Island	Body	0.661978	0.000154105
cg12751033	chr6	90755040		OpenSea	5'UTR;5'UTR	1.28991	0.000155226
cg15105359	chr7	47576957	chr7:47576519-47577210	Island	5'UTR	1.37845	0.000155331
cg17759214	chr9	94137295		OpenSea		0.953078	0.000155682
cg01381586	chr2	10587627	chr2:10587827-10589155	N_Shore	5'UTR;TSS1500	-0.736428	0.000155871
cg10694470	chr4	81118600	chr4:81118137-81118603	Island	TSS200;5'UTR	1.11405	0.00015599
cg10163377	chr10	99478368	chr10:99473520-99474664	S_Shelf	TSS1500	0.820807	0.00015642
cg23557545	chr6	11009768		OpenSea	Body	-0.981011	0.000156864
cg09644779	chr11	72859640		OpenSea		1.06959	0.000157376
cg08842287	chr16	3747018		OpenSea	Body	1.20379	0.000159602
cg17050183	chr14	23426479	chr14:23425982-23426457	S_Shore	TSS200;TSS200;TSS200;TSS1500	-1.02262	0.000159753
cg07958098	chr7	101529109		OpenSea	Body;Body;Body;Body;Body;Body;Body	0.944025	0.00016004
cg18877271	chr11	1952638	chr11:1950353-1950658	S_Shore	Body;Body;Body;Body	0.978687	0.000162475
cg08271905	chr3	179434899		OpenSea	Body	0.897251	0.000164008
cg15251675	chr6	41593339		OpenSea		-0.956628	0.000164829
cg26910675	chr1	198120958		OpenSea		1.00071	0.00016533
cg05844798	chr20	3062344	chr20:3063005-3064146	N_Shore		1.23956	0.00016536
cg17344224	chr6	90216499		OpenSea	5'UTR;5'UTR;5'UTR	0.926562	0.00016583
cg13027206	chr14	91866325		OpenSea	Body	0.763535	0.000166648
cg10142520	chr11	65344604	chr11:65343329-65343849	S_Shore	Body	-0.779321	0.00016738
cg08074663	chr6	158251665		OpenSea	Body	-1.23157	0.000167577
cg10441424	chr5	1316636		OpenSea		-0.903548	0.000169117
cg05092309	chr2	26995339		OpenSea	Body	0.839468	0.000172424
cg11360546	chr7	1094263	chr7:1097405-1097953	N_Shelf	Body;Body;Body	0.83877	0.000172687
cg10347224	chr1	19939830		OpenSea	Body;Body;5'UTR;Body;Body;Body;Body	1.42445	0.000172736
cg27207344	chr17	4409988		OpenSea	Body	1.01667	0.000172931
cg05645404	chr3	105087242	chr3:105088072-105088339	N_Shore	Body	0.666687	0.0001732
cg13302425	chr16	141724		OpenSea	Body;Body;Body;Body;Body	1.73761	0.000173442
cg23516824	chr5	76134399		OpenSea		0.680876	0.000173802
cg19623397	chr1	211517803		OpenSea	5'UTR;5'UTR	1.46154	0.000174247
cg11244603	chr18	3983541		OpenSea	Body;5'UTR;5'UTR	1.44143	0.000174627
cg03976645	chr7	16724981		OpenSea	Body;Body;Body	1.26039	0.000174932
cg15834151	chr4	159969044		OpenSea		1.12358	0.00017545
cg11378915	chr14	81941270		OpenSea	3'UTR	1.05387	0.000175578
cg07052063	chr10	99255236	chr10:99257940-99259520	N_Shelf	Body	1.10272	0.000175728
cg26811385	chr4	150832003		OpenSea		-0.952237	0.000175747
cg01899355	chr2	61918195	chr2:61921717-61921979	N_Shelf		0.766837	0.000176397
cg06962421	chr1	22446547	chr1:22446520-22446943	Island	Body	0.617107	0.000179413
cg08053343	chr10	44094730		OpenSea		0.917323	0.000180447
cg02194684	chr5	31853945	chr5:31855003-31855426	N_Shore	Body	0.782852	0.000180847
cg02412345	chr8	21780678	chr8:21776842-21777942	S_Shelf	Body;Body	1.19795	0.000181274
cg14172849	chr14	104171259		OpenSea	Body;Body;Body	1.51276	0.000181598
cg15359093	chr2	66894360		OpenSea		0.663361	0.000181884
cg06925273	chr20	36377590		OpenSea	Body;Body	0.585697	0.000182024
cg19880015	chr8	106200995		OpenSea		0.830419	0.000183278
cg06091210	chr4	82181899		OpenSea		1.11008	0.000183414
cg14706950	chr10	93169801	chr10:93169487-93170573	Island	TSS1500;Body;TSS1500	0.611526	0.000184678
cg17619755	chr6	31760629	chr6:31763240-31763905	N_Shelf	Body	1.0169	0.000184796
cg23774365	chr19	13283248		OpenSea		1.14794	0.000187483
cg16545105	chr5	76248749	chr5:76249435-76250528	N_Shore	1stExon;5'UTR	1.12667	0.000189366
cg12018852	chr7	138777233		OpenSea	Body;Body	1.00544	0.000189429
cg23462236	chr10	104408927	chr10:104401821-104404968	S_Shelf	Body	1.24695	0.000189657
cg21570709	chr1	150592475		OpenSea		1.39109	0.000190539
cg13915063	chr16	12740829		OpenSea		-1.20757	0.000191591
cg08790730	chr8	71094107		OpenSea	Body	0.983513	0.000192589
cg06322185	chr8	107951960		OpenSea		1.24312	0.000193465
cg01421737	chr1	224647109		OpenSea		0.877859	0.000194622
cg23306476	chr16	14012515	chr16:14013751-14014295	N_Shore	TSS1500	0.616815	0.000196345
cg19611364	chr19	13135494	chr19:13135317-13136169	Island	1stExon;Body;Body	0.861097	0.000196394
cg25242306	chr13	74667131		OpenSea	5'UTR	1.17433	0.000198361
cg05779272	chr9	33168018	chr9:33166700-33167934	S_Shore	TSS1500	0.687649	0.000199822
cg09022213	chr4	169142626		OpenSea	Body	1.06837	0.000200337
cg23362853	chr1	221983015		OpenSea		0.949005	0.000201763
cg24371574	chr1	230428167		OpenSea		0.703166	0.000202032
cg05631230	chr11	116522252		OpenSea		0.701128	0.000202093
cg09409865	chr20	33169887		OpenSea	Body	1.21493	0.000202168
cg10632505	chr2	62695055		OpenSea		0.704483	0.000202566
cg26253981	chr1	64505336		OpenSea	Body;Body	0.850456	0.000202803
cg14136028	chr10	17467820		OpenSea	Body	1.48435	0.000203388
cg10022447	chr12	53681588		OpenSea	Body	0.784037	0.000203495
cg21164697	chr1	6188946	chr1:6188873-6189120	Island	Body	0.600093	0.000204712
cg06207140	chr7	94249118		OpenSea	Body;Body;Body	-0.768026	0.000204854
cg06855485	chr4	144303008		OpenSea	Body;Body	1.02851	0.000205096
cg18930529	chr2	43456487	chr2:43451445-43454951	S_Shore		1.26531	0.000205319
cg12100742	chr5	75006001		OpenSea	Body;Body	1.08624	0.000205648
cg18159393	chr11	134094510	chr11:134093696-134095491	Island	TSS200;TSS200	0.705183	0.00020805
cg21576103	chr21	36315299		OpenSea	Body	1.22974	0.000208818
cg24403641	chr18	53687149		OpenSea		0.873862	0.000209823
cg12188416	chr3	189349003		OpenSea	TSS1500;TSS1500;TSS1500	0.734615	0.000209836
cg03768203	chr8	21778525	chr8:21776842-21777942	S_Shore	Body	0.746219	0.000211374
cg08899882	chr3	66859150		OpenSea		0.660778	0.000211483
cg21853707	chr1	164676874		OpenSea	Body	0.860096	0.000214438
cg11217654	chr11	9283463	chr11:9286273-9287091	N_Shelf	Body	0.932289	0.000215235
cg14139123	chr1	14052568		OpenSea	Body;Body;Body	0.743685	0.000215437
cg24256225	chr3	97700818		OpenSea		-1.52176	0.000217283
cg09506255	chr3	175060294		OpenSea	Body	0.660787	0.000217367
cg06388350	chr4	95334135		OpenSea		0.618901	0.000218506
cg14002385	chr11	60589511		OpenSea		0.818555	0.000219822
cg06290690	chr9	100850337	chr9:100849699-100850392	Island	Body;Body	1.24825	0.000219841
cg13221624	chr22	47134912		OpenSea	TSS1500	0.668827	0.000220574
cg15826519	chr1	19808575	chr1:19811703-19812644	N_Shelf	Body	1.27222	0.000220916
cg07667560	chr19	42637805	chr19:42637277-42637684	S_Shore	TSS1500	0.834	0.000223053
cg09187087	chr11	45203304	chr11:45201783-45202728	S_Shore	ExonBnd;ExonBnd;ExonBnd;5'UTR;5'UTR;Body	0.886524	0.000223147
cg19208104	chr10	50608262	chr10:50602989-50606783	S_Shore		-0.723869	0.000223459
ch.8.128185533F	chr8	128116351		OpenSea		-1.11287	0.000223914
cg21324861	chr18	33293691		OpenSea		1.27464	0.000225879
cg18568349	chr18	9249103		OpenSea	Body;Body;Body	0.86487	0.000225992
cg18744828	chr20	52487065		OpenSea		0.898444	0.00022681
cg03398055	chr17	55404210		OpenSea	Body;Body	0.896058	0.000227046
cg19821819	chr17	3466564		OpenSea		0.697129	0.00022719
cg18411108	chr3	63955727		OpenSea	Body;Body	0.742346	0.000227381
cg05547483	chr7	80741676		OpenSea		0.997217	0.000229825
cg22393436	chr1	168489851		OpenSea		-1.35927	0.000231059
cg06193043	chr1	11908199		OpenSea	TSS1500	0.692782	0.000231857
cg16151803	chr3	141674327		OpenSea	Body;Body;Body;Body;Body;Body	1.04427	0.000232985
cg21473814	chr19	18873268	chr19:18873019-18873349	Island	Body;Body	0.960724	0.00023349
cg02673352	chr2	188128734		OpenSea		0.592231	0.000235301
cg19570155	chr2	36765605		OpenSea	Body	1.56996	0.000237655
cg10037002	chr20	36378118		OpenSea	Body;Body	1.17616	0.000240834
cg09874683	chr9	129925853		OpenSea	Body;Body;Body;Body	-1.37949	0.000240834
cg19527518	chr12	12033140		OpenSea	Body;Body	1.18735	0.000240841
cg01492121	chr11	86992924		OpenSea	Body;Body;Body	0.828188	0.000244204
ch.20.50133246R	chr20	50699839	chr20:50701265-50701732	N_Shore		-1.15333	0.000245434
cg11809638	chr1	64449581		OpenSea	Body;Body	0.971195	0.000245462
cg23120900	chr15	59564067		OpenSea	Body	-0.907744	0.000245628
cg10299976	chr10	94455543	chr10:94455524-94455896	Island		0.738274	0.00024571
cg13085630	chr5	172331797		OpenSea	Body	1.20209	0.000245915
cg06466147	chr1	155188982		OpenSea	Body	1.18174	0.000245958
cg18647570	chr17	41594616		OpenSea	Body	0.683578	0.000246638
cg10334025	chr7	116731133		OpenSea	TSS1500;Body;Body	0.863137	0.000246905
cg12543115	chr6	13396191		OpenSea	Body;5'UTR;5'UTR	0.860934	0.000247068
cg03654032	chr14	64968390	chr14:64969967-64972180	N_Shore	5'UTR;5'UTR;5'UTR	0.727046	0.000247751
cg16046391	chr19	10216510	chr19:10216812-10217340	N_Shore	TSS1500;TSS1500;TSS1500	0.956975	0.000248988
cg21304158	chr2	241937034	chr2:241937716-241938468	N_Shore	TSS1500	0.838771	0.000250496
cg08545213	chr3	37959356		OpenSea	Body;Body	1.11027	0.00025078
cg19398525	chr7	30367578		OpenSea	Body	0.899139	0.000251011
cg17416730	chr6	33245541	chr6:33244677-33245554	Island	1stExon	0.782786	0.00025111
cg05160449	chr21	43580161		OpenSea		1.00288	0.000251356
cg12427162	chr1	168198488	chr1:168194945-168195839	S_Shelf	Body	0.855071	0.000253012
cg25650484	chr19	39636503		OpenSea	5'UTR;5'UTR;5'UTR;5'UTR;5'UTR	1.29873	0.000253872
cg09269759	chr1	156221227		OpenSea	Body	1.19206	0.000254675
cg09751359	chr2	62177071		OpenSea	Body	0.903551	0.000255054
cg24063080	chr7	135330514		OpenSea	Body	0.942235	0.000255063
cg20156116	chr1	156699437	chr1:156698111-156698916	S_Shore	Body;Body	0.631689	0.000255394
cg05903330	chr22	39542136	chr22:39541022-39542137	Island	Body	0.744878	0.00025548
cg00705731	chr12	32185463		OpenSea		0.750883	0.000255569
cg22761205	chr11	457256	chr11:459088-459345	N_Shore	Body	0.997298	0.000255696
cg11580118	chr1	67223914		OpenSea	Body	1.03697	0.000256213
cg22008904	chr20	40272309		OpenSea		0.866873	0.000257237
cg04223924	chr2	98552472		OpenSea	Body	1.05594	0.000257924
cg18376568	chr14	76164217		OpenSea	Body	1.4361	0.000257989
cg18241198	chr1	110369703		OpenSea		1.53912	0.000259308
cg14506158	chr12	48111918		OpenSea	Body;Body;Body;ExonBnd;ExonBnd	0.744806	0.000259469
cg26886885	chr16	85603371		OpenSea		-1.75973	0.000260987
cg14145194	chr19	10450022		OpenSea	Body	0.953314	0.000263109
cg15945527	chr12	4071732		OpenSea		0.827294	0.000264408
cg08384239	chr2	160041968		OpenSea	Body;Body	0.660515	0.000265017
cg21049825	chr12	102248833		OpenSea		0.641095	0.000265184
cg18028878	chr3	71416629		OpenSea	5'UTR;5'UTR;5'UTR;5'UTR;5'UTR	0.622075	0.000265764
cg07511839	chr3	101925454		OpenSea		0.623123	0.000267384
cg23683800	chr10	115086103		OpenSea		-1.28277	0.000268125
cg22536332	chr1	159761162		OpenSea		1.2563	0.000269484
cg26156120	chr14	45579157		OpenSea	Body;TSS1500	0.974492	0.000271009
cg00479411	chr11	129237432	chr11:129234116-129234346	S_Shelf		0.609063	0.000271852
cg24029244	chr3	193518153		OpenSea		1.24052	0.000272269
cg05336486	chr18	20694580		OpenSea		1.00345	0.000272979
cg05037680	chr1	155579817	chr1:155579732-155580328	Island	TSS200	-0.950957	0.000273418
cg20701025	chr8	6481431		OpenSea	Body;Body	0.979983	0.000273431
cg05577920	chr10	126745753		OpenSea	5'UTR;5'UTR;5'UTR;5'UTR	0.899493	0.000273979
cg26002437	chr10	45473231	chr10:45470022-45470291	S_Shelf	Body;Body	0.680576	0.000274
cg17705128	chr19	5838902		OpenSea	1stExon;1stExon;5'UTR;5'UTR	1.05448	0.00027411
cg02441474	chr16	89165300	chr16:89167116-89167482	N_Shore	Body;5'UTR;5'UTR	0.67465	0.0002749
cg08170489	chr9	99161136		OpenSea	Body	0.975089	0.000276139
cg09938049	chr12	54747206		OpenSea		0.582091	0.000277049
cg00642460	chr5	176827697	chr5:176827081-176827754	Island	TSS200	0.992472	0.000277615
cg18537183	chr14	104170490		OpenSea	Body;Body;Body	1.29846	0.000277848
cg15056412	chr20	32262523	chr20:32261944-32262410	S_Shore	TSS1500;TSS1500	0.794668	0.000278555
cg04299003	chr2	173319943		OpenSea	Body;Body	1.07279	0.000278764
cg16672223	chr16	81650677		OpenSea	Body;Body	0.582292	0.000278859
cg19157398	chr6	13679668		OpenSea	Body	0.590867	0.000281319
cg08843623	chr16	85627648		OpenSea		1.27177	0.000281409
cg18301703	chr14	61928727		OpenSea	Body	0.587303	0.000281609
cg21689902	chr11	123984775		OpenSea	TSS1500;TSS1500;TSS1500	0.928419	0.000282313
cg22907189	chr5	172430563		OpenSea	Body	0.929241	0.000283617
cg05299572	chr1	151019926	chr1:151020162-151020627	N_Shore	TSS1500;3'UTR;3'UTR	0.706855	0.000284364
cg11522044	chr12	46781487	chr12:46776731-46777856	S_Shelf		0.999577	0.000289124
cg12910356	chr17	55347139		OpenSea	Body;Body	0.790019	0.000289852
cg23131127	chr14	56808705		OpenSea		1.09882	0.000289994
cg09749364	chr15	40384779		OpenSea	Body;Body;Body;Body	1.26873	0.000291153
cg14818621	chr17	75598365		OpenSea		0.723382	0.000291761
cg14652830	chr12	57231007		OpenSea		-0.723436	0.000292088
cg00049066	chr2	17266143		OpenSea		0.862779	0.000292679
cg01685893	chr11	112048262		OpenSea	5'UTR;Body	1.14367	0.000293605
cg21803290	chr19	15437653		OpenSea		0.701139	0.00029559
cg25322319	chr13	89631919		OpenSea		0.865611	0.000295887
cg11618577	chr2	27665543	chr2:27665251-27665670	Island	Body;Body	0.830517	0.000296535
cg19924540	chr7	5534721	chr7:5534384-5534766	Island	Body	1.17957	0.00029673
cg08208903	chr12	90341154		OpenSea		1.08082	0.000297227
cg23074337	chr13	95976466		OpenSea		0.722782	0.000301169
cg14702865	chr3	37987055		OpenSea	Body;Body	1.10239	0.000301596
cg01643006	chr18	13540734		OpenSea	Body;Body	0.968255	0.000301899
cg11808745	chr2	111432970	chr2:111435318-111435884	N_Shelf	Body;Body;Body	-0.941496	0.000302931
cg27131142	chr2	65295139		OpenSea	5'UTR	1.0381	0.000302957
cg02444094	chr9	2021036	chr9:2014831-2018105	S_Shelf	TSS1500;5'UTR;5'UTR;5'UTR	0.814625	0.000303292
cg20477461	chr6	11236827		OpenSea	Body;Body	1.09879	0.000304107
cg18638998	chr15	47656820		OpenSea	5'UTR	0.668198	0.000305876
cg19336191	chr11	110122959		OpenSea	Body	0.983114	0.000305913
cg09376331	chr2	47293530		OpenSea	Body;Body;Body;Body	0.935293	0.000306748
cg00077391	chr20	57038463	chr20:57036303-57036605	S_Shore	Body;Body	-0.714974	0.000307432
cg24320843	chr3	140828746		OpenSea	Body	-0.659781	0.000308153
cg10929802	chr7	98706986		OpenSea	Body;Body;Body	-1.04033	0.000309088
cg10139326	chr6	125471124	chr6:125474804-125475722	N_Shelf		-0.711007	0.000309398
cg06909384	chr17	75450700	chr17:75447477-75447821	S_Shelf	Body;Body;Body;Body;5'UTR;5'UTR;5'UTR;Body;Body;Body	0.96264	0.00031021
cg23025416	chr1	38356176		OpenSea	Body	0.722297	0.000310917
cg19406367	chr1	66999929	chr1:66998728-66999060	S_Shore	1stExon;5'UTR	0.654604	0.000312037
cg22543377	chr10	114930179		OpenSea		1.1569	0.000312332
cg21302152	chr17	53351094		OpenSea	Body	0.858844	0.000312714
cg09614111	chr3	158428676		OpenSea	Body;Body	0.881475	0.000314671
cg09585875	chr11	110048152		OpenSea	3'UTR	0.641229	0.000315298
cg00877708	chr6	157140947		OpenSea	Body;Body;Body	0.904789	0.000315307
ch.12.9379220R	chr12	9487953		OpenSea		-0.836543	0.00031551
cg05753553	chr17	2689486		OpenSea		0.911949	0.000315708
cg26516362	chr5	178986906	chr5:178986513-178986999	Island	5'UTR;Body;1stExon;5'UTR	0.706162	0.000317961
cg12947261	chr6	156349624		OpenSea		0.96939	0.00031879
cg24557547	chr8	66643555		OpenSea	Body;Body	0.845059	0.000318889
cg20505645	chr4	26314167		OpenSea		-0.941187	0.000320007
cg26130090	chr12	54615724	chr12:54611595-54612038	S_Shelf		0.665534	0.000321199
cg16761098	chr1	167302476		OpenSea	Body;Body;Body;Body	1.08428	0.00032232
cg18041642	chr17	62062565		OpenSea		0.882374	0.000322352
cg04558322	chr14	59437356		OpenSea		0.918154	0.000322381
cg06186155	chr17	46648582		OpenSea	5'UTR	1.18642	0.000322492
cg15596810	chr13	41554217		OpenSea	Body;Body	1.11829	0.000323119
cg14730984	chr15	70713592		OpenSea		0.609863	0.000323364
cg16624984	chr12	66330136		OpenSea	Body	1.08506	0.000326741
cg17958447	chr8	56873838		OpenSea	Body;Body	0.865005	0.000327795
cg04780566	chr12	90686688		OpenSea		0.769299	0.000328407
cg25919221	chr1	9006680		OpenSea	Body	-1.73678	0.000328457
cg05106401	chr9	72725834		OpenSea	Body;Body	0.661662	0.000328637
cg27563701	chr1	154856496		OpenSea		1.2742	0.000328893
cg14711743	chr5	79514577		OpenSea	Body	0.832973	0.000330136
cg19925780	chr1	101509557		OpenSea		0.99221	0.000331076
cg07677157	chr12	66050928		OpenSea		-1.03298	0.000331531
cg12648201	chr2	27665141	chr2:27664939-27665151	Island	TSS200;TSS200	0.760909	0.000331787
cg20164016	chr1	175474471		OpenSea	5'UTR	0.957658	0.000332211
cg04734103	chr12	120705577	chr12:120702976-120703541	S_Shelf		1.00738	0.000332291
cg09349343	chr6	33245717	chr6:33244677-33245554	S_Shore	1stExon	0.617517	0.000332789
cg14205164	chr5	37717742		OpenSea	Body	1.01029	0.000333391
cg18151136	chr5	134681740		OpenSea	ExonBnd;ExonBnd;ExonBnd;ExonBnd;Body;Body;Body;Body	0.979668	0.000334893
cg17143376	chr10	135202839	chr10:135203101-135203316	N_Shore	Body;Body;3'UTR	-1.32964	0.00033527
cg15976637	chr2	65025109		OpenSea		1.03286	0.000335455
cg07238512	chr14	35746869		OpenSea	TSS1500	1.03445	0.000336193
cg05802075	chr10	63721212		OpenSea	Body	-1.55214	0.000336632
cg06619360	chr14	21731609		OpenSea	5'UTR;5'UTR;5'UTR;5'UTR	0.812712	0.000336682
cg11390541	chr20	48699194		OpenSea	3'UTR;3'UTR;3'UTR;3'UTR;3'UTR	0.979123	0.000341182
cg14871870	chr12	22441560		OpenSea	Body	-0.66234	0.00034212
cg03758710	chr7	47539833		OpenSea	5'UTR	0.725268	0.000343429
cg23124203	chr17	40398863		OpenSea	5'UTR	1.30644	0.000343895
cg16876905	chr14	107119267		OpenSea		0.75811	0.00034552
cg24247537	chr11	457278	chr11:459088-459345	N_Shore	Body	1.36694	0.0003467
cg13379236	chr4	110833808		OpenSea	TSS1500	0.915463	0.000347014
cg18698902	chr7	16308850		OpenSea	Body;Body;Body;Body	1.21374	0.000347413
cg01729557	chr10	121578625	chr10:121577529-121578385	S_Shore	TSS200;Body	0.697348	0.000348242
cg12311154	chr4	168231083		OpenSea		-0.670677	0.0003483
cg23928512	chr17	79970192	chr17:79966854-79967138	S_Shelf	Body	0.617134	0.000348822
cg01261729	chr7	86634018		OpenSea	Body;5'UTR;5'UTR	0.809411	0.000349724
cg15775568	chr2	54643284		OpenSea		0.622713	0.000349727
cg03040243	chr9	100819229	chr9:100818729-100819368	Island	Body	-0.666412	0.000350238
cg11795824	chr20	24981044		OpenSea		0.816789	0.000352205
cg18840187	chr4	169608898		OpenSea	Body;Body;Body	0.857681	0.000352419
cg15954235	chr6	34514887	chr6:34512063-34512266	S_Shelf	5'UTR	0.7185	0.000352747
cg02216481	chr17	7942137		OpenSea	TSS1500;TSS1500;TSS1500	0.660658	0.000353695
cg06727598	chr6	149655427		OpenSea	Body;5'UTR;5'UTR	1.49663	0.000354142
cg12418947	chr17	7255037	chr17:7254622-7255808	Island	TSS200	0.942718	0.000354914
cg00466071	chr1	21621116		OpenSea	Body;Body	-1.40066	0.000355219
cg00441262	chr7	47691423		OpenSea		1.4222	0.000355483
cg01921825	chr14	106743465	chr14:106743602-106743837	N_Shore		0.80673	0.000357453
cg27157881	chr1	55682591	chr1:55680465-55681708	S_Shore	Body	0.716174	0.000358049
cg01871427	chr12	90341955		OpenSea		0.861929	0.00036008
cg20622669	chr6	128293285		OpenSea	Body;Body;Body;Body	-1.45128	0.00036049
cg17839959	chr2	178421033	chr2:178417295-178417961	S_Shelf		0.813062	0.000362247
cg26881130	chr3	122180797		OpenSea	Body;Body	0.942165	0.000363488
cg00232868	chr21	17358642		OpenSea		0.954426	0.000364318
cg24463664	chr8	38160704		OpenSea	Body	0.959295	0.000365173
cg26061048	chr6	92192092		OpenSea		1.02289	0.00036573
cg07077303	chr1	6883117		OpenSea	Body;Body;Body;Body	0.664141	0.000365848
cg00509649	chr5	1103848	chr5:1099943-1100764	S_Shelf	Body	0.794419	0.000365914
cg06744585	chr19	13135808	chr19:13135317-13136169	Island	Body	0.719387	0.000367649
cg14817906	chr2	97466833		OpenSea	Body	1.28299	0.00036827
cg17436420	chr2	128406856	chr2:128408957-128409355	N_Shelf	5'UTR;5'UTR;5'UTR;5'UTR;TSS1500;Body;Body;Body;Body	0.774337	0.000368702
cg13862855	chr19	14003564		OpenSea	Body	1.06353	0.000371052
cg19145607	chr3	45983792		OpenSea	TSS1500;Body	1.28116	0.000371073
cg26077811	chr11	119232263	chr11:119234480-119235214	N_Shelf	Body;Body	-1.52708	0.00037172
cg14260530	chr9	117157871	chr9:117160139-117161064	N_Shelf	TSS1500	0.757224	0.000371943
cg01882880	chr17	46623819	chr17:46627787-46628444	N_Shelf	TSS1500	0.836138	0.000374466
cg23145382	chr22	40503968		OpenSea	5'UTR	0.957103	0.000374888
cg16040935	chr8	653909	chr8:651163-651453	S_Shelf	Body;Body	0.851769	0.000375435
cg05563368	chr21	39856022		OpenSea	Body;Body;Body;Body;Body;Body;5'UTR;5'UTR;Body	0.77347	0.000375597
cg17115921	chr6	13332247	chr6:13328587-13329096	S_Shelf		0.600847	0.000376143
cg03331259	chr15	64134455		OpenSea		1.08078	0.000377662
cg13650660	chr2	46798459		OpenSea	Body;Body	1.20095	0.000378385
cg16171205	chr7	152135221		OpenSea	Body	1.05715	0.000379622
cg11520719	chr6	157391679		OpenSea	Body;Body;Body	0.688709	0.000379727
cg24470588	chr1	169677540		OpenSea	ExonBnd;Body;Body	0.930642	0.000380544
cg21752134	chr16	79674492		OpenSea		0.879802	0.000380774
cg10575219	chr7	105313992		OpenSea	Body;5'UTR	1.51219	0.000381285
cg23050394	chr5	123599727		OpenSea		1.3835	0.000382023
cg24971189	chr3	71294237		OpenSea	1stExon;5'UTR;5'UTR;5'UTR;5'UTR;5'UTR;5'UTR;5'UTR	0.609415	0.000382725
cg06383405	chr2	47293385		OpenSea	Body;Body;Body;Body	1.25578	0.00038561
cg05926358	chr9	96264047		OpenSea	Body;Body;Body;Body	1.27278	0.000385616
cg10187583	chr11	117815479		OpenSea		0.777335	0.00038564
cg03630660	chr7	127961592		OpenSea	Body;Body	1.0733	0.000385692
cg21859056	chr7	128177931		OpenSea		0.671227	0.000385766
cg20452287	chr2	159524094		OpenSea	Body;Body;Body;Body	0.791801	0.000386348
cg10682119	chr15	93182494		OpenSea	Body	0.809462	0.000388489
cg24795795	chr1	171449338		OpenSea		0.931152	0.00038978
cg06639488	chr1	155103222	chr1:155098434-155100451	S_Shelf	Body;Body	0.763666	0.000390057
cg09430344	chr16	27237355		OpenSea	Body	1.06685	0.000391908
cg01193555	chr4	16080097		OpenSea	5'UTR;5'UTR	1.04259	0.000392797
cg02484337	chr1	46714055		OpenSea	5'UTR;5'UTR;1stExon	-0.595205	0.000394256
cg07116631	chr16	3345463	chr16:3345145-3345605	Island		0.843918	0.000395385
cg22442391	chr10	50696342		OpenSea	Body	1.08506	0.000396392
cg12867728	chr6	32549283	chr6:32551851-32552331	N_Shelf	Body	0.791282	0.000396771
cg09233429	chr15	40583241	chr15:40583093-40583526	Island	Body	0.612042	0.000397071
cg27537214	chr16	73262701		OpenSea		0.62913	0.000397477
cg25032205	chr19	14607030	chr19:14606709-14607385	Island	TSS200;TSS200;TSS200;TSS200;TSS200	-0.599625	0.000400297
cg07006163	chr16	1665950	chr16:1660054-1665095	S_Shore	Body	1.02902	0.000401048
cg08626131	chr5	42812509		OpenSea	TSS1500;TSS1500;TSS1500	1.07536	0.000401571
cg00257455	chr1	65530538	chr1:65532161-65533212	N_Shore		0.662139	0.000403209
cg13942283	chr10	112562640		OpenSea	Body	1.48248	0.000403422
cg22878489	chr6	33245701	chr6:33244677-33245554	S_Shore	1stExon	1.11983	0.000404462
cg14918289	chr3	63968469		OpenSea	Body;Body;Body	1.07111	0.000407488
cg18972676	chr22	40784025		OpenSea	5'UTR;5'UTR	0.959053	0.00041056
cg02416781	chr5	82331856		OpenSea		1.16068	0.000410849
cg05351220	chr5	6745972		OpenSea	TSS200;Body;Body	0.673571	0.00041154
cg03654045	chr14	78617230		OpenSea		-0.815185	0.000412103
cg05888850	chr1	201423373		OpenSea		-1.23659	0.00041293
cg05671566	chr9	38357304		OpenSea		1.01507	0.000414635
cg06646796	chr14	24104741		OpenSea	TSS1500;TSS1500	1.29189	0.000414785
cg07338715	chr2	109649281	chr2:109647955-109648230	S_Shore		0.888061	0.000415858
cg11320406	chr13	113824550		OpenSea	Body;Body	1.15647	0.00041595
cg20515423	chr14	34385840		OpenSea		1.07522	0.000416058
cg01323720	chr17	55342462		OpenSea	Body;Body	1.13904	0.000416206
cg01485268	chr1	202820223		OpenSea		0.67831	0.000416248
cg17067139	chr10	80168872		OpenSea		0.994874	0.00041893
cg06758448	chr2	192067742		OpenSea		-1.3034	0.000421392
cg11523128	chr19	19773068	chr19:19773991-19774767	N_Shore	Body	-0.582793	0.000423297
cg17631451	chr3	48507354		OpenSea	5'UTR;1stExon;1stExon;5'UTR	0.703029	0.000423919
cg23839159	chr1	43281794	chr1:43282574-43283090	N_Shore	Body;TSS1500	0.908682	0.000424642
cg15796392	chr20	31062480		OpenSea	Body;Body	1.06442	0.000424904
cg09196193	chr2	58847473		OpenSea	Body	0.584197	0.000425096
cg07732037	chr12	123707827		OpenSea	TSS1500	1.57457	0.00042606
cg27554127	chr6	144904252		OpenSea	Body	-0.906869	0.000426679
cg17158414	chr2	27665306	chr2:27665251-27665670	Island	1stExon;1stExon	0.895972	0.000427903
cg23950233	chr6	33245739	chr6:33244677-33245554	S_Shore	1stExon	1.19749	0.000428329
cg19719535	chr8	124195058		OpenSea	5'UTR;5'UTR;5'UTR;1stExon	0.629244	0.00042854
cg17441377	chr17	3906640	chr17:3907378-3907703	N_Shore		0.755945	0.000429625
cg25594549	chr19	16740308	chr19:16738315-16739679	S_Shore	TSS1500	-0.939395	0.000429689
cg22551587	chr3	57839184		OpenSea	Body;Body;Body	1.09661	0.000429928
cg01752072	chr1	38356296		OpenSea	Body;Body	0.782133	0.000429967
cg15693729	chr20	40201055		OpenSea	5'UTR	1.21808	0.000431316
cg02912379	chr1	145054067		OpenSea	Body	0.610894	0.000431989
cg22660299	chr17	46668715	chr17:46669434-46669811	N_Shore	TSS1500;3'UTR;Body;TSS1500;Body	0.92996	0.000432342
cg01922103	chr18	60288994		OpenSea		0.879203	0.000436677
cg18796027	chr6	33375357	chr6:33377929-33379167	N_Shelf	Body	0.858016	0.000436685
cg20823803	chr8	94122207		OpenSea		0.583793	0.000437188
cg00579868	chr7	5271516	chr7:5267748-5268110	S_Shelf	3'UTR;3'UTR;3'UTR;3'UTR;3'UTR	1.11522	0.000439506
cg03337482	chr1	3282449		OpenSea	Body;Body	0.83944	0.000443446
cg24996724	chr16	2286426	chr16:2284626-2285598	S_Shore	TSS200;TSS200	0.848811	0.000445506
cg21611682	chr11	68138269		OpenSea	Body	0.763339	0.000446109
cg06494759	chr5	43191998	chr5:43191974-43193155	Island	TSS1500;TSS200	0.768777	0.000446539
cg05413930	chr16	57679735		OpenSea	5'UTR;5'UTR;5'UTR;5'UTR;5'UTR;5'UTR;5'UTR;5'UTR;5'UTR;5'UTR;5'UTR	1.05871	0.000447089
cg26299084	chr4	81118588	chr4:81118137-81118603	Island	5'UTR;TSS200	1.06166	0.000449697
cg11179009	chr13	44880831		OpenSea		1.09295	0.000450099
cg02042086	chr3	5051604		OpenSea		0.971318	0.000451086
cg05941525	chr1	173967073		OpenSea		0.765317	0.000452009
cg13066703	chr1	211526705		OpenSea	Body;Body;Body	1.03788	0.000455171
cg18694169	chr6	28227079	chr6:28226979-28227483	Island	TSS200	1.05185	0.000456059
cg01361394	chr22	19631191		OpenSea		0.980898	0.00045717
cg12155969	chr15	92849000		OpenSea		0.617371	0.000460845
cg22108372	chr16	66920863		OpenSea	3'UTR	0.635665	0.00046379
cg27312388	chr11	132864165		OpenSea	Body	-0.971004	0.000463984
cg11198596	chr3	66548117	chr3:66550318-66551848	N_Shelf	Body	1.48647	0.000469349
cg17310682	chr22	21148264		OpenSea	Body	0.841279	0.000469891
cg06857441	chr13	50141638		OpenSea	5'UTR	1.21853	0.000471188
cg24403390	chr7	100161961		OpenSea	Body	0.651564	0.000474059
cg00842555	chr1	54778762		OpenSea	Body;Body;Body	1.21541	0.000474594
cg20822499	chr14	71373447	chr14:71373964-71375402	N_Shore	TSS1500;TSS1500	0.722165	0.000477705
cg10544218	chr4	175241753		OpenSea	Body	1.08593	0.000478448
cg23798327	chr2	47077388		OpenSea	Body	0.799007	0.000479675
cg08528970	chr4	76640579		OpenSea		0.693084	0.000482465
cg06002485	chr6	119253338	chr6:119255738-119256331	N_Shelf	5'UTR;TSS1500	0.641052	0.000483731
cg24999588	chr8	61839426	chr8:61834699-61835871	S_Shelf		-1.28939	0.0004839
cg05161209	chr17	34114304		OpenSea	Body;Body;Body;Body	0.955954	0.000485365
cg25463688	chr1	235254025		OpenSea		0.966176	0.000486221
cg26718213	chr2	241976080	chr2:241975533-241976318	Island	Body	-0.83092	0.000486584
cg19508726	chr17	46094964		OpenSea		-1.6912	0.000486883
cg19114920	chr12	9917353		OpenSea		-0.898829	0.000488338
cg12404110	chr20	55985323	chr20:55982631-55983074	S_Shelf		0.979421	0.00048974
cg00632415	chr20	49190111		OpenSea	Body;Body	1.3845	0.00049159
cg07331286	chr21	16576878		OpenSea		0.763859	0.00049807
cg00073565	chr8	106462708		OpenSea	Body	1.14772	0.000499023
cg11184497	chr15	78384679		OpenSea	TSS1500	0.812034	0.000501641
cg06202136	chr9	133576708		OpenSea	Body;Body;Body;Body	0.608067	0.000502833
cg08566499	chr1	21268389		OpenSea	Body;Body;Body;Body	0.681984	0.000502887
cg08394896	chr7	5525075	chr7:5526389-5526693	N_Shore	Body	0.896537	0.000503321
cg03401826	chr1	246119601		OpenSea	Body;Body	0.768559	0.000505532
cg11397668	chr8	71100641		OpenSea	Body	0.655868	0.000506612
cg15176487	chr19	16547001		OpenSea	Body;Body;Body;Body;Body;Body	1.21839	0.000511095
cg00911670	chr6	16808572		OpenSea		0.620234	0.000515648
cg11145648	chr3	196290300		OpenSea	5'UTR	1.11072	0.000516981
cg20304911	chr11	66773712		OpenSea		0.814235	0.000517092
cg24168835	chr1	226515699		OpenSea		1.23539	0.000517611
cg03186149	chr19	46877200		OpenSea	Body;Body	1.19806	0.000519246
cg03678793	chr19	14491266		OpenSea	TSS1500;TSS1500;TSS1500	0.698161	0.000520107
cg19089201	chr7	45002287	chr7:45002111-45002845	Island	3'UTR	0.895969	0.000521177
cg23263731	chr15	75199675	chr15:75198639-75199494	S_Shore	TSS1500	0.613379	0.000521178
cg11093760	chr15	65503807		OpenSea	5'UTR;1stExon	0.987133	0.000522522
cg21154227	chr4	57904332		OpenSea	Body	0.723175	0.000524549
cg16817797	chr5	102849629		OpenSea		0.745273	0.000524894
cg20716774	chr5	10601638		OpenSea	Body	0.726702	0.000528948
cg00184372	chr2	850357		OpenSea	Body;Body	0.699422	0.000531202
cg08305942	chr16	79692354		OpenSea		-0.796482	0.000531867
cg07220851	chr18	59795680		OpenSea	Body;Body	0.845234	0.0005319
cg20010264	chr5	138504070		OpenSea	5'UTR;5'UTR	0.8677	0.000532493
cg13779665	chr1	186708260		OpenSea		0.697712	0.000533105
cg04836042	chr16	74430420		OpenSea		0.85899	0.00053353
cg25530397	chr20	4850562		OpenSea	ExonBnd;ExonBnd;Body;Body	1.00777	0.000535609
cg02859319	chr3	50674664		OpenSea	Body	0.99597	0.000536545
cg23084416	chr10	80936005		OpenSea	5'UTR	0.73713	0.000536609
cg23521476	chr22	40723195		OpenSea	3'UTR;3'UTR;3'UTR	0.677764	0.000536896
cg04968127	chr11	10715213		OpenSea	1stExon;5'UTR;1stExon;5'UTR;TSS200	0.742429	0.000537861
cg01154283	chr2	36603543		OpenSea	Body	1.26988	0.00053839
cg09093656	chr17	16323481		OpenSea	Body	0.905199	0.000538925
cg19016428	chr7	6433223		OpenSea	Body;Body	1.33599	0.000539656
cg08104512	chr10	104073099		OpenSea	Body;Body;Body	0.756715	0.000540047
cg22836191	chr8	42623892		OpenSea	1stExon;1stExon;5'UTR;5'UTR	-1.15818	0.000540168
cg22800543	chr14	91616033		OpenSea	5'UTR;5'UTR;5'UTR;5'UTR;5'UTR;5'UTR;5'UTR;5'UTR;5'UTR	1.42832	0.000540333
cg24921720	chr7	32909090		OpenSea	Body	0.776996	0.000540572
cg04728978	chr2	167660297		OpenSea		0.913077	0.000541105
cg16330347	chr12	93958124		OpenSea		0.709491	0.000542223
cg27167000	chr1	228700938		OpenSea	TSS1500	1.14202	0.000545116
cg16169513	chr17	46634546	chr17:46631800-46632212	S_Shelf	5'UTR	0.886674	0.000545609
cg19222830	chr5	150466793		OpenSea	TSS200;TSS200;5'UTR	1.38727	0.000545798
cg15251319	chr3	194836302		OpenSea	Body	0.676385	0.000546285
cg03384701	chr2	12643011		OpenSea	Body	-1.30142	0.000546334
cg21489638	chr7	130671028		OpenSea	Body;Body;Body;Body;Body;Body;Body;Body	1.02943	0.000546768
cg19880597	chr5	136965606		OpenSea	Body	1.06557	0.000547019
cg12578588	chr19	18132275		OpenSea		0.940192	0.000547208
cg00290605	chr22	32366707	chr22:32366492-32367061	Island		0.598937	0.000547905
cg21865687	chr16	2643594		OpenSea	Body;Body;Body	1.25883	0.000548251
cg18791929	chr3	108205828		OpenSea	Body	1.2052	0.00054891
cg13654836	chr17	55365912		OpenSea	Body;Body	1.17604	0.000549948
cg07906276	chr10	49716946		OpenSea	Body;Body;Body;Body	0.869839	0.000551477
cg15781526	chr1	19688050		OpenSea	Body;Body;Body;Body	0.932037	0.000551678
cg03950225	chr1	19974130	chr1:19970255-19971923	S_Shelf	Body;1stExon;5'UTR;5'UTR;Body;5'UTR;Body;5'UTR;5'UTR;5'UTR;5'UTR	0.778815	0.000552363
cg09720404	chr9	82416645		OpenSea		-0.920548	0.00055246
cg26811832	chr13	67802655	chr13:67804593-67805459	N_Shore	5'UTR;5'UTR	0.792792	0.000553888
cg03623025	chr17	73818219		OpenSea	Body	0.719108	0.000555553
cg23802768	chr20	3741520		OpenSea	5'UTR;5'UTR;5'UTR;Body	0.949246	0.000555949
cg10910512	chr6	112576009	chr6:112575091-112575483	S_Shore	TSS200;TSS200;TSS200;TSS200;TSS200	0.692602	0.000556045
cg16425314	chr4	97273416		OpenSea		0.855399	0.000556666
cg06864759	chr7	76989316		OpenSea	Body	1.07672	0.000557148
cg22279159	chr4	26199269		OpenSea		-1.38833	0.000558004
cg03536711	chr1	221509067		OpenSea	Body	1.02872	0.000558789
cg06956948	chr17	5489725		OpenSea		0.832496	0.000559999
cg06251155	chr7	72147823		OpenSea	Body	0.615132	0.000562107
cg22635676	chr2	241975971	chr2:241975533-241976318	Island	Body	-1.54453	0.000562525
cg26806627	chr3	23857449		OpenSea	Body;Body;Body	0.660716	0.000563007
cg06373687	chr2	158903881		OpenSea	Body	0.978786	0.000563076
cg24598141	chr7	36077237		OpenSea		1.37025	0.000565342
cg17910071	chr11	9573394		OpenSea		1.22897	0.000565362
cg16531956	chr12	12545597		OpenSea	Body;Body	1.5979	0.00056658
cg22372668	chr1	167525175	chr1:167522469-167523070	S_Shelf		0.603483	0.000568828
cg07424977	chr13	100153603	chr13:100153365-100154138	Island	TSS200	-0.763054	0.000569249
cg04340585	chr14	46791389		OpenSea		0.699932	0.000571227
cg17080691	chr19	15227691	chr19:15224375-15224915	S_Shelf	Body	0.816885	0.000571383
cg13167075	chr3	37495806	chr3:37493418-37494538	S_Shore	Body	0.853447	0.000571904
cg15787454	chr8	97758266		OpenSea	5'UTR	0.681202	0.000573004
cg11199270	chr6	158251605		OpenSea	Body	-1.0322	0.000573128
cg06068625	chr2	175075826		OpenSea	Body;5'UTR	1.14418	0.000574386
cg24776736	chr12	66356357		OpenSea	Body	1.048	0.000575191
cg23137197	chr7	26782969		OpenSea	Body;5'UTR	1.04071	0.000578327
cg13159693	chr4	15779729	chr4:15779998-15780729	N_Shore	TSS1500	-0.811902	0.000578343
cg16777517	chr8	130570315		OpenSea	Body;Body;Body;Body	0.971536	0.000579172
cg26747079	chr3	193518745		OpenSea		0.888768	0.000579379
cg06462453	chr6	37457902		OpenSea	Body	0.728485	0.000582703
cg10733317	chr13	41161439		OpenSea	Body	0.991824	0.000584351
cg15361162	chr6	144290477		OpenSea	5'UTR;5'UTR;5'UTR;5'UTR;5'UTR;5'UTR;5'UTR;5'UTR;5'UTR;5'UTR;5'UTR;5'UTR;5'UTR;5'UTR;5'UTR;5'UTR;5'UTR;5'UTR;5'UTR;5'UTR;5'UTR	0.735993	0.000585147
cg03326609	chr4	124165382		OpenSea	Body	1.10427	0.000585239
cg26170244	chr15	65176353		OpenSea		1.23743	0.000585298
cg22825202	chr14	77767650		OpenSea	Body	0.709722	0.000586495
cg26337070	chr2	85999873		OpenSea	Body	0.906284	0.000586633
cg08497039	chr21	37548489		OpenSea	Body	0.860425	0.00058766
cg12825867	chr11	19416398		OpenSea	Body	0.911046	0.000587819
cg05302489	chr6	31760426	chr6:31763240-31763905	N_Shelf	Body	0.832425	0.000587839
cg02143897	chr10	35010273		OpenSea	Body;Body;Body;Body;Body;Body;Body;Body;Body;Body;Body	-0.887719	0.000588573
cg07644869	chr8	98811757		OpenSea	Body	0.68018	0.000588662
cg08872742	chr16	66400320		OpenSea	TSS1500	0.629387	0.000589132
cg19107109	chr5	172127940		OpenSea		0.62261	0.000590886
cg14879165	chr8	107790888		OpenSea		1.04382	0.000591114
cg24335915	chr10	104349606		OpenSea	Body;Body	1.24975	0.000591617
cg09883043	chr10	103725062		OpenSea	Body	1.15945	0.000592614
cg02520639	chr8	82021210	chr8:82023855-82024483	N_Shelf	5'UTR	-1.53945	0.000595442
cg20699780	chr17	935017	chr17:934417-935088	Island	Body;Body;Body	0.874926	0.000597054
cg22328837	chr6	45422120		OpenSea	Body;Body;Body	1.35186	0.000597906
cg03272310	chr17	39704454	chr17:39705045-39705332	N_Shore		-0.903553	0.00060051
cg19211880	chr3	134088357	chr3:134092257-134093741	N_Shelf	Body	0.778649	0.000601345
cg23287816	chr14	39846355		OpenSea		0.804067	0.000601757
cg03857453	chr5	142729913		OpenSea	Body;Body;Body;Body;Body;Body;Body	1.24316	0.000602088
cg07484273	chr22	46038654	chr22:46041368-46041910	N_Shelf		1.04313	0.00060298
cg20696737	chr1	201529201		OpenSea		0.873597	0.000604952
cg06968991	chr6	109683354		OpenSea		0.644254	0.000606309
cg00852802	chr2	232316897		OpenSea		0.633698	0.00060792
cg02577793	chr1	87174778	chr1:87169875-87171015	S_Shelf	5'UTR;Body;Body;Body	0.770833	0.000608049
cg10785394	chr1	178993006	chr1:178994804-178995917	N_Shore		-0.730503	0.000608162
cg10923401	chr1	150986055		OpenSea	5'UTR;5'UTR;Body;Body;Body;Body;Body;Body	0.810101	0.000610725
cg02985240	chr1	235468148		OpenSea	Body;Body	1.10299	0.000612501
cg21550812	chr19	52148354		OpenSea	Body	-0.736438	0.000612826
cg03601580	chr12	40200802		OpenSea	Body	-0.590812	0.000613421
cg09615980	chr2	102921466		OpenSea		0.971174	0.000613587
cg10786767	chr5	136965680		OpenSea	Body;Body;Body	1.04548	0.000614578
cg00581063	chr1	11863389	chr1:11865462-11866566	N_Shelf	5'UTR	0.729346	0.000614683
cg09546258	chr11	68444995		OpenSea		-0.584868	0.000615102
cg24400630	chr1	89728035		OpenSea	Body;Body	0.705295	0.000616189
cg25942611	chr1	66999933	chr1:66998728-66999060	S_Shore	5'UTR;5'UTR;1stExon;ExonBnd	0.755766	0.000616433
cg22600419	chr17	1969553		OpenSea	Body;Body;Body;Body	0.604726	0.000616619
cg20811755	chr17	46618614	chr17:46619087-46619314	N_Shore		0.724634	0.000617247
cg20471532	chr17	55551245		OpenSea	Body;Body	1.06011	0.000617821
cg09244349	chr17	44290388		OpenSea	5'UTR	0.68437	0.00062072
cg11639950	chr12	125003407	chr12:125003217-125003482	Island	5'UTR;5'UTR	0.698516	0.000621283
cg12264462	chr14	100574930		OpenSea	TSS1500;Body	0.729491	0.000624203
cg18324806	chr3	120214753		OpenSea		-0.684718	0.000626702
cg02792446	chr1	228700887		OpenSea	TSS1500	0.79808	0.000629564
cg04878826	chr1	117398001		OpenSea		1.14011	0.000630444
cg03401523	chr14	69560718		OpenSea	Body;Body;Body;Body	1.01725	0.000631879
cg13292715	chr2	158900247		OpenSea	Body	1.08512	0.000631998
cg01890836	chr17	17055584		OpenSea	Body;Body	1.05214	0.000632205
cg24593138	chr1	19687988		OpenSea	Body	0.750695	0.000633474
cg21620785	chr14	61941592		OpenSea	Body	0.649272	0.000635305
cg13545717	chr9	126585875		OpenSea	Body;Body	1.14208	0.000636218
cg24080199	chr8	56874063		OpenSea	Body;Body	1.25492	0.000639028
cg24420089	chr11	457304	chr11:459088-459345	N_Shore	Body	0.98985	0.000639594
cg11268834	chr2	224824500	chr2:224821928-224822575	S_Shore	Body	1.5174	0.000641355
cg13335567	chr8	71127379		OpenSea	Body	0.695553	0.000641509
cg00498434	chr2	212917701		OpenSea	Body;Body	-0.938624	0.000641565
cg12500731	chr2	242830128	chr2:242832999-242833229	N_Shelf		0.613269	0.000642995
cg12604858	chr6	38061902		OpenSea	Body	1.04566	0.000643466
cg08339344	chr14	93121930		OpenSea	Body	1.27606	0.000643609
cg13935394	chr1	65733223	chr1:65731411-65731849	S_Shore	Body	0.827586	0.000645267
cg14059744	chr10	103800656		OpenSea	5'UTR	1.06122	0.00064659
cg08189464	chr4	123505847		OpenSea		-1.17709	0.000649754
cg10025846	chr4	15296812		OpenSea	Body	1.02133	0.000650012
cg16640730	chr7	133662918		OpenSea	Body	-1.12514	0.000651966
cg11533969	chr2	234828795		OpenSea	5'UTR	-0.848063	0.000652908
cg21777154	chr1	184396304		OpenSea	5'UTR	0.862672	0.000655477
cg05311629	chr9	35619332	chr9:35616980-35617324	S_Shelf	TSS1500	-0.917552	0.000656767
cg21327055	chr2	203182277		OpenSea		1.16951	0.000660761
cg03218374	chr20	896981		OpenSea	TSS200	-0.878833	0.000661269
cg23336720	chr14	50123945		OpenSea	Body;Body;Body	0.770441	0.000661903
cg10335273	chr5	31618172		OpenSea		0.963975	0.000662145
cg06730503	chr3	155431924		OpenSea		0.883061	0.000662481
cg01138890	chr4	73241075		OpenSea	Body	0.757441	0.000662762
cg06933525	chr13	51485603	chr13:51483747-51484591	S_Shore	TSS1500;Body;Body	-0.826006	0.000663527
cg19285129	chr20	47599976		OpenSea	Body	1.00961	0.00066482
cg16768441	chr3	58163495	chr3:58163469-58163680	Island		0.627224	0.000665483
cg21623127	chr5	96432134		OpenSea	Body	1.16627	0.000665555
cg21600056	chr8	29146396		OpenSea		0.640361	0.00066572
cg02907489	chr22	47123851		OpenSea	Body	1.11028	0.000665909
cg02227809	chr9	72365182		OpenSea	Body	1.23457	0.000671128
cg03577599	chr8	41612985		OpenSea	Body;Body;Body;Body;Body	0.621779	0.000671403
cg05194346	chr15	101305443		OpenSea		0.908059	0.000673383
cg02754890	chr17	62064081		OpenSea		0.761447	0.000678523
cg12076102	chr17	62084322		OpenSea	5'UTR;5'UTR;5'UTR;5'UTR;TSS200	1.18566	0.000678687
cg13314012	chr5	123397455		OpenSea	Body	1.24797	0.000681173
cg21022547	chr9	80091194		OpenSea	Body;Body	-1.4163	0.000682821
cg06440430	chr16	27532678		OpenSea	Body;Body	0.934799	0.000683014
cg18703718	chr2	89037962		OpenSea	Body	0.744373	0.000683215
cg04248263	chr3	69483190		OpenSea		0.826464	0.000683777
cg23789121	chr2	15909875		OpenSea		0.642721	0.00068781
cg05891054	chr17	40380254		OpenSea	Body	1.43988	0.000689502
cg23999170	chr1	115628111	chr1:115631850-115632584	N_Shelf	Body	0.972156	0.000689758
cg10324158	chr3	45067713		OpenSea	TSS200	0.884513	0.000692485
cg16200531	chr2	135532566		OpenSea		0.855921	0.000693712
cg07099443	chr2	178008056		OpenSea		0.692446	0.000696047
cg13430819	chr1	22349646	chr1:22351917-22352194	N_Shelf		0.768306	0.000698716
cg26020743	chr2	8469935		OpenSea	TSS1500	0.775145	0.000699163
cg22688020	chr11	9697429		OpenSea	Body;Body	0.809949	0.000701819
cg01772439	chr5	149012102		OpenSea	3'UTR	1.05325	0.00070301
cg24489135	chr14	56274130		OpenSea		0.833823	0.000703705
cg01894038	chr11	77741873		OpenSea		1.20901	0.000703934
cg18625530	chr19	16546817		OpenSea	Body;Body;Body;Body;Body;Body	0.982863	0.000704405
cg13859301	chr3	48520665		OpenSea	ExonBnd;ExonBnd;ExonBnd;ExonBnd;ExonBnd;Body;Body;Body;Body;Body	-1.34235	0.000705015
cg08899895	chr16	85684853	chr16:85684107-85684491	S_Shore	Body;Body	0.688804	0.000708482
cg02776249	chr1	150033576		OpenSea		0.772674	0.000711062
cg04527083	chr15	81596647		OpenSea	Body;Body;Body	1.00523	0.000712861
cg25656417	chr17	55434979		OpenSea	Body;Body	0.784438	0.000713127
cg20397378	chr4	87485997		OpenSea		1.01807	0.000715735
cg20512519	chr11	126138943	chr11:126138359-126139166	Island	TSS200;TSS200	-0.655249	0.000715902
cg17298041	chr12	124143742		OpenSea	Body;Body;Body;Body	0.683586	0.000716317
cg26845390	chr2	242830161	chr2:242832999-242833229	N_Shelf		0.825289	0.000716345
cg21614073	chr22	29778692		OpenSea	5'UTR;5'UTR;5'UTR	1.05622	0.000718654
cg09474959	chr9	71999501		OpenSea	Body;Body	0.667218	0.000720339
cg17082568	chr17	42027295	chr17:42030173-42030941	N_Shelf		1.02371	0.000722586
cg09195005	chr14	54996618		OpenSea	Body	0.779563	0.000724508
cg13905822	chr10	98525577		OpenSea		0.616249	0.000724602
cg12640435	chr1	173031587		OpenSea		-1.11712	0.000725316
cg10770023	chr22	51016644	chr22:51016253-51017020	Island	5'UTR;5'UTR;TSS200;Body;5'UTR;5'UTR;5'UTR;5'UTR	0.7546	0.000725776
cg14601444	chr2	74607536		OpenSea	TSS200;TSS200	0.752506	0.000725842
cg20474450	chr14	56777463		OpenSea		1.41116	0.000726798
cg05453127	chr14	50439817		OpenSea		-0.895846	0.000728671
cg01731049	chr13	46728581		OpenSea	Body	0.861542	0.000729393
cg11285496	chr5	81882123		OpenSea		0.671146	0.000729532
cg05521150	chr4	11550611		OpenSea		0.861431	0.000729559
cg15002347	chr1	186590321		OpenSea		1.48028	0.0007317
cg18889956	chr1	65607135		OpenSea		0.585377	0.000731753
cg05238750	chr7	156696283		OpenSea		-0.952249	0.000733722
cg20755163	chr1	11986700	chr1:11985643-11986634	S_Shore	TSS1500	-0.645701	0.000734482
cg17765669	chr3	17193366		OpenSea		-1.94853	0.000738176
cg05275618	chr10	126004474		OpenSea		0.669972	0.000738635
cg27117792	chr12	102330180		OpenSea		1.31194	0.000740719
cg22515121	chr3	195249160		OpenSea	Body;Body;Body	0.73706	0.000741776
cg24616450	chr1	19940140		OpenSea	Body;Body;5'UTR;Body;Body;Body;Body	1.4393	0.000742511
cg26129353	chr18	55316927	chr18:55315730-55315932	S_Shore	Body	0.893085	0.000743499
cg19291696	chr13	27769437		OpenSea		-1.26473	0.000743621
cg24088496	chr11	96071506		OpenSea	Body	0.838587	0.000744072
cg14124646	chr10	103824453	chr10:103824894-103825778	N_Shore	TSS1500	1.08523	0.000745337
cg14647890	chr16	85038296		OpenSea	5'UTR;5'UTR	0.999212	0.000745722
cg19671293	chr6	151766687		OpenSea	Body;5'UTR	0.855078	0.000746503
cg11570752	chr21	44166975		OpenSea	Body;Body;Body;Body;Body;Body;Body;Body;Body;Body;Body;Body;Body;Body;Body;Body;Body;Body;Body;Body	-1.29989	0.000746807
cg19377250	chr7	100463206	chr7:100463758-100464146	N_Shore	Body	0.837145	0.000746885
cg21464258	chr11	95890582		OpenSea	Body	0.879814	0.000747893
cg17746899	chr11	82503066		OpenSea		1.22191	0.000748248
cg14200569	chr1	3051925		OpenSea	Body;Body	0.721076	0.000749082
cg01576142	chr14	92297260		OpenSea	5'UTR;5'UTR;5'UTR	0.699317	0.000749318
cg19128463	chr9	139715736	chr9:139715663-139716441	Island	Body;Body;Body	0.868238	0.000749893
cg26709300	chr16	30106682	chr16:30107511-30107875	N_Shore	1stExon;Body	0.898363	0.000752048
cg08865625	chr17	53345639	chr17:53342198-53343061	S_Shelf	Body	1.04772	0.000755281
cg01720920	chr14	104185151	chr14:104181378-104182952	S_Shelf	Body	0.675645	0.00075621
cg24873093	chr1	45991060	chr1:45987163-45987803	S_Shelf		1.19961	0.000756216
cg06950683	chr16	89010800	chr16:89006334-89008600	S_Shelf	Body	0.93958	0.000757702
cg01070424	chr16	50298046		OpenSea		-1.21068	0.000758626
cg17838000	chr12	50031566		OpenSea	Body;Body	0.939743	0.000759386
cg15822392	chr3	194605554		OpenSea		-1.14681	0.000759967
cg12190817	chr17	7389937	chr17:7387280-7388326	S_Shore	Body	0.651063	0.000760638
cg24586978	chr13	99612723		OpenSea	Body;Body;Body;Body	1.22198	0.000761506
cg20774026	chr2	12246704		OpenSea	Body;Body	-1.43699	0.000765873
cg22493216	chr10	115535733		OpenSea	Body;Body;Body;Body	0.746843	0.00076624
cg10946599	chr22	36761228		OpenSea	5'UTR	1.2019	0.000767763
cg06430220	chr19	56613559	chr19:56615088-56615955	N_Shore	Body	0.779842	0.00076874
cg01611175	chr5	86375384		OpenSea		1.38217	0.000769829
cg03408609	chr1	36192551		OpenSea		0.91903	0.000772238
cg11963447	chr2	109674969		OpenSea		1.04395	0.000774322
cg00165429	chr1	90033656		OpenSea	5'UTR;5'UTR	0.59762	0.000774535
cg10420527	chr11	68138505		OpenSea	Body	1.01074	0.000775328
cg11234839	chr4	185189248		OpenSea		-1.16375	0.000778194
cg24258295	chr5	65505402		OpenSea		0.679105	0.000778393
cg02204768	chr12	105109716		OpenSea	Body;Body	0.860371	0.000778577
cg26408927	chr3	53759723		OpenSea	Body;Body;Body	-1.11218	0.00077869
cg12904271	chr17	43470137	chr17:43472527-43474343	N_Shelf		0.913601	0.00077916
cg23992194	chr10	126844994	chr10:126847224-126851327	N_Shelf	5'UTR;5'UTR	0.725182	0.000783493
cg08443549	chr14	56777488		OpenSea		1.48926	0.000785353
cg10399199	chr11	123984852		OpenSea	TSS1500;TSS1500;TSS1500	0.65778	0.000785629
cg18476689	chr5	32581687	chr5:32585603-32586365	N_Shelf		-0.799021	0.00078738
cg05871254	chr17	14213225	chr17:14212363-14212788	S_Shore	Body	0.597356	0.000788053
cg13053471	chr1	235147039		OpenSea		-1.36403	0.000789235
cg07949967	chr3	46017480		OpenSea	Body	0.955559	0.000790051
cg12273394	chr21	37470219		OpenSea	Body	0.984315	0.00079085
cg20595271	chr12	111889200		OpenSea	3'UTR	0.875519	0.000791517
cg07905908	chr4	109034624		OpenSea	Body;Body;Body;Body	-1.04507	0.000797453
cg02376827	chr17	1961510	chr17:1952919-1962328	Island	Body;Body	0.665229	0.000798977
cg16223079	chr15	75339541		OpenSea	Body	1.44212	0.000801754
cg01906955	chr1	81577665		OpenSea		-0.950893	0.000801938
cg01613708	chr21	47674204		OpenSea	Body	0.906961	0.000806135
cg07772361	chr12	102217844		OpenSea	Body	-0.851969	0.000806772
cg03486603	chr20	31252516		OpenSea		0.794195	0.00080797
cg06336458	chr10	4122295		OpenSea	Body	0.647316	0.000808054
cg23985619	chr3	182511090	chr3:182510866-182512282	Island	TSS200	-0.596353	0.000808754
cg26429069	chr9	132758559		OpenSea	Body	1.29474	0.000812381
cg12757570	chr11	124615853	chr11:124615389-124617006	Island	3'UTR;3'UTR	0.608585	0.0008129
cg05590818	chr2	171943243		OpenSea	Body;Body	1.29566	0.000813078
cg26883048	chr10	22016863		OpenSea	ExonBnd;ExonBnd;Body;Body	1.43822	0.000814143
cg16294280	chr12	25048139		OpenSea	Body	0.707964	0.000814837
cg02612588	chr6	47623886		OpenSea	TSS1500	-0.602956	0.000815463
cg21288889	chr6	89792677	chr6:89790137-89791781	S_Shore	Body	0.848814	0.000816555
cg18531227	chr8	29413052		OpenSea		-1.23008	0.000816667
cg24851084	chr17	62600789		OpenSea	Body	0.9506	0.000816998
cg02999748	chr6	43192519		OpenSea		1.12368	0.000817648
cg09964854	chr19	14201701		OpenSea	TSS1500	-1.02022	0.000823321
cg12814984	chr13	50253445		OpenSea	Body;Body;Body;Body	0.775108	0.000827771
cg03392565	chr1	212464932		OpenSea	Body	0.772223	0.000828497
cg20750932	chr4	159963035		OpenSea		0.857204	0.000829264
cg00936494	chr6	36043748		OpenSea	ExonBnd;ExonBnd;ExonBnd;ExonBnd;Body;Body;Body;Body	0.72329	0.000831508
cg15835620	chr17	26903872		OpenSea	5'UTR;1stExon	0.979088	0.000831771
cg19467605	chr11	94349883		OpenSea	Body	0.728809	0.000833529
cg12998731	chr22	47303273		OpenSea	Body;Body;Body;Body;Body	1.14398	0.000834942
cg16765678	chr10	35047821		OpenSea	Body;Body;Body;Body;Body;Body;Body;Body;Body;Body;Body	-0.796385	0.000834999
cg18698559	chr3	169118938		OpenSea	5'UTR;Body	0.78279	0.00083634
cg02606488	chr15	82479524		OpenSea	Body;Body	1.26735	0.000836849
cg14575594	chr10	3944845		OpenSea		1.10908	0.000837337
cg20103692	chr6	29454672		OpenSea	1stExon	1.05768	0.000837693
cg12922781	chr11	128377697		OpenSea	Body;Body;Body	1.09048	0.000838079
cg03653726	chr7	2769253		OpenSea	3'UTR	0.684228	0.000842002
cg26433582	chr11	68848232	chr11:68849897-68850551	N_Shore	Body	0.708336	0.000842515
cg20709110	chr22	19946873		OpenSea	5'UTR;5'UTR;5'UTR	0.777836	0.000843716
cg01025954	chr8	144263025		OpenSea		1.69718	0.000844105
cg10653465	chr15	86125255		OpenSea	Body;Body	0.668872	0.000845598
cg12285003	chr20	61596335		OpenSea	Body;Body	0.686269	0.000846915
cg05513258	chr1	205218277		OpenSea	Body;Body;Body	0.601357	0.000848519
cg25135018	chr1	154435948		OpenSea	Body;Body	0.754929	0.000848677
cg10351852	chr3	45706990		OpenSea	Body	0.950327	0.000849521
cg12693179	chr12	71863439		OpenSea	Body;Body;Body;Body	0.745404	0.000851055
cg05163230	chr5	75839930		OpenSea	Body	1.13685	0.000851485
cg16138024	chr12	50068554		OpenSea	Body;Body	0.827512	0.000852349
cg03680950	chr13	111819380		OpenSea	5'UTR;Body;Body;Body	0.613265	0.000854572
cg11320084	chr1	185014181	chr1:185014369-185015220	N_Shore	TSS1500	0.879291	0.000854797
cg25409140	chr1	167132065		OpenSea		0.63653	0.000854899
cg04762768	chr9	138697196		OpenSea		-0.821611	0.000857634
cg11388320	chr4	81119299	chr4:81119095-81119391	Island	5'UTR;5'UTR	1.03106	0.000858914
cg02625138	chr10	4426261		OpenSea		0.844352	0.000862102
cg13017801	chr1	214499900		OpenSea	Body	0.928457	0.00086366
cg23537932	chr10	121172463		OpenSea	Body	0.604965	0.000864363
cg12600265	chr7	5422883		OpenSea	Body	0.802703	0.000866163
cg13402284	chr2	80554997		OpenSea	5'UTR;Body;Body;Body;Body;Body	0.699075	0.000871204
cg21836903	chr3	71180071		OpenSea	Body	0.798759	0.000871935
cg05699320	chr1	156221285		OpenSea	ExonBnd;Body	1.35168	0.000872688
cg09662531	chr15	69385753		OpenSea	Body;Body	0.886682	0.000872769
cg00821310	chr1	6420733		OpenSea	Body;5'UTR;1stExon;Body	0.889425	0.000873485
cg04386130	chr3	156209042		OpenSea	Body;Body;Body;Body;Body	0.78185	0.000874779
cg16156591	chr5	150466839		OpenSea	TSS200;TSS200;5'UTR	1.0155	0.000876305
cg19859698	chr14	61822607		OpenSea	Body	0.756688	0.000876432
cg23643343	chr17	1280152		OpenSea	Body;Body	0.644879	0.000878414
cg16540258	chr12	27975175		OpenSea		-0.660174	0.000879095
cg18577953	chr5	123264969		OpenSea		-0.688748	0.000879571
cg05685045	chr1	7296294		OpenSea	Body	0.893277	0.00088138
cg01165781	chr1	27676117	chr1:27675919-27678016	Island	Body;Body	0.771418	0.000882166
cg17007107	chr4	82495213		OpenSea		0.704577	0.000883276
cg17749443	chr9	115819190	chr9:115818836-115819343	Island	TSS200	0.684444	0.000884077
cg16628676	chr22	40725385		OpenSea	3'UTR;3'UTR;3'UTR	1.62085	0.000884342
cg22453529	chr8	145577701	chr8:145577098-145578142	Island	Body	0.706361	0.000888278
cg25282776	chr9	35798844		OpenSea	Body	0.722941	0.000889327
cg05814312	chr10	29760687		OpenSea	Body;Body	-0.945232	0.000891465
cg22923263	chr6	132786872		OpenSea	Body	0.681412	0.000891797
cg19729081	chr15	82237493		OpenSea		1.2008	0.000892001
cg22954819	chr7	10747735		OpenSea		1.08855	0.000895126
cg07236324	chr17	55986035		OpenSea	5'UTR	0.975859	0.000895453
cg09249494	chr6	6588846		OpenSea	TSS200;Body	-1.35265	0.000897236
cg11648756	chr9	27095167		OpenSea		0.655567	0.000899234
cg05520240	chr3	183406976		OpenSea		1.27674	0.000899706
cg25172519	chr6	132722775	chr6:132722093-132722901	Island	TSS200	-0.584099	0.00090041
cg24804643	chr1	197455252		OpenSea		0.807793	0.000900894
cg14248883	chr13	44978677		OpenSea	Body	0.691448	0.000904078
cg22724765	chr5	43397572	chr5:43396897-43397364	S_Shore	Body	0.59636	0.000906116
cg24878319	chr13	74039134		OpenSea		0.79139	0.000906911
cg18502483	chr10	27366407		OpenSea	Body;Body	0.940013	0.000907631
cg12197470	chr3	159755869	chr3:159756632-159756997	N_Shore		0.787957	0.000908119
cg12264511	chr17	36209004		OpenSea	Body	-1.25325	0.000908598
cg02540203	chr1	7632747		OpenSea	Body	0.733429	0.000909498
cg24671760	chr6	110678078	chr6:110678854-110679108	N_Shore	Body	0.76556	0.000909727
cg00781658	chr19	41805850		OpenSea	Body;Body	0.833709	0.000909995
cg19868593	chr6	31744816		OpenSea	5'UTR	1.22152	0.000910459
cg06356163	chr16	24998670		OpenSea	Body;Body	1.12844	0.000914318
cg12393166	chr12	55387128		OpenSea		0.671832	0.0009149
cg12769599	chr11	87837113		OpenSea		-0.600892	0.000916112
cg04389021	chr22	23546958		OpenSea	Body;Body	0.667379	0.000916578
cg11936313	chr22	19878734		OpenSea	Body	0.867066	0.000917609
cg17936013	chr15	98610708		OpenSea		0.774356	0.000918772
cg15744134	chr15	32933835		OpenSea	TSS200;TSS200	1.28068	0.000919367
cg22976567	chr1	156074182		OpenSea	5'UTR	0.628381	0.000921369
cg15254954	chr19	8420745		OpenSea		-0.789873	0.00092188
cg09446583	chr2	43398271	chr2:43398040-43398276	Island		0.587915	0.000922283
cg18970844	chr15	75150356		OpenSea	Body	0.620487	0.000922823
cg00950381	chr17	74272364		OpenSea	Body	0.632745	0.00092674
cg23059461	chr10	72362694	chr10:72360255-72360605	S_Shelf	TSS200;TSS200	-0.857926	0.000926776
cg10626950	chr6	88409589	chr6:88411325-88412168	N_Shore	Body	-0.601815	0.000927992
cg09423283	chr6	146755301	chr6:146755475-146755901	N_Shore	3'UTR;Body	0.66295	0.000930449
cg01358028	chr18	56660847		OpenSea		0.92195	0.000930483
cg27403957	chr19	40786376		OpenSea	5'UTR;5'UTR;5'UTR	0.953687	0.000933333
cg15934140	chr3	4873433		OpenSea	Body;Body;Body	0.870673	0.000934348
cg20991988	chr7	28459911		OpenSea	5'UTR;Body	-0.826877	0.000939839
cg20917077	chr7	129996313		OpenSea	Body;Body;Body	0.795064	0.000943377
cg26900131	chr7	5524981	chr7:5526389-5526693	N_Shore	Body	0.967438	0.000944309
cg01462053	chr19	18118298	chr19:18117908-18118305	Island	Body;TSS1500	0.734584	0.000947049
cg00185804	chr8	22907738		OpenSea	Body;Body;Body	1.29688	0.000947655
cg26821542	chr16	8736372		OpenSea	Body	0.763382	0.000948634
cg23379040	chr7	8054791		OpenSea	Body	0.97672	0.000949776
cg03888640	chr16	72955161		OpenSea	Body;Body	-0.791868	0.000951912
cg03721978	chr6	33245706	chr6:33244677-33245554	S_Shore	1stExon	0.711944	0.00095225
cg27473252	chr2	232323231		OpenSea	Body	0.620807	0.000952434
cg17103217	chr6	33245721	chr6:33244677-33245554	S_Shore	1stExon	0.708083	0.000953114
cg08343240	chr5	158886936		OpenSea	Body	-1.47882	0.000953134
cg17381507	chr8	134230157		OpenSea	Body;Body;Body;Body;Body	-1.62836	0.000957439
cg07219494	chr5	166408484	chr5:166405484-166405917	S_Shelf		0.789533	0.000957512
cg12275888	chr17	9862147		OpenSea	Body;Body;Body;Body	0.747099	0.000957645
cg14513315	chr2	225257520		OpenSea	3'UTR;Body	0.75658	0.000962939
cg21637886	chr12	25007140		OpenSea	Body;Body;Body;Body;Body	0.715182	0.000963389
cg21226059	chr5	178986404	chr5:178986513-178986999	N_Shore	TSS1500;Body;TSS1500	0.67851	0.000965289
cg15420606	chr12	123122585		OpenSea		1.3087	0.000966052
cg26189827	chr7	40338925		OpenSea	Body;Body;Body;Body	-1.0828	0.000967209
cg22285603	chr7	24517488		OpenSea		0.817024	0.000967245
cg25311466	chr4	6277273		OpenSea	5'UTR;5'UTR	-1.03332	0.000967578
cg20663141	chr7	50461750		OpenSea	Body;Body;Body;Body;Body;Body;Body;Body;Body;Body;Body;Body;Body;Body	-1.38438	0.000968205
cg13423383	chr9	139889616	chr9:139888934-139890343	Island	Body	1.01407	0.000968302
cg15454598	chr10	81852004		OpenSea	3'UTR	0.745618	0.00096918
cg25310824	chr5	42812334		OpenSea	TSS1500;TSS1500;TSS1500	1.17437	0.000969669
cg16359985	chr7	100276087	chr7:100270875-100274003	S_Shelf	Body	0.668252	0.000969725
cg20061837	chr5	28734838		OpenSea		-0.801937	0.000971808
cg11583064	chr3	49825095	chr3:49823482-49824346	S_Shore	TSS1500;TSS1500;TSS1500	1.06542	0.000980115
cg01820192	chr21	44869762		OpenSea	TSS200	-0.770513	0.000982338
cg15672022	chr5	141805772		OpenSea		0.70031	0.00098592
cg17945447	chr1	42384002	chr1:42383640-42384003	Island	5'UTR;5'UTR	0.695427	0.000986192
cg27060510	chr22	23885362		OpenSea		0.696363	0.000988986
cg02612949	chr3	42781593		OpenSea	Body;Body	0.944702	0.000989553
cg17583086	chr22	42714204		OpenSea		0.655946	0.000992081
cg16447483	chr9	100750718	chr9:100744982-100747768	S_Shelf	Body	1.12087	0.000994551
cg04144218	chr7	69559531		OpenSea	Body;Body;Body	0.759857	0.000997559
cg23369670	chr14	104171944		OpenSea	Body;Body;Body	1.92189	0.000997583
cg05952895	chr17	1986888		OpenSea	Body;Body;Body;Body	1.16492	0.000999749
cg11741116	chr3	37987111		OpenSea	Body;Body	1.08475	0.00100188
cg05429921	chr19	13135318	chr19:13135317-13136169	Island	TSS200;Body;Body	0.943101	0.00100249
cg23203273	chr9	139926494	chr9:139925243-139925996	S_Shore	5'UTR;1stExon;5'UTR	-1.03387	0.00100249
cg26390156	chr14	24101543		OpenSea		0.681102	0.00101018
cg12412075	chr19	49618425	chr19:49617455-49618569	Island	Body	0.986887	0.00101059
cg19994384	chr10	44436485		OpenSea		0.65949	0.00101352
cg03750567	chr1	27676637	chr1:27675919-27678016	Island	Body	0.783644	0.0010156
cg09203501	chr7	5271545	chr7:5267748-5268110	S_Shelf	3'UTR;3'UTR;3'UTR;3'UTR;3'UTR	0.870995	0.00102031
cg07515382	chr2	242755134	chr2:242754323-242754629	S_Shore	5'UTR;5'UTR;5'UTR;Body;Body	-0.716837	0.00102091
cg20689531	chr1	33227221		OpenSea	Body	0.722372	0.00102129
cg11337628	chr3	11590320		OpenSea	Body;Body;Body	1.20678	0.00102712
cg11590833	chr15	34913540		OpenSea		0.924119	0.00102743
cg06625004	chr1	228278432		OpenSea	5'UTR;5'UTR;5'UTR;5'UTR	0.746734	0.00102763
cg17555508	chr4	177885393		OpenSea		-0.729571	0.001028
cg10331263	chr3	140998267		OpenSea	Body;Body;Body	0.615505	0.00103079
cg16201649	chr2	232433685		OpenSea		0.585342	0.00103404
cg00717259	chr19	39742656	chr19:39737689-39739288	S_Shelf		0.794245	0.00103727
cg00200230	chr2	161992806		OpenSea	TSS1500;TSS1500	0.846712	0.00103783
cg07601656	chr11	120067601		OpenSea		0.681175	0.00103804
cg01758899	chr16	66583237	chr16:66583236-66584135	Island	Body	0.629457	0.00104059
cg01459135	chr2	153437521		OpenSea	Body	0.949441	0.00104077
cg04020722	chr7	149193524	chr7:149194139-149195275	N_Shore	Body;Body	0.856809	0.0010428
cg22613317	chr11	191787		OpenSea	TSS1500;TSS1500	-1.20397	0.00104325
cg10805254	chr3	72433837		OpenSea	Body	1.20494	0.00104327
cg00303210	chr7	138745709		OpenSea	Body;3'UTR	0.866483	0.00104611
cg27174137	chr7	48048822		OpenSea	Body;Body;Body	0.699647	0.00104692
cg03520903	chr16	15738315		OpenSea	TSS1500;TSS1500;TSS1500;5'UTR	0.727732	0.00104818
cg21414411	chr3	153598473		OpenSea		0.659542	0.00104837
cg26432350	chr3	47040357		OpenSea	Body	1.10056	0.0010487
cg12933719	chr1	167195415		OpenSea	Body;Body;Body	0.648434	0.00105126
cg20442645	chr1	230418324	chr1:230415342-230415689	S_Shelf		1.05326	0.0010551
cg17598545	chr17	55367239		OpenSea	Body;Body	0.829229	0.00105647
cg21292067	chr17	3880172		OpenSea		0.934048	0.00105728
cg02405929	chr17	42859		OpenSea		0.826213	0.00105733
cg23087546	chr7	83960503		OpenSea		0.782894	0.00105918
cg23035862	chr21	45580469	chr21:45581446-45581746	N_Shore		0.649346	0.00106209
cg21724240	chr1	198645879		OpenSea	Body;Body;Body;Body	1.47111	0.00106248
cg01047555	chr6	127835990	chr6:127835928-127836255	Island	Body	0.966317	0.00106339
cg21503141	chr20	56347653		OpenSea		-0.580606	0.00106361
cg04267691	chr17	9862752		OpenSea	Body;Body;Body;5'UTR;1stExon	0.748919	0.00106556
cg03096285	chr4	1303768	chr4:1303490-1303835	Island	Body;Body	0.616205	0.00106564
cg15548624	chr22	24755907		OpenSea	5'UTR;Body;Body;Body;Body	1.04731	0.00106596
cg21502453	chr10	13496101		OpenSea	Body;Body	0.708939	0.00106782
cg25021247	chr3	49460162		OpenSea	TSS200;TSS200;TSS200;TSS200;3'UTR;TSS200	1.11945	0.00107001
cg06477069	chr20	35493378	chr20:35491001-35492805	S_Shore	TSS1500	0.640132	0.00107034
cg12307562	chr14	105902718		OpenSea	Body;Body	0.781869	0.00107105
cg15686096	chr5	12099434		OpenSea		-0.589595	0.00107474
cg20547770	chr4	97024321		OpenSea		0.886044	0.00107527
cg11740731	chr2	237426371		OpenSea		0.728334	0.00107697
cg07990556	chr4	159792176		OpenSea	Body	0.891053	0.00107728
cg14873022	chr4	146841701		OpenSea	Body	1.37024	0.00107942
cg03286609	chr5	76252218	chr5:76249435-76250528	S_Shore	Body	0.899912	0.00108069
cg07907474	chr7	80502612		OpenSea	Body	-1.19637	0.00108272
cg14224203	chr9	139716026	chr9:139715663-139716441	Island	Body;Body	1.15938	0.0010832
cg24845324	chr7	108210299	chr7:108209784-108210906	Island	TSS1500;TSS200;TSS200	-0.592655	0.00108563
cg03305963	chr11	124647253		OpenSea	Body;Body;Body	0.634376	0.00108667
cg12934597	chr5	149718745		OpenSea		-0.737981	0.00108989
cg07115462	chr3	12584270		OpenSea		1.14263	0.00109053
cg06378491	chr11	64564012		OpenSea	Body	0.680331	0.0010921
cg24076301	chr16	1578159	chr16:1574515-1574986	S_Shelf	TSS1500;Body	1.18361	0.00109266
cg18803039	chr6	25119579		OpenSea	Body;Body	1.03133	0.00109599
cg13557167	chr17	4840493	chr17:4842858-4843636	N_Shelf	3'UTR;3'UTR;3'UTR	0.841973	0.0010977
cg20804828	chr12	127359131		OpenSea	Body	-0.627525	0.00109918
cg27466146	chr7	151247784		OpenSea		0.960641	0.00110008
cg17793814	chr3	45539705		OpenSea	Body;Body	0.914869	0.00110133
cg24293344	chr1	247512679		OpenSea		0.966222	0.00110173
cg13646880	chr2	102685846		OpenSea	TSS1500	1.23806	0.00110194
cg16727318	chr2	25480416		OpenSea	Body;Body	0.879768	0.00110223
cg23285764	chr1	167593439		OpenSea		0.842342	0.00110273
cg19028711	chr14	92378179		OpenSea	Body	0.930914	0.00110424
cg08845235	chr1	85170253		OpenSea		0.601607	0.00110527
cg27061175	chr1	211927738		OpenSea	Body	-0.674031	0.00110549
cg25290553	chr2	129146270		OpenSea		-0.833282	0.00110796
cg14134851	chr2	233959593		OpenSea	Body;Body	0.746951	0.00110867
cg15920975	chr11	65194933	chr11:65190824-65191058	S_Shelf		0.943427	0.00110962
cg14920061	chr8	129326392		OpenSea		-0.955641	0.00111188
cg04705669	chr2	197451647		OpenSea	5'UTR	0.989007	0.00111291
cg00807990	chr15	52483575		OpenSea	TSS200;Body	1.4453	0.00111325
cg00807559	chr2	39768190		OpenSea	Body	0.792978	0.00111617
cg24473481	chr17	77744084		OpenSea		1.14725	0.00111801
cg10108888	chr7	77064285		OpenSea		1.0786	0.00112111
cg18457461	chr2	11369019		OpenSea	Body	1.23211	0.00112496
cg06526676	chr11	45941957	chr11:45939296-45940141	S_Shore	TSS1500;TSS1500	1.12035	0.00112518
cg23821206	chr9	125800222		OpenSea	Body	1.20371	0.001126
cg03982355	chr17	7255542	chr17:7254622-7255808	Island	5'UTR;1stExon	1.13297	0.00112636
cg06962035	chr20	31484470		OpenSea		1.39211	0.00112682
cg05774868	chr15	42999543		OpenSea	Body	0.764462	0.001131
cg19321776	chr16	2093980	chr16:2097465-2098365	N_Shelf	Body	1.01171	0.00113317
cg20178893	chr1	164558298		OpenSea	Body;Body;Body	0.863597	0.00113466
cg11999537	chr3	17349514		OpenSea	Body;Body	0.670812	0.00113484
cg18369990	chr2	112941244	chr2:112939287-112939563	S_Shore	Body;Body	0.630965	0.00113689
cg19112952	chr5	150466688		OpenSea	1stExon;1stExon;5'UTR;5'UTR;5'UTR	1.27679	0.0011396
cg24170465	chr4	159094277		OpenSea	TSS200;TSS1500;TSS200	1.01138	0.00114088
cg16452631	chr8	134569547		OpenSea	5'UTR;5'UTR	1.05691	0.00114376
cg06609193	chr11	65848147		OpenSea	Body	0.726797	0.00114379
cg13000080	chr2	75043142		OpenSea		0.928522	0.001144
cg06776294	chr1	221931368		OpenSea		0.682102	0.00114595
cg22808815	chr1	54573075		OpenSea	Body	0.808561	0.00114631
cg16387991	chr2	157340445		OpenSea	Body;Body	0.702362	0.00114762
cg05660300	chr2	158757966		OpenSea		0.754549	0.00114804
cg07394242	chr17	3588821		OpenSea	Body;Body;Body;Body;Body	0.854872	0.00114998
cg18561464	chr10	32332460		OpenSea	Body	1.30991	0.0011514
cg05136561	chr11	17572183		OpenSea	Body;Body	-0.592828	0.00115153
cg14551562	chr9	130461838	chr9:130461543-130461839	Island		0.707138	0.00116099
cg17185401	chr1	110052093	chr1:110051954-110052505	Island	1stExon;5'UTR	2.76972	0.0011618
cg00798554	chr3	195619562	chr3:195622187-195623033	N_Shelf	1stExon;5'UTR;Body;5'UTR	1.26447	0.00116493
cg00673344	chr3	156807691	chr3:156806688-156807069	S_Shore		0.768878	0.00116533
cg12641545	chr18	7601196		OpenSea	Body;Body	-1.40848	0.00116572
cg14221852	chr3	197457184		OpenSea	Body;5'UTR	0.78258	0.00116674
cg24427724	chr12	6234257		OpenSea	TSS1500	0.694288	0.00117122
cg05586607	chr11	1965447	chr11:1968558-1969003	N_Shelf		0.669137	0.00117405
cg24075197	chr1	88742107		OpenSea		0.627522	0.00117494
cg14137833	chr12	96839547		OpenSea		1.14469	0.00117585
cg05342320	chr11	64851802	chr11:64851302-64851828	Island	TSS200;5'UTR;1stExon	-0.608735	0.00117764
cg16808301	chr20	55968146	chr20:55966212-55966964	S_Shore	Body;Body;Body	-0.934284	0.00118007
cg13606920	chr14	106348699		OpenSea		0.700042	0.00118252
cg19149819	chr1	84893084		OpenSea		1.06354	0.00118465
cg15863419	chr1	36413361		OpenSea	5'UTR;Body	1.12063	0.00118598
cg09732162	chr20	24129304		OpenSea		-0.979877	0.00118927
cg11676189	chr2	69875470	chr2:69869986-69871716	S_Shelf		-1.18352	0.00119051
cg02009766	chr15	70384232	chr15:70387929-70393206	N_Shelf	Body;Body;Body	0.844052	0.00119165
cg26525025	chr12	52521183		OpenSea		0.699532	0.0011922
cg14768892	chr15	39915931		OpenSea	Body	-1.64696	0.00119238
cg19532728	chr11	65129859		OpenSea		0.687647	0.00119249
cg19693031	chr1	145441552		OpenSea	3'UTR	0.930949	0.00119319
cg22282672	chr5	121465223		OpenSea	1stExon;5'UTR	0.582385	0.00119553
cg11689994	chr10	63887754		OpenSea		0.726034	0.00119702
cg09931783	chr12	123469669	chr12:123470553-123471102	N_Shore	3'UTR	0.870769	0.00119838
cg06285596	chr3	130452940		OpenSea	Body	0.636855	0.00119987
cg00228931	chr1	19716911		OpenSea	Body;Body;Body;Body	0.67931	0.00120244
cg18949824	chr11	94519892		OpenSea	Body;Body	0.640957	0.00120345
cg19360943	chr12	6762431		OpenSea	Body;Body;Body;Body;Body;Body	-1.99622	0.00120523
cg20659303	chr5	75629430		OpenSea	3'UTR;Body	1.10446	0.00120872
cg16768784	chr15	98619421		OpenSea		0.75675	0.00120912
cg08959878	chr2	2710266		OpenSea		0.675874	0.00121032
cg24309152	chr1	157125208		OpenSea		0.62074	0.00121187
ch.7.135065R	chr7	2696746	chr7:2697934-2698204	N_Shore	Body	-0.59431	0.00121227
cg09323079	chr10	115476444		OpenSea	Body;Body;Body;Body;Body;Body;Body	1.12808	0.00121727
cg21188533	chr3	53700263		OpenSea	Body;Body;Body	1.03359	0.00121791
cg07958818	chr1	19767194		OpenSea	Body;Body;Body;Body	0.791544	0.00121905
cg16014606	chr11	10715221		OpenSea	1stExon;5'UTR;1stExon;5'UTR;TSS200	0.657221	0.00121948
cg01466011	chr3	156837590	chr3:156837983-156838351	N_Shore		0.581479	0.00122025
cg05695631	chr12	97305532		OpenSea	5'UTR;Body;Body;Body	0.888505	0.00122086
cg02193187	chr16	1583630	chr16:1583809-1584641	N_Shore	5'UTR;TSS200;Body	0.605224	0.00122087
cg02927618	chr12	110440527	chr12:110437137-110437651	S_Shelf	Body	1.24421	0.00122132
cg26085663	chr2	55537146		OpenSea	Body;Body;Body	0.871347	0.00122176
cg24136700	chr17	17696044	chr17:17697710-17698063	N_Shore	5'UTR	0.696722	0.00122186
cg05514853	chr5	58400401		OpenSea	Body;Body;Body;Body;Body;Body	1.10094	0.00122231
cg14017705	chr20	24754564		OpenSea		-1.20416	0.00122342
cg25499661	chr6	127622858		OpenSea	3'UTR;3'UTR;Body;Body;Body	0.690711	0.00122424
cg15942601	chr5	172000372		OpenSea		0.912324	0.0012268
cg11612354	chr5	157023724		OpenSea		-1.48055	0.00122832
cg11117649	chr4	77898985		OpenSea	5'UTR;Body	1.18317	0.0012342
cg02372435	chr2	2850104		OpenSea		0.962993	0.00123433
cg25769566	chr6	31651278	chr6:31650648-31651292	Island		0.58698	0.00123475
cg15032615	chr9	139716215	chr9:139715663-139716441	Island	Body;Body	0.978149	0.00123644
cg02535219	chr16	11876908		OpenSea	TSS1500	0.965209	0.00123772
cg26806588	chr1	65446986		OpenSea	Body	0.623526	0.00123861
cg24499627	chr10	73533891	chr10:73533091-73533492	S_Shore	TSS1500;Body	-0.862143	0.00124275
cg04192168	chr15	64806741		OpenSea	Body	0.889056	0.00124642
cg19410209	chr5	121523440		OpenSea		0.901625	0.00124851
cg00085438	chr3	152049980		OpenSea	Body;Body;Body;Body;Body;Body;Body	0.669687	0.0012499
cg04051640	chr12	2488416		OpenSea	Body;Body;Body;Body;Body;Body;Body;Body;Body;Body;Body;Body;Body;Body;Body;Body;Body;Body;Body;Body;Body;Body;Body	0.603565	0.00125063
cg26893515	chr8	129342187		OpenSea		1.345	0.00125069
cg08528287	chr9	33168077	chr9:33166700-33167934	S_Shore	TSS1500;Body;Body;Body	0.834299	0.00125083
cg02338840	chr2	207931932		OpenSea		0.718214	0.00125817
cg18198306	chr6	153303350	chr6:153303408-153304973	N_Shore	5'UTR;Body	-0.594182	0.00125959
cg25865120	chr15	48625058	chr15:48623185-48624651	S_Shore	Body;Body;Body	-1.02258	0.00126903
cg23014425	chr17	46648525		OpenSea	5'UTR	0.892025	0.0012694
cg24810473	chr5	139090314	chr5:139088812-139091024	Island		1.05616	0.0012711
cg18477820	chr5	134684795		OpenSea	Body;Body;Body;Body	1.25261	0.00127127
cg07744152	chr16	155006		OpenSea	Body;Body;Body;Body;Body	1.02444	0.00127229
cg13938107	chr11	63812843		OpenSea	Body	0.625144	0.00127483
cg19940644	chr1	12112386		OpenSea		-0.793605	0.00127485
cg22607264	chr1	108309874		OpenSea	Body	0.714467	0.00127492
cg17088014	chr8	134066590		OpenSea	Body;Body;Body;Body	1.29096	0.00127715
cg02648003	chr10	13545382		OpenSea	TSS1500;TSS1500	0.713231	0.0012774
cg03403093	chr2	99132041		OpenSea	5'UTR;5'UTR;5'UTR;5'UTR	0.891099	0.0012808
cg23052020	chr6	106960170	chr6:106959764-106960985	Island	1stExon;5'UTR	-0.65866	0.00128165
cg04753874	chr12	122442856		OpenSea		0.716005	0.00128266
cg25580656	chr14	104197160	chr14:104193901-104194627	S_Shelf	Body	1.12336	0.00128318
cg17736308	chr15	52774434		OpenSea	Body;Body	-0.998947	0.00128425
cg05492412	chr8	117899970		OpenSea		-0.583149	0.00128783
cg03466986	chr3	13617171		OpenSea	Body;Body;Body	0.614825	0.00128798
cg21415952	chr10	5883061	chr10:5882303-5882635	S_Shore		-1.06729	0.00128821
cg15787039	chr15	32934185		OpenSea	5'UTR;5'UTR	1.08233	0.00129488
cg15851317	chr14	104102231		OpenSea	5'UTR;5'UTR;5'UTR	0.747274	0.00129613
cg13671730	chr17	18836108		OpenSea		0.581813	0.0012981
cg13172001	chr2	88390175		OpenSea	Body	0.922497	0.00129839
cg13292098	chr14	23764479		OpenSea		0.625165	0.00129877
cg09783609	chr11	36322367		OpenSea	5'UTR	0.900828	0.00129897
cg12804716	chr14	58604949		OpenSea	Body	0.581637	0.00129922
cg19689322	chr1	41284639	chr1:41284847-41285149	N_Shore	Body;Body	0.718391	0.00130434
cg25913647	chr5	76248131	chr5:76249435-76250528	N_Shore	TSS1500	1.1546	0.00130541
cg04845871	chr1	207996319		OpenSea		1.03065	0.00130545
cg13601925	chr3	155608699		OpenSea	Body	1.1978	0.00130779
cg12689529	chr11	126335883		OpenSea	Body;Body	-0.862044	0.00130914
cg26976906	chr14	71939129		OpenSea		0.917971	0.00131413
cg26171695	chr18	46392954		OpenSea		1.17142	0.00131746
cg05006285	chr12	6501933		OpenSea		0.927253	0.00132035
cg13690357	chr18	55731770		OpenSea	Body;Body;Body;5'UTR	-0.87643	0.00132309
cg12572117	chr17	55370758		OpenSea	Body;Body	1.01654	0.00132362
cg04494800	chr6	149775853	chr6:149777792-149778189	N_Shore	Body	1.09862	0.00132658
cg10163955	chr10	8101402	chr10:8100384-8100768	S_Shore	Body;Body	0.685146	0.00132661
cg12055515	chr2	66735203		OpenSea	Body	0.927405	0.00132901
cg02589986	chr2	7027871		OpenSea	Body	1.00907	0.0013293
cg24319623	chr3	101811636		OpenSea		0.659974	0.00132946
cg11902728	chr19	35786580	chr19:35786551-35786962	Island	Body;Body	0.750704	0.00133484
cg11605394	chr9	136592426		OpenSea	Body;Body	-1.30753	0.00133494
cg21321579	chr16	2094109	chr16:2097465-2098365	N_Shelf	Body	0.824918	0.00133852
cg21108859	chr12	122330195	chr12:122326482-122327044	S_Shelf	Body	0.607965	0.00133935
cg18361892	chr18	56383450		OpenSea	Body;Body	1.14836	0.00133959
cg05396897	chr1	247611448	chr1:247614695-247614944	N_Shelf	Body;Body;Body;Body;Body	0.814227	0.0013431
cg20100049	chr11	67979188	chr11:67980011-67982068	N_Shore	5'UTR;5'UTR	0.691663	0.00134595
cg26303577	chr20	4100417		OpenSea		1.03197	0.00134616
cg13740929	chr6	31651291	chr6:31650648-31651292	Island		0.913442	0.00134704
cg21556470	chr14	56777451		OpenSea		1.15552	0.00134866
cg16728653	chr19	909521	chr19:911689-911996	N_Shelf	Body	0.634357	0.00134889
cg06729997	chr2	106048284		OpenSea	5'UTR	0.705588	0.00134908
cg01252023	chr11	67207574	chr11:67203319-67203662	S_Shelf	Body;Body	0.733366	0.00134978
cg01569898	chr2	182628996		OpenSea		1.03431	0.00135158
cg14619304	chr17	29139735		OpenSea	Body;Body	0.789911	0.00135394
cg00015801	chr4	170175974		OpenSea	Body	1.19695	0.0013546
cg25386133	chr1	155217830	chr1:155220082-155220549	N_Shelf	Body;Body	-0.592189	0.00135496
cg08298946	chr12	13301010		OpenSea		0.874726	0.0013562
cg18445438	chr11	118790354		OpenSea		1.08344	0.00135764
cg12038299	chr1	238791597		OpenSea		-0.677872	0.00135847
cg16053984	chr12	85716701		OpenSea		-0.693989	0.00136255
cg12196780	chr9	21335701	chr9:21335125-21335560	S_Shore	TSS1500	0.820853	0.00136401
cg27182070	chr1	28218282		OpenSea	3'UTR	1.2908	0.00136634
cg26897909	chr1	206629196		OpenSea	Body;Body;3'UTR	0.947774	0.00136655
cg19269033	chr5	131419179		OpenSea		1.05598	0.00136821
cg18552413	chr1	159174610		OpenSea	TSS1500;5'UTR;1stExon	0.785488	0.00136874
cg04609257	chr7	100882286		OpenSea	TSS1500;TSS200	1.30494	0.00137002
cg07502661	chr2	43398339	chr2:43398040-43398276	S_Shore		0.635957	0.00137338
cg05707655	chr17	908690	chr17:909981-910442	N_Shore	3'UTR;3'UTR;3'UTR	0.916124	0.0013743
cg05957504	chr5	124014639		OpenSea	Body	0.812055	0.00137556
cg24391912	chr15	100259320		OpenSea		-1.25602	0.00137941
cg06829659	chr5	96257534		OpenSea		1.27461	0.001381
cg09897881	chr15	86195808		OpenSea	Body;Body;Body	1.19438	0.0013815
cg03391528	chr21	35348304		OpenSea		-1.27285	0.00138162
cg06568744	chr9	128047310		OpenSea	5'UTR;5'UTR;5'UTR	0.882623	0.00138506
cg07352390	chr6	119948361		OpenSea		0.6971	0.00138664
cg03354554	chr11	9781412	chr11:9779592-9780470	S_Shore		-1.24216	0.00138713
cg07975212	chr1	26057394		OpenSea	Body;Body	-1.08854	0.00138739
cg04509882	chr3	184038317		OpenSea	Body;Body;Body;Body;1stExon;5'UTR	1.00563	0.00138752
cg18485925	chr8	101912744		OpenSea		-0.593429	0.00138774
cg20800004	chr1	155698945		OpenSea	Body;Body;Body;Body;Body	1.10842	0.00139073
cg07735194	chr10	11443188		OpenSea		-0.639316	0.00139095
cg25450819	chr5	37717768		OpenSea	Body	1.03532	0.00139214
cg15697019	chr7	77357984		OpenSea	Body	1.12199	0.00139888
cg10495393	chr2	208402967		OpenSea	5'UTR;5'UTR	0.689111	0.00139978
cg05323251	chr19	10449942	chr19:10443688-10446022	S_Shelf	Body	0.734633	0.00140027
cg14330919	chr8	82045184		OpenSea		-1.73914	0.00140234
cg14595618	chr10	71135446		OpenSea	Body;Body;Body;Body;Body	1.1973	0.00140498
cg21170629	chr17	48546341	chr17:48545570-48546900	Island	TSS200;Body;Body;Body;Body;Body;Body;Body	0.762994	0.00140687
cg25165886	chr1	154150702		OpenSea	TSS200;Body;Body;Body;Body;Body;Body;Body;Body;Body	1.106	0.00140689
cg15770702	chr17	43384845		OpenSea	5'UTR	0.726489	0.00140912
cg05662676	chr6	37170837		OpenSea		0.907348	0.00140979
cg07336872	chr6	150393535	chr6:150389943-150390558	S_Shelf		-0.709789	0.00141246
cg06756927	chr2	16499491		OpenSea		0.933756	0.00141253
cg15299233	chr15	75162173	chr15:75165373-75165903	N_Shelf	Body	0.585341	0.00141309
cg07651914	chr7	100881986		OpenSea	TSS1500	0.910884	0.00141664
cg20258698	chr7	47556811		OpenSea	5'UTR	1.1076	0.00141932
cg15241106	chr15	69385944		OpenSea	Body;Body	0.73363	0.00142262
cg02749265	chr10	77043546		OpenSea	Body	0.761528	0.00142452
cg24105096	chr2	232486549		OpenSea		-1.18968	0.00142763
cg22384418	chr3	72455205		OpenSea	Body	0.766269	0.00143259
cg01637734	chr1	157811303		OpenSea	Body	0.591144	0.00143311
cg16505702	chr8	132936219		OpenSea	Body	-0.816527	0.00144005
cg25100871	chr3	52039819		OpenSea		0.723331	0.00144116
cg01261194	chr1	3340124	chr1:3342012-3342806	N_Shore	Body;Body	0.697091	0.00144917
cg27394566	chr14	105391635		OpenSea	5'UTR	0.705398	0.00145025
cg26202327	chr2	233193151		OpenSea	Body;Body;Body;Body	-1.01311	0.0014521
ch.2.1028977R	chr2	43171019		OpenSea		-0.719449	0.0014528
cg17254383	chr17	53363128		OpenSea	Body	1.12566	0.00145344
cg01748892	chr7	27184667	chr7:27182613-27185562	Island	TSS1500	0.715524	0.00145997
cg05147525	chr12	6717762	chr12:6715500-6715829	S_Shore	TSS1500	0.680683	0.00146183
cg14104339	chr10	121412169	chr10:121410566-121411827	S_Shore	Body	0.625229	0.00146207
cg03332895	chr5	149926498		OpenSea	Body;Body	0.698108	0.0014646
cg22778120	chr22	45094531	chr22:45097755-45098801	N_Shelf	5'UTR;5'UTR;5'UTR;5'UTR	0.876244	0.00146465
cg00754989	chr15	72530044		OpenSea		0.693077	0.00146724
cg24136815	chr16	66920837		OpenSea	3'UTR	0.934057	0.00147049
cg25501720	chr5	138427539		OpenSea	Body;Body	0.713369	0.00147256
cg02303074	chr7	2449916		OpenSea	5'UTR;5'UTR;5'UTR	1.24965	0.0014727
cg21206277	chr19	4048075	chr19:4047754-4048428	Island	Body	0.918867	0.00147381
cg25287071	chr1	226878419		OpenSea	Body	1.22872	0.00147694
cg14503291	chr17	47838533	chr17:47840834-47841377	N_Shelf	Body	1.08948	0.00147765
cg17696184	chr13	21578706		OpenSea	Body	1.18871	0.00148019
cg12828145	chr1	194457955		OpenSea		-0.789928	0.00148344
cg13046164	chr2	99224758	chr2:99224681-99225322	Island	TSS1500;Body	-0.602947	0.00148747
cg06373870	chr4	81117853	chr4:81118137-81118603	N_Shore	TSS1500;5'UTR	0.834038	0.00149074
cg11838868	chr5	131724046		OpenSea	Body;Body	0.846811	0.0014956
cg10671830	chr4	7652103		OpenSea	Body	-1.03208	0.00149922
cg24982532	chr4	169304803		OpenSea	Body	-1.009	0.00150112
cg22012981	chr3	58522689		OpenSea	5'UTR	0.879204	0.0015012
cg11388414	chr8	38665635		OpenSea	5'UTR;Body;Body	1.24111	0.0015059
cg27381584	chr17	80407749	chr17:80408294-80408879	N_Shore	5'UTR;5'UTR;5'UTR	-0.758972	0.00150668
cg14029001	chr6	41998500		OpenSea	5'UTR;5'UTR	0.940242	0.00150707
cg07701241	chr11	46367812	chr11:46368650-46369660	N_Shore	Body;TSS1500;Body	1.56583	0.00150995
cg08203231	chr5	52385556		OpenSea	Body;Body;Body;Body;Body;Body	0.791812	0.00151096
cg23667692	chr19	33615760		OpenSea	Body	1.12111	0.0015143
cg16165517	chr4	6277411		OpenSea	5'UTR;5'UTR	-0.628568	0.00151583
cg12003079	chr12	6984857	chr12:6982319-6982936	S_Shore		1.01509	0.00151615
cg25261265	chr1	157697049		OpenSea		0.605076	0.00151929
cg08346285	chr15	66662262		OpenSea		0.581695	0.0015193
cg25255025	chr14	70213212		OpenSea		-0.991968	0.0015198
cg02710015	chr12	55362424		OpenSea	Body;Body	1.28887	0.00152043
cg16117881	chr12	6264282		OpenSea		0.814991	0.00152045
cg21488396	chr11	127445168		OpenSea		-0.602808	0.00152087
cg00018783	chr1	54868743	chr1:54870853-54872476	N_Shelf	Body;Body;Body	0.617287	0.00152117
cg07496649	chr1	156261005	chr1:156261199-156261425	N_Shore	Body;Body	1.01035	0.0015221
cg16968985	chr17	27313254	chr17:27312969-27313283	Island	Body;Body	0.595346	0.0015289
cg10427501	chr9	112362488		OpenSea		0.701869	0.00152981
cg04408549	chr12	89938479		OpenSea		0.580716	0.00153025
cg09281145	chr2	161274445		OpenSea	Body;Body	1.27881	0.00153058
cg22674577	chr3	36343992		OpenSea		0.724654	0.0015345
cg11086127	chr20	2902436		OpenSea	TSS1500;5'UTR;5'UTR	0.838429	0.00153668
cg09765538	chr8	18797459		OpenSea	Body	0.852159	0.00153701
cg02048812	chr14	100448920		OpenSea		0.683622	0.00153747
cg25287198	chr4	183728479	chr4:183729059-183729344	N_Shore		0.743648	0.00153836
cg16559268	chr6	143193224		OpenSea	5'UTR	0.861668	0.00154155
cg13797079	chr1	43825337	chr1:43824134-43825059	S_Shore	Body	-0.636787	0.00154167
cg12801027	chr15	35918860		OpenSea	Body	0.589499	0.00154277
cg10513808	chr7	32294758		OpenSea	Body	0.647965	0.0015458
cg15627464	chr12	124985655		OpenSea	5'UTR;5'UTR	0.693874	0.00154647
cg07388950	chr2	106370672		OpenSea	5'UTR;5'UTR	1.06452	0.00154906
cg09951596	chr8	116791736		OpenSea		1.0461	0.00155106
cg00094538	chr7	142505684		OpenSea		-1.25929	0.00155301
cg06807095	chr8	124849453		OpenSea		1.33872	0.00155317
cg02148612	chr1	248018816	chr1:248020330-248021252	N_Shore		0.634004	0.00155563
cg02114351	chr12	117110379		OpenSea		-0.732839	0.00155708
cg13990947	chr9	19128801	chr9:19127179-19127880	S_Shore	TSS1500	0.906752	0.00155743
cg20639618	chr4	183729073	chr4:183729059-183729344	Island		1.02444	0.00156054
cg19726712	chr8	98790327	chr8:98787835-98788874	S_Shore	Body	0.91082	0.0015614
cg11235253	chr5	14464490	chr5:14461130-14461463	S_Shelf	Body	0.986356	0.00156144
cg19434000	chr1	11415810		OpenSea		-1.03911	0.00156349
cg01551539	chr2	144238411		OpenSea	Body	0.862193	0.0015645
cg20272595	chr7	99717190		OpenSea	TSS200;TSS200;TSS200;TSS200;Body	-0.8614	0.00156873
cg05562612	chr22	31558631	chr22:31556124-31556466	S_Shelf	5'UTR;5'UTR;Body;Body;Body;Body	1.17798	0.00156898
cg22827719	chr3	169345735		OpenSea	5'UTR;Body	0.686092	0.00156981
cg19689077	chr18	60014471		OpenSea	Body;Body;Body;Body;Body	1.14455	0.00157301
cg23401251	chr2	27683905		OpenSea	Body	1.26858	0.00157646
cg04914660	chr2	213823560		OpenSea		0.846359	0.00158058
cg09056595	chr7	106452600		OpenSea		-1.36635	0.00158416
cg04811945	chr4	15779709	chr4:15779998-15780729	N_Shore	TSS1500	-0.693831	0.00158729
cg04122449	chr11	114086731		OpenSea	Body;Body	0.71865	0.00158733
cg03723227	chr8	134467474		OpenSea	3'UTR;3'UTR	0.609556	0.00158815
cg21959618	chr2	100498600		OpenSea	Body;Body	0.916172	0.00159034
cg16589830	chr1	212284214		OpenSea		1.47757	0.00159064
cg07629204	chr10	44274107		OpenSea		0.852657	0.00159245
cg07565956	chr17	7381288	chr17:7382266-7382710	N_Shore	5'UTR;5'UTR	1.30178	0.00159489
cg20751430	chr6	112081257		OpenSea	TSS1500;5'UTR	1.44081	0.00159612
cg02818170	chr19	3336941		OpenSea		0.867187	0.00159662
cg04062369	chr17	77756453	chr17:77758568-77758865	N_Shelf	Body	0.91812	0.00160062
cg27174577	chr15	74300224		OpenSea	Body;Body;Body;Body;Body;Body;Body;Body;Body	1.22277	0.00160181
cg08461339	chr2	241459227	chr2:241459632-241460047	N_Shore	Body;Body	0.984428	0.00160247
cg12527995	chr1	53103294	chr1:53098629-53099303	S_Shelf	Body	-1.55944	0.00160304
cg00052772	chr6	33245804	chr6:33244677-33245554	S_Shore	1stExon	0.942394	0.00160434
cg20320472	chr11	67025026		OpenSea	3'UTR;Body	1.07345	0.00160475
cg10169653	chr21	36599791		OpenSea		-1.00909	0.00160698
cg02914097	chr3	31118948		OpenSea		0.882463	0.00161069
cg05386769	chr2	218681558		OpenSea	Body	0.7069	0.00161234
cg04609952	chr2	16085893	chr2:16079801-16083032	S_Shelf	Body	1.02263	0.00161395
cg00001801	chr8	107299451		OpenSea	5'UTR;5'UTR	0.7495	0.00161732
cg12882189	chr17	80402891	chr17:80401644-80401858	S_Shore	Body;Body;Body	0.783775	0.00161993
cg16758086	chr1	6173356		OpenSea	Body	0.679132	0.00162165
cg19340575	chr14	22965682		OpenSea		0.868486	0.00162204
cg08224390	chr9	127299125		OpenSea	Body;Body;Body	0.758987	0.00162227
cg19866584	chr5	95196871		OpenSea		1.08507	0.00162425
cg20331390	chr19	36716187		OpenSea	5'UTR;5'UTR;5'UTR	-1.03204	0.00162718
cg14415833	chr2	217150663		OpenSea	Body	0.960734	0.00162774
cg12663614	chr15	49924465		OpenSea	Body;Body	0.603779	0.00162798
cg20265803	chr19	46917036	chr19:46916587-46916862	S_Shore	TSS200	0.733341	0.00163028
cg05122026	chr11	75114223	chr11:75110493-75110924	S_Shelf	TSS1500;Body	0.755591	0.0016309
cg27341747	chr6	126375816		OpenSea		0.800566	0.00163096
cg01110839	chr11	47437783		OpenSea	3'UTR;3'UTR	1.75512	0.00163413
cg01812927	chr12	124901281	chr12:124901064-124901441	Island	Body;Body	1.52975	0.00163415
cg01001422	chr19	13135631	chr19:13135317-13136169	Island	Body;Body;Body	0.867534	0.00163493
cg21067465	chr11	86304288		OpenSea	Body;Body;Body	0.766375	0.00164238
cg16214653	chr15	100048500		OpenSea		-0.719697	0.00164529
cg01654404	chr1	6879537		OpenSea	Body;Body;Body;Body	1.13209	0.00164699
cg23744755	chr10	106096667	chr10:106097595-106098556	N_Shore	5'UTR	-0.901879	0.00165076
cg22413912	chr7	2255758		OpenSea	Body;Body;Body;Body;Body	-0.862523	0.00165288
cg05403469	chr11	2322781		OpenSea	Body;TSS1500;Body	1.14024	0.00165309
cg07330123	chr16	3005479		OpenSea		0.919099	0.00165325
cg04632887	chr20	3065559	chr20:3063005-3064146	S_Shore	TSS200	0.720462	0.00165509
cg16243898	chr9	72387129		OpenSea		0.825336	0.00166068
cg09329151	chr12	42632601	chr12:42631224-42632619	Island	TSS1500;TSS1500;TSS1500;TSS1500;TSS1500	0.582096	0.00166244
cg04058516	chr19	49465843	chr19:49468372-49469376	N_Shelf		0.882342	0.00166356
cg13754259	chr10	101294337	chr10:101294443-101297263	N_Shore	Body	0.735565	0.00166442
cg21086917	chr13	91699411		OpenSea		0.628472	0.00166468
cg06468672	chr2	165696560	chr2:165697470-165698893	N_Shore	TSS1500;Body;Body;Body;Body	0.773454	0.00166506
cg08353209	chr10	46033262		OpenSea	5'UTR	0.59944	0.00166577
cg00767948	chr3	61940979		OpenSea	Body	0.805296	0.00166977
cg26972389	chr5	169407753		OpenSea	TSS200;Body	1.00504	0.00167061
cg04839576	chr9	109975923		OpenSea		-0.788419	0.00167622
cg16939977	chr16	57673067		OpenSea	TSS200;TSS200;5'UTR;5'UTR;5'UTR;5'UTR;5'UTR;5'UTR;5'UTR;5'UTR;5'UTR	0.672592	0.0016776
cg12557948	chr17	27273540	chr17:27276219-27278877	N_Shelf	Body;Body;Body	0.990211	0.00167766
cg19757176	chr1	154128041		OpenSea	3'UTR;3'UTR;TSS1500;3'UTR;3'UTR;TSS1500	0.885922	0.00167834
cg03843031	chr20	44440947	chr20:44440946-44441655	Island	TSS1500;TSS1500;TSS1500;TSS1500;TSS1500;TSS1500	0.774109	0.00168619
cg04982488	chr10	116103698		OpenSea	Body;Body	0.806434	0.00168693
cg11709788	chr2	47315888		OpenSea	Body	1.12224	0.00168772
cg12307391	chr21	36366149		OpenSea	Body	0.717514	0.00169087
cg25366408	chr12	53907606		OpenSea	3'UTR;3'UTR;TSS200;Body	1.29044	0.00169355
cg11037184	chr3	151391953		OpenSea	Body	0.843154	0.00169398
cg18080509	chr6	74009455	chr6:74008820-74009456	Island	Body	0.719041	0.00170031
cg13787850	chr9	102195951		OpenSea		-0.809803	0.00170251
cg23551720	chr17	46633726	chr17:46631800-46632212	S_Shore	5'UTR	0.650266	0.0017031
cg19100778	chr11	116873738		OpenSea	Body;Body;5'UTR	1.15609	0.00170375
cg08637163	chr5	7858205		OpenSea		1.54058	0.00170652
cg03441770	chr4	81128845	chr4:81128229-81128691	S_Shore		0.662468	0.00170696
cg03847103	chr14	50802253		OpenSea	Body;Body	0.865829	0.00170764
cg05858442	chr3	157169997		OpenSea	Body;Body;Body	0.722812	0.00170961
cg09397888	chr21	39859894		OpenSea	Body;Body;Body;Body;Body;Body;5'UTR;5'UTR;Body	0.908383	0.00171322
cg15362386	chr17	53134147		OpenSea	Body	0.865729	0.00171845
cg00481600	chr15	65503829		OpenSea	5'UTR;1stExon	0.826595	0.00172
cg17587427	chr5	159904740		OpenSea		0.884368	0.00172249
cg25830869	chr14	20946069		OpenSea	3'UTR	1.50769	0.00172599
cg11018363	chr8	27941436		OpenSea	TSS200	-1.1283	0.00172683
cg17226042	chr1	37973652		OpenSea	Body	1.1937	0.00172814
cg08199620	chr19	3068434		OpenSea		0.953574	0.0017313
cg17489908	chr10	8101566	chr10:8100384-8100768	S_Shore	Body;Body	0.815321	0.00173196
cg22194548	chr2	37158343		OpenSea	Body	0.660734	0.00173226
cg09711488	chr2	225791348		OpenSea	Body;Body	1.15142	0.00173507
cg09592221	chr11	122618420		OpenSea	Body	-0.876836	0.00174171
cg24603481	chr1	44884784	chr1:44883136-44884272	S_Shore	Body	0.633546	0.00174426
cg22663503	chr18	9885722		OpenSea	1stExon;5'UTR;1stExon;5'UTR	-0.876956	0.00174477
cg16271200	chr20	6074933		OpenSea	Body	0.878454	0.00174559
cg10255761	chr3	49210029	chr3:49208629-49209196	S_Shore	5'UTR	0.767762	0.00174587
cg07110659	chr1	85313079		OpenSea	Body	1.24291	0.00174654
cg25465557	chr11	62269149		OpenSea	Body	0.824862	0.00174712
cg20645656	chr2	27943136		OpenSea		-0.92744	0.00175167
cg00546666	chr20	44598621	chr20:44599805-44601207	N_Shore	Body	0.590774	0.00175588
cg12397538	chr2	205890725		OpenSea	Body;Body;Body;Body	0.937368	0.0017578
cg12048965	chr10	3848384		OpenSea		-1.39327	0.0017598
cg13424229	chr3	148581837		OpenSea	TSS1500	0.885641	0.00176019
cg23604266	chr2	7101021		OpenSea	5'UTR	1.24195	0.00176023
cg23672472	chr7	95951587	chr7:95950779-95951636	Island	TSS200;TSS200;TSS200	-0.665933	0.00176129
cg21765178	chr20	47407881		OpenSea	Body	0.640447	0.00176524
cg16536918	chr20	3065403	chr20:3063005-3064146	S_Shore	TSS200	0.679157	0.00176574
cg02879453	chr16	50321818		OpenSea	TSS200	1.05582	0.00176765
cg23842890	chr1	11968979		OpenSea		-0.825794	0.00176888
cg17996699	chr2	213844453		OpenSea		1.3563	0.00177126
cg24644436	chr10	135202906	chr10:135203101-135203316	N_Shore	Body;Body;3'UTR	-0.774275	0.00177371
cg19695507	chr10	13526193		OpenSea	Body;Body	-1.15436	0.00177376
cg24955642	chr19	39403745		OpenSea	TSS1500	0.9151	0.00177908
cg24020890	chr2	152587328		OpenSea	Body;Body;Body;Body	1.07616	0.00177969
cg02897527	chr10	88699338	chr10:88702315-88703322	N_Shelf	Body	-0.897288	0.00178173
cg08401758	chr16	87887443		OpenSea	Body	1.0486	0.00178174
cg17675386	chr10	121260443		OpenSea	Body;Body	0.591452	0.00178336
cg09945032	chr3	38871019		OpenSea		-0.670987	0.00178588
cg16353345	chr18	55289325	chr18:55288640-55289482	Island	TSS200	0.588388	0.00178688
cg23678254	chr14	55647471		OpenSea	Body;Body	0.795102	0.00178967
cg13695726	chr21	43482150		OpenSea	TSS1500;TSS1500	0.739882	0.00179007
cg01579949	chr16	81907013		OpenSea	Body	0.747785	0.00179077
cg04490007	chr19	17827930	chr19:17830104-17830646	N_Shelf		0.629121	0.00179351
cg19039673	chr6	90887871		OpenSea	5'UTR;5'UTR	0.836355	0.00179385
cg07487685	chr12	4387662	chr12:4383193-4384405	S_Shelf	Body	0.648615	0.00179637
cg00180963	chr15	45626808		OpenSea		0.665264	0.00179847
cg00614959	chr4	720870	chr4:724335-726070	N_Shelf	5'UTR	1.10055	0.00179848
cg04165759	chr1	150448943		OpenSea	3'UTR	0.827161	0.00179899
cg05104052	chr1	230245764		OpenSea	Body;Body	-1.18148	0.00180183
cg09748936	chr3	127356529		OpenSea	Body	-1.11439	0.00180348
cg01874808	chr5	150074466		OpenSea	Body	1.31203	0.00180602
cg11057802	chr11	128567014	chr11:128562671-128565011	S_Shelf	TSS1500;5'UTR;5'UTR;5'UTR;Body	1.02758	0.00180753
cg15493737	chr13	29113107		OpenSea		0.625692	0.00181145
cg05345283	chr11	941207	chr11:943737-944142	N_Shelf	Body	0.70326	0.00181372
cg14910025	chr8	124125149		OpenSea	Body;Body	0.639339	0.00181869
cg18922941	chr17	68030429		OpenSea		1.18852	0.00182006
cg26466027	chr3	45989744		OpenSea	3'UTR;Body	0.865477	0.00182029
cg03779937	chr2	173319893		OpenSea	Body;Body	1.55112	0.00182093
cg03620325	chr11	73796909		OpenSea	Body;Body	1.62402	0.00182205
cg27443377	chr3	132843738		OpenSea	1stExon;5'UTR;5'UTR;5'UTR	0.62679	0.00182537
cg20559059	chr10	134178970		OpenSea	Body;Body;Body	1.03169	0.00182793
cg10922280	chr16	68034227		OpenSea	TSS1500	0.832805	0.00182845
cg03499095	chr8	121465192		OpenSea	Body	0.725559	0.00183412
cg20336210	chr5	50006983		OpenSea	Body;Body;Body	0.739346	0.00183464
cg26318645	chr21	34447551	chr21:34442206-34444543	S_Shelf		0.766853	0.00183635
cg07506356	chr14	43511620		OpenSea		0.979079	0.00183915
cg24937877	chr1	11444066		OpenSea		-0.70393	0.00184188
cg08645860	chr16	85969301		OpenSea		-0.899021	0.00184395
cg09360041	chr1	94587905		OpenSea	TSS1500	-0.63739	0.00184597
cg17485717	chr11	33081126		OpenSea	Body;Body	1.38279	0.00184713
cg00509772	chr20	32273129	chr20:32273557-32274505	N_Shore	Body	-1.02272	0.00184788
cg02246952	chr22	35840500		OpenSea		0.893948	0.00185271
cg09581673	chr4	38386635		OpenSea		0.626898	0.0018541
cg10687730	chr2	74123985		OpenSea	5'UTR;5'UTR	1.08704	0.00185516
cg13298859	chr7	2551996		OpenSea	TSS200	0.728829	0.00185603
cg01153498	chr2	17936530	chr2:17934555-17935902	S_Shore	TSS1500;TSS1500;5'UTR;5'UTR	-0.825124	0.00185783
cg20744163	chr10	80999841	chr10:81002109-81003687	N_Shelf	Body	1.15175	0.0018611
cg19999212	chr3	131096964	chr3:131100341-131101151	N_Shelf		0.728013	0.00186191
cg27093918	chr16	69564625		OpenSea		-0.822451	0.00186609
cg04346459	chr6	41068666	chr6:41068475-41069343	Island	3'UTR;3'UTR;TSS200	0.607253	0.00186787
cg23098235	chr17	46634466	chr17:46631800-46632212	S_Shelf	5'UTR	0.78414	0.00186929
cg09350710	chr15	39432308		OpenSea		0.867763	0.00186939
cg02203635	chr7	2597979	chr7:2598550-2599203	N_Shore	TSS1500;TSS1500	0.726882	0.00187171
cg20272935	chr11	67765720	chr11:67764918-67765256	S_Shore	Body	-0.644635	0.00187289
cg22165522	chr14	22930883		OpenSea		1.0191	0.00187316
cg15620646	chr2	74555784		OpenSea	5'UTR	-0.740979	0.00187387
cg05382301	chr16	22046638		OpenSea	Body	1.28053	0.00187746
cg11193423	chr2	67623159	chr2:67624372-67624844	N_Shore	TSS1500	-0.590773	0.00187889
cg14708360	chr2	129396420		OpenSea		1.16814	0.00188114
cg01677834	chr9	108168280		OpenSea		-0.900727	0.00188325
cg00588694	chr9	78984705		OpenSea		1.00117	0.00188497
cg01388014	chr6	158820526		OpenSea	Body;Body	0.900968	0.0018856
cg14845179	chr1	44876863	chr1:44871109-44874047	S_Shelf	5'UTR	0.785758	0.00188751
cg26802802	chr12	124221672		OpenSea	Body	1.09852	0.00188802
cg10233631	chr5	149931132		OpenSea	Body;Body	0.630332	0.00189062
cg19761245	chr4	41366989	chr4:41362252-41363639	S_Shelf	Body;Body;Body	0.708701	0.00189202
cg12743638	chr22	20192485		OpenSea	TSS1500	0.743733	0.00189291
cg05813673	chr4	53862521		OpenSea	Body	1.25389	0.00189307
cg00365672	chr6	43670600		OpenSea		0.752734	0.00189533
cg09768617	chr7	27908936		OpenSea	Body	1.09366	0.00189668
cg00851518	chr1	27676652	chr1:27675919-27678016	Island	Body	0.664527	0.00189721
cg20396110	chr15	74919916		OpenSea	Body;Body	0.872201	0.00189731
cg17004733	chr1	55682652	chr1:55680465-55681708	S_Shore		0.780188	0.00189877
cg03914277	chr4	3084890		OpenSea	Body	1.21392	0.00190062
cg07813031	chr1	61298421		OpenSea		0.933434	0.00190542
cg09953842	chr1	193377966		OpenSea		1.10876	0.00190542
cg13600984	chr6	119768126		OpenSea		1.07428	0.00190673
cg07391913	chr3	56818298		OpenSea	Body;Body	-0.842191	0.00190759
cg05735639	chr17	49021875	chr17:49021856-49022279	Island		0.70594	0.00190854
cg02292042	chr8	126103992	chr8:126103760-126104122	Island	1stExon;TSS200;5'UTR	-0.594302	0.00191052
cg21422605	chr1	85313514		OpenSea	Body	0.712801	0.00192134
cg05281407	chr1	204285551		OpenSea	5'UTR	0.85523	0.00192298
cg02710230	chr15	86296229		OpenSea		1.11972	0.00192331
cg20546935	chr12	113682215		OpenSea	Body;Body;5'UTR	1.15468	0.00192378
cg09764435	chr1	230348493		OpenSea	Body;Body	-1.21763	0.00193145
cg02727678	chr11	60589212		OpenSea		0.710224	0.00194003
cg22813951	chr14	65677184		OpenSea		-0.695275	0.00194015
cg09435170	chr4	184256627		OpenSea		-1.02284	0.00194044
cg01095463	chr9	33117746		OpenSea	Body	0.952189	0.00194669
cg19215003	chr1	111422722		OpenSea	5'UTR;5'UTR	1.38698	0.00194801
cg13479041	chr5	32496299		OpenSea		0.970407	0.0019499
cg13012015	chr2	181983380		OpenSea		0.602951	0.00195127
cg19174044	chr20	18446362	chr20:18447429-18448341	N_Shore	5'UTR	0.762	0.00195534
cg23371584	chr1	203275927	chr1:203274305-203275338	S_Shore	Body	0.838145	0.00195537
cg04454088	chr19	661432	chr19:662284-663337	N_Shore	Body	0.957611	0.00195597
cg11345693	chr17	79170810		OpenSea	Body;Body	0.743577	0.00195674
cg27576946	chr17	73893202	chr17:73892496-73893448	Island	TSS200	0.948396	0.00195775
cg12296335	chr12	662961		OpenSea	Body	0.711553	0.00196229
cg27341060	chr20	10055284		OpenSea	Body	-0.975787	0.00196246
cg26142076	chr6	41247118		OpenSea	Body;Body	0.993501	0.00196539
cg25396301	chr1	109186314		OpenSea		1.59219	0.00196681
cg05241536	chr10	121298236	chr10:121301478-121303169	N_Shelf	Body	0.817589	0.00197323
cg04820159	chr14	105251188	chr14:105251401-105251617	N_Shore	Body;Body;Body	0.644796	0.00197504
cg03866108	chr7	19091586		OpenSea		-0.633242	0.00197712
cg06731150	chr2	152699609		OpenSea	Body;Body;Body;Body	-0.585543	0.00197725
cg18209791	chr8	125274169		OpenSea		1.03278	0.00197868
cg18098839	chr3	167742700		OpenSea	Body	-0.964402	0.00197998
cg09834800	chr3	159743791		OpenSea	Body;Body	0.925477	0.00198007
cg08116450	chr8	38796146		OpenSea	Body	1.24409	0.00198008
cg15481493	chr11	35133274		OpenSea		1.487	0.00198109
cg18266828	chr17	46027572		OpenSea		0.868467	0.0019828
cg02016407	chr12	116806424		OpenSea		0.870485	0.00198461
cg07673098	chr22	37732800	chr22:37730551-37731415	S_Shore		-0.999723	0.0019847
cg07750161	chr5	149718952		OpenSea		-0.87739	0.00198516
cg16190478	chr21	45789122	chr21:45789090-45789373	Island	Body	0.890248	0.00199198
cg01146879	chr10	45098623		OpenSea		-0.688626	0.00199231
cg12911122	chr6	41516486	chr6:41513652-41516189	S_Shore	5'UTR;5'UTR;5'UTR	1.1876	0.00199304
cg05438378	chr15	67383736		OpenSea	Body	-1.12646	0.00199335
cg17250301	chr8	98228103		OpenSea	Body	1.0556	0.00199482
cg14825905	chr10	80994016		OpenSea	Body	0.803219	0.00199562
cg06235847	chr11	63382067	chr11:63381143-63382096	Island	TSS200;TSS200	0.614806	0.00200007
cg09923443	chr11	116802602		OpenSea	Body;Body;5'UTR	1.0757	0.00200108
cg08248600	chr11	65196654		OpenSea		0.770673	0.00200282
cg19209976	chr12	52278168		OpenSea		0.60395	0.00200743
cg04952324	chr7	73727108		OpenSea	5'UTR;5'UTR	1.31276	0.00200898
cg25162854	chr4	13983237		OpenSea		0.865032	0.00201376
cg27307975	chr15	58797839		OpenSea	Body	0.812133	0.00201534
cg09415366	chr10	134385407		OpenSea	Body	-0.943035	0.00201641
cg13482308	chr9	37002685	chr9:37002489-37002957	Island	Body	1.84109	0.00201687
cg18250864	chr1	246621463		OpenSea	Body	0.887277	0.00201868
cg02629138	chr11	112831915	chr11:112832524-112834490	N_Shore	TSS200;TSS200;TSS200	-0.656622	0.00201909
cg03918377	chr4	713674	chr4:713927-714137	N_Shore	5'UTR	-1.06073	0.00201994
cg10691323	chr1	204135787		OpenSea	TSS1500	0.594398	0.00202133
cg27118035	chr16	31891978		OpenSea	Body	1.08788	0.00203064
cg00658299	chr6	37587239		OpenSea		0.63538	0.00203101
cg16299559	chr2	218113120		OpenSea		0.780853	0.00203251
cg05719579	chr1	26010540		OpenSea	Body;Body	0.893769	0.00203402
cg21185661	chr5	61606676	chr5:61601617-61602930	S_Shelf	Body;Body;Body;Body	0.829363	0.0020384
cg23522480	chr2	100755547		OpenSea	5'UTR	0.786295	0.0020393
cg06618629	chr17	4437077	chr17:4439300-4439705	N_Shelf	Body	1.17289	0.00204488
cg00811436	chr5	142962690		OpenSea		-0.765029	0.0020479
cg11508532	chr4	53880838		OpenSea	Body	0.792568	0.0020486
cg22262738	chr20	34802798		OpenSea	Body;Body;Body;Body;Body	-0.695061	0.00205113
cg02682092	chr11	124647347		OpenSea	Body;Body;Body	0.766444	0.00205157
cg07271653	chr11	59575204	chr11:59578090-59578379	N_Shelf	Body	1.56786	0.00205397
cg06159340	chr16	30907560	chr16:30905549-30905783	S_Shore	TSS1500;TSS1500	0.972573	0.00205723
cg10280810	chr17	18835626		OpenSea		1.00172	0.00205843
cg20638976	chr5	35306666		OpenSea		-0.653497	0.00206175
cg13047724	chr2	153440054		OpenSea	Body	0.710891	0.00207022
cg03537687	chr1	193643594		OpenSea		0.610326	0.00207183
cg26181334	chr7	4832535	chr7:4832111-4832481	S_Shore		0.74215	0.00207389
cg26781524	chr16	81272080		OpenSea	TSS1500	0.904485	0.00207557
cg11563217	chr17	72897787		OpenSea		0.923008	0.002078
cg04920032	chr12	50262986		OpenSea	3'UTR	1.34911	0.00207992
cg04800555	chr15	68406543		OpenSea	Body	0.601583	0.00208003
cg02442900	chr2	234296642		OpenSea	Body;TSS200	0.786043	0.00208112
cg18174486	chr1	90404174		OpenSea		1.03887	0.00208206
cg20345125	chr17	72740970	chr17:72744428-72745952	N_Shelf	Body;Body;Body;Body	0.759497	0.00208338
cg05701192	chr10	21388541		OpenSea	Body;Body	0.639406	0.00208384
cg05756439	chr6	88632781		OpenSea		-1.55968	0.00208405
cg20226460	chr18	60867251		OpenSea	Body	1.43034	0.0020842
cg22078284	chr6	37635331		OpenSea	Body	1.04309	0.00208563
cg16589217	chr1	15841674		OpenSea	Body;Body;Body;Body;Body	0.611951	0.00208897
cg02244175	chr5	95178740		OpenSea		1.43106	0.00209005
cg04092803	chr13	47240378		OpenSea	Body;Body;Body	0.69918	0.00209127
cg22292345	chr3	47051533	chr3:47050486-47051609	Island	TSS1500	1.06694	0.00209216
cg11679293	chr6	16215975		OpenSea		1.24187	0.00209442
cg26660312	chr7	5271480	chr7:5267748-5268110	S_Shelf	3'UTR;3'UTR;3'UTR;3'UTR;3'UTR	1.19933	0.00209507
cg17546523	chr15	64151220		OpenSea		1.41565	0.00209546
cg17841227	chr2	203469451		OpenSea		0.695934	0.00209575
cg09015682	chr2	196363897		OpenSea		0.712188	0.00209859
cg09469285	chr2	196916694		OpenSea	Body	0.854074	0.00210165
cg17277833	chr2	43558544		OpenSea	Body;Body;Body	1.19914	0.00210412
cg24423435	chr20	2687363		OpenSea	Body	0.994346	0.00210803
cg05128504	chr5	38106218		OpenSea		0.784758	0.00210858
cg17758880	chr15	40593912		OpenSea	Body;Body;Body;Body	1.0099	0.00210992
cg02225893	chr1	160226592		OpenSea	Body;Body;Body;Body;5'UTR	0.983742	0.0021133
cg19325396	chr7	22396913	chr7:22396039-22396852	S_Shore	TSS1500	-0.724259	0.00211448
cg13871948	chr1	222071062		OpenSea		0.604944	0.00211678
cg10406027	chr16	11876912		OpenSea	TSS1500	0.880277	0.00211756
cg14639006	chr6	135760597		OpenSea	Body;Body;Body;Body	0.948541	0.00212045
cg19875973	chr19	50193784	chr19:50193020-50194798	Island	TSS1500;TSS1500;TSS1500;TSS1500;TSS1500;3'UTR	0.66372	0.00212173
cg15512469	chr11	67207869		OpenSea	Body;Body	0.949596	0.00212179
cg05156901	chr22	51016646	chr22:51016253-51017020	Island	5'UTR;5'UTR;TSS200;Body;5'UTR;5'UTR;5'UTR;5'UTR	0.738005	0.00212211
cg26140228	chr12	106697622	chr12:106696232-106697199	S_Shore	5'UTR;5'UTR	0.836391	0.00212259
cg19679801	chr5	145422431		OpenSea	Body	0.963382	0.00212444
cg01382180	chr4	88313064		OpenSea	TSS1500	0.649919	0.00212645
cg26620655	chr7	1113029		OpenSea	Body;Body;Body	0.80578	0.00212669
cg03876073	chr15	48883186		OpenSea	Body	0.80932	0.00212788
cg00329201	chr11	75994373		OpenSea		-0.830772	0.00213158
cg18213495	chr6	17985408	chr6:17987415-17988405	N_Shelf	Body;Body;Body;Body	0.934246	0.00213417
cg11892027	chr17	9862774		OpenSea	TSS200;Body;Body;Body	0.844553	0.00213523
cg16970559	chr1	8747198		OpenSea	5'UTR;5'UTR	0.83617	0.00213677
cg12902741	chr5	43302133		OpenSea	5'UTR;5'UTR	0.74841	0.00213844
cg17150445	chr16	2551739	chr16:2550047-2550508	S_Shore	3'UTR;3'UTR	1.16926	0.00214018
cg14387854	chr2	182321282	chr2:182321761-182323029	N_Shore	TSS1500	-1.14538	0.00214566
cg22128476	chr16	29166664	chr16:29169898-29170414	N_Shelf		0.584289	0.00215357
cg07536018	chr5	138495127		OpenSea	5'UTR;5'UTR	0.810167	0.0021536
cg01681396	chr1	27676122	chr1:27675919-27678016	Island	ExonBnd;ExonBnd;Body;Body	0.80642	0.00215474
cg06891775	chr10	80704982		OpenSea	Body;Body;Body	0.583827	0.00215587
cg14305573	chr4	101028327		OpenSea		-1.08583	0.00216046
cg18274510	chr10	69736743		OpenSea	Body;Body	0.604817	0.00216262
cg25329734	chr17	63160487		OpenSea	Body;Body;Body	-0.812764	0.00216364
cg06425136	chr16	31040922	chr16:31044353-31045495	N_Shelf		-0.653361	0.00216578
cg06587767	chr19	3691013	chr19:3687786-3688262	S_Shelf	Body;Body;Body	-0.865962	0.00216631
cg18394552	chr5	159428643		OpenSea		1.11703	0.00216765
cg25987136	chr1	3284233		OpenSea	Body;Body	0.748476	0.0021821
cg24134497	chr14	91869369		OpenSea	Body	0.597027	0.00218712
cg20596771	chr2	170720268		OpenSea	Body	0.676659	0.00218795
cg02790096	chr21	39852226		OpenSea	Body;Body;Body;Body;Body;Body;5'UTR;5'UTR;Body	0.643061	0.00218858
cg16983486	chr11	8854244		OpenSea	5'UTR	-0.594006	0.0021943
cg01292999	chr3	69841177		OpenSea	Body;5'UTR;Body	0.793502	0.00219705
cg03643147	chr22	21149153		OpenSea	Body	0.756526	0.00219723
cg13997680	chr6	28226980	chr6:28226979-28227483	Island	5'UTR;TSS200;1stExon	1.71606	0.00220241
cg10239319	chr4	6073656		OpenSea	Body;Body	0.922905	0.00220489
cg19836874	chr7	141349864		OpenSea	Body	0.906989	0.00220644
cg20528837	chr3	45052889		OpenSea	3'UTR;Body	0.71117	0.00220831
cg24814826	chr1	227579822		OpenSea		0.884363	0.00221002
cg04730399	chr12	117480973	chr12:117476810-117477106	S_Shelf	Body;Body;Body	0.903724	0.00221134
cg26755038	chr22	18264535	chr22:18267968-18268250	N_Shelf		0.835368	0.00221301
cg02146228	chr14	75401904		OpenSea		-1.01611	0.00221387
cg17473765	chr5	139016709	chr5:139017133-139017668	N_Shore		-0.70979	0.0022144
cg18259342	chr2	219184859	chr2:219187653-219188251	N_Shelf	Body	1.04243	0.00221544
cg03261737	chr16	57666593		OpenSea	5'UTR;5'UTR;5'UTR;5'UTR;5'UTR;5'UTR;5'UTR;5'UTR;5'UTR	0.84361	0.00221556
cg22652733	chr10	74452328	chr10:74451828-74452597	Island	TSS200;Body;Body;Body	-0.697245	0.00221626
cg15417641	chr3	53700141		OpenSea	Body;Body;Body	0.931153	0.00221638
cg03345543	chr11	6459430		OpenSea	Body	0.763083	0.00221747
cg06398769	chr8	144373369	chr8:144372931-144373839	Island	TSS200	-0.597103	0.00221885
cg03780701	chr8	38965386	chr8:38965013-38965423	Island	Body	0.667764	0.00221946
cg19066816	chr3	3233719		OpenSea		1.30779	0.00222409
cg14758788	chr1	244518324		OpenSea	5'UTR;5'UTR;5'UTR	1.27587	0.00222423
cg23486701	chr2	54789491	chr2:54785026-54785969	S_Shelf	Body;Body	0.911309	0.00222748
cg20540904	chr15	93267571		OpenSea		-1.04906	0.0022279
cg13598881	chr6	2783665		OpenSea	Body;Body	1.30815	0.00222843
cg16683060	chr13	99974673		OpenSea	Body;Body;Body	0.738408	0.00222874
cg11289747	chr1	42328785		OpenSea	5'UTR;5'UTR;Body;Body	0.856877	0.00222978
cg06453717	chr9	33446442	chr9:33447446-33447824	N_Shore	Body	-0.806089	0.00223052
cg14551944	chr8	103826217	chr8:103822614-103823263	S_Shelf		-0.620652	0.00223213
cg24821554	chr13	51639953		OpenSea	Body	1.11899	0.0022353
cg06186468	chr12	55385545		OpenSea		0.623438	0.0022358
cg03634567	chr8	134066442		OpenSea	Body;Body;Body;Body;Body;5'UTR	1.04239	0.00223608
cg02156899	chr16	2029256	chr16:2028987-2030710	Island	Body;Body;Body	0.889165	0.00223642
cg25074809	chr2	16086016	chr2:16079801-16083032	S_Shelf	Body	0.913465	0.00223705
cg27539807	chr17	8629735		OpenSea		0.779978	0.002238
cg06812216	chr6	126589299		OpenSea		0.703464	0.00223804
cg13432873	chr18	3595113		OpenSea	Body;Body;Body;Body;Body;Body;Body;Body;Body;Body	1.02715	0.00224076
cg22441810	chr7	37630564		OpenSea		1.22483	0.00224115
cg04613109	chr12	85974555		OpenSea		1.01683	0.00224172
cg24518553	chr13	21578684		OpenSea	Body	0.938331	0.00224196
cg26111500	chr1	110981602		OpenSea		0.836353	0.00224511
cg13754665	chr9	136654631		OpenSea	Body;Body	0.78121	0.00225224
cg11911874	chr10	97051104	chr10:97050185-97051124	Island	TSS200	0.830861	0.0022531
cg02030331	chr15	78749656		OpenSea	Body	0.970758	0.00225573
cg15306126	chr12	46663900	chr12:46661054-46663408	S_Shore	TSS1500;TSS1500;TSS1500;TSS1500	-0.721529	0.00225819
cg25479166	chr19	46382571	chr19:46386027-46386264	N_Shelf		1.0315	0.00226684
cg26662324	chr10	126745862		OpenSea	5'UTR;5'UTR	0.801806	0.00226805
cg00420877	chr12	8841003		OpenSea	Body	0.75914	0.00226815
cg12164063	chr2	97011234		OpenSea	Body;Body;Body;Body	0.75485	0.00227048
cg10460549	chr16	87526650		OpenSea	TSS1500	-0.615381	0.0022722
cg00127049	chr14	70616096		OpenSea	Body;Body;Body;Body;Body	0.692388	0.00227228
cg08232135	chr1	59543798		OpenSea	Body	0.922049	0.00228143
cg18929835	chr20	43680594		OpenSea	Body	0.820155	0.00228455
cg02314852	chr6	111532870		OpenSea	Body	1.13612	0.00229158
cg14876117	chr14	51428973		OpenSea		0.931498	0.00229244
cg17885144	chr2	165245254		OpenSea		-0.653399	0.00229377
cg12357497	chr8	61760938		OpenSea	Body	1.32661	0.00229511
cg04496543	chr5	148898423		OpenSea	Body;Body;Body;Body	1.35312	0.00229549
cg27113401	chr5	1313376		OpenSea		-0.844332	0.00229579
cg10589840	chr1	8778323		OpenSea	5'UTR;5'UTR	0.852079	0.00229854
cg25404570	chr10	74472750		OpenSea	Body;Body;Body;Body	0.828924	0.00229877
cg13681701	chr5	1103910	chr5:1099943-1100764	S_Shelf	Body	1.07324	0.00229884
cg03974746	chr5	31701776		OpenSea		0.59564	0.00229999
cg22425467	chr6	30131189		OpenSea	5'UTR;1stExon	-1.20524	0.00231102
cg03100945	chr8	1900516		OpenSea	Body;Body;Body	-0.792452	0.00231512
cg19097500	chr1	61542329	chr1:61542537-61542877	N_Shore	TSS1500	0.765472	0.00232063
cg18534312	chr8	140642584		OpenSea	Body	0.651351	0.00232397
cg12227036	chr2	29593702		OpenSea	Body	0.630356	0.00232529
cg07136133	chr11	36422377		OpenSea	5'UTR;5'UTR;TSS200;Body	0.769075	0.00232626
ch.20.1295406F	chr20	56228606	chr20:56227252-56227687	S_Shore	Body;Body;Body;Body	-0.67103	0.00232723
cg12520319	chr15	101740264		OpenSea	Body	-0.761197	0.00233094
cg01901788	chr20	33145848	chr20:33146135-33147318	N_Shore	TSS1500;Body	0.801024	0.00233116
cg16234328	chr17	62249827		OpenSea	Body;Body;Body	0.657852	0.00233248
cg19527448	chr22	25943840		OpenSea		0.63691	0.00233293
[truncated: 7,175 more rows]

## Sheet: DMPs_t3VSt0
row.names	chr	pos	Islands_Name	Relation_to_Island	UCSC_RefGene_Group	logFC	P.Value
cg01296603	chr1	53751741		OpenSea	Body;Body;Body;Body	1.50594	4.97801e-08
cg02485044	chr13	50234343		OpenSea		2.048	5.15434e-08
cg24771152	chr6	31760608	chr6:31763240-31763905	N_Shelf	Body	1.82162	1.38549e-07
cg18650367	chr10	133909949		OpenSea		-1.34417	1.71768e-07
cg17410609	chr20	19731752		OpenSea		0.956236	1.75574e-07
cg08173263	chr19	14276911	chr19:14273429-14274173	S_Shelf	Body;Body	1.78857	1.80131e-07
cg04018738	chr6	31760616	chr6:31763240-31763905	N_Shelf	Body	1.43234	1.88519e-07
cg22164298	chr4	114276834		OpenSea	Body;Body;Body	-1.83521	3.26151e-07
cg15251748	chr7	28993464	chr7:28995305-28998541	N_Shore	3'UTR	-1.13644	4.9601e-07
cg18563886	chr10	135203102	chr10:135203101-135203316	Island	Body;Body;3'UTR	-1.80088	5.49611e-07
cg06272854	chr11	22850115	chr11:22850765-22851367	N_Shore	Body	-1.1397	6.48899e-07
cg04368724	chr6	31760593	chr6:31763240-31763905	N_Shelf	Body	1.24519	6.63355e-07
cg10114348	chr1	212413038		OpenSea	Body	1.37062	7.15852e-07
cg27232629	chr20	30210920		OpenSea		1.28368	8.09642e-07
cg01552919	chr4	901847	chr4:899774-899985	S_Shore	Body	0.758974	8.32565e-07
cg02980249	chr6	31760762	chr6:31763240-31763905	N_Shelf	Body	1.54987	9.06547e-07
cg19087971	chr7	751233	chr7:750788-751237	Island	5'UTR;5'UTR;5'UTR;5'UTR;5'UTR;5'UTR	1.11547	1.05876e-06
cg02423587	chr1	36059379		OpenSea	Body	0.884968	1.06413e-06
cg17603613	chr2	48709515		OpenSea	Body;Body;Body;Body	1.43272	1.11147e-06
cg05891075	chr17	61505272		OpenSea		0.701174	1.22338e-06
cg05198378	chr5	82104885		OpenSea		0.854804	1.27288e-06
cg09022230	chr7	5457225	chr7:5458503-5469256	N_Shore	Body	1.63358	1.43754e-06
cg19723657	chr13	92002951	chr13:91999541-92001441	S_Shore	Body;Body;TSS1500;TSS1500;TSS1500;TSS200;TSS200	-0.923183	1.45533e-06
cg00528014	chr17	26941267		OpenSea	TSS200;Body	1.73416	1.46342e-06
cg00267817	chr9	140305982		OpenSea	Body;Body;5'UTR;5'UTR	-0.973672	1.72242e-06
cg27340201	chr12	66342303		OpenSea	Body;Body	1.58537	1.90558e-06
cg17445936	chr1	3090345		OpenSea	Body;Body	1.25634	1.92009e-06
cg01283892	chr17	68120962		OpenSea	5'UTR;5'UTR;5'UTR;5'UTR;5'UTR;5'UTR;5'UTR;5'UTR	0.973092	1.96627e-06
cg23781467	chr6	31760233	chr6:31763240-31763905	N_Shelf	Body	0.842395	2.08477e-06
cg11430075	chr5	264123	chr5:258801-262401	S_Shore		1.02487	2.11945e-06
cg20507228	chr15	91460071		OpenSea	Body	2.13818	2.55804e-06
cg13595880	chr7	811108	chr7:813627-814392	N_Shelf	Body;Body	1.45358	2.55892e-06
cg20242624	chr8	42138011		OpenSea	Body;Body;Body;Body;Body;Body	1.2424	2.80743e-06
cg05914119	chr15	74877163		OpenSea	Body;Body	1.58632	3.47782e-06
cg02979271	chr8	20367570		OpenSea		0.925504	3.55658e-06
cg24331563	chr13	42143199		OpenSea	TSS1500;Body	1.33819	3.63295e-06
cg10482356	chr16	56328421		OpenSea	Body;Body	1.15044	3.8342e-06
cg25440434	chr1	3267497		OpenSea	Body;Body	0.881823	3.88659e-06
cg15713546	chr17	7253539	chr17:7253298-7253764	Island	ExonBnd;Body	1.00979	4.0609e-06
cg06688763	chr7	92238207		OpenSea	3'UTR;3'UTR	1.63811	4.20549e-06
cg26910675	chr1	198120958		OpenSea		1.33285	4.21073e-06
cg05701418	chr6	30131361		OpenSea	5'UTR;1stExon	-1.28323	4.43827e-06
cg19108772	chr12	50068610		OpenSea	Body;Body	1.03452	4.73427e-06
cg07476285	chr16	69505247		OpenSea		1.01638	5.10071e-06
cg09187087	chr11	45203304	chr11:45201783-45202728	S_Shore	ExonBnd;ExonBnd;ExonBnd;5'UTR;5'UTR;Body	1.19275	5.37766e-06
cg15118447	chr6	159220343		OpenSea	Body;Body	0.82919	5.61028e-06
cg18523183	chr17	49093630		OpenSea	Body;Body;Body;Body	1.35725	5.71837e-06
cg23117180	chr1	157973398		OpenSea	Body;Body	1.24344	5.80259e-06
cg02216481	chr17	7942137		OpenSea	TSS1500;TSS1500;TSS1500	0.92293	5.93043e-06
cg02597894	chr6	31760796	chr6:31763240-31763905	N_Shelf	Body	1.3524	5.93333e-06
cg05547237	chr2	16657080		OpenSea		1.24347	6.02501e-06
cg03024955	chr13	77030775		OpenSea		0.866303	6.53233e-06
cg18973847	chr14	72022562		OpenSea	5'UTR;5'UTR	-1.56318	6.66148e-06
cg19145240	chr7	143023043		OpenSea	Body;Body	1.22383	6.92758e-06
cg25191140	chr4	8190989		OpenSea		0.914995	7.789e-06
cg10388212	chr5	88037934		OpenSea	Body;Body;Body;Body;Body;Body;Body	0.983018	7.95734e-06
cg15283950	chr11	10715217		OpenSea	1stExon;5'UTR;1stExon;5'UTR;TSS200	0.791485	8.03902e-06
cg13708298	chr6	24900051		OpenSea	5'UTR	0.840155	8.11373e-06
cg13221624	chr22	47134912		OpenSea	TSS1500	0.871079	8.14492e-06
cg00591515	chr19	54971526	chr19:54971878-54972090	N_Shore	Body	1.37264	8.64824e-06
cg17344906	chr19	13202507	chr19:13198699-13198999	S_Shelf	3'UTR	0.727565	8.97677e-06
cg25783650	chr7	125311038		OpenSea		0.618624	9.16368e-06
cg12100742	chr5	75006001		OpenSea	Body;Body	1.39263	9.16838e-06
cg08276645	chr2	241459502	chr2:241459632-241460047	N_Shore	Body;Body	0.855154	9.24162e-06
cg18778401	chr12	124610169		OpenSea	5'UTR	-1.21897	9.32274e-06
cg26309929	chr3	24083947		OpenSea		0.806968	9.80953e-06
cg04995717	chr9	27109293		OpenSea	5'UTR;1stExon	0.972247	1.03036e-05
cg18678782	chr8	105361477		OpenSea	Body;Body	-0.676659	1.03483e-05
cg17344224	chr6	90216499		OpenSea	5'UTR;5'UTR;5'UTR	1.15326	1.03521e-05
cg06601098	chr16	11319090		OpenSea		-1.45858	1.07847e-05
cg20996351	chr1	27687232	chr1:27687024-27687743	Island	Body	1.72469	1.10169e-05
cg25322319	chr13	89631919		OpenSea		1.12664	1.18696e-05
cg22836191	chr8	42623892		OpenSea	1stExon;1stExon;5'UTR;5'UTR	-1.59452	1.25864e-05
cg27372654	chr5	88036924		OpenSea	Body;Body;Body;Body;Body;Body;Body	1.38537	1.26747e-05
cg07925670	chr17	7253489	chr17:7253298-7253764	Island	Body	1.12097	1.29556e-05
cg09401598	chr22	45732160		OpenSea	Body;Body	1.38179	1.30729e-05
cg05645538	chr8	56858948		OpenSea	Body;Body	1.1702	1.31609e-05
cg12798040	chr14	104171840		OpenSea	Body;Body;Body	1.39944	1.38376e-05
cg23605961	chr7	751331	chr7:751712-752150	N_Shore	5'UTR;5'UTR;5'UTR;5'UTR;5'UTR;5'UTR	1.46565	1.41734e-05
cg20240091	chr1	175044916	chr1:175048550-175048874	N_Shelf	5'UTR	0.972124	1.42082e-05
cg17093539	chr4	144303012		OpenSea	Body;Body	1.28302	1.43235e-05
cg01890090	chr17	53351925		OpenSea	Body	0.861178	1.44702e-05
cg09076584	chr17	26941253		OpenSea	TSS200	1.38829	1.4511e-05
cg19114920	chr12	9917353		OpenSea		-1.20638	1.52325e-05
cg22123486	chr14	75334630		OpenSea		1.36082	1.529e-05
cg12841466	chr21	47564824	chr21:47565285-47566345	N_Shore	Body;Body	-0.644911	1.53077e-05
cg06116549	chr20	45963043		OpenSea	5'UTR;5'UTR;Body;Body;Body;Body;Body;Body;Body;Body;Body;Body;Body;Body;Body;Body;Body;Body	1.21158	1.5595e-05
cg05858442	chr3	157169997		OpenSea	Body;Body;Body	1.11185	1.5614e-05
cg11317199	chr9	100850391	chr9:100849699-100850392	Island	Body;Body;Body;Body	1.42979	1.58346e-05
cg07722580	chr16	85604047		OpenSea		-1.67912	1.60404e-05
cg07630327	chr5	131008111		OpenSea	Body;Body	1.07462	1.62877e-05
cg06400288	chr1	184455065		OpenSea	Body	1.17803	1.66078e-05
cg03561416	chr6	157254584		OpenSea	Body;Body;Body	0.814398	1.66879e-05
cg15261712	chr7	92238248		OpenSea	3'UTR;3'UTR	1.31383	1.69316e-05
cg10420527	chr11	68138505		OpenSea	Body	1.41221	1.69695e-05
cg01421737	chr1	224647109		OpenSea		1.06399	1.75813e-05
cg25159406	chr2	219169220		OpenSea	Body	1.02149	1.77767e-05
cg02023728	chr11	77925099	chr11:77921113-77921380	S_Shelf	3'UTR	1.72947	1.8314e-05
cg09196193	chr2	58847473		OpenSea	Body	0.761621	1.83747e-05
cg11709495	chr7	129649151		OpenSea		0.947053	1.8506e-05
cg20839724	chr15	44891233		OpenSea	Body;Body	1.52541	1.86117e-05
cg19269678	chr4	110580173		OpenSea	ExonBnd;Body	0.947906	1.87562e-05
cg03877706	chr21	22572632		OpenSea	Body	-1.78948	1.87588e-05
cg21552014	chr3	146026497		OpenSea		1.09904	1.88484e-05
cg01802545	chr14	93196432		OpenSea	Body;Body	-1.27841	1.88998e-05
cg18889956	chr1	65607135		OpenSea		0.804919	1.91746e-05
cg16854130	chr6	153023012		OpenSea	Body	0.885855	1.9955e-05
cg11024359	chr20	57038472	chr20:57036303-57036605	S_Shore	Body;Body	-0.621884	2.03662e-05
cg16970926	chr12	29381810		OpenSea	5'UTR	0.98343	2.08619e-05
cg25242306	chr13	74667131		OpenSea	5'UTR	1.40308	2.14977e-05
cg01641754	chr5	98355983		OpenSea		-1.24487	2.18129e-05
cg16736054	chr1	100758252		OpenSea	3'UTR;3'UTR	0.927626	2.19217e-05
cg04986004	chr5	136984794		OpenSea	TSS1500;Body	0.677818	2.22302e-05
cg17156765	chr1	9175961		OpenSea	Body	0.835059	2.23263e-05
cg00685236	chr4	38386643		OpenSea		1.3086	2.27469e-05
cg03888640	chr16	72955161		OpenSea	Body;Body	-1.10501	2.27993e-05
cg01679206	chr7	73253049	chr7:73256704-73256926	N_Shelf	Body	-0.690849	2.34572e-05
cg10109331	chr18	21228676		OpenSea	Body;Body	0.818818	2.3545e-05
cg10411146	chr11	289966	chr11:289771-290010	Island	Body	1.14103	2.39749e-05
cg00420877	chr12	8841003		OpenSea	Body	1.16656	2.42396e-05
cg17707776	chr13	33727849		OpenSea	Body;5'UTR;5'UTR;Body;Body;Body	1.00638	2.50246e-05
cg13915063	chr16	12740829		OpenSea		-1.41942	2.52531e-05
cg12757443	chr6	33854523		OpenSea		-0.706223	2.58249e-05
cg11077681	chr11	10715188		OpenSea	1stExon;5'UTR;1stExon;5'UTR;TSS200	0.987573	2.5949e-05
cg00939486	chr4	146802330		OpenSea	Body;Body	0.958525	2.61074e-05
cg08899667	chr6	31761055	chr6:31763240-31763905	N_Shelf	Body	1.52525	2.63194e-05
cg21293639	chr4	57333118	chr4:57333461-57334195	N_Shore	TSS1500	0.604037	2.64533e-05
cg06933525	chr13	51485603	chr13:51483747-51484591	S_Shore	TSS1500;Body;Body	-1.0922	2.73257e-05
cg21330207	chr18	72916311	chr18:72916107-72917233	Island	Body	0.712865	2.79298e-05
cg01368217	chr10	127836603		OpenSea	Body;Body	1.13421	2.80416e-05
cg09124484	chr1	172930130		OpenSea		0.815543	2.83402e-05
cg18539785	chr2	177958328		OpenSea		1.12163	2.83889e-05
cg10501360	chr10	49671665	chr10:49674243-49674776	N_Shelf	Body	1.36622	2.85596e-05
cg21842778	chr1	226875475		OpenSea	Body	0.850276	3.07994e-05
cg09856696	chr19	16540019		OpenSea	Body;Body;Body;Body;Body;Body	0.912339	3.12791e-05
cg26804891	chr16	2055242	chr16:2054011-2054288	S_Shore	Body	1.12393	3.16951e-05
cg15627464	chr12	124985655		OpenSea	5'UTR;5'UTR	0.995871	3.17827e-05
cg06753439	chr6	33245488	chr6:33244677-33245554	Island	1stExon	1.47605	3.21066e-05
cg04399598	chr21	43956068		OpenSea	Body	0.945938	3.21262e-05
cg20966054	chr16	16202854		OpenSea	Body	1.1431	3.27955e-05
cg06587767	chr19	3691013	chr19:3687786-3688262	S_Shelf	Body;Body;Body	-1.28912	3.33151e-05
cg14619304	chr17	29139735		OpenSea	Body;Body	1.10822	3.46944e-05
cg10674569	chr1	169677313		OpenSea	Body;Body	1.25418	3.49327e-05
cg26361757	chr1	6706713		OpenSea	Body	0.966302	3.52243e-05
cg19639331	chr5	158469130		OpenSea	Body;Body;Body	1.23449	3.56353e-05
cg07520074	chr17	7254443	chr17:7253298-7253764	S_Shore	TSS1500;Body	1.53315	3.62964e-05
cg08244779	chr7	129649196		OpenSea		1.18804	3.63366e-05
cg06304205	chr11	119655292		OpenSea		-0.814482	3.64091e-05
cg25317548	chr2	114481691		OpenSea	Body;Body	0.985669	3.6833e-05
cg02338840	chr2	207931932		OpenSea		0.994131	3.68702e-05
cg15393490	chr1	207996459		OpenSea		1.54101	3.76569e-05
cg23129019	chr19	49665460	chr19:49669275-49669552	N_Shelf	Body;Body	-0.695175	3.79392e-05
cg06595903	chr2	44585866	chr2:44588954-44589358	N_Shelf	5'UTR;5'UTR;Body;Body;Body;Body;Body	1.29587	3.81678e-05
cg02638044	chr3	184700115		OpenSea	Body;Body	1.07858	3.85886e-05
cg20402477	chr19	6087247		OpenSea	5'UTR;5'UTR	-1.43981	3.86581e-05
cg12475524	chr14	58798110		OpenSea	Body;Body;Body	0.797192	3.87157e-05
cg00660433	chr2	1976417		OpenSea	Body;Body	0.87496	3.88078e-05
cg02291875	chr2	109233545		OpenSea	5'UTR;5'UTR;Body;Body	1.29792	3.90043e-05
cg19567594	chr11	10715175		OpenSea	1stExon;5'UTR;1stExon;5'UTR;TSS200	1.00883	4.06827e-05
cg20114199	chr12	124208547		OpenSea	Body	1.60917	4.16562e-05
cg07220851	chr18	59795680		OpenSea	Body;Body	1.05392	4.19032e-05
cg22350027	chr3	17036922		OpenSea	Body;5'UTR	1.08162	4.19136e-05
cg19249918	chr4	63993423		OpenSea		-0.606468	4.25106e-05
cg22494725	chr22	38709636	chr22:38712684-38713333	N_Shelf	Body;Body	1.19372	4.29123e-05
cg26226515	chr13	46085964		OpenSea	Body	0.754803	4.31428e-05
cg02676175	chr17	7253720	chr17:7253298-7253764	Island	TSS1500;Body	1.12439	4.40253e-05
cg26926631	chr14	91765808		OpenSea	Body	0.965791	4.41366e-05
cg22670759	chr3	50487955		OpenSea	Body;Body	0.826557	4.42309e-05
cg13046107	chr9	6757544	chr9:6757336-6758872	Island	TSS200;TSS200;TSS200;TSS200;TSS200;TSS200;Body	-1.03523	4.43906e-05
cg05617317	chr7	5813636		OpenSea	5'UTR;5'UTR	1.51822	4.48077e-05
cg19999212	chr3	131096964	chr3:131100341-131101151	N_Shelf		1.03769	4.49432e-05
cg20752847	chr12	124248044	chr12:124246524-124247254	S_Shore	Body	0.647245	4.58911e-05
cg07006163	chr16	1665950	chr16:1660054-1665095	S_Shore	Body	1.23311	4.76359e-05
cg23120900	chr15	59564067		OpenSea	Body	-1.03566	4.80665e-05
cg17147589	chr1	54639076		OpenSea	3'UTR	0.8212	4.94429e-05
cg02346118	chr16	56296854		OpenSea	Body;Body	-1.64326	5.00381e-05
cg13671730	chr17	18836108		OpenSea		0.787658	5.00596e-05
cg23661483	chr19	15227219	chr19:15224375-15224915	S_Shelf	Body	1.20162	5.01192e-05
cg11795824	chr20	24981044		OpenSea		0.961359	5.04877e-05
cg15499265	chr9	117157330	chr9:117160139-117161064	N_Shelf	TSS1500	1.11424	5.05245e-05
cg19115737	chr1	65838476		OpenSea	Body;Body;Body	1.04287	5.14437e-05
cg16254946	chr1	54058616		OpenSea	Body	0.821783	5.20794e-05
cg06481807	chr8	71085248		OpenSea	Body	1.05828	5.21002e-05
cg09800781	chr10	104253015		OpenSea	Body	1.2201	5.25864e-05
cg04968127	chr11	10715213		OpenSea	1stExon;5'UTR;1stExon;5'UTR;TSS200	0.909089	5.26218e-05
cg10380546	chr11	942218	chr11:943737-944142	N_Shore	Body;Body	1.54155	5.29485e-05
cg16489192	chr7	75678113	chr7:75677041-75677767	S_Shore	Body;TSS1500	-0.760929	5.34838e-05
cg24572003	chr22	39486700		OpenSea		-1.28015	5.37337e-05
cg21593863	chr14	76164631		OpenSea	Body	0.869089	5.38106e-05
cg22141315	chr7	6523968	chr7:6523064-6523897	S_Shore	TSS200;TSS200	0.976968	5.41323e-05
cg03463411	chr4	81118188	chr4:81118137-81118603	Island	TSS1500;5'UTR	0.951381	5.43742e-05
cg07394242	chr17	3588821		OpenSea	Body;Body;Body;Body;Body	1.13241	5.49479e-05
cg02005162	chr4	141852934		OpenSea	Body	0.756276	5.54577e-05
cg09506255	chr3	175060294		OpenSea	Body	0.735691	5.58023e-05
cg19481727	chr14	107092283		OpenSea	TSS1500	0.650326	5.59647e-05
cg04444204	chr2	217970663		OpenSea		-0.965793	5.59748e-05
cg13113206	chr6	144686027		OpenSea	Body	0.691129	5.6057e-05
cg07211215	chr2	68361893		OpenSea	Body;Body;Body	1.3049	5.62014e-05
cg00821310	chr1	6420733		OpenSea	Body;5'UTR;1stExon;Body	1.14002	5.64535e-05
cg26342454	chr4	10035262		OpenSea	5'UTR	-1.03565	5.65322e-05
cg13379236	chr4	110833808		OpenSea	TSS1500	1.06444	5.72246e-05
cg04756223	chr2	46325268		OpenSea	Body	1.40461	5.93214e-05
cg15241106	chr15	69385944		OpenSea	Body;Body	0.988424	5.99096e-05
cg26408927	chr3	53759723		OpenSea	Body;Body;Body	-1.39826	6.11055e-05
cg22108372	chr16	66920863		OpenSea	3'UTR	0.756753	6.11299e-05
cg01464849	chr3	160120481	chr3:160117012-160118878	S_Shore	ExonBnd;ExonBnd;ExonBnd;Body;Body;Body	-1.06801	6.15799e-05
cg14482991	chr14	76164424		OpenSea	Body	1.07765	6.20787e-05
cg20010264	chr5	138504070		OpenSea	5'UTR;5'UTR	1.04584	6.24756e-05
cg18556420	chr10	864596		OpenSea	Body	1.53915	6.33106e-05
cg02673352	chr2	188128734		OpenSea		0.656729	6.38373e-05
cg06322185	chr8	107951960		OpenSea		1.3529	6.39206e-05
cg27567933	chr6	25025658		OpenSea	Body	1.05381	6.5205e-05
cg03272310	chr17	39704454	chr17:39705045-39705332	N_Shore		-1.09871	6.52237e-05
cg02274528	chr5	138474644		OpenSea	5'UTR;5'UTR	0.855092	6.6395e-05
cg00218090	chr14	100485810		OpenSea		1.18046	6.72218e-05
cg21830003	chr11	133907114	chr11:133906735-133907359	Island	Body	0.592225	6.73426e-05
cg04390141	chr3	191045992	chr3:191046948-191047710	N_Shore	TSS1500;TSS1500;5'UTR	0.777657	6.75193e-05
cg15660446	chr16	15799483		OpenSea	3'UTR;3'UTR;Body;Body;Body;Body	1.19424	6.76835e-05
cg14918289	chr3	63968469		OpenSea	Body;Body;Body	1.24631	6.83814e-05
cg01381586	chr2	10587627	chr2:10587827-10589155	N_Shore	5'UTR;TSS1500	-0.780464	6.87602e-05
cg03304714	chr17	57297813	chr17:57298305-57298645	N_Shore	TSS200;TSS200;TSS200	-0.750864	6.90343e-05
cg25769566	chr6	31651278	chr6:31650648-31651292	Island		0.76829	6.93113e-05
cg19640090	chr12	11975155		OpenSea	Body;Body	0.940422	6.98648e-05
cg07816665	chr11	119381053		OpenSea		-0.96504	7.01806e-05
cg22543377	chr10	114930179		OpenSea		1.30776	7.02726e-05
cg07667560	chr19	42637805	chr19:42637277-42637684	S_Shore	TSS1500	0.912381	7.0342e-05
cg15626881	chr7	33923464		OpenSea		0.823486	7.05854e-05
cg02194129	chr14	104171313		OpenSea	Body;Body;Body	1.4128	7.0944e-05
cg14390798	chr6	56536532		OpenSea	Body;Body;Body;Body	1.20672	7.14992e-05
cg13797285	chr1	115631930	chr1:115631850-115632584	Island	Body	0.787536	7.21731e-05
cg16171205	chr7	152135221		OpenSea	Body	1.215	7.25703e-05
cg16672223	chr16	81650677		OpenSea	Body;Body	0.648918	7.28383e-05
cg22122862	chr1	2987914	chr1:2983925-2987962	Island	Body;Body	0.741866	7.37319e-05
cg05555337	chr17	46669113	chr17:46669434-46669811	N_Shore	TSS1500;3'UTR;Body;TSS1500;Body	1.02711	7.62355e-05
cg25368276	chr1	19977123		OpenSea	Body;5'UTR;5'UTR;Body;5'UTR;Body;5'UTR;5'UTR;5'UTR;5'UTR	0.706534	7.63986e-05
cg00618275	chr5	142488469		OpenSea	Body;Body	1.28504	7.7675e-05
cg26314868	chr1	26233506	chr1:26231950-26233624	Island	TSS1500;TSS1500;TSS1500;TSS200	1.03992	7.77597e-05
cg15571223	chr12	56652630	chr12:56651692-56652527	S_Shore	TSS1500	0.658855	7.77701e-05
cg12902896	chr3	37987838		OpenSea	Body;Body	0.984713	7.80352e-05
cg21086917	chr13	91699411		OpenSea		0.842665	7.82687e-05
cg06538599	chr17	67331387		OpenSea		0.72342	7.96996e-05
cg03657338	chr2	191895415		OpenSea	Body;Body	0.69861	7.9996e-05
cg18877271	chr11	1952638	chr11:1950353-1950658	S_Shore	Body;Body;Body;Body	1.02667	8.07433e-05
cg04092682	chr9	34628847	chr9:34628795-34629061	Island	TSS1500	0.77201	8.11795e-05
cg10180161	chr6	37333639		OpenSea	Body;Body;Body	1.02352	8.12244e-05
cg19542445	chr12	2596220		OpenSea	Body;Body;Body;Body;Body;Body;Body;Body;Body;Body;Body;Body;Body;Body;Body;Body;Body;Body;Body;Body;Body;Body;Body	0.741401	8.15492e-05
cg22477590	chr1	47155316		OpenSea	Body;Body;Body	1.01606	8.17218e-05
cg25623451	chr12	51420104	chr12:51419640-51420347	Island	5'UTR;1stExon	0.696977	8.17955e-05
cg02785754	chr7	138726704		OpenSea		-0.685475	8.31871e-05
cg00868875	chr18	24127237	chr18:24126780-24131138	Island	5'UTR;5'UTR;1stExon	0.626652	8.41421e-05
cg05609445	chr11	19203825		OpenSea	3'UTR;3'UTR	0.974915	8.46241e-05
cg00356897	chr1	24866792		OpenSea	Body	-1.02557	8.48984e-05
cg19398525	chr7	30367578		OpenSea	Body	0.978199	8.52674e-05
cg21414411	chr3	153598473		OpenSea		0.83092	8.67461e-05
cg01405767	chr17	73642700		OpenSea	1stExon;5'UTR;Body	1.29915	8.72862e-05
cg08970648	chr3	50644192		OpenSea	3'UTR;3'UTR	1.04368	8.80513e-05
cg05419625	chr4	75083248		OpenSea	Body	1.15529	8.83542e-05
cg03562414	chr19	52391078	chr19:52390841-52391368	Island	Body;5'UTR;5'UTR	1.062	8.86732e-05
cg01787798	chr1	175474437		OpenSea	5'UTR	0.719369	8.92928e-05
cg10253326	chr17	38180029		OpenSea	Body;Body;Body;Body	0.64537	9.04761e-05
cg00530757	chr15	38766437		OpenSea	Body	0.760039	9.15364e-05
cg04212239	chr3	160119314	chr3:160117012-160118878	S_Shore	Body;Body	-0.780582	9.16589e-05
cg07803375	chr7	811206	chr7:813627-814392	N_Shelf	Body	0.869874	9.28291e-05
cg06207140	chr7	94249118		OpenSea	Body;Body;Body	-0.81238	9.40311e-05
cg18041642	chr17	62062565		OpenSea		0.974356	9.49522e-05
cg12999769	chr16	69883199		OpenSea	Body;Body;Body;Body	1.11947	9.51177e-05
cg15851317	chr14	104102231		OpenSea	5'UTR;5'UTR;5'UTR	0.95623	9.54135e-05
cg27093918	chr16	69564625		OpenSea		-1.09832	9.55551e-05
cg08516596	chr6	157148738		OpenSea	Body;Body	0.767109	9.61775e-05
cg00108715	chr3	52565015	chr3:52567009-52568807	N_Shore	Body;Body	0.668986	9.63321e-05
cg24919394	chr5	54255690		OpenSea		-0.652722	9.71134e-05
cg05695631	chr12	97305532		OpenSea	5'UTR;Body;Body;Body	1.12698	9.75413e-05
cg25999728	chr15	75085107		OpenSea	5'UTR;5'UTR	0.743281	9.80559e-05
cg18445438	chr11	118790354		OpenSea		1.3903	9.81548e-05
cg16018106	chr17	55681672		OpenSea	Body;Body;Body	1.27484	9.84865e-05
cg25216910	chr6	89606173		OpenSea	Body	1.02781	0.000100146
cg10119082	chr7	98990626	chr7:98990157-98990922	Island	Body	1.53606	0.000101199
cg05453127	chr14	50439817		OpenSea		-1.06951	0.000101441
cg14730984	chr15	70713592		OpenSea		0.669232	0.0001022
cg24470588	chr1	169677540		OpenSea	ExonBnd;Body;Body	1.03732	0.00010288
cg20811755	chr17	46618614	chr17:46619087-46619314	N_Shore		0.848006	0.000104093
cg02844688	chr20	11758521		OpenSea		0.87244	0.000106145
cg05207637	chr16	74134895		OpenSea		0.686147	0.000107073
cg16768784	chr15	98619421		OpenSea		0.950638	0.000107309
cg15961007	chr6	153023279		OpenSea	Body	0.740846	0.000107907
cg18625530	chr19	16546817		OpenSea	Body;Body;Body;Body;Body;Body	1.16264	0.000107951
cg09590216	chr12	89859131		OpenSea	Body;Body;Body;Body	0.907062	0.000108475
cg06956948	chr17	5489725		OpenSea		0.960356	0.00010899
cg05952895	chr17	1986888		OpenSea	Body;Body;Body;Body	1.42982	0.000109486
cg08842287	chr16	3747018		OpenSea	Body	1.22599	0.000110481
cg19923010	chr12	104999834		OpenSea	Body;Body	0.821279	0.000110869
cg25602176	chr21	16421119		OpenSea	5'UTR	0.9304	0.000110986
cg19866065	chr7	37589352		OpenSea		1.01634	0.000112003
cg26020743	chr2	8469935		OpenSea	TSS1500	0.912745	0.000112561
cg03108070	chr6	33245490	chr6:33244677-33245554	Island	1stExon	2.06554	0.000112733
cg19623397	chr1	211517803		OpenSea	5'UTR;5'UTR	1.49718	0.000113412
cg06881120	chr15	90625595		OpenSea		0.981129	0.000113462
cg05662676	chr6	37170837		OpenSea		1.15329	0.000114555
cg27242132	chr4	81119178	chr4:81119095-81119391	Island	5'UTR;5'UTR	0.984961	0.000114629
cg16047291	chr1	44252583		OpenSea	Body;Body;Body;Body;Body;Body;Body;Body;Body;Body;Body;Body;Body;Body;Body;Body;Body;Body;Body;Body;Body;Body;Body;Body;Body	1.49249	0.000114764
cg17082568	chr17	42027295	chr17:42030173-42030941	N_Shelf		1.2071	0.000115264
cg09665331	chr1	195867753		OpenSea		0.871392	0.000115353
cg27394566	chr14	105391635		OpenSea	5'UTR	0.898417	0.000116167
cg18257031	chr1	27683809	chr1:27683277-27683590	S_Shore	Body;Body	0.588189	0.000116413
cg25680379	chr2	47077192		OpenSea	Body	1.12139	0.000117991
cg23252815	chr20	44420276	chr20:44420497-44420868	N_Shore	5'UTR;TSS1500	0.803278	0.000118105
cg08271905	chr3	179434899		OpenSea	Body	0.910163	0.000118731
cg22863427	chr17	55518432		OpenSea	Body;Body	0.923814	0.000118976
cg21853707	chr1	164676874		OpenSea	Body	0.894378	0.000119317
cg06466147	chr1	155188982		OpenSea	Body	1.24455	0.000119898
cg03803658	chr10	44118934		OpenSea		1.45068	0.000120319
cg08090407	chr7	7139271		OpenSea		1.30591	0.00012039
cg26893515	chr8	129342187		OpenSea		1.67794	0.000120902
cg12374579	chr17	79970313	chr17:79966854-79967138	S_Shelf	Body	0.745921	0.000122141
cg18411108	chr3	63955727		OpenSea	Body;Body	0.774316	0.000122669
cg05353869	chr11	75139544	chr11:75139454-75139817	Island	Body	1.17683	0.000123369
cg06202136	chr9	133576708		OpenSea	Body;Body;Body;Body	0.685367	0.000124476
cg20528837	chr3	45052889		OpenSea	3'UTR;Body	0.946408	0.000124685
cg04308001	chr9	131871471	chr9:131872624-131873959	N_Shore	5'UTR;ExonBnd;Body	0.900414	0.000125017
cg24277817	chr19	13135662	chr19:13135317-13136169	Island	Body	0.963202	0.000125291
cg12649038	chr10	116282534		OpenSea	Body;Body;5'UTR;Body	1.14697	0.000126865
cg11953916	chr17	11900692	chr17:11900442-11900984	Island	TSS200	-0.706752	0.000127495
cg24420089	chr11	457304	chr11:459088-459345	N_Shore	Body	1.1407	0.000128593
cg19337279	chr1	43804317		OpenSea	Body	0.822537	0.000128931
cg24055030	chr22	25561051		OpenSea	Body	0.880307	0.000128983
cg00700394	chr1	169669065		OpenSea	Body;Body	0.644904	0.000129572
cg09225861	chr11	65069680		OpenSea		1.35861	0.000130075
cg21477844	chr20	36377608		OpenSea	Body;Body	0.914409	0.000130669
cg00263619	chr12	94727462		OpenSea	Body;Body	1.29969	0.000130789
cg08915171	chr2	105273376	chr2:105275588-105275940	N_Shelf		0.97856	0.000130883
cg07511839	chr3	101925454		OpenSea		0.655872	0.000131833
cg20217592	chr17	7253521	chr17:7253298-7253764	Island	Body	1.18496	0.000132142
cg23034197	chr2	205918689		OpenSea	Body;Body;Body;Body	1.31303	0.000132347
cg21611682	chr11	68138269		OpenSea	Body	0.845003	0.000132574
cg05941525	chr1	173967073		OpenSea		0.84833	0.000132575
cg04425624	chr6	31543565		OpenSea	1stExon	1.12286	0.000132685
cg05590818	chr2	171943243		OpenSea	Body;Body	1.52609	0.000134196
cg10585061	chr8	122796893		OpenSea		0.815971	0.00013631
cg22761205	chr11	457256	chr11:459088-459345	N_Shore	Body	1.04166	0.000136776
cg14695566	chr19	720793	chr19:719098-720953	Island	Body;Body	0.806247	0.000137516
cg13900558	chr19	48744219		OpenSea	ExonBnd;ExonBnd;ExonBnd;ExonBnd;ExonBnd;ExonBnd;ExonBnd;1stExon;Body;Body;Body;Body;Body;Body;Body;Body	0.753982	0.000137724
cg09226051	chr1	247611502	chr1:247614695-247614944	N_Shelf	Body;Body;Body;Body;Body	0.642184	0.000139501
cg22376856	chr1	204643556		OpenSea	5'UTR;5'UTR	-0.651135	0.000139691
cg14169284	chr2	160896165		OpenSea	Body;Body;Body	1.09268	0.000140479
cg24371574	chr1	230428167		OpenSea		0.715516	0.000142177
cg25942611	chr1	66999933	chr1:66998728-66999060	S_Shore	5'UTR;5'UTR;1stExon;ExonBnd	0.859531	0.000142325
cg16151803	chr3	141674327		OpenSea	Body;Body;Body;Body;Body;Body	1.07566	0.000144322
cg08356262	chr5	75838704		OpenSea	Body	1.05147	0.000144322
cg09781748	chr11	117699483		OpenSea	TSS1500;Body;Body	-1.40978	0.000144636
cg14792781	chr2	10116243		OpenSea	Body	-0.963325	0.000145007
cg19800406	chr12	2722892		OpenSea	Body;Body;Body;Body;Body;Body;Body;Body;Body;Body;Body;Body;Body;Body;Body;Body;Body;Body;Body;Body;Body;Body;Body	-0.65664	0.000145228
cg18704527	chr22	19962042	chr22:19960524-19961327	S_Shore	Body	0.668874	0.000145263
cg04868197	chr8	71183904		OpenSea	5'UTR	1.01508	0.000145503
cg21464258	chr11	95890582		OpenSea	Body	1.01932	0.000145561
cg03065202	chr22	31687698	chr22:31686636-31687371	S_Shore	Body;Body	0.602586	0.000146039
cg18840187	chr4	169608898		OpenSea	Body;Body;Body	0.918888	0.000146131
cg00185804	chr8	22907738		OpenSea	Body;Body;Body	1.54107	0.000146333
cg09010134	chr3	48228826	chr3:48229077-48230285	N_Shore	Body;Body	-0.5807	0.000147205
cg07823663	chr10	17048761		OpenSea	Body	0.598075	0.000148618
cg22902505	chr4	81119473	chr4:81118137-81118603	S_Shore	5'UTR;5'UTR	1.17114	0.000149179
cg08745506	chr9	127042860		OpenSea	Body;5'UTR;5'UTR;5'UTR	1.22451	0.000150209
cg11148327	chr6	11390130		OpenSea		1.01457	0.000151348
cg01723291	chr6	29855890	chr6:29855295-29856565	Island	Body	0.797605	0.000152518
cg25094008	chr1	28501825		OpenSea	5'UTR;5'UTR;5'UTR;5'UTR	0.991702	0.000153015
cg06812093	chr16	73220840		OpenSea		0.624446	0.000153078
cg07413467	chr7	92238086		OpenSea	3'UTR;3'UTR	1.16337	0.000153325
cg13942283	chr10	112562640		OpenSea	Body	1.60274	0.000153408
cg01890836	chr17	17055584		OpenSea	Body;Body	1.19051	0.000154811
cg24387129	chr10	45798249		OpenSea	3'UTR	0.988973	0.000155582
cg26660312	chr7	5271480	chr7:5267748-5268110	S_Shelf	3'UTR;3'UTR;3'UTR;3'UTR;3'UTR	1.55342	0.000156048
cg12427162	chr1	168198488	chr1:168194945-168195839	S_Shelf	Body	0.881157	0.000156541
cg09203501	chr7	5271545	chr7:5267748-5268110	S_Shelf	3'UTR;3'UTR;3'UTR;3'UTR;3'UTR	1.03682	0.000156901
cg16367245	chr15	64129243	chr15:64125514-64126665	S_Shelf		1.0145	0.000157672
cg23111655	chr1	19764821		OpenSea	Body	1.24513	0.00015839
cg06721232	chr17	7253308	chr17:7253298-7253764	Island	Body	0.897478	0.000158498
cg12171165	chr9	126512024		OpenSea	Body;Body	1.24338	0.000158807
cg12422154	chr6	30130819		OpenSea	TSS200	-0.738357	0.000159563
cg23516002	chr7	128099617	chr7:128095678-128096197	S_Shelf		0.799364	0.000159958
cg22051470	chr22	37782781		OpenSea	5'UTR;Body	-0.788067	0.000160418
cg18398498	chr21	45617391		OpenSea		-0.807522	0.000160482
cg00494183	chr13	21645350		OpenSea		0.966357	0.000161053
cg00579868	chr7	5271516	chr7:5267748-5268110	S_Shelf	3'UTR;3'UTR;3'UTR;3'UTR;3'UTR	1.21065	0.00016118
cg25442140	chr7	135005166		OpenSea		0.84922	0.000161579
cg24247537	chr11	457278	chr11:459088-459345	N_Shore	Body	1.44702	0.000163438
cg04755674	chr19	14142047	chr19:14142398-14142977	N_Shore	TSS1500	0.59179	0.000166122
cg25998794	chr14	105783687	chr14:105780339-105782027	S_Shore	Body;Body	0.726301	0.000166806
cg03403093	chr2	99132041		OpenSea	5'UTR;5'UTR;5'UTR;5'UTR	1.08186	0.000167346
cg09317557	chr3	160120240	chr3:160117012-160118878	S_Shore	Body;Body;Body	-0.753731	0.000167909
cg20585650	chr2	233933871		OpenSea	Body;Body	0.617223	0.000169587
cg06105699	chr17	79971436		OpenSea	Body	0.913652	0.000170125
cg06968991	chr6	109683354		OpenSea		0.719399	0.000170218
cg16169513	chr17	46634546	chr17:46631800-46632212	S_Shelf	5'UTR	0.97876	0.000171083
cg26625316	chr12	109686666		OpenSea	Body	0.968731	0.000172128
cg16181373	chr18	21315417		OpenSea	Body;Body;Body;Body	1.08559	0.000172902
cg26987281	chr15	64305915		OpenSea	Body	0.822649	0.000173563
cg06899009	chr2	153443171		OpenSea	Body	0.957514	0.000173608
cg09751359	chr2	62177071		OpenSea	Body	0.922836	0.000173741
cg25329734	chr17	63160487		OpenSea	Body;Body;Body	-1.04622	0.000174005
cg16655715	chr2	97055834		OpenSea		1.00889	0.000174714
cg01676105	chr14	78447640	chr14:78447339-78447724	Island		0.888534	0.000174954
cg07524398	chr22	39261722	chr22:39262338-39263211	N_Shore	3'UTR	0.640375	0.00017522
cg16040935	chr8	653909	chr8:651163-651453	S_Shelf	Body;Body	0.902422	0.000176392
cg25671507	chr10	101935816		OpenSea	ExonBnd;ExonBnd;Body;Body	0.959178	0.000177423
cg12716083	chr6	30559087		OpenSea	3'UTR;3'UTR	0.82145	0.000177784
cg26600614	chr7	134541175		OpenSea	5'UTR;5'UTR;5'UTR	0.774768	0.000178119
cg02018796	chr1	247845002		OpenSea		0.680111	0.000178295
cg23063647	chr4	206339	chr4:206377-206892	N_Shore	TSS200	1.03046	0.000179243
cg03577599	chr8	41612985		OpenSea	Body;Body;Body;Body;Body	0.698271	0.000179733
cg23245898	chr6	32269215		OpenSea	Body	0.611094	0.000180033
cg03325063	chr6	5584441		OpenSea	Body	0.855094	0.000181282
cg26261627	chr2	31806173	chr2:31805293-31806403	Island	TSS200	1.04682	0.000181402
cg19336191	chr11	110122959		OpenSea	Body	1.01768	0.000181885
cg14554280	chr9	71581598		OpenSea	Body;Body;Body	0.7855	0.000183011
cg13804090	chr6	143105744		OpenSea	5'UTR	1.35334	0.000185176
cg06909384	chr17	75450700	chr17:75447477-75447821	S_Shelf	Body;Body;Body;Body;5'UTR;5'UTR;5'UTR;Body;Body;Body	0.995358	0.000186801
cg01109535	chr16	24856104		OpenSea	TSS1500	-0.6899	0.000186976
cg08899435	chr3	11624515		OpenSea	TSS1500;Body;Body;Body;Body	0.658474	0.00018852
cg06711254	chr2	186924071		OpenSea		0.705416	0.000189419
cg02202721	chr1	156865043	chr1:156863415-156863711	S_Shore	5'UTR	0.852396	0.000189657
cg14984434	chr10	74115288	chr10:74113815-74114792	S_Shore	TSS1500;TSS1500	0.618487	0.000190883
cg12912394	chr11	35835713		OpenSea		1.20675	0.000191651
cg15352067	chr7	101585536		OpenSea	Body;Body;Body;Body;Body;Body;Body	0.723705	0.000192862
cg16824126	chr22	41626394		OpenSea	Body;3'UTR	1.12625	0.00019321
cg23025416	chr1	38356176		OpenSea	Body	0.744553	0.000193455
cg08854008	chr1	9714397	chr1:9711780-9713001	S_Shore	Body;5'UTR	1.63717	0.000194933
cg12640435	chr1	173031587		OpenSea		-1.2553	0.000194951
cg20469391	chr6	84506648		OpenSea		-0.652843	0.000195842
ch.4.194519R	chr4	5026704		OpenSea		-0.99705	0.000196526
cg05712639	chr14	52819386		OpenSea		-1.35992	0.000196932
cg06776294	chr1	221931368		OpenSea		0.80518	0.000197245
cg09644779	chr11	72859640		OpenSea		1.03013	0.000199452
cg15844438	chr4	140969039		OpenSea	Body	0.940632	0.000200495
cg05227101	chr5	150466809		OpenSea	TSS200;TSS200;5'UTR	1.30689	0.000201587
cg15787454	chr8	97758266		OpenSea	5'UTR	0.744089	0.00020198
cg19406367	chr1	66999929	chr1:66998728-66999060	S_Shore	1stExon;5'UTR	0.672197	0.000202199
cg13366903	chr20	17859537		OpenSea		-1.49926	0.00020318
cg05471842	chr11	118086770		OpenSea	5'UTR	-0.596448	0.000203859
cg13357185	chr6	14109052		OpenSea		0.646481	0.000205429
cg19089810	chr16	84583013		OpenSea		-1.02488	0.000205738
cg01892452	chr1	86527360		OpenSea	Body	1.08861	0.000206603
cg14702865	chr3	37987055		OpenSea	Body;Body	1.1257	0.000207051
cg02418306	chr2	74206368		OpenSea	Body;Body	1.1077	0.000208225
cg02953486	chr8	17133836		OpenSea	Body;Body	-0.658534	0.000209792
cg17839959	chr2	178421033	chr2:178417295-178417961	S_Shelf		0.844121	0.000210538
cg03431950	chr18	56899687		OpenSea		0.638916	0.000212514
cg08829007	chr12	55353521		OpenSea	3'UTR;3'UTR	1.07844	0.000213337
cg10119132	chr5	86397446		OpenSea		1.00962	0.000214041
cg01901332	chr11	75031054		OpenSea	Body;Body	0.862648	0.000214429
cg09728393	chr6	17851756		OpenSea	Body;Body;Body;Body	1.04079	0.000214435
cg09410512	chr2	224564400		OpenSea		-0.978077	0.00021457
cg05156901	chr22	51016646	chr22:51016253-51017020	Island	5'UTR;5'UTR;TSS200;Body;5'UTR;5'UTR;5'UTR;5'UTR	0.928537	0.000216111
cg16138024	chr12	50068554		OpenSea	Body;Body	0.937023	0.000216196
cg05324516	chr10	29421357		OpenSea		0.699713	0.0002162
cg04969921	chr2	224810714	chr2:224808923-224810219	S_Shore	TSS1500	0.865	0.000216209
cg03726147	chr1	44686022		OpenSea	Body;Body;Body	0.818026	0.000216674
cg00908822	chr10	133728813		OpenSea		0.598079	0.000216892
cg12197470	chr3	159755869	chr3:159756632-159756997	N_Shore		0.898168	0.00021692
cg23287816	chr14	39846355		OpenSea		0.876566	0.000217664
cg08632701	chr21	37451849		OpenSea		-1.23115	0.000217685
cg21550812	chr19	52148354		OpenSea	Body	-0.804293	0.000217915
cg14601444	chr2	74607536		OpenSea	TSS200;TSS200	0.836716	0.000218047
cg02879453	chr16	50321818		OpenSea	TSS200	1.29806	0.000218411
cg06487943	chr16	11319398		OpenSea		-1.57177	0.000218465
cg12656299	chr22	43774310		OpenSea		0.872505	0.000219296
cg27307975	chr15	58797839		OpenSea	Body	1.01383	0.000219626
cg00852802	chr2	232316897		OpenSea		0.690327	0.000221828
cg13223043	chr1	26492308	chr1:26490522-26491015	S_Shore		0.840918	0.000222031
cg09615980	chr2	102921466		OpenSea		1.05872	0.000222441
cg05136561	chr11	17572183		OpenSea	Body;Body	-0.692104	0.000222853
cg06612594	chr20	43682078		OpenSea	Body	0.863358	0.000222876
cg06449232	chr4	183553413		OpenSea	Body	-0.591688	0.000223296
cg18936784	chr15	42717130		OpenSea	Body;Body;Body	0.611042	0.000223487
cg08709672	chr1	206224334	chr1:206223537-206224028	S_Shore	5'UTR;1stExon	0.903871	0.000224057
cg02906863	chr22	22275386		OpenSea	3'UTR	0.681715	0.000225272
cg17652998	chr10	101370592		OpenSea	3'UTR	1.38451	0.000227383
cg07207669	chr1	155102388	chr1:155098434-155100451	S_Shore	Body;Body	0.695453	0.000227491
cg04878826	chr1	117398001		OpenSea		1.24299	0.000228973
cg04982488	chr10	116103698		OpenSea	Body;Body	0.981337	0.000229414
cg24168835	chr1	226515699		OpenSea		1.31856	0.000230461
cg26189283	chr1	155109378	chr1:155108007-155108611	S_Shore	Body;Body;Body	-0.678445	0.000232267
cg22551157	chr12	66342368		OpenSea	Body;Body	0.925332	0.000232608
cg00303210	chr7	138745709		OpenSea	Body;3'UTR	0.99661	0.000232639
cg22384418	chr3	72455205		OpenSea	Body	0.913344	0.000233083
cg04614053	chr19	12250778	chr19:12250694-12251217	Island	Body	-0.851973	0.000233305
cg26271591	chr2	178125956	chr2:178128273-178129847	N_Shelf	Body;5'UTR;5'UTR	0.939875	0.000233798
cg11010552	chr5	131338478		OpenSea	Body;Body	1.33701	0.000234178
cg13882251	chr19	40772266		OpenSea	5'UTR;5'UTR;5'UTR	0.760492	0.000234224
cg16727318	chr2	25480416		OpenSea	Body;Body	1.01688	0.000234944
cg16212219	chr3	123339918		OpenSea	TSS1500;Body;Body;Body;TSS1500;Body	0.647222	0.000235952
cg09726208	chr17	57233058	chr17:57231855-57232655	S_Shore	TSS200;TSS1500;TSS1500	-0.705982	0.000238517
cg18930529	chr2	43456487	chr2:43451445-43454951	S_Shore		1.22805	0.000238968
cg04101478	chr1	154986500	chr1:154989749-154990234	N_Shelf	Body;ExonBnd;5'UTR;Body;Body;Body	0.769328	0.000239367
cg02484337	chr1	46714055		OpenSea	5'UTR;5'UTR;1stExon	-0.615429	0.000240109
cg00735398	chr17	46253694		OpenSea	Body;Body	0.926163	0.000240205
cg23486701	chr2	54789491	chr2:54785026-54785969	S_Shelf	Body;Body	1.14178	0.000240273
cg11229399	chr1	228689056		OpenSea		0.612823	0.000241223
cg22045878	chr11	76082430		OpenSea	Body;Body	1.09818	0.000242253
cg05671566	chr9	38357304		OpenSea		1.05315	0.000244315
cg23557545	chr6	11009768		OpenSea	Body	-0.926158	0.00024501
cg10501210	chr1	207997020		OpenSea		1.29503	0.000246322
cg16771596	chr9	103188942	chr9:103189776-103190020	N_Shore	TSS1500	0.678296	0.0002482
cg14973055	chr17	72306038		OpenSea	Body	0.688999	0.000248588
cg06640763	chr7	149473097	chr7:149469542-149469748	S_Shelf	TSS200	0.760858	0.000249317
cg02648003	chr10	13545382		OpenSea	TSS1500;TSS1500	0.833178	0.000250421
cg21842274	chr5	76248637	chr5:76249435-76250528	N_Shore	TSS200	0.98515	0.000250699
cg01382180	chr4	88313064		OpenSea	TSS1500	0.806202	0.000251171
cg11713549	chr3	50487659		OpenSea	Body;Body;Body;Body	0.719856	0.000251274
cg16797275	chr12	50097773	chr12:50100442-50101587	N_Shelf	Body;Body	0.697465	0.00025149
cg02612949	chr3	42781593		OpenSea	Body;Body	1.07168	0.000251771
cg05185926	chr5	142602110		OpenSea	3'UTR;3'UTR	1.40442	0.000252483
cg14172849	chr14	104171259		OpenSea	Body;Body;Body	1.44363	0.000252485
cg13753526	chr9	36677357		OpenSea	3'UTR	0.677393	0.000252838
cg19943951	chr13	106093855		OpenSea		0.892893	0.000254034
cg19445880	chr13	80908913		OpenSea		0.687654	0.000254339
cg04594619	chr1	27095543		OpenSea	Body;Body	1.30436	0.000254933
cg19880597	chr5	136965606		OpenSea	Body	1.13219	0.000256323
cg06125946	chr7	81268588		OpenSea	Body	0.706712	0.000257252
cg26121125	chr11	116908294		OpenSea	Body;Body;5'UTR	0.9343	0.000257562
cg04408549	chr12	89938479		OpenSea		0.690839	0.000257579
cg14509967	chr17	46679135	chr17:46675044-46675589	S_Shelf	Body;Body;Body;Body;5'UTR;Body	-0.675956	0.000258524
cg10646607	chr22	29548325		OpenSea	Body	0.98834	0.000259176
cg25900902	chr17	7253340	chr17:7253298-7253764	Island	Body	0.736504	0.000260209
cg12164063	chr2	97011234		OpenSea	Body;Body;Body;Body	0.940467	0.000260932
cg14002385	chr11	60589511		OpenSea		0.792571	0.000261955
cg23768510	chr6	33281821	chr6:33281112-33281827	Island	5'UTR;1stExon;1stExon;5'UTR;1stExon;5'UTR	-0.679787	0.000262112
cg01752072	chr1	38356296		OpenSea	Body;Body	0.808944	0.000262155
cg22493216	chr10	115535733		OpenSea	Body;Body;Body;Body	0.820509	0.000262481
cg08626131	chr5	42812509		OpenSea	TSS1500;TSS1500;TSS1500	1.10434	0.000262674
cg11213769	chr10	6060590		OpenSea	Body;Body;Body	-0.722775	0.000262857
cg03126058	chr1	3282757		OpenSea	Body;Body	0.632676	0.00026555
cg08353209	chr10	46033262		OpenSea	5'UTR	0.717891	0.000266561
cg14652830	chr12	57231007		OpenSea		-0.718638	0.000267058
cg08405558	chr1	3050448		OpenSea	Body;Body	0.720867	0.000268923
cg26953469	chr10	31872296		OpenSea		1.00077	0.000268991
cg23131127	chr14	56808705		OpenSea		1.08982	0.000269471
cg11086127	chr20	2902436		OpenSea	TSS1500;5'UTR;5'UTR	0.993413	0.000269867
cg24539848	chr2	241458974	chr2:241459632-241460047	N_Shore	Body;Body	0.943146	0.00027061
cg00460983	chr10	91133941		OpenSea		1.077	0.00027126
cg06290690	chr9	100850337	chr9:100849699-100850392	Island	Body;Body	1.20444	0.000271521
cg10896586	chr6	47009737		OpenSea	5'UTR;5'UTR	1.05683	0.000272143
cg10830713	chr1	62904021	chr1:62901651-62903667	S_Shore	5'UTR;5'UTR;5'UTR	-0.697038	0.000273352
cg06244688	chr2	170870517		OpenSea	Body	1.15054	0.000273696
cg26433582	chr11	68848232	chr11:68849897-68850551	N_Shore	Body	0.782908	0.000274279
cg17793814	chr3	45539705		OpenSea	Body;Body	1.04158	0.000274456
cg16256061	chr6	138172647		OpenSea	Body	-0.917049	0.000275595
cg23580000	chr16	50322156		OpenSea	1stExon	1.2593	0.000276243
cg01193555	chr4	16080097		OpenSea	5'UTR;5'UTR	1.06301	0.000276455
cg10587886	chr3	8361835		OpenSea	Body	-1.15587	0.000278768
cg20774026	chr2	12246704		OpenSea	Body;Body	-1.56892	0.000279723
cg21623127	chr5	96432134		OpenSea	Body	1.25432	0.000279754
cg12731773	chr11	846055	chr11:849087-850982	N_Shelf	5'UTR;5'UTR;5'UTR;5'UTR;5'UTR;5'UTR;5'UTR	0.881587	0.00027988
cg22800233	chr10	93805441	chr10:93805512-93805845	N_Shore		0.629325	0.00028139
cg02376674	chr12	105146954	chr12:105150762-105150997	N_Shelf	Body	0.613044	0.000281805
cg20801491	chr5	76248520	chr5:76249435-76250528	N_Shore	TSS200	0.848259	0.000282831
cg11555919	chr1	84763932	chr1:84764108-84764906	N_Shore	TSS200	0.585607	0.000282973
cg11024270	chr4	95254476		OpenSea	Body	0.744793	0.000283108
cg15959113	chr5	167655079		OpenSea	Body	1.06507	0.000283139
cg18594983	chr2	144020774		OpenSea	Body	1.47985	0.000283498
cg23552820	chr17	64272071		OpenSea		-0.763057	0.000285911
cg15834151	chr4	159969044		OpenSea		1.05563	0.000286764
cg01894038	chr11	77741873		OpenSea		1.30474	0.000287185
cg10022447	chr12	53681588		OpenSea	Body	0.746341	0.000289315
cg02950536	chr2	99221433	chr2:99224681-99225322	N_Shelf	Body	1.07901	0.000289604
cg06278838	chr3	4753170		OpenSea	Body;Body;Body	0.615588	0.000290122
cg01655226	chr17	16955974		OpenSea	Body;Body	0.793711	0.00029195
cg27343900	chr5	172331791		OpenSea	Body	1.0663	0.000292339
cg12034160	chr16	27301361		OpenSea	Body	0.908583	0.000292776
cg00232868	chr21	17358642		OpenSea		0.960077	0.000293788
cg22442391	chr10	50696342		OpenSea	Body	1.10045	0.00029466
cg21329416	chr1	27045929		OpenSea	Body;Body	0.774413	0.00029633
cg00257455	chr1	65530538	chr1:65532161-65533212	N_Shore		0.671641	0.000299367
cg01899355	chr2	61918195	chr2:61921717-61921979	N_Shelf		0.71778	0.000299445
cg19914189	chr3	69483290		OpenSea		0.77911	0.000300699
cg26092675	chr6	26225258	chr6:26225386-26225790	N_Shore	TSS200	0.705866	0.000301826
cg16909733	chr2	241459847	chr2:241459632-241460047	Island	Body;Body	0.623417	0.000302143
cg08283130	chr19	8591776	chr19:8591294-8591842	Island	Body	0.87754	0.000302426
cg02992311	chr19	39523626	chr19:39522264-39523227	S_Shore	TSS1500	-0.6162	0.000303178
cg11217654	chr11	9283463	chr11:9286273-9287091	N_Shelf	Body	0.887891	0.000303986
cg06934654	chr16	89180742		OpenSea	Body;Body;Body	0.738004	0.000304371
cg24603481	chr1	44884784	chr1:44883136-44884272	S_Shore	Body	0.752804	0.000305502
cg27403957	chr19	40786376		OpenSea	5'UTR;5'UTR;5'UTR	1.05476	0.000305664
cg08461339	chr2	241459227	chr2:241459632-241460047	N_Shore	Body;Body	1.15765	0.000306533
cg14708360	chr2	129396420		OpenSea		1.39996	0.000307031
cg23684204	chr15	91497937	chr15:91497994-91498615	N_Shore	TSS200;TSS200	0.58269	0.000308048
cg24838825	chr10	111693923		OpenSea		1.32624	0.00030849
cg21865687	chr16	2643594		OpenSea	Body;Body;Body	1.3137	0.000308927
cg13252498	chr21	42588294		OpenSea	Body;Body;Body	-1.09541	0.000311229
cg22042316	chr18	56239748		OpenSea	Body	-0.647071	0.000311697
cg00370123	chr7	1113014		OpenSea	Body;Body;Body	0.828544	0.00031247
cg20517911	chr22	36278499		OpenSea	Body;Body	0.880371	0.000313315
cg05582098	chr22	43017776		OpenSea	Body;Body;Body;Body;Body	0.615811	0.000313772
cg26130090	chr12	54615724	chr12:54611595-54612038	S_Shelf		0.656739	0.000314482
cg21776018	chr6	41702264	chr6:41701881-41703481	Island	TSS200;Body;5'UTR;5'UTR;5'UTR	0.738536	0.000314516
cg01437515	chr1	1148315	chr1:1149055-1149524	N_Shore	Body	-1.50337	0.000316053
cg05238750	chr7	156696283		OpenSea		-1.02252	0.000316166
cg00401091	chr20	50159536	chr20:50158904-50159509	S_Shore	TSS1500;Body;TSS1500	0.908038	0.000316757
cg20156116	chr1	156699437	chr1:156698111-156698916	S_Shore	Body;Body	0.608804	0.000318292
cg26709300	chr16	30106682	chr16:30107511-30107875	N_Shore	1stExon;Body	0.966574	0.000318325
cg03540107	chr22	27812313		OpenSea		0.740172	0.000320227
cg02686091	chr19	43673501		OpenSea	3'UTR;3'UTR	-0.681866	0.000323099
cg06193043	chr1	11908199		OpenSea	TSS1500	0.660428	0.000323535
cg17912020	chr10	50696354		OpenSea	Body	1.16266	0.000325296
cg19611364	chr19	13135494	chr19:13135317-13136169	Island	1stExon;Body;Body	0.806723	0.000328801
cg18551531	chr19	2323913	chr19:2323912-2324127	Island	Body	0.870073	0.000329058
cg21422605	chr1	85313514		OpenSea	Body	0.850161	0.000330793
cg25841625	chr4	77119588		OpenSea	Body	1.01999	0.000330978
cg15942422	chr12	123627543		OpenSea		1.01835	0.000334768
cg07313596	chr1	236445868	chr1:236444603-236445700	S_Shore	TSS1500	0.715392	0.000334933
cg14506158	chr12	48111918		OpenSea	Body;Body;Body;ExonBnd;ExonBnd	0.71524	0.00033525
cg19039673	chr6	90887871		OpenSea	5'UTR;5'UTR	0.98799	0.000335331
cg16330347	chr12	93958124		OpenSea		0.733531	0.000335627
cg14883239	chr14	60722287		OpenSea	Body;5'UTR;5'UTR	0.723115	0.000336542
cg25582220	chr6	30130914		OpenSea	TSS200	-1.26418	0.000336849
cg02276017	chr11	14576651		OpenSea	Body	1.48098	0.000337368
cg27646484	chr16	31210736	chr16:31213566-31214287	N_Shelf		0.880475	0.00033908
cg22907189	chr5	172430563		OpenSea	Body	0.898969	0.000339566
cg20477461	chr6	11236827		OpenSea	Body;Body	1.06968	0.000341492
cg03319315	chr10	135202611	chr10:135203101-135203316	N_Shore	Body;Body;3'UTR	-1.27334	0.00034177
cg21808526	chr22	28172750		OpenSea	Body	0.807787	0.000342112
cg22660299	chr17	46668715	chr17:46669434-46669811	N_Shore	TSS1500;3'UTR;Body;TSS1500;Body	0.937183	0.00034349
cg20800004	chr1	155698945		OpenSea	Body;Body;Body;Body;Body	1.26668	0.000346299
cg26718213	chr2	241976080	chr2:241975533-241976318	Island	Body	-0.846528	0.000347703
cg19343530	chr6	28831388	chr6:28831682-28832134	N_Shore		-0.590701	0.000348717
cg09641518	chr4	143325397		OpenSea	Body;Body	-0.923943	0.000348724
cg03116541	chr22	21946375		OpenSea	Body;Body;Body;Body;Body	1.28832	0.000348983
cg10770023	chr22	51016644	chr22:51016253-51017020	Island	5'UTR;5'UTR;TSS200;Body;5'UTR;5'UTR;5'UTR;5'UTR	0.801166	0.000350265
cg10935586	chr20	48552706	chr20:48552705-48553534	Island	TSS1500	-0.747788	0.00035102
cg02860732	chr16	12995292	chr16:12994574-12997690	Island	TSS200;TSS200	0.675763	0.000352312
cg13178374	chr7	38371591		OpenSea		0.90624	0.000352878
cg01782097	chr1	846637	chr1:844299-845883	S_Shore		-0.805398	0.000353054
cg20869844	chr7	140103726		OpenSea	TSS200	1.27401	0.000353397
cg23010048	chr19	52391257	chr19:52390841-52391368	Island	TSS200;TSS200;TSS200	0.794073	0.000354029
cg11360546	chr7	1094263	chr7:1097405-1097953	N_Shelf	Body;Body;Body	0.770207	0.000356209
cg24627325	chr3	101882326		OpenSea		0.94642	0.000356512
cg05386769	chr2	218681558		OpenSea	Body	0.818893	0.000359331
cg13335567	chr8	71127379		OpenSea	Body	0.726845	0.000359948
cg26804911	chr2	223269664		OpenSea		1.07119	0.00036047
cg01307228	chr10	90152007		OpenSea	Body;Body	0.773421	0.000361054
cg10650821	chr6	31543686		OpenSea	1stExon	0.748797	0.000362068
cg04020722	chr7	149193524	chr7:149194139-149195275	N_Shore	Body;Body	0.943081	0.000363262
cg12196780	chr9	21335701	chr9:21335125-21335560	S_Shore	TSS1500	0.931425	0.000363552
cg21576103	chr21	36315299		OpenSea	Body	1.14639	0.000366367
cg16954329	chr5	10323987		OpenSea		1.13993	0.000366517
cg19677952	chr10	35722913		OpenSea	5'UTR;5'UTR;5'UTR;Body;Body	0.828078	0.000366619
cg05308107	chr13	67802760	chr13:67804593-67805459	N_Shore	5'UTR;5'UTR	0.678306	0.000367132
cg07530359	chr3	4554673		OpenSea	5'UTR;5'UTR;5'UTR	0.99201	0.000367712
cg11259289	chr7	65606104		OpenSea	Body;Body;Body;Body;Body	0.775619	0.000370197
cg03771255	chr4	152020940	chr4:152020470-152021110	Island	Body	-0.679781	0.000370294
cg02436346	chr8	80801468	chr8:80803688-80804324	N_Shelf		1.01853	0.000371828
cg12693179	chr12	71863439		OpenSea	Body;Body;Body;Body	0.800349	0.000371937
cg11580118	chr1	67223914		OpenSea	Body	0.984167	0.000372605
cg10104480	chr16	72955250		OpenSea	Body;Body	-0.861448	0.000373038
cg24747164	chr13	100258165	chr13:100258708-100259220	N_Shore	TSS1500;TSS1500	0.624256	0.00037385
cg14820908	chr5	178986412	chr5:178986513-178986999	N_Shore	TSS1500;Body;TSS1500	0.743931	0.000375086
cg18791929	chr3	108205828		OpenSea	Body	1.23383	0.000375232
cg17675275	chr10	77499273		OpenSea	Body;Body	-0.947906	0.000380302
cg10118513	chr14	100632950		OpenSea		0.665817	0.00038031
cg26551003	chr1	3358203		OpenSea		-0.732993	0.00038034
cg00223569	chr12	25064560		OpenSea	Body;Body;Body	1.15078	0.000380907
cg21778174	chr18	32924560	chr18:32923915-32924585	Island	TSS200	0.67382	0.000380994
cg10786767	chr5	136965680		OpenSea	Body;Body;Body	1.08108	0.000382122
cg13482308	chr9	37002685	chr9:37002489-37002957	Island	Body	2.1771	0.00038241
cg10682119	chr15	93182494		OpenSea	Body	0.797853	0.000384859
cg12375870	chr1	227431744		OpenSea	Body;Body	0.781314	0.000389013
cg08898653	chr1	20811220	chr1:20810462-20813511	Island	Body	-0.625734	0.00038953
cg14028892	chr1	184943191	chr1:184942862-184943777	Island	Body	-0.651352	0.000390833
cg04198125	chr7	157211777	chr7:157211560-157211805	Island		-0.964214	0.000391531
cg27345338	chr10	50696400		OpenSea	Body	1.11616	0.000392233
cg11405655	chr1	999599	chr1:999678-999911	N_Shore		-0.736974	0.000392526
cg00807559	chr2	39768190		OpenSea	Body	0.872561	0.000393154
cg00080484	chr8	60513456		OpenSea		-0.710924	0.000394408
cg01358028	chr18	56660847		OpenSea		0.9937	0.00039472
cg22058642	chr3	153610166		OpenSea		0.767133	0.000394828
cg13466128	chr9	132648438	chr9:132648043-132648284	S_Shore		-0.627311	0.000395909
cg06377993	chr1	196624484		OpenSea	Body;Body	0.585779	0.000397647
cg16993186	chr10	11224102		OpenSea	Body;Body;Body;Body	1.00853	0.000398033
cg03768203	chr8	21778525	chr8:21776842-21777942	S_Shore	Body	0.690634	0.00039827
cg08690001	chr1	30192162		OpenSea		-0.621049	0.000398951
cg21324861	chr18	33293691		OpenSea		1.18651	0.00040051
cg18705881	chr3	193968360		OpenSea	TSS1500;Body	1.04571	0.000400938
cg15783448	chr6	27098478	chr6:27100174-27101124	N_Shore		-1.00631	0.000401264
cg08758916	chr22	40440666	chr22:40440852-40441810	N_Shore	TSS200	-0.80281	0.000401448
cg16970559	chr1	8747198		OpenSea	5'UTR;5'UTR	0.990558	0.000402871
cg17120035	chr8	19085200		OpenSea	Body	0.818559	0.000403268
cg12808028	chr10	97522036		OpenSea	Body;Body;5'UTR;Body;5'UTR;5'UTR;Body;Body	0.935632	0.000403585
cg05164926	chr17	7255624	chr17:7254622-7255808	Island	5'UTR;1stExon	1.17696	0.000405227
cg09534893	chr2	207846643		OpenSea		0.681158	0.000405827
cg18825167	chr1	184716505		OpenSea	Body	1.28833	0.000406165
cg20474450	chr14	56777463		OpenSea		1.47636	0.000406209
cg25865120	chr15	48625058	chr15:48623185-48624651	S_Shore	Body;Body;Body	-1.1377	0.000407183
cg13680270	chr9	19748480		OpenSea	Body;Body	-0.837987	0.000407295
cg08849049	chr6	24774933	chr6:24775046-24775729	N_Shore	TSS1500	0.606669	0.000407964
cg16190857	chr13	67132823		OpenSea	Body;Body	0.960792	0.000408123
cg12501575	chr17	71199651		OpenSea	Body	0.879991	0.00041097
cg05265936	chr16	69516113		OpenSea		1.06261	0.000411771
cg25334541	chr1	33908001		OpenSea		0.795556	0.000412689
cg14818621	chr17	75598365		OpenSea		0.68793	0.000414114
cg01418153	chr1	3240129	chr1:3239915-3240261	Island	Body;Body	1.13564	0.00041953
cg19859698	chr14	61822607		OpenSea	Body	0.805149	0.000420054
cg17115921	chr6	13332247	chr6:13328587-13329096	S_Shelf		0.585059	0.000420487
cg07219494	chr5	166408484	chr5:166405484-166405917	S_Shelf		0.848215	0.000420594
cg04596187	chr11	116873735		OpenSea	Body;Body;5'UTR	1.17708	0.000421668
cg18177591	chr9	36215786		OpenSea	3'UTR;3'UTR;3'UTR;3'UTR;3'UTR	0.93074	0.000421876
cg20505645	chr4	26314167		OpenSea		-0.901489	0.000422077
cg08545213	chr3	37959356		OpenSea	Body;Body	1.03794	0.000424054
cg06113552	chr1	54562389		OpenSea	3'UTR;Body	1.27181	0.000425299
cg09085220	chr16	8736433		OpenSea	Body	0.766879	0.000427053
cg15105359	chr7	47576957	chr7:47576519-47577210	Island	5'UTR	1.2305	0.000427674
cg25310824	chr5	42812334		OpenSea	TSS1500;TSS1500;TSS1500	1.26073	0.000429513
cg14634473	chr10	23105437		OpenSea		-0.835936	0.000430206
cg06727598	chr6	149655427		OpenSea	Body;5'UTR;5'UTR	1.44513	0.000430387
cg10665316	chr1	39620625		OpenSea	Body	0.679415	0.000432705
cg17091020	chr8	91986716		OpenSea		-0.699209	0.000432964
cg15002347	chr1	186590321		OpenSea		1.53978	0.000433026
cg11031221	chr17	70417517		OpenSea	Body	-0.915435	0.000434712
cg08012149	chr6	45503747		OpenSea	Body;Body;Body	1.40359	0.000434904
cg20515423	chr14	34385840		OpenSea		1.05365	0.000436512
cg15377431	chr7	30564292		OpenSea		0.602663	0.000437281
cg26462892	chr15	86039647		OpenSea	Body;Body	1.2077	0.000437291
cg24258295	chr5	65505402		OpenSea		0.710194	0.000438649
cg25606766	chr21	31655290		OpenSea	TSS200	-0.759192	0.000441035
cg27334781	chr15	67286712		OpenSea		0.833295	0.000441072
cg15903936	chr11	73714778		OpenSea	Body;3'UTR	0.621001	0.000441549
cg22581187	chr5	75966681		OpenSea	Body	1.41133	0.000443751
cg04527083	chr15	81596647		OpenSea	Body;Body;Body	1.0393	0.000447184
cg17416730	chr6	33245541	chr6:33244677-33245554	Island	1stExon	0.727904	0.000447372
cg10127483	chr1	110009974	chr1:110008962-110010124	Island	Body	0.751019	0.000448793
cg05563368	chr21	39856022		OpenSea	Body;Body;Body;Body;Body;Body;5'UTR;5'UTR;Body	0.748032	0.000448974
cg08903774	chr1	52000838		OpenSea		0.613612	0.000449284
cg15090440	chr1	3099233	chr1:3102540-3103352	N_Shelf	Body;Body	0.659977	0.000449417
cg03398055	chr17	55404210		OpenSea	Body;Body	0.824633	0.00045041
cg23295508	chr1	64979780		OpenSea	Body;5'UTR	0.893676	0.000450891
cg17759214	chr9	94137295		OpenSea		0.846213	0.000451838
cg07506356	chr14	43511620		OpenSea		1.12544	0.000453095
cg07457429	chr10	114604800		OpenSea		0.748316	0.000453483
cg10513808	chr7	32294758		OpenSea	Body	0.729129	0.000456117
cg10499651	chr3	12465415		OpenSea	Body;Body;Body;Body	-0.713845	0.000458876
cg23233673	chr19	54693846	chr19:54693034-54695497	Island	TSS200;TSS200;TSS200;TSS200;TSS1500;TSS1500	-0.635306	0.000459245
cg12593793	chr1	156074135		OpenSea		0.994865	0.000460751
cg02226644	chr19	39045673		OpenSea	Body;Body	-0.842852	0.000463108
cg05547483	chr7	80741676		OpenSea		0.916039	0.000463864
cg05006181	chr6	89577682		OpenSea	Body;Body;Body	0.737718	0.000464917
cg21154227	chr4	57904332		OpenSea	Body	0.720911	0.00046573
cg10441424	chr5	1316636		OpenSea		-0.805596	0.00046766
cg14858993	chr7	2797231		OpenSea	Body;Body;Body;Body	0.650278	0.000467767
cg13479041	chr5	32496299		OpenSea		1.11966	0.000467959
cg23689722	chr1	3100956	chr1:3102540-3103352	N_Shore	Body;Body	1.11707	0.00047175
cg20598190	chr2	240866924	chr2:240868278-240868590	N_Shore		-1.39577	0.000472113
cg26170244	chr15	65176353		OpenSea		1.24582	0.000472737
cg27174137	chr7	48048822		OpenSea	Body;Body;Body	0.749792	0.00047499
cg19858882	chr17	30683220		OpenSea	Body;Body;Body	0.825825	0.000477731
cg19104112	chr7	39663043	chr7:39662543-39663792	Island	TSS200	-0.618477	0.000478088
cg08335767	chr6	34206495	chr6:34202567-34206193	S_Shore	5'UTR;5'UTR;5'UTR;5'UTR;5'UTR;TSS200	-0.685502	0.000478717
cg02641840	chr14	51322543		OpenSea		0.805189	0.000479896
cg11244603	chr18	3983541		OpenSea	Body;5'UTR;5'UTR	1.28559	0.000479956
cg21570709	chr1	150592475		OpenSea		1.25012	0.000482882
cg01557844	chr1	151432001	chr1:151431540-151432032	Island	TSS200;TSS200;TSS200	-0.705051	0.000483087
cg07046257	chr4	55052229		OpenSea		0.664607	0.000483213
cg21494626	chr15	67390372		OpenSea	Body	0.944518	0.000483514
cg23774365	chr19	13283248		OpenSea		1.02977	0.000484101
cg07380021	chr1	206755252		OpenSea	Body;Body;Body	1.38067	0.000484133
cg00757207	chr17	7456223	chr17:7452150-7452645	S_Shelf	Body;Body	1.28148	0.000484151
cg03824899	chr12	50031340		OpenSea	Body;Body	0.843297	0.000487252
cg07660627	chr17	35481970		OpenSea	Body;Body;Body;Body;Body	1.2383	0.000487303
cg25789900	chr6	23086707		OpenSea		-0.727716	0.00048739
cg02792446	chr1	228700887		OpenSea	TSS1500	0.806905	0.000488807
cg13224914	chr10	12750368		OpenSea	Body;Body	1.24109	0.000492507
cg14221852	chr3	197457184		OpenSea	Body;5'UTR	0.845745	0.000492869
cg04609952	chr2	16085893	chr2:16079801-16083032	S_Shelf	Body	1.14736	0.000493119
cg02756373	chr5	167997991		OpenSea	Body	-0.728127	0.000493817
cg13172001	chr2	88390175		OpenSea	Body	1.00856	0.000495855
cg25463688	chr1	235254025		OpenSea		0.949192	0.000497418
cg19935718	chr10	125802965	chr10:125804001-125804379	N_Shore	Body;Body;Body;Body	-1.33875	0.000497883
cg26220016	chr6	18477984		OpenSea		1.07565	0.000499723
cg18241198	chr1	110369703		OpenSea		1.41928	0.000500341
cg05059566	chr4	81118647	chr4:81119095-81119391	N_Shore	TSS200;5'UTR	0.981439	0.000500985
cg12500731	chr2	242830128	chr2:242832999-242833229	N_Shelf		0.619805	0.00050144
cg24170465	chr4	159094277		OpenSea	TSS200;TSS1500;TSS200	1.08784	0.000503528
cg07701241	chr11	46367812	chr11:46368650-46369660	N_Shore	Body;TSS1500;Body	1.73905	0.000504432
cg01356139	chr7	40925162		OpenSea		-0.890249	0.000504818
cg02754890	chr17	62064081		OpenSea		0.773404	0.000505011
cg04753874	chr12	122442856		OpenSea		0.7802	0.000505237
cg17838000	chr12	50031566		OpenSea	Body;Body	0.965997	0.000505471
cg10762309	chr3	106925198		OpenSea	Body	-0.655307	0.00050866
cg15236764	chr11	88148434		OpenSea		-0.878535	0.000509476
cg20471532	chr17	55551245		OpenSea	Body;Body	1.0651	0.000509662
cg11945474	chr2	55717980		OpenSea		1.67284	0.000510012
cg10789314	chr19	5821791	chr19:5822284-5822532	N_Shore		-0.667609	0.000510373
cg05574195	chr3	193968161		OpenSea	TSS1500;Body	0.697578	0.000510934
cg10931237	chr3	45052530		OpenSea	Body;Body	1.10948	0.000512098
cg21327055	chr2	203182277		OpenSea		1.1828	0.000512167
cg06537849	chr15	76066456		OpenSea		0.634959	0.000512777
cg12543115	chr6	13396191		OpenSea	Body;5'UTR;5'UTR	0.788181	0.000512866
cg18705864	chr11	57366425		OpenSea	Body;Body	0.789965	0.000513076
cg09022213	chr4	169142626		OpenSea	Body	0.958577	0.000513438
cg02520639	chr8	82021210	chr8:82023855-82024483	N_Shelf	5'UTR	-1.53935	0.000514037
cg14734668	chr10	20864693		OpenSea		0.923887	0.000515218
cg26662324	chr10	126745862		OpenSea	5'UTR;5'UTR	0.932826	0.000516617
cg00803074	chr6	76376459		OpenSea	Body;Body;Body	-0.806283	0.000519315
cg13066703	chr1	211526705		OpenSea	Body;Body;Body	1.00819	0.000519652
cg16886045	chr19	1269073	chr19:1265854-1269943	Island	TSS200;TSS200;TSS200;Body	-0.655388	0.000520837
cg27554127	chr6	144904252		OpenSea	Body	-0.874913	0.00052101
cg12265878	chr7	41995442		OpenSea		0.803971	0.000521567
cg23551720	chr17	46633726	chr17:46631800-46632212	S_Shore	5'UTR	0.729885	0.000522348
cg27109741	chr7	6545671	chr7:6543795-6544108	S_Shore	Body	-0.636436	0.000522449
cg18148349	chr10	131404694		OpenSea	Body	1.13074	0.000524485
cg16876905	chr14	107119267		OpenSea		0.715557	0.000524504
cg20140023	chr10	22278414		OpenSea	Body	0.757907	0.000525852
cg10684508	chr12	75899762		OpenSea	Body	0.909047	0.000527747
cg05166530	chr1	32427280		OpenSea		1.19972	0.00052842
cg23369670	chr14	104171944		OpenSea	Body;Body;Body	2.02579	0.000529363
cg25493321	chr1	28347528		OpenSea	Body;Body;Body;Body;Body	-1.09199	0.000529473
cg08437869	chr14	35435744		OpenSea		-0.792181	0.000529894
cg01693350	chr11	32452187	chr11:32452144-32452708	Island	Body;Body;Body;Body	0.632158	0.000530132
cg02412345	chr8	21780678	chr8:21776842-21777942	S_Shelf	Body;Body	1.06117	0.000530434
cg08298946	chr12	13301010		OpenSea		0.953724	0.000534404
cg20701025	chr8	6481431		OpenSea	Body;Body	0.902149	0.000534532
cg19172208	chr1	60237979		OpenSea	TSS1500	-0.621286	0.000535415
cg26337070	chr2	85999873		OpenSea	Body	0.900942	0.000535708
cg26305294	chr17	37040128		OpenSea	Body;Body;Body	1.41105	0.000535938
cg14467281	chr9	33044611	chr9:33044245-33044612	Island	3'UTR	-0.595966	0.000536905
cg01576142	chr14	92297260		OpenSea	5'UTR;5'UTR;5'UTR	0.713304	0.000537228
cg14876117	chr14	51428973		OpenSea		1.08006	0.000540547
cg24644436	chr10	135202906	chr10:135203101-135203316	N_Shore	Body;Body;3'UTR	-0.870123	0.000540983
cg08865625	chr17	53345639	chr17:53342198-53343061	S_Shelf	Body	1.06881	0.000540994
cg23791996	chr10	74091419		OpenSea		0.677168	0.000541186
cg10499753	chr16	89654085	chr16:89654041-89654692	Island	Body;Body	1.21922	0.000541398
cg26799306	chr4	41614206		OpenSea	TSS1500;TSS1500;Body;Body;Body;Body;Body	0.604271	0.000541718
cg22740547	chr11	13030876	chr11:13030330-13032584	Island	1stExon	0.800105	0.000543713
cg05512157	chr12	50901878	chr12:50898621-50899164	S_Shelf	Body	0.825293	0.000546579
cg07538578	chr4	71503456		OpenSea	Body	0.676394	0.000548145
cg23521476	chr22	40723195		OpenSea	3'UTR;3'UTR;3'UTR	0.665802	0.000549513
cg23895495	chr7	47539837		OpenSea	5'UTR	0.677351	0.000549637
cg07536018	chr5	138495127		OpenSea	5'UTR;5'UTR	0.930535	0.000549771
cg02206935	chr7	36430885	chr7:36429250-36429806	S_Shore	TSS1500;Body;Body;Body	-0.825145	0.000549835
cg12488833	chr9	119312500		OpenSea	Body;Body;Body;Body;Body;Body	0.613422	0.000552054
cg15469414	chr6	149387408		OpenSea	Body	1.3876	0.000552632
cg01492121	chr11	86992924		OpenSea	Body;Body;Body	0.751487	0.000552735
cg16723994	chr17	56401623	chr17:56401728-56402343	N_Shore	Body;Body	0.844651	0.000554583
cg19925780	chr1	101509557		OpenSea		0.926684	0.000557345
cg19940644	chr1	12112386		OpenSea		-0.855241	0.0005583
cg26976906	chr14	71939129		OpenSea		0.992518	0.000559371
cg13974313	chr4	48129869		OpenSea	Body	0.703159	0.000559575
cg16212070	chr17	79626327		OpenSea		0.672029	0.000560756
cg05106401	chr9	72725834		OpenSea	Body;Body	0.617087	0.000561048
cg09720404	chr9	82416645		OpenSea		-0.904984	0.000561331
cg14214321	chr12	120935059	chr12:120933649-120934713	S_Shore	Body;Body;Body	-0.785149	0.000563752
cg23246939	chr10	28854135		OpenSea	Body;Body;Body	1.26095	0.000564197
cg05281407	chr1	204285551		OpenSea	5'UTR	0.966143	0.000564697
cg00153395	chr1	65327523		OpenSea	Body	0.715033	0.000565571
cg18507391	chr17	60043356		OpenSea	Body	0.997715	0.000567393
cg25074809	chr2	16086016	chr2:16079801-16083032	S_Shelf	Body	1.05026	0.000569297
cg18972676	chr22	40784025		OpenSea	5'UTR;5'UTR	0.913081	0.000569959
cg15693729	chr20	40201055		OpenSea	5'UTR	1.16518	0.00057151
cg20804828	chr12	127359131		OpenSea	Body	-0.662858	0.000575587
cg15826519	chr1	19808575	chr1:19811703-19812644	N_Shelf	Body	1.13846	0.000575883
cg21226059	chr5	178986404	chr5:178986513-178986999	N_Shore	TSS1500;Body;TSS1500	0.706277	0.000576496
cg19107109	chr5	172127940		OpenSea		0.614599	0.000577288
cg00860110	chr18	2578084		OpenSea	Body	0.884763	0.000577372
cg06565045	chr1	114495964		OpenSea	TSS1500;Body;Body;Body	1.46697	0.000577501
cg22082347	chr20	44441641	chr20:44440946-44441655	Island	1stExon;5'UTR;TSS200;Body;Body;Body;Body	-0.890743	0.000578733
cg20828207	chr6	144286118		OpenSea	5'UTR;5'UTR;5'UTR;5'UTR;5'UTR;5'UTR;5'UTR;5'UTR;5'UTR;5'UTR;5'UTR;5'UTR;5'UTR;5'UTR;5'UTR;5'UTR;5'UTR;5'UTR;5'UTR;5'UTR;5'UTR	0.679718	0.000578779
cg09953842	chr1	193377966		OpenSea		1.24786	0.000579177
cg25552843	chr10	106088702		OpenSea	5'UTR	0.862741	0.000581057
cg16545105	chr5	76248749	chr5:76249435-76250528	N_Shore	1stExon;5'UTR	0.992327	0.000582884
cg13583085	chr5	133707568	chr5:133707020-133707892	Island	Body	-0.702407	0.000584151
cg09614111	chr3	158428676		OpenSea	Body;Body	0.814879	0.000585829
cg02554627	chr20	49192614		OpenSea	Body;Body	0.638017	0.000588493
cg15436030	chr1	226896665		OpenSea	Body	0.737846	0.00059035
cg00001801	chr8	107299451		OpenSea	5'UTR;5'UTR	0.825244	0.000592319
cg18812257	chr20	48212528		OpenSea		-1.18155	0.000592662
cg13159693	chr4	15779729	chr4:15779998-15780729	N_Shore	TSS1500	-0.797323	0.000593592
cg03183354	chr3	52252049	chr3:52255365-52255763	N_Shelf		0.97346	0.000593602
cg15456617	chr3	14658918		OpenSea		-0.839535	0.0005947
cg06796709	chr16	84645176		OpenSea	Body	-0.71701	0.000594931
cg22328837	chr6	45422120		OpenSea	Body;Body;Body	1.33105	0.000598624
cg24088496	chr11	96071506		OpenSea	Body	0.845071	0.000598827
cg03532253	chr12	56399235	chr12:56401083-56401506	N_Shore	3'UTR;3'UTR;3'UTR	1.02677	0.000599894
cg02246952	chr22	35840500		OpenSea		0.998902	0.000600529
cg00598693	chr2	10261684	chr2:10260279-10260931	S_Shore	TSS1500;TSS1500	-1.13263	0.00060074
cg13995599	chr13	113426270	chr13:113424898-113425105	S_Shore	Body;Body	-1.1493	0.000601132
cg10281280	chr9	13213457		OpenSea	Body;Body;Body	-0.760156	0.000605091
cg14018471	chr9	100681080	chr9:100684498-100685051	N_Shelf	Body	1.09931	0.000605341
cg01229787	chr15	100048371		OpenSea		-0.834185	0.000606532
cg02028388	chr1	239750658		OpenSea		1.01117	0.000614633
cg08939172	chr9	20552570		OpenSea	Body;Body	-0.809947	0.000615654
cg01764105	chr3	160119319	chr3:160117012-160118878	S_Shore	Body;Body;Body	-0.724345	0.000615862
cg07545526	chr4	13478708		OpenSea	Body;Body;Body	0.866653	0.000615959
cg00818853	chr8	30660495		OpenSea	Body	0.984103	0.000616396
cg15503975	chr15	70550870		OpenSea		0.672267	0.000618208
cg06581459	chr19	6577668		OpenSea		-1.03578	0.00061916
cg11562188	chr14	58748147		OpenSea	Body;Body	1.26703	0.000619758
cg14551944	chr8	103826217	chr8:103822614-103823263	S_Shelf		-0.707069	0.000619785
cg15976637	chr2	65025109		OpenSea		0.954707	0.000622867
cg12275888	chr17	9862147		OpenSea	Body;Body;Body;Body	0.770588	0.000623692
cg21803290	chr19	15437653		OpenSea		0.639749	0.000625664
cg18198306	chr6	153303350	chr6:153303408-153304973	N_Shore	5'UTR;Body	-0.631636	0.000627636
cg17107079	chr5	146300208		OpenSea	TSS1500;Body;Body;Body;Body;Body;5'UTR	1.01785	0.000630138
cg27207344	chr17	4409988		OpenSea	Body	0.880536	0.000630509
cg18480977	chr19	13182850		OpenSea	Body;Body;Body	0.794288	0.000630552
cg01738702	chr8	41400316		OpenSea	3'UTR;Body	1.05176	0.000631184
cg22724765	chr5	43397572	chr5:43396897-43397364	S_Shore	Body	0.610458	0.00063253
cg06430220	chr19	56613559	chr19:56615088-56615955	N_Shore	Body	0.783963	0.000633581
cg25116600	chr5	57368421		OpenSea		0.611887	0.000633604
cg25041148	chr19	58838420	chr19:58838198-58838639	Island	5'UTR;1stExon	-0.608218	0.000637412
cg11919577	chr8	119291748		OpenSea	Body	1.04465	0.000643235
cg13402284	chr2	80554997		OpenSea	5'UTR;Body;Body;Body;Body;Body	0.711192	0.000643802
cg22098240	chr2	208378826		OpenSea		0.650395	0.000644974
cg01530214	chr10	120490760		OpenSea	Body	1.11272	0.000645934
cg10920224	chr14	103367591		OpenSea	Body;Body;Body	0.585068	0.000647419
cg19222830	chr5	150466793		OpenSea	TSS200;TSS200;5'UTR	1.3418	0.000647425
cg21924060	chr12	6878089	chr12:6875481-6876923	S_Shore	Body	0.784679	0.00064914
cg23789054	chr6	28832537	chr6:28831682-28832134	S_Shore		0.591186	0.000649152
cg09783609	chr11	36322367		OpenSea	5'UTR	0.957268	0.000651114
cg01960184	chr6	46185318		OpenSea		1.11547	0.000651688
cg08805869	chr4	169632391		OpenSea	Body;Body;Body	0.761311	0.000651924
cg06615892	chr17	75468351		OpenSea	Body;Body;Body;Body;5'UTR;5'UTR;5'UTR;Body;Body;Body	0.741036	0.00065685
cg03915012	chr4	902074	chr4:898030-898532	S_Shelf	Body	0.73067	0.000658321
cg19532728	chr11	65129859		OpenSea		0.722744	0.000658647
cg01326188	chr6	41516503	chr6:41513652-41516189	S_Shore	TSS1500;TSS200;5'UTR;5'UTR;5'UTR	1.19312	0.000658739
cg10196532	chr13	50134640		OpenSea	Body	0.890818	0.000660009
cg06061967	chr1	151976557		OpenSea		-0.952744	0.000661451
cg27306777	chr5	172261294	chr5:172261145-172261671	Island	1stExon;5'UTR	0.861419	0.000661469
cg22715906	chr17	4098178		OpenSea	3'UTR;Body	0.89184	0.000666459
cg11689994	chr10	63887754		OpenSea		0.762453	0.000666548
cg01138890	chr4	73241075		OpenSea	Body	0.745035	0.000669807
cg21302152	chr17	53351094		OpenSea	Body	0.782297	0.000670008
cg19940194	chr6	30072384	chr6:30071225-30071428	S_Shore	Body	-0.60436	0.00067013
cg16449161	chr8	94752109	chr8:94752975-94753499	N_Shore	TSS1500;5'UTR	-0.804162	0.000670676
cg20967544	chr10	95361613	chr10:95360389-95361387	S_Shore	TSS1500	0.694156	0.000671317
cg17429732	chr6	105404658	chr6:105400877-105401149	S_Shelf	TSS1500	0.667394	0.000671705
cg09269759	chr1	156221227		OpenSea	Body	1.06385	0.000672511
cg17300544	chr17	75369091	chr17:75368688-75370506	Island	TSS200;5'UTR;Body;Body	-0.619145	0.000673935
cg12902741	chr5	43302133		OpenSea	5'UTR;5'UTR	0.840564	0.000674502
cg14205164	chr5	37717742		OpenSea	Body	0.925297	0.000675374
cg06306128	chr9	75652657		OpenSea		-0.639713	0.000675622
cg23212590	chr1	42645349		OpenSea	3'UTR	0.811771	0.000675918
cg00950381	chr17	74272364		OpenSea	Body	0.644277	0.000680658
cg02204768	chr12	105109716		OpenSea	Body;Body	0.859508	0.000680924
cg19623054	chr2	16085728	chr2:16079801-16083032	S_Shelf	Body	0.873273	0.000681004
cg23643343	chr17	1280152		OpenSea	Body;Body	0.652666	0.000681744
cg22586569	chr7	5524963	chr7:5526389-5526693	N_Shore	Body	0.710796	0.000681838
cg02426324	chr7	40680454		OpenSea	Body	1.07301	0.000681951
cg26525025	chr12	52521183		OpenSea		0.732323	0.000683512
cg07639694	chr17	7254909	chr17:7254622-7255808	Island	TSS1500	0.803696	0.000684861
cg02810967	chr4	17813558	chr4:17811954-17813227	S_Shore	Body;TSS1500	-1.3147	0.000684969
cg04860432	chr14	52783454	chr14:52780687-52781969	S_Shore	Body	1.01845	0.000685374
cg16798232	chr2	11953124		OpenSea	Body;Body;Body	-0.810763	0.000686532
cg13650660	chr2	46798459		OpenSea	Body;Body	1.11192	0.000686733
cg18376568	chr14	76164217		OpenSea	Body	1.28031	0.000687159
cg22279159	chr4	26199269		OpenSea		-1.33708	0.00068883
cg21840982	chr14	66429951		OpenSea		0.731666	0.000690502
cg10681525	chr3	186570987		OpenSea	Body	1.14185	0.000692898
cg23468883	chr15	83521414		OpenSea	Body;Body	0.95276	0.000693932
cg12741653	chr18	10131549	chr18:10131853-10132080	N_Shore		0.928965	0.000695054
cg11740731	chr2	237426371		OpenSea		0.752419	0.000695118
cg18796027	chr6	33375357	chr6:33377929-33379167	N_Shelf	Body	0.804607	0.000697914
cg27166718	chr6	118880109		OpenSea	Body;Body;Body	1.12901	0.000699472
cg06847429	chr13	112881733		OpenSea		-0.601703	0.000700235
cg18085636	chr10	89993734		OpenSea		0.869736	0.000701787
cg22773080	chr14	95999748	chr14:96000676-96001865	N_Shore	Body;Body;Body	-0.68709	0.000705106
cg23146197	chr12	66271002		OpenSea	Body;Body	0.866053	0.000705476
cg18955199	chr10	80852541		OpenSea	5'UTR	0.616378	0.000708534
cg26224381	chr2	202118126		OpenSea	5'UTR;5'UTR;5'UTR;5'UTR	1.67187	0.0007121
cg26221987	chr10	4289330		OpenSea		-1.28705	0.000712735
cg02415897	chr7	24175120		OpenSea		-0.68488	0.000713807
cg03625162	chr12	63688138		OpenSea		0.731076	0.000714529
cg17214023	chr2	10176748		OpenSea		0.738045	0.000714876
cg04968944	chr6	109696203		OpenSea	Body;Body;Body;Body;Body	0.72371	0.000717126
cg26077811	chr11	119232263	chr11:119234480-119235214	N_Shelf	Body;Body	-1.40407	0.000720781
cg05540052	chr2	3624026	chr2:3622654-3623704	S_Shore	Body	-0.781544	0.000721075
cg12013661	chr5	32446941	chr5:32443753-32444923	S_Shelf		0.938259	0.000722587
cg03254465	chr1	3240227	chr1:3239915-3240261	Island	Body;Body	0.999473	0.000724267
cg06225131	chr19	4403593	chr19:4402483-4403091	S_Shore	Body	-0.84567	0.000724711
cg18770758	chr3	194650099		OpenSea		0.725686	0.000724945
cg07573937	chr3	14465629		OpenSea	5'UTR;5'UTR;5'UTR	0.749514	0.000726242
cg18362978	chr6	28864188	chr6:28863343-28863545	S_Shore		-0.625278	0.000726857
cg06744585	chr19	13135808	chr19:13135317-13136169	Island	Body	0.660028	0.000727757
cg21606956	chr1	184211934		OpenSea		0.601328	0.000728145
cg16348158	chr1	3036916	chr1:3038067-3038343	N_Shore	Body;Body	0.584525	0.000728255
cg19560128	chr17	62137922		OpenSea	Body	1.20056	0.000728328
cg00854448	chr1	205288877	chr1:205290232-205291035	N_Shore	Body	1.89778	0.000729285
cg09529221	chr6	136849219		OpenSea	TSS1500;TSS1500;TSS1500;Body;Body;Body	0.908909	0.000732602
cg04707327	chr14	50159532	chr14:50159667-50160424	N_Shore	TSS1500	1.23243	0.000734696
cg01685893	chr11	112048262		OpenSea	5'UTR;Body	1.02504	0.000735399
cg04386130	chr3	156209042		OpenSea	Body;Body;Body;Body;Body	0.784509	0.000735709
cg21325715	chr17	80297128		OpenSea		-0.873675	0.000736424
cg21318071	chr8	135245251		OpenSea		-1.0391	0.000738144
cg05926358	chr9	96264047		OpenSea	Body;Body;Body;Body	1.17133	0.00073961
cg01080540	chr8	31354733		OpenSea		-0.698887	0.000741115
cg00018783	chr1	54868743	chr1:54870853-54872476	N_Shelf	Body;Body;Body	0.658888	0.000741365
cg23137197	chr7	26782969		OpenSea	Body;5'UTR	0.998023	0.000742278
cg15306126	chr12	46663900	chr12:46661054-46663408	S_Shore	TSS1500;TSS1500;TSS1500;TSS1500	-0.806772	0.000748584
cg10783469	chr19	52391234	chr19:52390841-52391368	Island	TSS200;TSS200;TSS200	0.79568	0.000750799
cg10562883	chr4	99406800		OpenSea	Body	-1.29903	0.000753905
cg03976645	chr7	16724981		OpenSea	Body;Body;Body	1.07209	0.00075437
cg25338531	chr2	53997445	chr2:53994891-53995169	S_Shelf	Body;5'UTR;5'UTR;Body	-0.811442	0.000756769
cg01337986	chr14	21175477		OpenSea		0.589675	0.000758124
cg02420582	chr20	31148602		OpenSea	Body	0.607	0.000760618
cg01471709	chr12	31142065		OpenSea	Body	0.711569	0.000761106
cg05891054	chr17	40380254		OpenSea	Body	1.40263	0.000762656
cg04453609	chr12	102279935		OpenSea	Body	0.640694	0.000762788
cg26269677	chr5	76251688	chr5:76249435-76250528	S_Shore	Body	1.00893	0.000765573
cg10687730	chr2	74123985		OpenSea	5'UTR;5'UTR	1.18383	0.00076565
cg12491115	chr11	129992365	chr11:129993524-129993797	N_Shore	Body;Body;Body;Body;Body;Body	0.691165	0.000766985
cg15509573	chr11	47545674		OpenSea	TSS200;5'UTR	0.837661	0.000768212
cg01788178	chr22	31094155	chr22:31090200-31091334	S_Shelf	Body;Body;Body	-1.03116	0.000768675
cg09365459	chr2	206629314		OpenSea	Body;Body;Body;Body;Body	-0.661794	0.00076925
cg08439350	chr6	24742481		OpenSea		1.05692	0.000771404
cg20295581	chr11	75741815		OpenSea	Body	0.781311	0.000774183
cg05230392	chr17	55976522		OpenSea	5'UTR	0.674626	0.000774653
cg02233436	chr12	124204324		OpenSea	Body	0.934937	0.00077701
cg27332104	chr15	52386161		OpenSea		0.998971	0.000778363
cg23888440	chr18	29268737	chr18:29264703-29265504	S_Shelf		0.962367	0.000779063
cg09853805	chr1	186623983		OpenSea		0.629637	0.000781066
cg10335273	chr5	31618172		OpenSea		0.932529	0.000781562
cg20659764	chr17	25848004		OpenSea	5'UTR	0.890401	0.0007824
cg05438378	chr15	67383736		OpenSea	Body	-1.23425	0.000784198
cg00670942	chr17	74836683		OpenSea		0.669054	0.000784265
cg01622437	chr12	115136246	chr12:115135925-115136350	Island		0.996683	0.000788031
cg10549973	chr14	58863097	chr14:58862541-58863209	Island	Body	0.777602	0.000790041
cg06643156	chr3	58380774		OpenSea	Body	0.592057	0.000790681
cg16156591	chr5	150466839		OpenSea	TSS200;TSS200;5'UTR	1.01082	0.000793828
cg11359094	chr1	29172578		OpenSea	Body	0.948016	0.000794312
cg04904803	chr12	4935009		OpenSea	3'UTR	0.862288	0.000794654
cg00398492	chr12	89495415		OpenSea		-0.719041	0.00079466
cg16761098	chr1	167302476		OpenSea	Body;Body;Body;Body	0.972604	0.000794738
cg14227558	chr2	213983851		OpenSea	Body;Body	1.93713	0.000799779
cg19917070	chr2	37024597		OpenSea	Body;Body;Body;Body	-0.640865	0.00080025
cg09745322	chr3	195619975	chr3:195622187-195623033	N_Shelf	TSS1500;Body;5'UTR	1.00058	0.000801284
cg07784959	chr2	136873409	chr2:136874086-136875780	N_Shore	Body;1stExon	0.949326	0.000801916
cg25113462	chr2	239299293		OpenSea	Body;Body	0.903207	0.000804314
cg12575659	chr6	163746319		OpenSea	TSS1500	0.581312	0.000805614
cg07071764	chr11	92441315		OpenSea	Body	0.954843	0.000806611
cg00184372	chr2	850357		OpenSea	Body;Body	0.658591	0.000809801
cg23683800	chr10	115086103		OpenSea		-1.12705	0.00081462
cg02218324	chr19	46318439	chr19:46318490-46319266	N_Shore	1stExon;5'UTR	0.76944	0.000815383
cg10036431	chr19	17211772	chr19:17212479-17213332	N_Shore	5'UTR;5'UTR	0.905545	0.000815443
cg22117805	chr11	36422455		OpenSea	5'UTR;5'UTR;TSS200;Body	1.69333	0.00081661
cg25555844	chr4	84474398		OpenSea	Body;Body;Body	1.14554	0.000818457
cg14002778	chr6	136603618		OpenSea	5'UTR;5'UTR;5'UTR;5'UTR	0.721493	0.000819376
cg04718705	chr8	9450161		OpenSea	Body	0.757379	0.000824032
cg20235667	chr12	89704455		OpenSea		0.777985	0.000824493
cg09863659	chr20	30328246	chr20:30326913-30327430	S_Shore	5'UTR	-0.628313	0.000824581
cg23336720	chr14	50123945		OpenSea	Body;Body;Body	0.740585	0.000828406
cg04734103	chr12	120705577	chr12:120702976-120703541	S_Shelf		0.901569	0.000834332
cg14716923	chr18	35061080	chr18:35065039-35065548	N_Shelf	Body;Body;Body;Body	0.585859	0.000835168
cg05631230	chr11	116522252		OpenSea		0.597896	0.000835343
cg10782071	chr17	75417278		OpenSea	Body;Body;Body;Body;Body;Body;Body	1.16892	0.000836039
cg16243898	chr9	72387129		OpenSea		0.878045	0.000840901
cg09930074	chr14	23208710		OpenSea		0.821556	0.000842513
cg25554842	chr1	100809700		OpenSea		1.28534	0.000843245
cg17619755	chr6	31760629	chr6:31763240-31763905	N_Shelf	Body	0.85884	0.000844671
cg02816525	chr15	59024033		OpenSea	Body	0.970574	0.000845495
cg17298041	chr12	124143742		OpenSea	Body;Body;Body;Body	0.661152	0.000845873
cg07673098	chr22	37732800	chr22:37730551-37731415	S_Shore		-1.08559	0.000847642
cg01261194	chr1	3340124	chr1:3342012-3342806	N_Shore	Body;Body	0.729112	0.000848643
cg11838868	chr5	131724046		OpenSea	Body;Body	0.888971	0.000848664
cg08890084	chr1	51425800	chr1:51425447-51426070	Island	1stExon;5'UTR	-0.613044	0.000849065
cg20928875	chr8	110306759		OpenSea	Body;Body	0.986674	0.000849078
cg04494136	chr10	126703576		OpenSea	Body;Body;Body	0.978971	0.0008491
cg12654856	chr9	101839049		OpenSea		0.583313	0.000855005
cg11963447	chr2	109674969		OpenSea		1.01694	0.000855408
cg04606397	chr6	157129618		OpenSea	Body;Body;Body	0.654176	0.000857054
cg26318645	chr21	34447551	chr21:34442206-34444543	S_Shelf		0.82394	0.000857181
cg13449351	chr2	2709561		OpenSea		0.796205	0.000857315
cg18278453	chr12	96048195		OpenSea	Body	0.715067	0.000857936
cg10230190	chr1	85405081		OpenSea	Body	0.847508	0.000858565
cg24855521	chr9	81322255		OpenSea		-0.803973	0.000860315
cg11951961	chr8	33370012	chr8:33371897-33372526	N_Shore	1stExon;Body	-0.745148	0.000860339
cg15570635	chr15	86124818		OpenSea	Body;Body	0.848693	0.000862307
cg27018912	chr4	81118602	chr4:81118137-81118603	Island	TSS200;5'UTR	0.916798	0.000865328
cg07099443	chr2	178008056		OpenSea		0.665882	0.000866851
cg17595624	chr12	13246810		OpenSea	Body;Body;Body;Body;Body;Body;Body	0.96885	0.000866947
cg06839158	chr8	41844932		OpenSea	Body;Body	1.62151	0.000867981
cg16803621	chr1	27051159		OpenSea	Body;Body	0.767813	0.000870265
cg15218967	chr15	91072941	chr15:91072689-91073976	Island	TSS200;TSS200	-0.68495	0.000873589
cg11199066	chr12	52587983		OpenSea		0.811424	0.000874119
cg18703718	chr2	89037962		OpenSea	Body	0.713571	0.000876067
cg02790096	chr21	39852226		OpenSea	Body;Body;Body;Body;Body;Body;5'UTR;5'UTR;Body	0.70407	0.000876798
cg20231882	chr11	38082358		OpenSea		1.20885	0.000877985
cg04609257	chr7	100882286		OpenSea	TSS1500;TSS200	1.35082	0.000878957
cg24400630	chr1	89728035		OpenSea	Body;Body	0.668461	0.000879525
cg05042697	chr2	10830656	chr2:10829724-10830241	S_Shore	TSS1500	0.696918	0.000881589
cg21772773	chr1	6880294		OpenSea	Body	1.00752	0.00088189
cg08280641	chr8	21544785		OpenSea		-0.797111	0.000883585
cg07338715	chr2	109649281	chr2:109647955-109648230	S_Shore		0.807675	0.000884514
cg16425314	chr4	97273416		OpenSea		0.801553	0.000885367
cg00234726	chr2	216756432		OpenSea		0.734354	0.000891288
cg22183087	chr1	166913694	chr1:166916865-166917215	N_Shelf	Body	0.720106	0.000892692
cg09768617	chr7	27908936		OpenSea	Body	1.1744	0.000892865
cg04000271	chr10	31567984		OpenSea		0.793731	0.000893064
cg03038869	chr15	67286614		OpenSea		1.73617	0.000894075
cg17783244	chr22	31738549	chr22:31741045-31743707	N_Shelf	Body;Body;Body;Body	0.907205	0.00089515
cg09978353	chr17	72759282		OpenSea	Body	0.707496	0.000895809
cg00898492	chr20	4970397		OpenSea	5'UTR;5'UTR	0.891921	0.00089734
cg20547770	chr4	97024321		OpenSea		0.890152	0.00089792
cg02855830	chr3	4537389	chr3:4534412-4535367	S_Shelf	5'UTR;5'UTR;5'UTR	1.00078	0.000898486
cg21355059	chr4	48742912		OpenSea	5'UTR	0.697975	0.000899099
cg12127463	chr2	25584821		OpenSea		-0.942162	0.000900455
cg07103201	chr17	20171047		OpenSea	Body;Body	0.765098	0.000905163
cg22551587	chr3	57839184		OpenSea	Body;Body;Body	0.998127	0.000905615
cg09180057	chr14	89687989		OpenSea	Body;Body	1.19331	0.000906698
cg22204103	chr4	41540115		OpenSea	Body;Body;Body	0.886112	0.000907147
cg07136133	chr11	36422377		OpenSea	5'UTR;5'UTR;TSS200;Body	0.845095	0.000908567
cg08053343	chr10	44094730		OpenSea		0.766829	0.000908862
cg15157151	chr12	9917374		OpenSea		-0.894237	0.000911776
cg09124532	chr4	149779232		OpenSea		0.60167	0.000912224
cg02355304	chr7	5536984	chr7:5539957-5541567	N_Shelf	TSS1500;Body	1.1009	0.000916051
cg07412972	chr3	58585735		OpenSea	Body	-0.746856	0.000916057
cg16131748	chr13	99959606		OpenSea	5'UTR;1stExon;Body;Body;Body	0.934638	0.000916144
cg13800005	chr7	39629290		OpenSea		0.986324	0.000916968
cg02016407	chr12	116806424		OpenSea		0.936959	0.000918494
cg05285969	chr12	48287729		OpenSea	Body;5'UTR;5'UTR	-0.80666	0.000919836
cg06060874	chr1	3269315		OpenSea	Body;Body	0.788022	0.000920264
cg05678729	chr16	4322816	chr16:4321639-4324073	Island	1stExon;5'UTR	0.616547	0.000920541
cg03876073	chr15	48883186		OpenSea	Body	0.878303	0.000920881
cg26110898	chr3	58419937	chr3:58419176-58419818	S_Shore	TSS1500	0.853992	0.000921572
cg11870358	chr20	35899511		OpenSea		1.06065	0.000923738
cg22345878	chr12	6234313		OpenSea	TSS1500	0.903196	0.000924889
cg01729557	chr10	121578625	chr10:121577529-121578385	S_Shore	TSS200;Body	0.619627	0.000929606
cg00981784	chr16	80552615		OpenSea	Body	-0.911309	0.000931043
cg19230867	chr3	42103367		OpenSea		1.17048	0.000932073
cg25658438	chr5	178986372	chr5:178986513-178986999	N_Shore	TSS1500;TSS1500;Body	0.605932	0.000934442
cg11289747	chr1	42328785		OpenSea	5'UTR;5'UTR;Body;Body	0.933724	0.000934806
cg02227809	chr9	72365182		OpenSea	Body	1.17251	0.000937148
cg01651513	chr10	12801597		OpenSea	Body;Body	-0.605544	0.00093758
cg22635676	chr2	241975971	chr2:241975533-241976318	Island	Body	-1.43946	0.000939486
cg17379926	chr1	174934845		OpenSea	Body;Body	1.43009	0.000939837
cg00441262	chr7	47691423		OpenSea		1.26473	0.000940038
cg05753553	chr17	2689486		OpenSea		0.801454	0.000940374
cg18151136	chr5	134681740		OpenSea	ExonBnd;ExonBnd;ExonBnd;ExonBnd;Body;Body;Body;Body	0.865953	0.000940893
cg19496059	chr17	71308198	chr17:71306975-71308682	Island	TSS200	0.604656	0.000941744
cg06829659	chr5	96257534		OpenSea		1.3105	0.00094276
cg17103217	chr6	33245721	chr6:33244677-33245554	S_Shore	1stExon	0.698019	0.000943892
cg18593590	chr7	30181285		OpenSea	Body	0.784904	0.000946144
cg07944420	chr16	89185293	chr16:89186198-89186551	N_Shore	Body;Body;Body	0.930779	0.000946602
cg26900131	chr7	5524981	chr7:5526389-5526693	N_Shore	Body	0.952256	0.000947965
cg01654404	chr1	6879537		OpenSea	Body;Body;Body;Body	1.18716	0.000950257
cg16844433	chr12	3420331		OpenSea		-0.612935	0.000950731
cg05900440	chr2	178463880		OpenSea		-0.931022	0.000950742
cg26253981	chr1	64505336		OpenSea	Body;Body	0.714977	0.000953936
cg17975721	chr21	38711222		OpenSea		0.647222	0.000955379
cg17905009	chr7	83690400		OpenSea	Body	-1.02041	0.000957646
cg04266607	chr7	28221667	chr7:28219435-28219697	S_Shore	TSS1500	-1.02482	0.000958985
cg00842555	chr1	54778762		OpenSea	Body;Body;Body	1.11025	0.000960478
cg00432328	chr10	76589109	chr10:76584625-76586746	S_Shelf	5'UTR	0.612213	0.000960558
cg24962167	chr14	76099957		OpenSea	ExonBnd;ExonBnd;Body;Body	-0.592476	0.00096186
cg22599769	chr7	95064738	chr7:95064073-95064409	S_Shore	TSS1500;TSS1500	1.10632	0.000964129
cg13928782	chr11	2162445	chr11:2158951-2162484	Island	Body;Body;5'UTR;Body;TSS200	0.842991	0.000965715
cg25105984	chr17	20994724		OpenSea		1.35712	0.000967933
cg13314012	chr5	123397455		OpenSea	Body	1.18262	0.000969791
cg21826708	chr19	58011267	chr19:58011124-58011743	Island	5'UTR;5'UTR;5'UTR;5'UTR;5'UTR;1stExon;1stExon;1stExon;1stExon;1stExon;Body	-0.868935	0.000970716
cg12321934	chr19	42379689		OpenSea	TSS1500;TSS1500	-0.598308	0.00097204
cg24833462	chr2	108670183		OpenSea		-0.653595	0.000974136
cg22348755	chr2	191991246		OpenSea	Body;Body	-1.17798	0.000975406
cg03758710	chr7	47539833		OpenSea	5'UTR	0.639933	0.00097809
cg12172721	chr14	61822809		OpenSea	Body	1.30014	0.000980451
cg00322814	chr15	52393233		OpenSea		0.983783	0.000981823
cg24873256	chr2	3521627	chr2:3522270-3523617	N_Shore	TSS200;Body	0.738735	0.000981956
cg06523556	chr8	42623786		OpenSea	TSS200	-0.985566	0.000982879
cg05037811	chr8	142037097		OpenSea		-0.733769	0.00098294
cg07484273	chr22	46038654	chr22:46041368-46041910	N_Shelf		0.974233	0.000984232
cg17277833	chr2	43558544		OpenSea	Body;Body;Body	1.28977	0.000986024
cg13077865	chr8	105655901		OpenSea		0.896209	0.000986265
cg18049969	chr2	120156566		OpenSea		-0.713657	0.000987263
cg04294285	chr8	82620994		OpenSea	Body;Body;Body;Body;Body;Body;Body	0.66293	0.000994805
cg25282776	chr9	35798844		OpenSea	Body	0.703117	0.000995075
cg15237707	chr21	39652451		OpenSea	5'UTR;5'UTR;5'UTR;5'UTR;5'UTR;5'UTR;5'UTR;5'UTR	0.798583	0.000995335
cg07195851	chr5	3517522		OpenSea		0.606086	0.0010008
cg09244349	chr17	44290388		OpenSea	5'UTR	0.639829	0.00100228
cg10334928	chr14	81865007		OpenSea	TSS200	0.648013	0.00100269
cg06940720	chr5	1526929	chr5:1523025-1524588	S_Shelf		1.21141	0.00100359
cg07905908	chr4	109034624		OpenSea	Body;Body;Body;Body	-1.00306	0.00100702
cg17551400	chr18	3351306		OpenSea		-0.876885	0.00100896
cg09807374	chr5	90106221		OpenSea	Body;Body	1.34124	0.00101008
cg19291696	chr13	27769437		OpenSea		-1.20431	0.00101041
cg07958098	chr7	101529109		OpenSea	Body;Body;Body;Body;Body;Body;Body	0.771138	0.00101185
cg25984701	chr13	52006860		OpenSea	Body;Body;5'UTR	1.01152	0.00101255
cg10550416	chr2	36776323		OpenSea	3'UTR	1.37371	0.00101304
cg04823169	chr9	100850334	chr9:100849699-100850392	Island	Body;Body	1.03841	0.00101677
cg21325822	chr3	154497591		OpenSea		0.682328	0.00101966
cg03303585	chr4	75585178		OpenSea		1.30953	0.00102062
cg23663916	chr6	53034984		OpenSea		-0.68905	0.0010213
cg05336486	chr18	20694580		OpenSea		0.861461	0.00102136
cg22976567	chr1	156074182		OpenSea	5'UTR	0.611721	0.00102187
cg23822671	chr5	75878243		OpenSea	Body;Body	1.25436	0.00102191
cg07565956	chr17	7381288	chr17:7382266-7382710	N_Shore	5'UTR;5'UTR	1.34874	0.00102366
cg17758880	chr15	40593912		OpenSea	Body;Body;Body;Body	1.08198	0.00102446
cg08237225	chr15	31740283		OpenSea		0.96112	0.00102579
cg08790730	chr8	71094107		OpenSea	Body	0.816155	0.00102623
cg13154738	chr11	65145577		OpenSea	Body;Body;Body;Body;Body	0.998858	0.00102702
cg19147108	chr21	37633045		OpenSea	ExonBnd;Body	0.625044	0.00102736
cg22514284	chr17	72754345		OpenSea	Body	0.603012	0.00102793
cg14165909	chr18	44203699		OpenSea	Body	0.671903	0.00102889
cg11388414	chr8	38665635		OpenSea	5'UTR;Body;Body	1.27632	0.00103031
cg16422786	chr2	97268765		OpenSea	Body;Body;Body;Body;Body;Body;Body	0.89058	0.00103111
cg01751802	chr19	11309639	chr19:11307495-11308276	S_Shore	TSS1500	0.791553	0.00103386
cg08104512	chr10	104073099		OpenSea	Body;Body;Body	0.6947	0.00103541
cg10037002	chr20	36378118		OpenSea	Body;Body	0.995951	0.00103624
cg09205019	chr15	93615439	chr15:93615622-93617185	N_Shore	Body;Body;Body;Body;Body;Body	0.613051	0.00103717
cg00104249	chr7	100882184		OpenSea	TSS1500;TSS200	0.823689	0.00103975
cg21689902	chr11	123984775		OpenSea	TSS1500;TSS1500;TSS1500	0.797935	0.00104129
cg23733177	chr21	28215972	chr21:28216558-28218117	N_Shore	Body	0.645015	0.00104261
cg01368075	chr3	128523902		OpenSea	Body	0.776419	0.00104275
cg25594549	chr19	16740308	chr19:16738315-16739679	S_Shore	TSS1500	-0.841453	0.00104571
cg00073565	chr8	106462708		OpenSea	Body	1.04377	0.00104706
cg21836903	chr3	71180071		OpenSea	Body	0.770763	0.00104733
cg01921825	chr14	106743465	chr14:106743602-106743837	N_Shore		0.709172	0.00104807
cg08394896	chr7	5525075	chr7:5526389-5526693	N_Shore	Body	0.815935	0.00104848
cg13676759	chr5	61844855		OpenSea	Body;Body	-0.778518	0.0010485
cg03772567	chr1	55676815	chr1:55680465-55681708	N_Shelf	Body	0.892767	0.00104923
cg12397538	chr2	205890725		OpenSea	Body;Body;Body;Body	0.979704	0.0010496
cg02672827	chr3	16557690	chr3:16554327-16555413	S_Shelf		0.95744	0.00105001
cg00516513	chr4	41753803	chr4:41753669-41753947	Island		0.754612	0.00105005
cg06623197	chr22	30400763		OpenSea	Body;Body;Body	0.84923	0.00105161
cg12567615	chr8	11609706	chr8:11607316-11607769	S_Shore	Body	-0.735345	0.00105406
cg19611865	chr12	6772951	chr12:6772258-6772579	S_Shore	TSS1500;TSS1500;TSS1500;TSS1500;TSS1500;TSS1500	1.10717	0.0010546
cg00603356	chr7	107382211	chr7:107383657-107385021	N_Shore		-0.634394	0.00105772
cg02016405	chr2	65297792		OpenSea	Body	-0.663666	0.00105851
cg06440430	chr16	27532678		OpenSea	Body;Body	0.877465	0.00105893
cg19669684	chr1	145289797		OpenSea	Body;Body;Body	0.762767	0.00105941
cg11414254	chr5	176449012	chr5:176449499-176450115	N_Shore	TSS1500;TSS1500;TSS1500;TSS1500;TSS1500;TSS1500;TSS1500;TSS1500;TSS1500;TSS1500;TSS1500	-0.623723	0.0010599
cg24020890	chr2	152587328		OpenSea	Body;Body;Body;Body	1.12518	0.00106002
cg25676030	chr3	4946693		OpenSea	Body;Body;Body;Body	1.72638	0.00106108
cg02399584	chr8	81083852	chr8:81083320-81084057	Island	1stExon;1stExon;1stExon;5'UTR;5'UTR;5'UTR;TSS1500;TSS1500;Body;Body	-0.637154	0.00106165
cg01243072	chr2	43398171	chr2:43398040-43398276	Island		0.690569	0.00106362
cg08120951	chr16	88734359	chr16:88729108-88730410	S_Shelf	Body;Body	-0.717634	0.00106418
cg05743655	chr10	85897870	chr10:85899058-85899640	N_Shore	TSS1500	-0.580642	0.00106436
cg24777274	chr11	10639183		OpenSea	Body;Body;Body;Body;Body;Body	0.656584	0.00106487
cg18283844	chr1	114495894		OpenSea	Body;Body;Body;TSS1500	0.966471	0.00106491
cg07238512	chr14	35746869		OpenSea	TSS1500	0.902201	0.00106504
cg16250278	chr14	33944857		OpenSea	Body;Body;Body;Body	0.702703	0.00106556
cg03999165	chr7	87762257		OpenSea	ExonBnd;ExonBnd;ExonBnd;ExonBnd;ExonBnd;Body;Body;Body;Body;Body	0.988609	0.00106579
cg16626504	chr7	104585004		OpenSea		-0.999079	0.00106602
cg25261265	chr1	157697049		OpenSea		0.620265	0.00106987
cg17143376	chr10	135202839	chr10:135203101-135203316	N_Shore	Body;Body;3'UTR	-1.15849	0.00107198
cg21550372	chr14	100908908		OpenSea	Body;Body	-0.76077	0.00107232
cg21137446	chr9	127314222		OpenSea	Body;Body;Body	0.608662	0.00107264
cg11070916	chr14	100763302	chr14:100758608-100759439	S_Shelf	Body;5'UTR;5'UTR;5'UTR	0.583623	0.00107441
cg17310682	chr22	21148264		OpenSea	Body	0.757975	0.00107691
cg25846135	chr1	202264913		OpenSea	Body;Body;Body	0.673716	0.00107944
cg02405929	chr17	42859		OpenSea		0.811667	0.00107993
cg20677824	chr5	106724406		OpenSea	Body	-1.01445	0.00108055
cg06307913	chr4	81118794	chr4:81119095-81119391	N_Shore	5'UTR;1stExon;5'UTR	1.18022	0.00108078
cg19112186	chr22	51016638	chr22:51016253-51017020	Island	5'UTR;5'UTR;TSS200;Body;5'UTR;5'UTR;5'UTR;5'UTR	0.921943	0.00108111
cg02116283	chr2	111979319	chr2:111980804-111981163	N_Shore		1.37414	0.00108219
cg10615271	chr12	52388360		OpenSea	3'UTR	0.645517	0.00108417
cg19320261	chr1	64409138		OpenSea	Body;Body	-0.580333	0.00108508
cg08715613	chr10	112887550		OpenSea		0.626566	0.00108508
cg26132404	chr10	74082076	chr10:74079336-74079861	S_Shelf		0.722151	0.00108548
cg23839159	chr1	43281794	chr1:43282574-43283090	N_Shore	Body;TSS1500	0.809491	0.00108643
cg03996151	chr9	124130401	chr9:124132057-124133095	N_Shore	Body;Body	0.981901	0.00108735
cg07601656	chr11	120067601		OpenSea		0.667209	0.00108856
cg19904741	chr6	86351179	chr6:86351551-86353914	N_Shore	5'UTR;5'UTR;ExonBnd;ExonBnd;ExonBnd;5'UTR;5'UTR;5'UTR;TSS200;TSS200	-0.607105	0.00108873
cg17396404	chr6	32086878		OpenSea	Body;Body	0.589238	0.00109761
cg10025846	chr4	15296812		OpenSea	Body	0.949773	0.00109809
cg01435315	chr10	72348420		OpenSea		-0.716699	0.00109829
cg24558747	chr5	172357962		OpenSea	Body	0.929234	0.00109835
cg03620325	chr11	73796909		OpenSea	Body;Body	1.69584	0.00109936
cg07135324	chr3	103696596		OpenSea		-0.795121	0.00110069
cg19695507	chr10	13526193		OpenSea	Body;Body	-1.20136	0.00110078
cg06625004	chr1	228278432		OpenSea	5'UTR;5'UTR;5'UTR;5'UTR	0.729569	0.00110232
cg13745832	chr17	15405942		OpenSea	3'UTR	0.879637	0.00110359
cg07651914	chr7	100881986		OpenSea	TSS1500	0.922826	0.00110483
cg11378915	chr14	81941270		OpenSea	3'UTR	0.859688	0.00110645
cg24851084	chr17	62600789		OpenSea	Body	0.904979	0.0011088
cg02909765	chr1	115641325		OpenSea		0.75652	0.00110895
cg13027206	chr14	91866325		OpenSea	Body	0.619651	0.00110911
cg05308819	chr1	155959156		OpenSea		0.69235	0.00111201
cg17315281	chr4	7193783	chr4:7194537-7195467	N_Shore	TSS1500	-1.78432	0.00111767
cg09951596	chr8	116791736		OpenSea		1.0695	0.00111945
cg11390541	chr20	48699194		OpenSea	3'UTR;3'UTR;3'UTR;3'UTR;3'UTR	0.849995	0.00112439
cg03055440	chr11	59950405		OpenSea	5'UTR;5'UTR;5'UTR	0.905168	0.00112468
cg17221830	chr6	43064699		OpenSea	Body;Body;Body;Body;Body;Body;Body	0.802857	0.00112475
cg07449839	chr22	17080772	chr22:17081936-17082595	N_Shore		0.72021	0.00112486
cg10464496	chr12	19587815		OpenSea		0.991208	0.00112575
cg12803068	chr7	45002919	chr7:45002111-45002845	S_Shore	Body	0.968775	0.00112884
cg16356013	chr5	134722079		OpenSea	Body;Body;Body;Body	1.23514	0.00112966
cg05163230	chr5	75839930		OpenSea	Body	1.08459	0.00113245
cg03950225	chr1	19974130	chr1:19970255-19971923	S_Shelf	Body;1stExon;5'UTR;5'UTR;Body;5'UTR;Body;5'UTR;5'UTR;5'UTR;5'UTR	0.709489	0.00113253
cg05015635	chr9	89563603	chr9:89563490-89563698	Island	TSS1500	0.644368	0.00113268
cg16079309	chr10	135202796	chr10:135203101-135203316	N_Shore	3'UTR;Body;Body;Body;Body;Body;Body	-1.1889	0.0011354
cg20716774	chr5	10601638		OpenSea	Body	0.658841	0.00113556
cg13377771	chr17	78398120		OpenSea	Body;Body;Body	-0.800976	0.00113666
cg26881130	chr3	122180797		OpenSea	Body;Body	0.822021	0.00113739
cg16612625	chr2	29415669		OpenSea	3'UTR	1.59718	0.00114654
cg16968985	chr17	27313254	chr17:27312969-27313283	Island	Body;Body	0.605877	0.0011486
cg18727880	chr2	60540584		OpenSea		0.948027	0.00115166
cg22710398	chr6	86349279	chr6:86351551-86353914	N_Shelf	Body;Body;Body;Body;Body;Body	-0.658121	0.001158
cg07405182	chr1	40598455	chr1:40598508-40599209	N_Shore		0.618924	0.00115974
cg16856920	chr5	54289358		OpenSea		-1.20079	0.00116135
cg20779663	chr10	13569995	chr10:13570128-13570864	N_Shore		0.793356	0.00116148
cg14647890	chr16	85038296		OpenSea	5'UTR;5'UTR	0.936817	0.00116334
cg22285603	chr7	24517488		OpenSea		0.787462	0.00117136
cg17974460	chr2	202510866	chr2:202507139-202508270	S_Shelf	Body	-0.799056	0.00117249
cg05542101	chr7	20186624		OpenSea	Body	1.19282	0.0011738
cg08585518	chr11	77436734		OpenSea	ExonBnd;Body	-0.622972	0.00117436
cg17906415	chr7	100880774		OpenSea	1stExon;Body	0.956902	0.00117555
cg15353597	chr2	102313163	chr2:102313549-102314478	N_Shore	TSS1500;TSS1500;TSS1500	0.849019	0.00117629
cg17398727	chr19	14722475		OpenSea		-0.678544	0.00117821
cg06541968	chr2	240431144		OpenSea		1.38703	0.00118003
cg04487595	chr1	25346057		OpenSea		0.642772	0.00118019
cg03898320	chr2	208000216		OpenSea	TSS1500;Body;Body;Body;Body	0.717537	0.0011842
cg04902474	chr1	33233473	chr1:33235494-33235718	N_Shelf	Body	0.639491	0.0011862
cg18734246	chr2	175709021		OpenSea	Body;Body;Body;Body	0.881134	0.00119196
cg20397378	chr4	87485997		OpenSea		0.947493	0.0011941
cg18537183	chr14	104170490		OpenSea	Body;Body;Body	1.09667	0.00119889
cg00531180	chr20	31148710		OpenSea	Body	0.589159	0.00119992
cg18567079	chr2	47039888		OpenSea		0.582545	0.00120032
cg14355608	chr9	131843846	chr9:131842931-131843748	S_Shore	Body;Body	-0.760998	0.00120379
cg06950683	chr16	89010800	chr16:89006334-89008600	S_Shelf	Body	0.878717	0.00120725
cg08214927	chr14	91765824		OpenSea	Body	1.01173	0.00120761
cg11377086	chr11	117699436		OpenSea	TSS1500;Body;Body	-1.15152	0.00120782
cg27140006	chr6	109812585		OpenSea		-1.1043	0.0012082
cg11580759	chr11	67111945		OpenSea	Body	0.771408	0.00120849
cg10198972	chr11	65679267		OpenSea		1.23431	0.00121006
cg12572117	chr17	55370758		OpenSea	Body;Body	1.01132	0.0012103
cg24794228	chr19	52391166	chr19:52390841-52391368	Island	Body;5'UTR;5'UTR;1stExon;1stExon	0.993267	0.00121163
cg20297873	chr1	198286611		OpenSea	Body	0.793424	0.00121414
cg25791430	chr11	59574962	chr11:59578090-59578379	N_Shelf	Body	1.48228	0.00121508
cg20348746	chr2	188128809		OpenSea		0.713395	0.00121549
cg13464337	chr9	130699468	chr9:130699759-130700266	N_Shore	Body	-0.601818	0.00121688
cg00272709	chr1	203734167		OpenSea	TSS200;TSS200	-0.826042	0.0012193
cg01228290	chr11	91130448		OpenSea		-0.688678	0.00122018
cg18611245	chr20	62338235	chr20:62338659-62340274	N_Shore	TSS1500;TSS1500;TSS1500;Body;Body	-0.633016	0.00122225
cg07632615	chr3	150819587		OpenSea	Body	1.0232	0.00122353
cg16901896	chr17	59914735		OpenSea	Body	0.901808	0.00122422
cg13286346	chr12	75872137		OpenSea		1.18536	0.00122611
cg20737242	chr4	126311441		OpenSea	Body;Body;Body	0.669584	0.00122862
cg22470248	chr16	83149725		OpenSea	5'UTR;Body;Body;Body;Body;Body	0.747386	0.00122932
cg15887000	chr17	2341478		OpenSea	ExonBnd;Body	0.580635	0.00122964
cg27653724	chr13	67797104		OpenSea	Body;Body	0.618674	0.00123172
cg16531956	chr12	12545597		OpenSea	Body;Body	1.44567	0.00123186
cg03463994	chr2	189046152		OpenSea		0.701239	0.00123203
cg24598860	chr3	168835268		OpenSea	Body;Body;Body;Body;Body;Body;Body	0.67271	0.0012321
cg22222644	chr19	51883242		OpenSea	3'UTR;3'UTR	-0.750271	0.00123385
cg16329358	chr5	81960666		OpenSea		0.731629	0.00123631
cg15237829	chr3	171102373		OpenSea	Body;Body;Body;Body;Body;Body;Body;Body;Body	-0.877634	0.00123703
cg02212921	chr7	139541723		OpenSea	Body;Body;Body;Body;Body;5'UTR	-0.693168	0.00124352
cg01922103	chr18	60288994		OpenSea		0.773106	0.00124956
cg21222743	chr6	31543545		OpenSea	1stExon	1.10719	0.00125047
cg02030331	chr15	78749656		OpenSea	Body	1.02509	0.00125245
cg11107783	chr20	30956833		OpenSea	ExonBnd;ExonBnd;Body;Body	1.87425	0.00125271
cg02923856	chr3	23989124	chr3:23986693-23988021	S_Shore	5'UTR;Body	0.679073	0.00125333
cg20315554	chr12	65676662	chr12:65672391-65673250	S_Shelf	5'UTR;Body	0.713015	0.00125448
cg21642245	chr3	195623347	chr3:195622187-195623033	S_Shore	TSS1500;5'UTR	0.955778	0.00125541
cg01820192	chr21	44869762		OpenSea	TSS200	-0.738065	0.00125541
cg21978593	chr5	158242820		OpenSea	Body;Body;Body	-1.0501	0.00125629
cg09337852	chr7	134464288		OpenSea	5'UTR;1stExon;1stExon;1stExon;5'UTR;5'UTR	0.753255	0.00125634
cg07532993	chr19	7553986	chr19:7553699-7554033	Island	TSS200	0.675007	0.00125638
cg25395022	chr11	4006261		OpenSea	Body;Body;Body	0.77612	0.00125648
cg06933965	chr12	108732994		OpenSea	1stExon;1stExon;1stExon;5'UTR;5'UTR;5'UTR	0.64164	0.00125656
cg00049066	chr2	17266143		OpenSea		0.728467	0.001257
cg07772361	chr12	102217844		OpenSea	Body	-0.798511	0.00125715
cg14507310	chr9	121285184		OpenSea		-1.15205	0.00125985
cg26937038	chr1	153330072		OpenSea	TSS1500	1.04933	0.00126004
cg22619104	chr20	1851854		OpenSea		0.898615	0.00126192
cg01157169	chr6	170190123	chr6:170190111-170190712	Island	Body;TSS200	-0.670146	0.00126237
cg14373431	chr19	38468880		OpenSea	5'UTR	0.725681	0.00126363
cg11533969	chr2	234828795		OpenSea	5'UTR	-0.776511	0.00126415
cg10263448	chr12	15058286		OpenSea		0.586901	0.00126498
cg01706940	chr11	47545602		OpenSea	TSS200;5'UTR	0.831933	0.00126804
cg26883048	chr10	22016863		OpenSea	ExonBnd;ExonBnd;Body;Body	1.34792	0.0012685
cg11508532	chr4	53880838		OpenSea	Body	0.825753	0.00127042
cg05585556	chr5	138614407		OpenSea	Body;TSS200;5'UTR	-0.807692	0.00127301
cg22896098	chr9	72873732	chr9:72873689-72874264	Island	TSS200;Body	-0.790709	0.00127321
cg10430932	chr12	2592190		OpenSea	Body;Body;Body;Body;Body;Body;Body;Body;Body;Body;Body;Body;Body;Body;Body;Body;Body;Body;Body;Body;Body;Body;Body	0.741695	0.00127394
cg16728653	chr19	909521	chr19:911689-911996	N_Shelf	Body	0.628778	0.00127412
cg13598673	chr5	141800579		OpenSea	Body	0.892694	0.00127658
cg17934790	chr19	14693742		OpenSea	TSS200	1.35316	0.00127788
cg00040007	chr15	41222276	chr15:41217789-41223180	Island	Body	0.728178	0.00127931
cg00632415	chr20	49190111		OpenSea	Body;Body	1.22895	0.0012794
ch.8.128185533F	chr8	128116351		OpenSea		-0.913685	0.00128008
cg17915436	chr10	8179599		OpenSea		-0.615036	0.00128312
cg03044066	chr8	130047260		OpenSea		0.808363	0.00128522
cg00220721	chr11	36422443		OpenSea	5'UTR;5'UTR;TSS200;Body	1.21619	0.00128957
cg24478129	chr1	246592123		OpenSea	Body	-0.730054	0.00129052
cg08373547	chr14	52794541		OpenSea	3'UTR	-1.30093	0.00129216
cg01552197	chr1	88368887		OpenSea		0.670185	0.00129238
cg00223767	chr11	75831715		OpenSea	Body	0.770623	0.00129353
cg00343308	chr11	10147624		OpenSea	Body	-0.622577	0.00129441
cg21415060	chr1	159277295		OpenSea	Body	0.693162	0.00129457
cg11128862	chr1	204064146		OpenSea	5'UTR	0.985642	0.00129551
cg19577136	chr1	47698521	chr1:47696504-47698197	S_Shore	TSS1500;TSS1500;TSS1500;TSS1500;TSS1500;TSS1500	0.657192	0.00129567
cg11718162	chr1	154128002		OpenSea	3'UTR;3'UTR;TSS1500;3'UTR;3'UTR;TSS1500	0.980733	0.00129623
cg01784928	chr14	77647704	chr14:77648108-77648328	N_Shore	TSS1500	-0.580513	0.00129717
cg20696737	chr1	201529201		OpenSea		0.791028	0.00129861
cg02776487	chr6	76073344		OpenSea	Body;Body;Body	-0.695325	0.00129951
cg14145194	chr19	10450022		OpenSea	Body	0.793401	0.00130186
cg07513607	chr8	139843259		OpenSea	Body	0.687464	0.0013031
cg23026886	chr10	6019718	chr10:6018944-6020073	Island	TSS200;TSS200;TSS200;Body;5'UTR	-0.763242	0.00130417
cg04287574	chr1	201619622	chr1:201617041-201619788	Island	Body	0.757589	0.00130681
cg11639950	chr12	125003407	chr12:125003217-125003482	Island	5'UTR;5'UTR	0.633747	0.00130801
cg04248263	chr3	69483190		OpenSea		0.757487	0.00130809
cg17080691	chr19	15227691	chr19:15224375-15224915	S_Shelf	Body	0.734483	0.0013106
cg18485925	chr8	101912744		OpenSea		-0.588177	0.00131172
cg22193385	chr12	52638005	chr12:52639195-52639416	N_Shore	Body	1.04367	0.0013119
cg04730355	chr14	51134070	chr14:51134480-51135304	N_Shore	Body	0.828809	0.0013134
cg26390156	chr14	24101543		OpenSea		0.65096	0.00131533
cg17320738	chr8	32726179		OpenSea		0.986301	0.00131781
ch.20.50133246R	chr20	50699839	chr20:50701265-50701732	N_Shore		-0.952087	0.00131799
cg26781524	chr16	81272080		OpenSea	TSS1500	0.939864	0.00131826
cg03631999	chr19	39820262		OpenSea	Body;Body;ExonBnd;ExonBnd	0.890713	0.00131835
cg11792779	chr6	156594727		OpenSea		0.661023	0.00131885
cg09257390	chr7	8007381	chr7:8008097-8009495	N_Shore	TSS1500;Body	0.700319	0.00132387
cg21979180	chr7	7847345		OpenSea	Body;Body;Body	0.612124	0.00132685
cg20320472	chr11	67025026		OpenSea	3'UTR;Body	1.08054	0.0013289
cg06646796	chr14	24104741		OpenSea	TSS1500;TSS1500	1.1219	0.00133122
cg22736930	chr5	89784871		OpenSea	Body	1.33973	0.00133304
cg20991988	chr7	28459911		OpenSea	5'UTR;Body	-0.782484	0.00133737
cg00085438	chr3	152049980		OpenSea	Body;Body;Body;Body;Body;Body;Body	0.654338	0.00133775
cg22436032	chr1	147786048	chr1:147789652-147790094	N_Shelf		-0.799984	0.00133804
cg01099497	chr10	3969061		OpenSea		-0.955325	0.00134018
cg13065415	chr17	3858758		OpenSea	Body;Body;Body;Body;Body;Body;Body	0.90823	0.00134098
cg22028728	chr11	27369658		OpenSea	Body	1.02095	0.00134368
cg10351852	chr3	45706990		OpenSea	Body	0.888825	0.00134465
cg13000080	chr2	75043142		OpenSea		0.897599	0.00134499
cg23074337	chr13	95976466		OpenSea		0.607233	0.00134515
cg02203635	chr7	2597979	chr7:2598550-2599203	N_Shore	TSS1500;TSS1500	0.744172	0.00134526
cg05622438	chr3	51419127	chr3:51421986-51423031	N_Shelf	3'UTR	1.09714	0.00134828
cg05329180	chr19	10629000	chr19:10627980-10628417	S_Shore	TSS1500;TSS1500	-0.664884	0.00134892
cg07362849	chr19	17516901		OpenSea	Body;Body;TSS1500;ExonBnd;ExonBnd;ExonBnd;5'UTR	-0.722682	0.00135198
cg00886465	chr10	90150004		OpenSea	Body;Body	0.692978	0.00135969
cg13677321	chr1	112119435		OpenSea		-0.983705	0.00136094
cg26161820	chr17	37792777	chr17:37793265-37793722	N_Shore	TSS1500;3'UTR;3'UTR;TSS1500;TSS1500	0.760932	0.00136233
cg09932730	chr7	135198360	chr7:135194567-135195309	S_Shelf		0.626047	0.0013636
cg22878489	chr6	33245701	chr6:33244677-33245554	S_Shore	1stExon	0.967293	0.0013639
cg13437410	chr2	155565616		OpenSea	Body;Body;Body	-0.593642	0.00136719
cg26782105	chr2	143630254		OpenSea		0.656068	0.00136837
cg26261055	chr5	76247971	chr5:76249435-76250528	N_Shore	TSS1500	0.845956	0.00136842
cg05667097	chr6	31691481	chr6:31691425-31691718	Island	Body;Body;Body;Body;Body;Body	0.726257	0.00136888
cg20110364	chr15	74726906	chr15:74725323-74726487	S_Shore	TSS1500;TSS1500;TSS1500	0.982357	0.00136974
cg16770881	chr7	130923131		OpenSea	Body	1.06779	0.00137129
cg25010248	chr21	37451839		OpenSea	Body	-0.99318	0.00137352
cg09447622	chr6	35108605	chr6:35108801-35109499	N_Shore	Body;5'UTR	0.602855	0.00137557
cg09938677	chr1	218636703		OpenSea	Body	0.895038	0.00137793
cg08180348	chr9	3496598		OpenSea	5'UTR;5'UTR	-0.635549	0.001378
cg01328467	chr17	27684995		OpenSea		0.716266	0.00137846
cg15368817	chr9	99018625		OpenSea	Body	-0.677482	0.00137965
cg19527518	chr12	12033140		OpenSea	Body;Body	0.973236	0.00137969
cg24758273	chr7	101584380		OpenSea	Body;Body;Body;Body;Body;Body;Body	0.926287	0.00138013
cg16669135	chr8	74650593		OpenSea	5'UTR;5'UTR;5'UTR;ExonBnd;ExonBnd;ExonBnd;ExonBnd;ExonBnd;5'UTR;5'UTR;5'UTR;5'UTR	-0.718696	0.00138176
cg05436254	chr16	68321716		OpenSea	Body;Body	0.787546	0.001384
cg06292947	chr7	108096041	chr7:108095401-108097206	Island	5'UTR;5'UTR	-0.774847	0.00138499
cg05660300	chr2	158757966		OpenSea		0.727207	0.00138561
cg00533891	chr10	80919242		OpenSea	5'UTR	1.07809	0.00138567
cg00389976	chr18	30350977	chr18:30349690-30352302	Island	5'UTR	0.775428	0.0013858
cg15494169	chr11	12285039		OpenSea	3'UTR;3'UTR;3'UTR;3'UTR;3'UTR;3'UTR	-0.949078	0.00139153
cg18009493	chr1	184431533		OpenSea	5'UTR	1.32189	0.0013932
cg22882943	chr10	130856369		OpenSea		0.648746	0.00139337
cg18329418	chr13	74423619		OpenSea	Body	0.855821	0.00139432
cg22516376	chr8	125713945		OpenSea	Body	0.766898	0.00139556
cg23656890	chr12	25071685		OpenSea	TSS1500;Body	0.856112	0.00139587
cg01154283	chr2	36603543		OpenSea	Body	1.12621	0.00139898
cg07829597	chr10	77161705	chr10:77155128-77169600	Island	Body;TSS200	-0.598751	0.00140054
cg14352582	chr6	20181439		OpenSea	Body;Body	1.30947	0.00140103
cg01070424	chr16	50298046		OpenSea		-1.11305	0.00140285
cg06008302	chr1	163354879		OpenSea		-0.671928	0.00140353
cg05358095	chr7	73269115	chr7:73269934-73270232	N_Shore		-0.785615	0.00140469
cg03520903	chr16	15738315		OpenSea	TSS1500;TSS1500;TSS1500;5'UTR	0.693008	0.00140662
cg16501452	chr8	9534629		OpenSea	Body	1.17347	0.00140843
cg24557547	chr8	66643555		OpenSea	Body;Body	0.710116	0.00140959
cg15978124	chr22	41699631	chr22:41697388-41698601	S_Shore	5'UTR	-0.769498	0.0014107
cg13214605	chr13	37415773		OpenSea		1.11862	0.00141092
cg13789303	chr6	108886681	chr6:108878830-108883404	S_Shelf	Body;Body	1.46945	0.00141141
cg22277972	chr12	108960008	chr12:108956188-108956759	S_Shelf	Body;Body	0.801016	0.00141176
cg06468672	chr2	165696560	chr2:165697470-165698893	N_Shore	TSS1500;Body;Body;Body;Body	0.776469	0.00141257
cg18984103	chr14	104163025	chr14:104165051-104165278	N_Shelf	Body;Body	1.24887	0.0014202
cg07423877	chr4	142380104		OpenSea		1.16108	0.0014205
cg08798933	chr13	27746256		OpenSea	TSS1500	-0.792166	0.00142236
cg12910356	chr17	55347139		OpenSea	Body;Body	0.65688	0.00142417
cg23999170	chr1	115628111	chr1:115631850-115632584	N_Shelf	Body	0.883049	0.0014253
cg12296335	chr12	662961		OpenSea	Body	0.727682	0.00142664
cg03084920	chr5	148127220		OpenSea		1.30805	0.00143196
cg15120085	chr1	32041898		OpenSea	TSS200	0.632315	0.00143434
cg21586420	chr12	66276586		OpenSea	TSS1500;TSS1500;TSS1500;Body;Body;Body;Body	1.00243	0.00143512
cg01591526	chr9	20373435		OpenSea	Body;Body	1.06935	0.00143605
cg04490007	chr19	17827930	chr19:17830104-17830646	N_Shelf		0.635936	0.00143666
cg20845670	chr4	16080944	chr4:16084195-16085735	N_Shelf	5'UTR;5'UTR	1.00278	0.00143694
cg02131674	chr5	17341065		OpenSea		0.916766	0.00143703
cg13393782	chr1	3099804	chr1:3102540-3103352	N_Shelf	Body;Body	0.697077	0.00143841
cg22727790	chr10	122938045		OpenSea		-0.657164	0.00143974
cg10338112	chr16	30820353	chr16:30816794-30817243	S_Shelf		0.767278	0.00144041
cg07795964	chr4	2066320	chr4:2065542-2066398	Island	3'UTR	-0.939237	0.00144106
cg22778120	chr22	45094531	chr22:45097755-45098801	N_Shelf	5'UTR;5'UTR;5'UTR;5'UTR	0.864493	0.00144107
cg20595271	chr12	111889200		OpenSea	3'UTR	0.805967	0.001443
cg18266828	chr17	46027572		OpenSea		0.888091	0.00144305
cg12255298	chr19	3976193	chr19:3977495-3978160	N_Shore	3'UTR	0.753331	0.00144505
cg20100049	chr11	67979188	chr11:67980011-67982068	N_Shore	5'UTR;5'UTR	0.67551	0.00144518
cg02409829	chr21	44783106	chr21:44782248-44782601	S_Shore	TSS1500	-0.91696	0.00144612
cg00077391	chr20	57038463	chr20:57036303-57036605	S_Shore	Body;Body	-0.596742	0.00144866
cg00347893	chr12	8184760	chr12:8184964-8185616	N_Shore	TSS1500	0.634554	0.00145149
cg02143897	chr10	35010273		OpenSea	Body;Body;Body;Body;Body;Body;Body;Body;Body;Body;Body	-0.791201	0.00145231
cg14639006	chr6	135760597		OpenSea	Body;Body;Body;Body	0.977032	0.00145459
cg14139123	chr1	14052568		OpenSea	Body;Body;Body	0.599258	0.00145792
cg21742338	chr15	28373418		OpenSea	Body	0.96773	0.00146338
cg02535219	chr16	11876908		OpenSea	TSS1500	0.931803	0.00146989
cg08065867	chr10	3128568		OpenSea	Body;Body	1.35144	0.00147007
cg12273394	chr21	37470219		OpenSea	Body	0.904061	0.00147032
cg01261729	chr7	86634018		OpenSea	Body;5'UTR;5'UTR	0.683027	0.00147082
cg15399679	chr5	130691713		OpenSea	5'UTR;5'UTR	0.657668	0.00147372
cg09518226	chr9	129174148		OpenSea	TSS1500;Body	-1.54301	0.00148117
cg08443549	chr14	56777488		OpenSea		1.36548	0.00148255
cg24686957	chr6	5214950		OpenSea	Body;Body;Body	1.16677	0.00148777
cg06356163	chr16	24998670		OpenSea	Body;Body	1.0515	0.00148821
cg09970021	chr1	60140663		OpenSea	Body;Body;Body;Body;Body	1.33061	0.00148879
cg06995479	chr16	19708018		OpenSea	Body;Body	0.92143	0.00149438
cg01277506	chr5	80690205	chr5:80689818-80690228	Island	Body;Body;TSS1500	0.946967	0.00149453
cg17075098	chr13	30393442		OpenSea	Body	1.03235	0.00149604
cg18492107	chr15	85290752	chr15:85291079-85291697	N_Shore	TSS1500	0.901714	0.0014986
cg17172630	chr19	14075219	chr19:14072665-14074824	S_Shore	Body	-0.596574	0.00149987
cg26902350	chr7	137984018		OpenSea		0.98519	0.00150085
cg19098606	chr16	85603643		OpenSea		-1.16237	0.00150168
cg05291964	chr3	62457060		OpenSea	Body;Body;Body	-0.646186	0.00150903
cg21134569	chr9	35758446	chr9:35756948-35757339	S_Shore		0.88969	0.0015091
cg18744828	chr20	52487065		OpenSea		0.724566	0.00150974
cg08122652	chr3	122281939	chr3:122283002-122283594	N_Shore	5'UTR;5'UTR;TSS1500;5'UTR;5'UTR;5'UTR;5'UTR	-1.31231	0.00151058
cg02934657	chr9	125661798		OpenSea	5'UTR;5'UTR	0.761572	0.00151189
cg22961697	chr12	30830344		OpenSea	TSS200;Body	0.66875	0.00151378
cg20272935	chr11	67765720	chr11:67764918-67765256	S_Shore	Body	-0.650971	0.00151496
cg16246099	chr2	146396497		OpenSea		0.731101	0.00151638
cg16505891	chr14	91859797		OpenSea	Body	0.872989	0.00151736
cg23989207	chr17	80870107	chr17:80871287-80871504	N_Shore	Body	0.906839	0.0015217
cg16817797	chr5	102849629		OpenSea		0.652548	0.00152652
cg18749800	chr1	214501057		OpenSea	ExonBnd;Body	0.653904	0.00152656
cg11618577	chr2	27665543	chr2:27665251-27665670	Island	Body;Body	0.686477	0.00152726
cg09315264	chr1	36805322	chr1:36807362-36807584	N_Shelf	3'UTR	0.669444	0.00152847
cg27174577	chr15	74300224		OpenSea	Body;Body;Body;Body;Body;Body;Body;Body;Body	1.21071	0.00152882
cg20791087	chr6	13340571		OpenSea		0.64929	0.00152915
cg26166618	chr11	63278738		OpenSea	Body;Body;Body;Body;Body	1.20095	0.00152939
cg09765538	chr8	18797459		OpenSea	Body	0.839626	0.0015295
cg01766963	chr2	197124788		OpenSea	Body;Body;Body;Body	0.937465	0.001531
cg00043430	chr9	102668155	chr9:102668916-102669473	N_Shore	TSS1500;Body	0.908295	0.00153285
cg09754663	chr8	28918446		OpenSea		1.41101	0.00153474
cg12393166	chr12	55387128		OpenSea		0.623775	0.00153563
cg19864060	chr1	218382922		OpenSea		-0.614777	0.001536
cg18477820	chr5	134684795		OpenSea	Body;Body;Body;Body	1.20615	0.00154228
cg04907244	chr7	22894795	chr7:22893794-22894577	S_Shore	TSS1500	-0.965924	0.00154243
cg16366428	chr6	147609218		OpenSea	Body;Body	0.806267	0.00154388
cg24343007	chr11	85680040		OpenSea	Body;Body;Body;Body	0.652135	0.00154427
cg05880467	chr11	4094252		OpenSea	Body;Body;Body	0.734298	0.00154485
cg05957749	chr1	39875787	chr1:39874018-39875239	S_Shore	5'UTR;1stExon;Body;Body	0.816002	0.00154722
cg15251675	chr6	41593339		OpenSea		-0.746408	0.00154783
cg06244512	chr7	35077606	chr7:35076136-35077808	Island	1stExon;5'UTR	-0.673783	0.00155293
cg01244423	chr6	55408865		OpenSea	Body;Body;Body;Body;Body;Body;5'UTR	-0.647881	0.00155409
cg16848754	chr1	144910362		OpenSea	Body;Body;Body;Body;Body;Body;Body	0.754664	0.00155612
cg21181101	chr7	103298071		OpenSea	Body;Body	-0.633893	0.00155812
cg14622669	chr7	128577606	chr7:128577818-128578756	N_Shore	TSS1500;TSS1500;TSS1500;TSS1500	0.632997	0.00155878
cg04891734	chr12	55381719		OpenSea		0.786777	0.00156101
cg22786682	chr6	149350234		OpenSea	Body	0.611636	0.00156135
cg24544803	chr6	29596840	chr6:29595298-29595795	S_Shore	TSS1500;Body;Body	0.802048	0.00156418
cg15289427	chr6	24911001	chr6:24910626-24911285	Island	5'UTR	1.01354	0.0015662
cg14027024	chr10	35107898	chr10:35103124-35105243	S_Shelf		-0.60945	0.00156908
cg19285129	chr20	47599976		OpenSea	Body	0.903145	0.00157109
cg07271653	chr11	59575204	chr11:59578090-59578379	N_Shelf	Body	1.59411	0.00157222
cg03054819	chr7	157624316		OpenSea	Body;Body;Body;Body;Body	-0.603561	0.00157349
cg11583064	chr3	49825095	chr3:49823482-49824346	S_Shore	TSS1500;TSS1500;TSS1500	0.993739	0.00157601
[truncated: 12,845 more rows]

## Sheet: DMPs_t4VSt0
row.names	chr	pos	Islands_Name	Relation_to_Island	UCSC_RefGene_Group	logFC	P.Value
[truncated: 10,754 more rows]

[truncated: 1 more sheets: DMPs_t5VSt0]
