# Supplementary material for: DNA methylation of hematopoietic stem/progenitor cells from donor peripheral blood to patient bone marrow: implications for allogeneic hematopoietic stem cell transplantation
Source: Clin Exp Med. 2023 Apr 7;23(8):4493–510. doi: 10.1007/s10238-023-01053-w (PMC10725404; doi:10.1007/s10238-023-01053-w)
Supplement: Supplementary file 4 — Supplementary file4 (XLSX 140 KB) [file 10238_2023_1053_MOESM4_ESM.xlsx]

## Sheet: DMRs_t1VSt0
Supplementary Table S2
DMRs between all grouped T0 vs all grouped time points
coord	no.cpgs	minfdr	Stouffer	maxbetafc	meanbetafc
chr4:81117647-81119473	14	2.6322e-114	3.45986e-18	0.256536	0.158474
chr17:7253189-7256361	17	1.5332e-86	5.153e-16	0.280022	0.127514
chr11:65194933-65197613	11	5.82062e-48	5.85528e-12	0.21256	0.122037
chr6:112081102-112081538	5	5.82665e-32	1.17891e-07	0.249693	0.182178
chr11:457243-458052	6	9.23988e-53	6.85868e-07	0.247539	0.133262
chr5:76251688-76252218	2	7.66658e-29	1.27929e-06	0.23586	0.207664
chr16:85603371-85604047	3	3.71668e-25	2.09712e-06	-0.175612	-0.164669
chr3:45052530-45053351	3	7.36452e-26	2.19398e-06	0.238938	0.171491
chr2:12246651-12246704	2	6.05535e-29	3.22114e-06	-0.304616	-0.281325
chr7:5524963-5525075	3	1.57878e-22	4.11081e-06	0.138726	0.11427
chr2:16085728-16086016	3	3.63278e-21	6.15963e-06	0.149514	0.126822
chr6:153023012-153023279	2	3.8029e-21	1.03179e-05	0.137405	0.12878
chr3:152016594-152017819	10	3.20458e-48	1.25174e-05	0.260059	0.144531
chr13:41553626-41554217	2	3.96193e-22	1.83191e-05	0.202678	0.1978
chr2:65297637-65297852	4	3.85621e-33	1.8765e-05	-0.175661	-0.100227
chr14:104170490-104172224	9	1.39299e-41	1.89832e-05	0.236195	0.145737
chr10:135202522-135203200	7	9.62295e-33	2.64652e-05	-0.187753	-0.124723
chr14:76164217-76164631	3	1.219e-20	3.54513e-05	0.187082	0.121702
chr14:56274130-56274296	2	7.80143e-20	3.73499e-05	0.164589	0.160544
chr6:157148738-157149477	2	1.65101e-18	3.78029e-05	0.146066	0.103941
chr3:37987055-37987838	3	3.66987e-20	3.89793e-05	0.168971	0.139102
chr10:126745753-126745862	2	7.27256e-18	5.32683e-05	0.137979	0.13315
chr4:16080097-16081205	3	3.61885e-14	6.07098e-05	0.190236	0.172321
chr19:15227219-15227691	2	2.10351e-21	6.3522e-05	0.19431	0.125823
chr10:126703162-126704108	3	4.93282e-21	6.56141e-05	0.175328	0.114261
chr5:76247647-76249094	11	1.31451e-45	7.13469e-05	0.164551	0.0976188
chr1:156221227-156222098	4	2.04511e-21	8.40058e-05	0.216769	0.148687
chr11:67207498-67208062	7	2.18722e-24	9.31702e-05	0.146069	0.103776
chr8:56873738-56874063	3	1.09541e-19	9.6638e-05	0.216862	0.158321
chr10:104406345-104406990	3	2.52326e-19	9.73982e-05	0.208528	0.185784
chr20:57038463-57039177	3	2.39465e-43	0.000110308	-0.163082	-0.0992479
chr6:33244752-33247057	50	4.19443e-269	0.000113262	0.360434	0.0810509
chr11:128376658-128377697	5	8.08373e-22	0.000131694	0.156573	0.117587
chr20:36377361-36378190	5	3.94337e-27	0.000135351	0.160467	0.0908412
chr5:151124950-151124982	2	3.58536e-15	0.000160192	0.228084	0.193665
chr13:111819380-111819481	2	2.1026e-15	0.000165017	0.162555	0.137798
chr2:65295115-65295139	2	1.21399e-14	0.000172612	0.152431	0.137103
chr2:43455773-43456557	4	9.29433e-28	0.000203422	0.247153	0.138539
chr2:242830128-242830161	2	1.14261e-13	0.000220555	0.0733054	0.0694145
chr1:154309899-154309918	2	1.73801e-15	0.000241235	0.174806	0.12154
chr8:20294287-20294634	2	2.34409e-14	0.000282017	0.1562	0.0923691
chr2:47077192-47077388	2	6.91457e-14	0.000326876	0.162682	0.135712
chr14:21731063-21731609	2	2.91883e-14	0.000331226	0.142196	0.120779
chr2:201725800-201727403	4	5.70669e-40	0.000363223	0.213697	0.141914
chr3:4866695-4867340	2	1.81208e-11	0.000395498	0.192664	0.164824
chr19:16546817-16547001	2	9.58975e-13	0.000414127	0.159567	0.138776
chr16:31404385-31405101	3	4.37593e-14	0.000425837	-0.178381	-0.116488
chr1:203275927-203276595	2	3.31532e-14	0.000477738	0.147982	0.137632
chr10:49726220-49726227	2	5.21178e-14	0.000522369	-0.139312	-0.133803
chr12:57231007-57231049	2	8.4028e-13	0.000528491	-0.131229	-0.11761
chr21:37451666-37452611	5	1.02531e-39	0.000534516	-0.333618	-0.156557
chr8:134066442-134066590	2	2.42213e-13	0.000592782	0.240121	0.190376
chr15:69385753-69385944	3	8.1717e-13	0.000626508	0.121277	0.100643
chr1:203651885-203652079	3	1.55691e-15	0.000709423	0.106082	0.0912102
chr17:73906034-73906088	3	4.54436e-14	0.000724561	0.096253	0.0871703
chr11:116873735-116873738	2	1.16772e-12	0.000749064	0.206439	0.181631
chr19:10449942-10450022	2	7.47494e-13	0.000787045	0.124014	0.107099
chr17:53344944-53345639	3	1.11979e-11	0.000809645	0.133643	0.121591
chr16:57672401-57673993	9	7.4254e-29	0.000867158	0.134018	0.0808931
chr2:241458886-241460002	7	4.26471e-26	0.000891685	0.107555	0.0674649
chr9:136017358-136017755	2	3.16068e-11	0.000967399	0.13479	0.130453
chr1:167301725-167302476	2	6.96494e-15	0.00100234	0.202423	0.141831
chr17:53351050-53352068	5	4.20524e-17	0.00100968	0.142823	0.0909983
chr12:122250380-122250518	2	1.74892e-13	0.00114305	0.20314	0.127117
chr13:33926811-33927482	2	7.15745e-17	0.00116099	-0.165354	-0.15448
chr8:18953483-18953748	2	3.08378e-11	0.00129515	-0.307384	-0.219945
chr10:50696342-50696400	3	3.21137e-12	0.00133194	0.121805	0.109684
chr12:50068554-50068610	2	1.16499e-11	0.00139528	0.11333	0.0977253
chr2:242556858-242556993	2	3.21287e-12	0.00139888	0.0993048	0.0939419
chr17:46668715-46669113	3	7.75722e-16	0.00145683	0.0852888	0.0657413
chr6:153303350-153303409	2	4.57206e-16	0.00147706	-0.115444	-0.109308
chr12:109025846-109025913	2	2.39254e-12	0.00148178	0.0533022	0.0522641
chr8:38796061-38796146	2	1.1766e-12	0.00150036	0.133979	0.114118
chr16:31075359-31076207	5	7.35247e-22	0.00156017	0.187801	0.0981532
chr16:68798793-68798952	2	5.62507e-10	0.00161564	0.174639	0.151492
chr2:47293385-47293530	2	4.8401e-11	0.00164319	0.181414	0.130535
chr1:154150600-154150702	2	3.52013e-12	0.00169562	0.165231	0.135897
chr21:39856022-39856659	2	1.25388e-09	0.00172507	0.114497	0.112761
chr1:19939830-19940140	2	9.08032e-11	0.00184549	0.198938	0.172984
chr11:60589212-60589947	4	9.81765e-16	0.00185963	-0.17738	0.0195455
chr1:155102024-155103222	3	2.58504e-26	0.00198585	0.159312	0.104296
chr19:54971526-54972047	3	6.19223e-18	0.00207953	0.13726	0.0979387
chr7:105295865-105296026	2	9.27142e-10	0.00222004	0.152228	0.123458
chr3:195619562-195620147	5	1.14509e-17	0.00235629	0.192267	0.141859
chr18:60867251-60867269	2	2.24108e-09	0.0024552	0.171659	0.131087
chr6:30580928-30583082	9	5.39651e-33	0.00249839	0.152645	0.0730639
chr19:55416788-55417647	7	3.61451e-35	0.00251052	0.157849	0.0859694
chr6:170418412-170418678	3	1.24777e-11	0.00252631	-0.0915796	-0.0716824
chr11:128566387-128567014	3	9.44041e-12	0.00257081	0.194862	0.15731
chr7:5735123-5735129	2	1.00457e-09	0.00260474	0.18813	0.165017
chr12:93957738-93958225	3	1.44352e-15	0.00269474	0.0928541	0.0734879
chr16:29832180-29833153	6	7.56494e-25	0.00271102	0.147454	0.108658
chr1:235018671-235018931	2	1.82464e-10	0.00274087	-0.0868339	-0.0652097
chr14:88469980-88470085	2	4.33486e-11	0.00283116	-0.209269	-0.203942
chr1:23907834-23907905	3	5.77116e-11	0.00291477	-0.198764	-0.164294
chr3:58885342-58885757	2	6.42742e-09	0.00292602	0.108902	0.105747
chr11:47545207-47546214	8	8.63926e-35	0.00304433	0.164632	0.081516
chr2:86121000-86121124	2	5.64371e-09	0.00315257	-0.22431	-0.221931
chr5:150465875-150467420	8	6.34447e-56	0.00319733	0.244995	0.131642
chr1:201618209-201619900	7	2.1876e-15	0.0032584	0.137916	0.0665681
chr19:46504266-46504412	2	4.97507e-09	0.00325916	0.0548448	0.0446522
chr17:76662056-76662455	2	2.0883e-09	0.00326888	0.0716416	0.0638351
chr5:171600406-171601028	2	1.05081e-08	0.00339861	0.14544	0.130195
chr13:40726420-40726558	2	3.34707e-13	0.00340553	-0.15204	-0.110507
chr19:2041905-2042592	6	9.4723e-18	0.00356091	0.0927623	0.0709765
chr11:128599031-128599459	2	4.7143e-09	0.00359951	0.159313	0.126743
chr4:144303008-144303012	2	1.2109e-10	0.00361597	0.129535	0.116399
chr1:65363870-65363974	2	2.1195e-09	0.00390468	-0.163581	-0.142939
chr3:69482417-69483290	4	4.06159e-23	0.00393066	0.167946	0.100628
chr12:8184676-8184760	2	2.26644e-10	0.00408073	0.0811502	0.0770176
chr1:42385160-42385941	4	3.00246e-38	0.00413477	0.256781	0.13802
chr4:110833808-110833884	2	1.16635e-09	0.00419705	0.101583	0.0826861
chr10:80920577-80920671	2	7.03253e-10	0.00421394	0.165807	0.126627
chr12:117131719-117132552	4	2.10983e-10	0.00436193	-0.170743	-0.132896
chr19:6087247-6088024	3	5.10432e-27	0.00448062	-0.238181	-0.155768
chr16:11318653-11319398	3	6.29759e-29	0.00451153	-0.23381	-0.147526
chr1:156073485-156074182	3	1.15171e-14	0.00455381	-0.107453	0.00620058
chr15:75084251-75085266	4	8.95888e-23	0.00477113	0.127451	0.0678883
chr8:134230101-134230157	2	1.62234e-08	0.00478084	-0.177782	-0.174919
chr14:20945034-20946069	3	3.39102e-16	0.00480157	0.308326	0.185492
chr1:1306946-1307667	3	3.09037e-16	0.00492432	0.106822	0.0737839
chr22:21937427-21937615	2	3.09948e-12	0.00544664	0.119603	0.0889184
chr9:139434133-139434186	2	7.44633e-09	0.00551451	0.180946	0.156318
chr1:9908036-9908304	4	3.96218e-14	0.00554313	0.198195	0.15992
chr9:132758085-132758559	2	7.89534e-10	0.00560067	0.16333	0.157881
chr21:44783106-44783125	2	3.28968e-09	0.0056066	-0.122059	-0.116127
chr7:92324861-92324872	2	2.42912e-08	0.00578478	0.11828	0.104266
chr20:46122052-46122394	2	5.0898e-09	0.00579545	0.121132	0.0967788
chr17:76121348-76121564	2	1.16493e-08	0.00582455	0.152389	0.140809
chr13:21578684-21578733	3	5.57146e-10	0.00595256	0.150448	0.13617
chr1:27028974-27029290	2	2.30806e-08	0.00607732	0.131233	0.126506
chr5:133797405-133797432	2	4.95079e-09	0.00608014	-0.152671	-0.128336
chr12:123707536-123707827	3	1.48666e-23	0.00611721	0.340902	0.194061
chr16:75107640-75107666	2	3.78633e-09	0.00613771	-0.201094	-0.138933
chr14:22382016-22382177	3	2.62263e-14	0.00617808	0.0451889	0.0387335
chr12:133014881-133014994	2	6.1139e-10	0.0063577	0.108964	0.0815549
chr19:1444892-1445579	3	1.19354e-17	0.00639972	0.0802528	0.0544446
chr22:23256084-23256385	3	1.42028e-10	0.00647272	-0.134027	-0.0953252
chr11:35834957-35835819	4	3.01033e-21	0.00653178	0.213773	0.141622
chr9:35611399-35611552	2	9.5076e-11	0.00659108	0.150748	0.103129
chr17:38182222-38183790	8	8.71191e-27	0.00668532	0.144849	0.0704842
chr2:207931932-207932382	2	9.994e-11	0.00668615	0.148111	0.136721
chr19:2346131-2346279	2	2.50455e-08	0.00670546	0.157098	0.15473
chr22:36763832-36764565	3	1.36697e-09	0.0067414	0.185638	0.134431
chr19:2323913-2324126	2	3.8627e-10	0.00677692	0.110412	0.0665148
chr8:144631524-144631921	6	2.00327e-14	0.00682662	0.168193	0.128897
chr7:98983294-98983316	2	5.6614e-09	0.00689043	0.222754	0.212076
chr3:128996851-128996993	3	2.76544e-11	0.00694959	-0.212923	-0.192618
chr4:720809-720893	3	6.52541e-12	0.00721883	0.140686	0.104516
chr14:100872965-100873195	2	2.27807e-10	0.0072395	0.123833	0.102689
chr6:33138108-33138131	2	1.14479e-08	0.00754593	-0.207945	-0.167784
chr9:134554002-134554089	3	3.98005e-11	0.00761412	-0.18641	-0.138144
chr21:44272099-44272416	2	4.48746e-08	0.0076811	-0.230008	-0.2129
chr16:1440421-1440688	3	3.37857e-09	0.00780678	-0.180987	-0.116736
chr15:100259194-100259320	2	3.02605e-10	0.00812489	-0.127206	-0.0770954
chr7:150101498-150101760	2	1.75106e-09	0.00822983	0.109206	0.0855226
chr15:67383558-67383736	2	8.92686e-09	0.00829564	-0.158719	-0.158274
chr11:124647244-124647347	3	3.89916e-11	0.00846188	0.102872	0.0736414
chr8:38160704-38160840	2	8.87497e-10	0.00903355	0.140002	0.122652
chr11:65293094-65293147	2	4.81343e-10	0.00903687	0.0522545	0.0487872
chr12:55376897-55377037	2	1.5078e-09	0.00919771	0.145976	0.129825
chr14:61822607-61822809	2	7.10813e-09	0.00939199	0.114767	0.111299
chr15:81596332-81596748	3	2.33476e-11	0.00950262	0.163264	0.118197
chr17:47049890-47049956	2	5.56587e-08	0.00979989	-0.0900918	-0.0769754
chr17:62159682-62160034	2	2.5824e-08	0.00986771	0.0595677	0.0578341
chr12:50504698-50504814	2	2.20705e-09	0.010009	-0.228203	-0.161819
chr4:81124121-81124767	5	9.07915e-19	0.0102849	0.168199	0.0683797
chr6:136603618-136604128	2	4.25321e-32	0.0107614	0.234612	0.14118
chr12:56333885-56334563	4	7.71267e-16	0.0107641	0.161352	0.0626615
chr2:99221433-99221695	2	1.02613e-11	0.0108526	0.161843	0.0975059
chr1:33232299-33233473	3	3.59804e-14	0.0109612	0.13337	0.0858892
chr14:105251188-105251610	3	2.0744e-11	0.0112023	0.0764539	0.0620995
chr21:16374422-16374706	2	1.24732e-11	0.0114462	0.110392	0.0809414
chr11:942218-942415	2	7.04993e-17	0.0118233	0.235801	0.192053
chr19:909521-909533	2	4.60662e-10	0.0120296	0.0649759	0.0589668
chr7:1039875-1039957	2	5.11143e-08	0.0122174	-0.268007	-0.227025
chr12:7070562-7070732	2	4.78847e-09	0.0125673	0.269245	0.220463
chr15:52483498-52483575	3	1.45158e-10	0.013149	0.219432	0.167311
chr1:228688708-228689056	3	2.89996e-19	0.0132348	0.0822769	0.0448302
chr1:94587872-94587905	2	5.02235e-11	0.0133042	-0.118527	-0.0870311
chr8:22411728-22411813	3	5.62902e-10	0.0133875	-0.135534	-0.129902
chr1:114495894-114496075	3	1.33417e-08	0.0135984	0.164382	0.0987275
chr5:52385556-52386132	2	1.43046e-20	0.0138484	0.161415	0.0875209
chr21:30503083-30503475	4	3.24405e-10	0.0140385	-0.206286	-0.134599
chr2:74214662-74215176	2	1.6912e-08	0.0140467	0.0945611	0.0851567
chr19:660589-661747	3	9.2837e-16	0.014137	0.21712	0.122886
chr10:121065904-121066392	3	1.96329e-08	0.0141408	-0.105433	-0.0769631
chr2:232316833-232316897	2	1.30824e-08	0.0157749	0.0843603	0.0748111
chr20:30953592-30954203	4	1.09432e-14	0.0160653	0.152639	0.0871926
chr2:16847763-16847994	4	7.08168e-12	0.0161815	-0.11411	-0.0776213
chr4:901785-902074	3	2.41865e-20	0.0161885	0.0529714	0.0359101
chr1:153661288-153661410	2	2.66753e-08	0.0164356	-0.211639	-0.205505
chr17:80865872-80866232	4	1.10447e-09	0.0164495	-0.223219	-0.178636
chr5:149636295-149636432	3	3.87954e-08	0.0170453	-0.185628	-0.144659
chr11:8854244-8854482	2	9.91424e-09	0.0171352	-0.0935051	-0.092491
chr17:80829157-80829309	3	1.64164e-09	0.0171943	-0.257956	-0.186394
chr8:6575798-6575881	3	1.36072e-09	0.0174816	0.116422	0.106412
chr16:72955161-72955295	3	3.21018e-10	0.0175337	-0.100356	-0.0947111
chr1:226558496-226559034	5	2.24168e-10	0.0179021	-0.200031	-0.186808
chr10:116168351-116168748	2	5.96574e-15	0.018228	-0.0923149	-0.091451
chr20:43210139-43210706	4	1.73853e-11	0.0186394	-0.262779	-0.181791
chr19:41805561-41805850	2	5.88543e-11	0.0187562	0.150614	0.0958302
chr10:5882304-5883061	5	1.82258e-10	0.018781	-0.184863	-0.123649
chr20:62580234-62580620	2	1.2109e-10	0.0190436	0.0598752	0.0446588
chr7:5271480-5272275	6	3.69605e-18	0.019855	0.160898	0.088208
chr16:28942477-28943677	9	1.39463e-17	0.0203312	-0.232777	-0.151262
chr1:153721986-153722267	3	5.90818e-10	0.0205936	0.0820225	0.0606154
chr16:2073293-2073518	2	9.4713e-09	0.0208832	0.0721602	0.0573152
chr6:30644681-30644832	4	2.84788e-09	0.0213267	-0.164395	-0.104891
chr19:14491167-14491266	2	1.55573e-12	0.022058	0.0980156	0.0894132
chr9:139889616-139890188	3	3.69197e-12	0.022107	0.116309	0.0910446
chr9:139715701-139716215	5	3.19986e-12	0.0232762	0.146416	0.11825
chr12:15782193-15782294	2	2.14084e-13	0.0234902	-0.23294	-0.161255
chr16:66920837-66921593	4	2.37638e-20	0.0234964	0.149289	0.0641395
chr16:1361756-1361783	2	2.78591e-11	0.0237493	0.104745	0.0780194
chr2:25499619-25500416	4	2.40814e-18	0.0248545	0.127905	0.0716971
chr15:91459571-91460071	2	7.50928e-17	0.0254201	0.27061	0.221937
chr16:3559551-3559696	3	1.0929e-08	0.0255905	0.103378	0.09203
chr9:35619332-35619819	3	2.27139e-12	0.0258094	-0.136881	-0.100536
chr16:2093980-2094700	6	7.75598e-16	0.0258304	0.141768	0.0925824
chr1:54572898-54573075	2	5.52819e-09	0.0259351	0.114827	0.0849546
chr16:65635643-65636127	5	1.94921e-17	0.026453	0.175521	0.119634
chr12:66341719-66343190	4	4.62817e-40	0.0265757	0.292559	0.111087
chr22:39541462-39542136	3	7.21481e-25	0.0267707	0.134479	0.0644977
chr8:132936123-132936219	2	8.46405e-10	0.0279322	-0.144171	-0.134784
chr7:127961592-127961761	2	1.77595e-08	0.0286299	0.103489	0.0696181
chr12:47609357-47609513	2	8.97864e-09	0.0288471	0.160072	0.125687
chr1:228700583-228700938	3	2.07514e-17	0.0290088	0.117337	0.0867731
chr1:39733810-39734340	5	1.99519e-12	0.0290139	0.126609	0.0860716
chr4:38386635-38386643	2	3.26014e-08	0.0303779	0.132381	0.0785402
chr12:53004142-53004152	2	4.97171e-08	0.0306467	0.142934	0.100303
chr1:175044916-175045607	3	7.10753e-20	0.0306925	0.136119	0.0644176
chr22:50352788-50353357	3	6.42742e-09	0.0313384	-0.17747	-0.0537477
chr3:47040214-47040357	3	4.65925e-11	0.0313992	0.16914	0.102614
chr7:16308656-16308850	4	4.17282e-10	0.0316283	0.151984	0.120474
chr15:100048210-100048500	4	1.51224e-08	0.0318531	-0.142862	-0.102664
chr11:846055-846403	3	6.14884e-18	0.0318901	0.155492	0.0966348
chr20:39766765-39768095	6	7.947e-21	0.0320721	0.272794	0.108787
chr15:31523177-31523257	4	2.63326e-08	0.0321879	-0.230503	-0.204865
chr7:138776650-138777233	2	2.04449e-25	0.0326913	0.244774	0.140841
chr12:56732427-56733052	6	7.40693e-14	0.0333507	0.116338	0.0769341
chr6:43191631-43192519	5	3.305e-26	0.0335158	0.142458	0.0820413
chr19:42379689-42379982	4	3.92106e-15	0.0338969	-0.123031	-0.079615
chr10:126826304-126827000	4	9.37038e-19	0.0342188	0.0936335	0.0402218
chr2:3521258-3522243	3	3.64345e-23	0.0351599	0.188907	0.0635635
chr3:14186122-14186445	3	2.94325e-08	0.0353324	0.0879108	0.0552124
chr1:27686328-27687695	6	5.20546e-20	0.0356237	0.197244	0.0803976
chr7:150657971-150658228	3	4.47983e-09	0.0362282	-0.200769	-0.136935
chr9:127042684-127042860	2	5.34087e-13	0.037386	0.204739	0.141328
chr10:23105280-23105437	2	1.35876e-15	0.0378004	-0.190281	-0.10494
chr16:79692354-79692516	2	3.02409e-12	0.0391396	-0.15749	-0.0874348
chr1:169677313-169677921	4	4.71807e-12	0.0401324	0.122933	0.0862532
chr2:153056747-153057378	3	1.19398e-13	0.0405863	-0.158559	-0.0903089
chr3:152120975-152121604	3	2.34325e-14	0.0412464	0.146874	0.0935132
chr19:14142047-14142205	3	5.36703e-10	0.0419093	0.0778999	0.0641798
chr6:143928427-143928702	4	1.07257e-10	0.0424879	-0.152392	-0.0859516
chr19:1270018-1271371	9	2.77552e-17	0.0428633	0.1262	0.0572644
chr2:61766532-61766604	2	3.92233e-08	0.0429168	0.0655384	0.0547125
chr6:158251605-158252194	4	1.17272e-19	0.044257	-0.201613	-0.1115
chr1:43281678-43281794	2	4.74011e-10	0.0451491	0.123413	0.0811074
chr16:85343650-85343936	2	5.59641e-10	0.0454369	-0.0876327	-0.0864765
chr15:75092767-75093165	3	5.69281e-12	0.0454696	0.155458	0.0869172
chr11:94886261-94886708	3	1.61628e-10	0.0461557	0.136123	0.0785489
chr22:36761228-36761952	4	1.5101e-18	0.0494968	0.155516	0.083171
chr1:53751741-53752564	2	2.49533e-59	0.0495922	0.241883	0.123087
chr7:92237376-92238364	7	6.25628e-23	0.0506723	0.197084	0.0717465
chr2:241975756-241975971	2	1.17561e-08	0.0523253	-0.160701	-0.0993497
chr17:79970135-79970313	3	1.26561e-09	0.0523984	0.0649979	0.0520305
chr16:3005280-3005587	3	4.65634e-09	0.053896	0.107553	0.0720419
chr14:65677184-65677208	2	6.61943e-11	0.0540445	-0.158706	-0.102245
chr9:117156883-117157871	4	3.44104e-21	0.054379	0.17195	0.0892684
chr11:64535291-64535598	3	1.61131e-11	0.0544261	0.175082	0.0976018
chr11:68847470-68848277	5	2.70663e-18	0.0544668	0.148227	0.0823802
chr1:207995752-207997331	6	1.04104e-22	0.0549965	0.204066	0.0935357
chr17:7380990-7381769	5	7.71717e-12	0.0555846	0.17684	0.101748
chr19:12476845-12477259	2	7.53976e-18	0.0556502	0.0927662	0.0525152
chr10:81045939-81046551	4	8.26619e-12	0.0567106	0.191639	0.0988646
chr1:160682641-160682655	2	4.54285e-08	0.0570502	0.0485933	0.0464742
chr19:18980103-18980744	4	1.14265e-08	0.0592028	0.0938278	0.0752654
chr7:1513548-1514031	4	6.52337e-12	0.0593452	0.159343	0.104213
chr13:111839104-111839335	4	1.0609e-10	0.060599	-0.237979	-0.159552
chr12:54746616-54747206	2	2.01904e-18	0.061216	0.112201	0.066161
chr2:218769234-218769406	2	1.95451e-08	0.0620131	0.0814943	0.0757988
chr7:18535767-18535973	4	1.72172e-11	0.0626948	0.132726	0.0749381
chr17:65470761-65471347	4	4.82155e-09	0.0630719	-0.168462	0.0292861
chr10:50746568-50746729	3	5.55976e-16	0.0633717	0.110348	0.0547552
chr21:16421119-16421300	2	2.87035e-11	0.0650373	0.102828	0.0703474
chr17:61778366-61778813	4	2.02106e-12	0.0671898	0.125532	0.0621325
chr13:42845500-42845582	2	2.21705e-08	0.0686417	0.0595025	0.0439774
chr5:158532302-158532962	4	5.30607e-11	0.0690056	0.161728	0.0925336
chr2:224824500-224824723	2	2.53472e-10	0.0690302	0.271487	0.142664
chr5:178986131-178987429	15	1.98464e-32	0.0695269	0.0923006	0.0493186
chr10:38264371-38264581	2	1.95897e-09	0.0698548	0.12415	0.0968694
chr1:206782805-206783101	2	4.60688e-16	0.0704316	0.160145	0.105159
chr7:1967621-1967976	5	1.4087e-08	0.0718511	-0.129427	-0.0855782
chr6:42883389-42884350	8	2.07536e-17	0.0722675	-0.171539	-0.105334
chr12:51631858-51632068	4	1.84931e-09	0.0735778	0.0836978	0.0379991
chr11:119231741-119232263	3	1.0482e-14	0.0738302	-0.273206	-0.132404
chr9:140305982-140306073	2	1.32666e-08	0.0740049	-0.0517503	-0.0468342
chr19:36389500-36389833	4	6.71972e-11	0.0743305	0.103127	0.0550977
chr16:89163343-89163800	5	5.9561e-10	0.0769127	0.158238	0.107882
chr3:171024571-171024841	3	8.39082e-10	0.07694	-0.108828	-0.0559388
chr22:32026117-32026380	2	3.26553e-15	0.0775462	0.100979	0.0547179
chr19:941126-941571	3	2.22245e-09	0.077827	0.138167	0.127445
chr16:58033426-58033710	3	1.20995e-08	0.0782779	0.0764595	0.0563109
chr8:11350853-11351846	8	5.76342e-14	0.0790004	-0.248954	-0.139304
chr17:26940926-26941936	5	1.03561e-30	0.0790913	0.222387	0.10478
chr16:1583391-1584516	12	2.66244e-24	0.0796812	0.100483	0.0621309
chr16:88766501-88767191	5	5.58822e-12	0.0798201	0.126048	0.0810547
chr1:39620566-39620625	2	9.14492e-09	0.0809457	0.109532	0.0636732
chr16:87734877-87735256	2	1.31843e-08	0.0840774	-0.177219	-0.170421
chr16:88537187-88537692	6	3.693e-18	0.0843918	0.18793	0.0703975
chr6:138191600-138192658	5	1.03705e-13	0.0854847	0.172877	0.106951
chr7:129007685-129008407	6	7.82305e-12	0.085821	0.126883	0.0564068
chr17:4436830-4437549	3	2.16735e-13	0.0910527	0.226532	0.103663
chr4:166128118-166128178	2	1.90437e-08	0.0911275	0.0842085	0.0495313
chr20:19731752-19732052	2	5.39029e-23	0.0912501	0.141566	0.0681135
chr17:42275123-42275551	4	2.42651e-11	0.0924144	0.081884	0.0497008
chr9:36985761-36986407	5	3.62399e-10	0.0926892	0.264838	0.119453
chr11:413350-413594	2	7.92513e-13	0.0952033	0.143618	0.0905986
chr19:3104367-3104432	3	1.16295e-09	0.0953508	0.0603177	0.045852
chr6:159463103-159463387	3	1.96312e-08	0.0965828	0.100629	0.0829258
chr7:1113014-1113237	4	1.94235e-09	0.0980007	0.225095	0.110303
chr7:129648518-129649196	4	1.0419e-25	0.0984208	0.155309	0.062573
chr17:908690-908923	2	1.99875e-09	0.0984731	0.152206	0.114418
chr17:7117125-7117310	4	1.90164e-08	0.0990552	0.0631675	0.0465618
chr17:74523424-74524371	8	5.75955e-13	0.0991021	-0.12	-0.0816455
chr6:31370532-31370798	3	3.26144e-14	0.0996288	0.102786	0.0530186
chr22:39129296-39129370	2	1.7661e-11	0.099645	0.114358	0.0684864
chr11:118955126-118955391	3	1.8143e-10	0.100002	0.0806903	0.0467566
chr1:27675684-27676652	6	6.4051e-12	0.101487	0.087344	0.0561378
chr8:123502036-123502082	2	9.186e-09	0.102804	0.144427	0.0822413
chr3:128204413-128205496	8	1.75689e-22	0.10582	0.163138	0.0703668
chr1:26003182-26003643	2	1.43395e-15	0.105983	0.11463	0.0671063
chr11:32417530-32417943	7	1.73136e-11	0.108364	-0.174149	-0.12553
chr6:150217513-150217825	2	7.51772e-11	0.1108	-0.094704	-0.0693252
chr11:128450029-128450259	2	9.99278e-11	0.11436	0.114083	0.0728123
chr10:123670319-123670629	4	3.47607e-11	0.114974	0.126817	0.0648015
chr10:82299606-82300151	5	7.17908e-12	0.116608	-0.23756	-0.179409
chr19:18873037-18873268	3	2.32534e-10	0.116927	0.113381	0.0666908
chr3:186733848-186734058	2	8.3931e-09	0.118211	0.0720253	0.0494888
chr5:131396138-131396357	6	1.28498e-09	0.118334	0.0923655	0.0740516
chr21:30517709-30517941	4	1.78282e-08	0.120125	-0.12476	-0.105176
chr9:130541778-130541859	2	1.25358e-08	0.120689	-0.0647284	-0.0531502
chr8:42623718-42623946	6	4.25718e-15	0.126409	-0.133775	-0.0540364
chr7:5536937-5537126	4	1.218e-08	0.126843	0.144376	0.10601
chr11:126286370-126287023	5	1.73323e-12	0.127418	0.139394	0.0750721
chr15:65503447-65503889	4	1.52395e-14	0.127455	0.139025	0.0682532
chr7:28993397-28993464	2	2.55286e-21	0.130269	-0.167427	-0.088939
chr1:1564422-1565027	7	2.56567e-13	0.131948	0.116698	0.0710037
chr1:2162682-2163529	6	4.88159e-10	0.134217	0.141462	0.0877482
chr9:37002335-37002911	5	2.3051e-12	0.134497	0.264488	0.116326
chr15:45028083-45028595	5	8.99595e-10	0.134781	0.14356	0.0947922
chr19:17211623-17211772	2	6.23205e-18	0.136931	0.209925	0.108568
chr9:100850334-100851021	4	2.80615e-15	0.139344	0.178846	0.104701
chr16:1665900-1665950	2	1.29753e-08	0.139572	0.147182	0.106655
chr17:80541549-80542340	8	2.42819e-13	0.141272	0.0683057	0.0405359
chr1:14052489-14052659	3	1.8469e-09	0.143725	0.115611	0.0678355
chr2:234295397-234297039	9	5.89988e-20	0.147113	0.142629	0.041097
chr20:6074846-6075288	5	2.61001e-28	0.150706	0.228983	0.0820672
chr10:35722817-35722913	2	7.55976e-09	0.150884	0.125943	0.0766726
chr10:375248-375830	5	8.88979e-14	0.152105	-0.0963347	-0.0549553
chr12:6717456-6717888	4	2.80374e-17	0.153674	0.134424	0.0637307
chr16:85785743-85786118	3	2.08245e-10	0.154023	-0.114808	-0.0455892
chr15:90625542-90625971	4	1.41972e-08	0.157143	0.09952	0.0740085
chr1:159795518-159796434	5	3.38647e-11	0.157495	0.0745086	0.0521752
chr14:34077052-34077154	3	7.66907e-10	0.159247	-0.120706	-0.0750665
chr14:91141279-91141833	4	4.64508e-14	0.161113	-0.189921	-0.076484
chr15:89181425-89181732	2	1.16407e-08	0.16161	0.0783663	0.063828
chr11:65342262-65342628	3	6.76643e-09	0.16177	0.0444658	0.0210487
chr12:109250438-109250545	4	4.32112e-10	0.165273	0.162669	0.0815039
chr13:41556139-41556498	2	1.79861e-08	0.165802	0.0878317	0.0728698
chr2:65593761-65594021	5	7.02315e-13	0.167941	-0.265632	-0.176814
chr11:638939-640094	4	6.19025e-22	0.168219	0.128965	0.0714851
chr17:16955974-16956218	2	1.93321e-12	0.172486	0.109661	0.0756316
chr7:5458356-5458901	6	7.43553e-13	0.175291	0.136804	0.0776539
chr22:20905256-20905556	3	2.80392e-12	0.17553	0.154708	0.0929786
chr6:110677913-110678179	3	2.66957e-11	0.178596	0.141592	0.0738254
chr16:2054079-2055684	9	1.69596e-18	0.178619	0.155059	0.0661559
chr2:43397515-43399031	7	1.1774e-16	0.178758	0.104904	0.0548889
chr16:27413904-27414418	5	4.29834e-11	0.185207	0.150477	0.0906375
chr2:191895415-191895804	2	1.64039e-15	0.185452	0.102301	0.0544808
chr21:43579901-43580161	3	3.92203e-10	0.185538	0.16771	0.0319059
chr22:40784025-40784945	6	1.13298e-20	0.185773	0.111244	0.059507
chr7:45002736-45002980	3	3.24787e-08	0.186392	0.116873	0.0719334
chr17:29139735-29140180	2	5.34631e-13	0.186982	0.156187	0.0811212
chr17:37309414-37309816	4	3.45999e-10	0.188749	0.125894	0.0591563
chr9:133576487-133576708	2	2.71098e-12	0.189051	0.11775	0.0550309
chr1:155162752-155162891	4	4.61853e-09	0.190686	0.0823851	0.0480794
chr22:38890714-38890913	3	4.52844e-09	0.190852	0.219787	0.14515
chr4:40193114-40193301	2	1.57211e-09	0.19102	0.128234	0.0908706
chr20:44598468-44598621	2	7.12153e-09	0.191279	0.0831979	0.0326471
chr3:45983597-45984158	3	3.33657e-09	0.193718	0.170429	0.0888822
chr6:126110790-126110897	2	4.35135e-09	0.194141	0.0546592	0.0395694
chr1:205218014-205218277	2	4.82155e-09	0.195309	0.0813033	0.0462897
chr1:6663764-6664268	6	1.6271e-13	0.196092	0.113589	0.0498589
chr10:98031125-98031964	8	6.51708e-10	0.197373	-0.161026	-0.0996888
chr17:76274577-76274856	4	2.14798e-10	0.200828	-0.128848	-0.0863981
chr16:3179328-3180174	8	2.68135e-27	0.20132	0.0779663	0.0315392
chr6:31759412-31761076	22	2.54708e-152	0.202316	0.267671	0.0647769
chr18:56337165-56337389	2	2.47103e-10	0.203708	-0.146444	-0.0573975
chr3:189348674-189349323	9	8.1234e-26	0.203955	0.149476	0.052028
chr11:36422377-36422615	5	3.76467e-10	0.204359	0.167755	0.0902758
chr5:139016709-139016870	2	5.2838e-09	0.205927	-0.118901	-0.0650408
chr1:212412767-212413038	2	6.98105e-12	0.206167	0.14362	0.0763244
chr14:91866325-91866751	4	2.79379e-19	0.206532	0.1375	0.0665269
chr21:44035034-44035221	3	1.23952e-08	0.20762	0.0609729	0.0411416
chr10:4289162-4289330	2	1.57449e-11	0.20914	-0.239107	-0.125922
chr7:101927846-101927973	3	1.86063e-08	0.209232	0.175225	0.0834306
chr1:151778255-151778657	3	2.54125e-08	0.213849	-0.15239	-0.124079
chr7:47539536-47539837	3	5.5108e-12	0.214177	0.120442	0.0684813
chr9:131871471-131871736	2	1.73503e-14	0.214737	0.154893	0.0801898
chr6:33165404-33165428	2	3.74253e-08	0.214996	0.0997454	0.0568748
chr1:1713676-1714271	6	1.18813e-12	0.21683	0.153775	0.100733
chr10:13544648-13545382	4	1.10255e-18	0.21726	0.0966811	0.0531248
chr11:46367725-46367812	3	1.21161e-08	0.219174	0.165623	0.0989242
chr5:61606676-61606822	2	1.34289e-11	0.223427	0.185731	0.0964105
chr7:810958-811786	5	2.17798e-26	0.227034	0.161158	0.0695892
chr7:2255696-2256334	5	3.92608e-18	0.227815	-0.185023	-0.0813048
chr21:45758130-45758395	4	1.09029e-12	0.22867	0.122314	0.0641756
chr8:56805218-56805707	2	2.12539e-12	0.229188	0.133408	0.0623878
chr4:7651797-7652252	4	2.49056e-10	0.230446	-0.140379	-0.0338693
chr5:81960283-81960666	2	7.62985e-12	0.231792	0.158477	0.0826719
chr12:11975155-11975515	2	2.21633e-12	0.232195	0.155069	0.0664687
chr1:11862907-11863974	8	6.05623e-14	0.232684	0.100648	0.0404571
chr12:125027794-125028302	5	5.18186e-13	0.233411	0.1747	0.0861232
chr17:27916858-27917891	6	1.67686e-25	0.236874	0.140866	0.0546072
chr11:75114223-75114523	3	2.46684e-11	0.242494	0.137901	0.0454014
chr17:79225309-79226323	7	1.69728e-14	0.244174	-0.155812	-0.079598
chr6:30459512-30460798	11	1.00416e-12	0.245022	0.156348	0.104751
chr7:98989843-98991608	5	6.18336e-40	0.248889	0.290159	0.092907
chr22:45063703-45064238	5	2.30471e-08	0.25422	0.0905713	0.0508505
chr2:201993795-201994096	4	4.72248e-10	0.254668	0.115274	0.0647774
chr3:168866525-168866785	3	3.29543e-11	0.254863	-0.110595	-0.0560801
chr16:50321678-50322156	5	9.27264e-14	0.255366	0.175387	0.0957081
chr12:122615722-122615820	2	2.0934e-10	0.259424	0.135423	0.0708589
chr19:10426722-10427154	6	8.48937e-11	0.264356	0.116599	0.0421927
chr11:67978396-67979344	5	7.11956e-19	0.265515	0.125576	0.0590899
chr22:47134348-47135258	6	1.51889e-21	0.267596	0.135278	0.0537418
chr1:6706377-6706713	2	1.43116e-11	0.268039	0.127958	0.0623126
chr3:52332923-52333503	6	8.5601e-12	0.26884	0.15662	0.066311
chr12:124942176-124942248	2	4.21087e-08	0.274219	0.125493	0.0733111
chr1:1114523-1115083	9	1.82992e-12	0.274984	-0.180796	-0.0889156
chr16:81030827-81031365	3	1.07005e-13	0.276309	0.198366	0.0826552
chr6:6588089-6589075	7	4.83362e-13	0.276691	-0.227977	-0.131697
chr4:2819614-2819770	5	5.59582e-09	0.277894	0.0571364	0.0471943
chr1:228331879-228332502	6	2.18029e-13	0.278543	-0.227704	-0.118059
chr1:111742914-111743537	9	3.9184e-11	0.281196	0.202637	0.133253
chr16:27237122-27237719	5	1.28386e-11	0.281761	0.131355	0.0823117
chr10:864331-864596	2	4.92431e-10	0.283319	0.203268	0.104684
chr14:62547769-62548443	5	1.45062e-10	0.284277	-0.185728	-0.0997281
chr3:52260090-52260671	7	1.33806e-08	0.292995	-0.159362	-0.0900086
chr11:111250286-111250744	8	2.57373e-10	0.298153	-0.230165	-0.14883
chr20:3065343-3066014	9	7.48376e-13	0.299446	0.10747	0.0537792
chr14:100574721-100574930	3	1.28264e-08	0.309908	0.109622	0.0500835
chr12:90341279-90341955	2	3.283e-10	0.311101	0.12246	0.0707667
chr20:896876-897050	4	6.44401e-09	0.314434	-0.0990179	-0.0344646
chr2:10116243-10116731	2	2.54994e-18	0.317225	-0.18253	-0.0920604
chr3:23988942-23989124	2	1.28297e-09	0.317683	0.110271	0.0571229
chr17:79393463-79393718	5	1.64041e-09	0.319658	0.12189	0.0684172
chr7:750819-751331	4	4.28077e-16	0.326262	0.124214	0.0637877
chr17:43324322-43324904	6	1.59484e-09	0.326338	0.0916869	0.054153
chr17:73389797-73390197	7	1.6445e-26	0.327152	0.0993805	0.0248939
chr6:160241105-160241556	5	3.51067e-12	0.34155	-0.0974887	-0.0542702
chr19:13134771-13135808	14	1.39361e-43	0.342853	0.184796	0.0650322
chr11:289774-290447	4	2.2435e-14	0.343784	0.141361	0.063239
chr2:2710266-2710333	2	2.91675e-08	0.362396	0.115471	0.0614359
chr13:33727849-33728130	2	5.08928e-12	0.363239	0.143117	0.0711144
chr1:9747772-9748229	5	3.04086e-09	0.365799	0.119649	0.056561
chr7:871436-872735	11	6.88324e-21	0.367692	0.166907	0.0737167
chr14:91765808-91766373	6	9.75097e-22	0.371834	0.135844	0.0447347
chr6:44225648-44225969	4	1.78331e-08	0.373397	0.0504256	0.0312225
chr12:52404098-52404330	6	1.78186e-08	0.373943	0.101524	0.0783084
chr18:72916012-72916776	4	1.20238e-16	0.375952	0.114805	0.0595197
chr4:15778961-15780306	10	4.35113e-19	0.381097	-0.172737	-0.0590642
chr14:93196072-93196432	2	5.10334e-12	0.391286	-0.103504	-0.0523107
chr1:159046451-159047177	7	3.06202e-09	0.402932	0.188391	0.13024
chr17:40439132-40440030	11	9.29767e-20	0.403753	0.0798367	0.0305169
chr15:42064995-42065401	4	3.48748e-09	0.407755	0.106371	0.0521855
chr6:89792172-89792677	4	3.10999e-16	0.408657	0.155339	0.0486199
chr22:50637945-50638762	3	3.1861e-14	0.411007	0.0788175	0.0371714
chr2:128406856-128407068	2	2.41414e-11	0.415718	0.120892	0.060064
chr16:85684353-85684853	4	3.58533e-17	0.415772	0.121903	0.0509928
chr20:62369445-62369956	6	7.66545e-11	0.416983	0.119191	0.0502122
chr6:26364413-26365233	7	3.58724e-14	0.420412	0.0593768	0.0323518
chr16:87886871-87887504	6	5.35714e-20	0.445297	0.182098	0.0753061
chr3:50487659-50488230	5	1.36987e-22	0.446426	0.129563	0.0602794
chr5:172331733-172332180	6	5.46707e-19	0.454156	0.143864	0.0626294
chr6:29454623-29454954	6	8.26851e-14	0.459115	0.135565	0.0573983
chr16:85096191-85097151	7	6.26986e-14	0.473161	-0.119265	-0.051336
chr11:313354-313624	5	1.06896e-08	0.474668	-0.167764	-0.0844166
chr17:72740485-72741152	6	2.07981e-13	0.479068	0.0949669	0.0430569
chr17:76128906-76129533	6	6.93967e-11	0.485607	0.137977	0.075335
chr16:30102457-30102542	2	5.03409e-08	0.489189	0.0617179	0.0383957
chr17:73818219-73818565	3	1.52589e-10	0.489559	0.128626	0.0566882
chr6:34217744-34218054	2	5.02301e-10	0.49103	0.129824	0.0670082
chr14:101537584-101539612	9	1.13278e-11	0.494635	-0.237266	-0.10389
chr16:80603469-80604148	6	4.68896e-31	0.496131	0.151057	0.0541534
chr2:190539480-190539822	4	1.15972e-15	0.498311	0.0840037	0.0292369
chr16:3747018-3747253	2	4.51697e-10	0.498727	0.169058	0.0848367
chr19:40786058-40786376	3	1.43454e-16	0.500471	0.230405	0.085524
chr16:11034436-11034714	3	3.79964e-10	0.500593	0.11033	0.0468997
chr17:80402432-80403732	11	4.92797e-19	0.504347	0.184055	0.07234
chr11:117698911-117700104	8	1.91944e-27	0.514213	-0.183156	-0.0809473
chr11:19416398-19416751	2	8.60343e-12	0.517907	0.134612	0.0674052
chr15:40582931-40583709	5	1.64312e-09	0.525034	0.0407645	0.0154968
chr17:75470567-75472168	11	1.4853e-19	0.530802	0.164491	0.05073
chr16:30106211-30107106	5	4.1384e-15	0.531259	0.165033	0.0612108
chr4:1359671-1359801	3	3.80316e-08	0.534459	-0.136628	-0.0709925
chr16:28505320-28505487	2	2.27086e-08	0.53645	0.0577491	0.0323388
chr6:30849937-30850309	4	3.55426e-11	0.537651	-0.0620564	-0.0361327
chr16:29166664-29166983	2	5.72907e-11	0.543543	0.123503	0.0617262
chr1:17745990-17746597	7	2.36513e-09	0.543657	0.191991	0.0699967
chr19:47249937-47250607	7	2.21746e-13	0.552483	0.090187	0.0403834
chr2:25141901-25142523	10	2.90238e-10	0.553434	0.195727	0.0791664
chr4:15964743-15965513	10	1.90719e-12	0.554014	0.100398	0.0517253
chr17:62010456-62010764	3	2.79768e-08	0.568303	-0.14148	-0.0629603
chr12:7054989-7056008	12	2.01646e-15	0.580991	0.179343	0.0677795
chr2:239047245-239047774	5	3.81844e-09	0.582749	-0.134692	-0.0594003
chr7:102789948-102790168	4	1.34498e-08	0.58865	0.103797	0.0426289
chr12:6881118-6882083	9	4.86232e-13	0.588917	0.1136	0.0563518
chr5:67583961-67584297	9	5.76854e-14	0.59308	0.0441845	0.0203552
chr16:8736220-8736433	4	3.90629e-09	0.594926	0.0705441	0.0327729
chr11:66103823-66104159	7	7.85231e-10	0.602381	0.115174	0.0564862
chr9:140348940-140349197	6	1.44941e-09	0.60422	0.105704	0.0476224
chr19:16540019-16540726	3	9.17283e-25	0.606602	0.173636	0.056174
chr19:18118079-18118880	6	7.48959e-12	0.613414	0.0736413	0.0251871
chr11:124615853-124616459	7	2.39302e-16	0.62216	0.0965673	0.0358042
chr16:29821824-29823197	10	5.45256e-20	0.623722	0.17844	0.0499756
chr7:150974273-150974453	6	3.65717e-08	0.62435	0.0466411	0.0188959
chr11:10715175-10715767	13	8.5771e-36	0.624952	0.119726	0.0434951
chr5:6745560-6746160	6	1.90237e-12	0.644487	0.121868	0.0373909
chr10:99477984-99478719	4	1.5198e-10	0.646826	0.133892	0.0867898
chr3:184037145-184038427	11	7.60836e-17	0.665984	0.17782	0.0805579
chr1:27683139-27684494	11	1.21617e-38	0.668875	0.105376	0.0445934
chr19:3162988-3163717	5	5.38136e-17	0.697675	0.15196	0.0472633
chr16:85368682-85369142	4	2.07538e-21	0.705328	0.128509	0.0475768
chr14:23067552-23068576	7	7.57522e-18	0.706271	0.0763667	0.0195135
chr1:3134756-3135083	3	9.8511e-13	0.721545	0.18218	0.061652
chr6:167507568-167508537	9	7.2332e-11	0.72428	-0.187871	-0.0455499
chr15:78384520-78384897	5	4.88996e-09	0.728036	0.105958	0.0376258
chr16:66399929-66400411	6	1.41972e-08	0.745178	0.101555	0.0666731
chr19:7459122-7460671	15	7.16438e-21	0.748248	0.181188	0.0539149
chr1:154127537-154128443	7	1.71474e-11	0.748363	0.147831	0.0633529
chr16:11876381-11877212	7	7.16859e-18	0.748925	0.168072	0.0576313
chr11:9781130-9781826	5	3.72263e-11	0.750786	-0.177931	-0.0673428
chr16:57836613-57836960	9	2.42649e-09	0.755602	0.0768715	0.0312116
chr14:53620162-53620401	7	2.70083e-09	0.756107	0.069577	0.0340668
chr11:47399813-47400330	11	1.10615e-09	0.764212	-0.314699	-0.124644
chr11:63997492-63997720	5	1.99134e-08	0.77992	0.0736704	0.0297202
chr7:27186554-27187691	13	1.78996e-21	0.789229	0.09056	0.0345576
chr9:33167494-33168523	7	1.17419e-18	0.798224	0.124103	0.0384299
chr20:825240-826424	12	2.4674e-15	0.805481	0.135791	0.0414899
chr6:33280390-33280518	9	4.3091e-08	0.827089	0.0711921	0.0419211
chr10:72362292-72363272	11	5.98237e-14	0.843763	-0.106203	-0.00806735
chr14:100680261-100680826	5	7.79001e-14	0.848424	0.101405	0.0344758
chr12:86230176-86230957	7	2.8314e-11	0.848487	0.103687	0.0395526
chr6:144286118-144286368	4	1.05173e-09	0.864132	0.11518	0.0276179
chr6:31506990-31508665	15	9.71161e-21	0.879211	0.15775	0.0533152
chr7:5534412-5535006	6	1.01253e-12	0.903074	0.112911	0.0320742
chr2:74607470-74607697	5	5.62194e-09	0.904189	0.11263	0.0332784
chr2:74730523-74730948	8	1.3459e-11	0.905109	0.10539	0.027733
chr14:24836084-24836679	13	4.02017e-15	0.906371	-0.0713963	-0.0304486
chr4:1243392-1244360	9	3.69833e-11	0.91485	0.10573	0.0345626
chr14:100485494-100485810	4	7.87064e-11	0.918615	0.143879	0.0387955
chr3:52279403-52280702	16	1.62342e-19	0.918994	0.160816	0.0468164
chr17:7218470-7219403	11	1.50114e-15	0.924118	0.111391	0.0269753
chr22:51016386-51017432	16	3.42482e-16	0.926935	0.0865145	0.0449408
chr14:69262517-69263504	10	2.79883e-13	0.92816	0.0703634	0.0264862
chr8:23082789-23083353	7	2.98265e-10	0.939283	0.0829251	0.0263358
chr7:27184369-27185136	13	1.88187e-12	0.942707	0.162237	0.0541412
chr13:107028507-107029443	9	1.8447e-12	0.943264	-0.0978963	-0.0322459
chr11:57092545-57093618	10	1.59981e-21	0.944956	0.127132	0.0357609
chr6:24910562-24911308	8	4.78815e-11	0.948126	0.0806712	0.0335544
chr22:39486168-39486700	4	1.00533e-21	0.949371	-0.154902	-0.0227321
chr19:52390810-52391605	13	2.27929e-13	0.951844	0.113847	0.0457493
chr9:124990632-124991356	10	6.97512e-10	0.953358	0.12766	0.0392884
chr6:31744524-31745181	10	7.35084e-16	0.953884	0.139639	0.0350016
chr3:52008487-52009182	13	4.28365e-12	0.959152	0.112171	0.0311589
chr11:73086934-73087555	8	1.81118e-12	0.960551	0.149532	0.0336826
chr6:33141687-33141696	2	3.55993e-08	0.970499	-0.0293717	-0.023414
chr19:10215551-10216875	12	5.45742e-19	0.972031	0.15175	0.0402726
chr11:65339691-65339924	7	7.60527e-10	0.974542	0.0648393	0.0151641
chr6:28226500-28227482	16	6.34165e-14	0.978777	0.147037	0.053912
chr3:48506911-48507618	9	3.46298e-14	0.980827	0.132242	0.0372568
chr19:4338140-4339426	10	7.92598e-18	0.982576	0.172003	0.0259822
chr9:123691111-123691850	11	3.81959e-09	0.983897	0.0978849	0.0401109
chr20:44440824-44441177	7	5.56503e-13	0.98506	0.112826	0.0212921
chr15:90171643-90171885	6	1.76844e-08	0.986023	0.0407532	0.0142189
chr19:1616599-1617385	4	1.62385e-16	0.987308	0.17831	0.0451098
chr11:2919689-2920564	13	3.12634e-11	0.988096	0.129941	0.0134391
chr16:57495650-57496971	13	1.09185e-16	0.98831	0.0787054	0.0228319
chr3:45208744-45209252	7	4.83544e-14	0.990316	-0.130205	-0.0358735
chr12:6677409-6677775	7	5.38038e-12	0.991548	0.0875272	0.0163991
chr1:1141084-1142405	10	2.92066e-17	0.992896	-0.15019	-0.00794078
chr12:7023195-7023763	12	1.03375e-13	0.993437	0.10587	0.0313945
chr16:2286287-2286786	10	1.61972e-09	0.995261	0.123791	0.0426331
chr1:151019274-151020549	10	2.42723e-16	0.996021	0.136699	0.0176562
chr19:40324746-40325405	14	9.10998e-12	0.996375	0.0614928	0.0176207
chr1:155035008-155036303	14	1.74412e-21	0.998597	0.0846842	0.0187887
chr11:64051212-64052260	16	6.15232e-17	0.999638	0.0832652	0.0159701
chr3:49941376-49942096	9	1.36602e-11	0.999968	0.0807951	0.0120117
chr16:717213-718501	19	4.72541e-24	0.999976	0.110217	0.0215321
chr6:30130819-30131971	22	1.42832e-25	0.999991	-0.191632	-0.0401397
chr6:30881112-30882213	31	7.24505e-17	1	0.143108	0.0311726

## Sheet: DMRs_t2VSt0
coord	no.cpgs	minfdr	Stouffer	maxbetafc	meanbetafc
chr6:31760233-31761076	14	2.2995e-70	0.976633	0.258595	0.115171
chr6:33245537-33245770	11	1.10626e-43	1	0.201476	0.0996685

## Sheet: DMRs_t3VSt0
coord	no.cpgs	minfdr	Stouffer	maxbetafc	meanbetafc
chr17:7253189-7253720	8	2.92206e-37	0.147292	0.195943	0.148946
chr6:31760047-31761076	15	1.53696e-69	0.411349	0.255485	0.103613

## Sheet: DMRs_t4VSt0
coord	no.cpgs	minfdr	Stouffer	maxbetafc	meanbetafc
chr17:7253189-7255624	16	4.37062e-115	8.00267e-17	0.197099	0.114885
chr4:81117647-81119473	14	7.30288e-61	4.487e-13	0.186204	0.120182
chr10:135202522-135203200	7	3.28857e-56	3.12563e-11	-0.201895	-0.153103
chr19:13134771-13135808	14	3.66895e-72	1.44017e-10	0.26479	0.100021
chr14:104170490-104172224	9	2.09996e-45	1.98625e-09	0.255636	0.147881
chr22:51016386-51017723	17	9.06736e-51	5.03732e-09	0.125277	0.0658726
chr16:68320536-68321730	8	2.36543e-38	2.07242e-08	0.18976	0.122848
chr1:169677313-169677921	4	2.24496e-42	2.36847e-08	0.195972	0.163308
chr7:92237376-92238364	7	8.40477e-56	2.7112e-08	0.227927	0.103627
chr10:121577971-121579007	10	1.61379e-38	7.44434e-08	0.088324	0.0496643
chr3:160118610-160121821	11	1.68447e-51	1.20419e-07	-0.20534	-0.0739051
chr14:76164217-76164631	3	4.07618e-37	2.55095e-07	0.158456	0.128906
chr6:31759412-31761076	22	1.62445e-184	3.54245e-07	0.230572	0.067979
chr11:10715175-10716164	14	3.66895e-72	6.83822e-07	0.166492	0.0288727
chr2:241458886-241460002	7	1.04318e-60	6.88067e-07	0.147026	0.0786896
chr7:100880751-100882286	16	1.77386e-38	7.45653e-07	0.191716	0.116472
chr5:78985425-78986160	11	1.61593e-32	1.10175e-06	0.0991127	0.0614567
chr6:153023012-153023279	2	2.96142e-29	1.18616e-06	0.148056	0.141675
chr1:27686328-27687695	6	4.26178e-38	1.57671e-06	0.252642	0.101978
chr17:79970135-79970313	3	6.45667e-27	1.64665e-06	0.0928323	0.0842313
chr3:50487659-50488230	5	1.16309e-41	1.93996e-06	0.158762	0.101711
chr3:37987055-37987838	3	2.27141e-21	2.67992e-06	0.151872	0.146339
chr2:27664658-27666036	12	8.45396e-53	3.12121e-06	0.119852	0.0612804
chr5:76247647-76249094	11	7.1908e-27	4.16214e-06	0.115196	0.0798593
chr5:178986131-178987429	15	4.1585e-35	4.35008e-06	0.0930735	0.0534236
chr19:908894-909533	4	3.99959e-28	4.40673e-06	0.100148	0.0837105
chr11:67207498-67208062	7	3.16886e-32	6.92058e-06	0.161859	0.104715
chr11:129991445-129992368	6	1.03213e-24	8.91038e-06	0.145823	0.109164
chr11:457243-458052	6	5.38989e-40	9.01263e-06	0.221365	0.10997
chr6:26224392-26225989	12	2.30125e-32	9.35473e-06	0.0962745	0.0514778
chr1:201617847-201619900	10	8.36805e-26	9.76795e-06	0.134313	0.0706657
chr4:144303008-144303012	2	1.92939e-25	1.37045e-05	0.163564	0.153441
chr10:50696342-50696400	3	1.21343e-20	1.90681e-05	0.131725	0.122673
chr19:15227219-15227691	2	2.74968e-23	2.03871e-05	0.181404	0.121983
chr7:5270512-5272275	9	1.14527e-27	2.21781e-05	0.178398	0.0745795
chr2:242830128-242830161	2	5.93487e-21	2.25663e-05	0.085879	0.0753148
chr7:1113014-1114150	9	9.28124e-26	3.47603e-05	0.226223	0.0834833
chr6:112081102-112081538	5	3.02769e-19	3.76504e-05	0.179065	0.138159
chr1:156221227-156222098	4	3.89794e-19	4.48922e-05	0.195491	0.130425
chr3:156837590-156838403	6	5.82228e-23	5.02027e-05	0.10476	0.0825491
chr11:36422377-36422615	5	1.87223e-20	5.5329e-05	0.199886	0.127535
chr16:85603371-85604047	3	7.38667e-19	5.56789e-05	-0.15471	-0.140554
chr19:720793-720993	2	7.4235e-20	6.88837e-05	0.123795	0.104406
chr7:129648518-129649196	4	2.01127e-28	7.98073e-05	0.149484	0.0706652
chr11:35835713-35835819	3	2.73038e-19	8.78511e-05	0.198759	0.1743
chr1:156074135-156074182	2	3.59089e-18	9.5455e-05	0.155452	0.118877
chr7:47576144-47577090	5	6.76017e-21	0.000113982	0.183346	0.0945866
chr4:901785-902074	3	3.30325e-26	0.000121763	0.0595042	0.0397256
chr9:100849700-100851021	5	6.50068e-41	0.000134504	0.227665	0.123683
chr12:50031340-50031566	2	2.31536e-16	0.000137408	0.151361	0.14045
chr11:65194933-65196696	9	5.85782e-12	0.000140329	0.111464	0.0737273
chr7:810958-811786	5	2.40592e-37	0.000143142	0.165664	0.0841463
chr15:74299452-74300325	3	4.43684e-13	0.000148465	0.183941	0.117676
chr11:6643663-6643809	4	1.30034e-20	0.00015169	-0.085537	-0.0712318
chr1:3099233-3100956	8	1.44036e-13	0.000159958	0.150885	0.0854007
chr1:207995752-207997166	5	3.31671e-20	0.000171607	0.176579	0.101383
chr1:175474437-175474533	3	1.57918e-15	0.000172376	0.102236	0.0892628
chr3:195619562-195620147	5	4.34333e-16	0.00018874	0.177396	0.133681
chr2:65295115-65295139	2	1.85567e-15	0.000193459	0.162961	0.132085
chr16:87525178-87525542	6	1.41109e-18	0.000195257	0.0767288	0.0550819
chr2:197124443-197124825	3	1.92169e-15	0.000203221	0.183592	0.15763
chr15:81590388-81591736	4	8.42511e-13	0.000210337	0.136665	0.0986462
chr6:26017280-26018602	12	9.82707e-29	0.000225134	0.115311	0.0553754
chr7:45002287-45002980	4	9.95809e-19	0.000231558	0.142726	0.0917422
chr17:75470567-75471491	10	2.67612e-21	0.000233342	0.151385	0.0679816
chr7:27169674-27171528	23	3.66156e-50	0.000238244	0.125739	0.0528848
chr20:36377361-36378190	5	9.4801e-23	0.000251903	0.135585	0.0755878
chr6:37587239-37587245	2	1.05476e-14	0.000265421	0.130005	0.0976053
chr7:5524963-5525075	3	7.21939e-16	0.000304101	0.102521	0.0876767
chr14:105783687-105784090	2	1.08558e-15	0.000329691	0.121602	0.0951138
chr1:209570949-209571889	3	2.99904e-21	0.000335874	0.137277	0.100059
chr2:171943243-171943450	2	1.01517e-14	0.000342757	0.211566	0.151691
chr15:100048210-100048500	4	1.6648e-19	0.000358616	-0.151136	-0.105586
chr4:38386635-38386643	2	3.75538e-16	0.000360942	0.156511	0.0963404
chr16:202482-202565	3	3.49392e-14	0.000367082	-0.103085	-0.0859146
chr2:201725800-201726666	3	1.19639e-12	0.000385671	0.124	0.1104
chr11:96071506-96072706	4	2.23369e-11	0.000401344	0.136299	0.0933571
chr2:106776571-106777215	6	1.25295e-14	0.000412934	0.145625	0.0868603
chr11:71709978-71711087	7	8.12091e-18	0.000413767	-0.113037	-0.0560889
chr6:110677913-110678179	3	3.40321e-16	0.000429538	0.127798	0.0903668
chr18:72916012-72917450	10	2.12328e-14	0.000434789	0.0909161	0.063143
chr17:37123638-37124209	10	4.97702e-16	0.000438126	0.117302	0.0745363
chr2:43397515-43399031	7	8.85292e-30	0.000439834	0.106851	0.0701555
chr2:241496830-241497975	12	8.47288e-17	0.000440994	0.153254	0.061186
chr11:76380605-76381236	9	1.24298e-16	0.000441988	-0.0704527	-0.0492839
chr11:47545207-47546214	8	3.18419e-28	0.000454881	0.149409	0.0680511
chr21:47674204-47674425	3	4.19251e-15	0.000455244	0.161627	0.125445
chr15:69385753-69385944	3	4.21086e-13	0.000455526	0.113387	0.0957293
chr19:5838731-5838999	7	2.89917e-17	0.000459614	0.154582	0.0808505
chr2:47293385-47293530	2	8.29247e-14	0.00046009	0.157694	0.124561
chr11:45202971-45203304	2	8.00197e-19	0.000461906	0.136356	0.0931237
chr6:28226500-28227482	16	9.16177e-25	0.000498502	0.166451	0.0632034
chr4:16080097-16081205	3	2.2577e-10	0.000510634	0.144886	0.141613
chr5:136965606-136965680	2	2.0363e-12	0.000517096	0.156169	0.146635
chr2:25499619-25500046	3	1.25102e-14	0.000525632	0.097306	0.0784472
chr17:73641675-73643377	14	8.45656e-17	0.000566571	0.156785	0.079412
chr12:66270387-66271002	2	2.18221e-12	0.000585389	0.14326	0.135557
chr15:90625076-90626648	6	7.81188e-23	0.000585903	0.124971	0.0764274
chr2:47077192-47077388	2	2.66771e-13	0.000597753	0.153425	0.124667
chr8:674123-674959	6	1.91213e-17	0.000618141	0.145077	0.0878563
chr11:128557265-128557965	4	1.71445e-17	0.000619553	0.0802579	0.0548324
chr3:71179796-71180859	13	1.73148e-29	0.00064147	0.136539	0.0685292
chr12:66341719-66342368	3	3.60272e-33	0.000644622	0.236046	0.123203
chr3:108321422-108321607	3	8.64119e-13	0.0006565	0.18822	0.151731
chr14:91765808-91766373	6	8.92288e-27	0.000673447	0.127367	0.0494066
chr16:2054944-2055684	5	3.50884e-22	0.000682479	0.15909	0.0834991
chr7:5536937-5537126	4	8.78966e-16	0.000690471	0.159796	0.125073
chr22:36278499-36278607	2	1.87854e-12	0.000735085	0.126237	0.0955143
chr1:114495894-114496075	3	1.972e-13	0.000761808	0.18648	0.10792
chr9:125137380-125137594	6	8.79846e-14	0.000764423	0.147508	0.0909968
chr19:58715251-58716135	7	1.832e-13	0.000789101	0.0721317	0.0452166
chr2:218769234-218769784	3	1.25986e-16	0.000797493	0.119996	0.0867637
chr11:59574962-59575226	3	6.14559e-12	0.000827602	0.18962	0.189029
chr4:2275231-2276537	7	3.48937e-16	0.000827899	-0.1232	-0.0728605
chr9:100680821-100681080	2	1.99832e-11	0.000831638	0.169512	0.165297
chr17:36665826-36667233	8	3.36313e-12	0.000843071	0.133196	0.0600762
chr11:123984775-123984852	2	1.06755e-14	0.000863746	0.121533	0.102962
chr17:26940351-26941992	7	1.02331e-47	0.000876762	0.224546	0.092643
chr12:90341154-90341955	3	2.89367e-11	0.000882665	0.116988	0.0868535
chr12:2943902-2944760	9	1.23816e-15	0.000886402	0.095772	0.0595669
chr18:3653843-3653961	2	2.51672e-11	0.000888068	-0.0740234	-0.0699679
chr15:32933363-32934185	7	1.35679e-19	0.000894304	0.158208	0.0857748
chr14:95999748-96000011	4	2.89086e-15	0.000904178	-0.0778409	-0.0561678
chr5:158532302-158533081	5	3.40025e-19	0.000904748	0.159163	0.0914066
chr1:147012684-147013236	10	1.47071e-14	0.000933133	0.131799	0.0761538
chr8:6575798-6575881	3	8.10545e-12	0.000951098	0.162941	0.118743
chr19:14491167-14491266	2	1.53176e-14	0.000990315	0.174029	0.121618
chr12:6895774-6896105	3	2.76768e-15	0.000991122	0.173607	0.120063
chr1:45274032-45275340	6	3.41147e-14	0.000998105	0.100501	0.0599122
chr19:40786058-40786376	3	2.88244e-16	0.00100676	0.175236	0.0888442
chr15:81596332-81596748	3	1.51049e-12	0.00102991	0.1518	0.124868
chr5:146299975-146300238	3	1.53682e-12	0.00104751	0.145323	0.0653705
chr2:16085728-16086016	3	1.26753e-11	0.0010488	0.0986869	0.0919644
chr5:176827082-176828378	8	1.92048e-20	0.00106579	0.130706	0.0402637
chr6:30128775-30132226	34	1.27845e-52	0.00106775	-0.203037	-0.0476506
chr3:53700141-53700263	3	1.30407e-11	0.00108115	0.143934	0.123754
chr16:66920837-66921283	3	2.16457e-20	0.00110887	0.111272	0.0707967
chr6:158251605-158252194	4	2.03214e-13	0.00111322	-0.143815	-0.0916442
chr1:66999148-66999933	12	6.02062e-22	0.00112144	0.116991	0.0529945
chr3:69483190-69483290	2	2.25303e-13	0.00112518	0.103366	0.0990186
chr10:126745753-126745862	2	1.60295e-11	0.00116832	0.112772	0.100859
chr13:77030138-77030775	3	1.188e-16	0.00117434	0.0904226	0.0668983
chr12:31798865-31799118	4	3.26219e-13	0.00119329	0.115928	0.0912365
chr22:45608023-45608713	11	1.47071e-14	0.00120311	0.0582177	0.0346105
chr17:9862147-9863293	16	1.25993e-17	0.00121866	0.135641	0.0575826
chr12:56732427-56733052	6	3.61653e-16	0.00125225	0.11659	0.0796204
chr1:38021830-38022657	11	8.01064e-13	0.00126143	0.063069	0.0443162
chr10:32570485-32570488	2	1.7818e-14	0.0012693	0.0692276	0.0463296
chr2:188128734-188128809	2	6.03879e-12	0.00127779	0.0859695	0.0788132
chr10:116168351-116168748	2	8.73409e-24	0.0012993	-0.109003	-0.092686
chr22:45094531-45094680	2	1.17634e-11	0.00131379	0.135978	0.130759
chr1:2410885-2411643	10	2.49049e-13	0.00132793	-0.075042	-0.0463137
chr9:119312500-119312926	2	2.57203e-14	0.00133704	0.108732	0.0980483
chr3:122281881-122282157	4	1.01219e-14	0.00135926	-0.1601	-0.123845
chr2:88390175-88390376	2	1.9927e-13	0.00136607	0.166033	0.105185
chr16:81271937-81272500	7	2.87822e-15	0.00141188	0.119308	0.0740109
chr20:37433247-37433936	5	5.25209e-13	0.00142181	0.100339	0.0538522
chr17:16955261-16956218	3	2.36731e-14	0.00143328	0.140378	0.114871
chr12:6750437-6750943	6	2.67708e-14	0.00144523	-0.101222	-0.0597728
chr1:247611448-247611931	5	1.78264e-23	0.00145805	0.125292	0.0473429
chr19:16546817-16547001	2	1.86679e-12	0.00146168	0.120512	0.116606
chr19:574762-575412	5	2.56408e-12	0.00146455	-0.124806	-0.094229
chr13:99959606-99960198	2	9.2722e-14	0.00147601	0.141223	0.118483
chr6:28641622-28642394	15	4.02932e-14	0.00148103	0.082734	0.0559829
chr1:39733810-39734340	5	6.13228e-12	0.00154193	0.115955	0.0851049
chr17:53344944-53345639	3	1.10916e-12	0.00156996	0.135685	0.104361
chr2:99221433-99221695	2	2.81154e-13	0.00157209	0.152895	0.0956725
chr21:34447480-34447551	2	8.31509e-11	0.0015725	0.127851	0.124031
chr8:142377303-142377767	9	9.14465e-18	0.0015814	0.0961429	0.0478581
chr10:8101307-8101566	4	6.01993e-14	0.00159574	0.112781	0.0790904
chr21:16421119-16421589	3	6.63262e-15	0.00160381	0.0968444	0.0839734
chr17:37792738-37792777	3	5.43053e-12	0.00162233	0.093073	0.070947
chr16:50717571-50718139	3	4.58238e-12	0.0016224	0.10542	0.0811556
chr14:61822607-61822809	2	6.86059e-11	0.00162445	0.139742	0.12224
chr7:98990626-98991418	3	1.95546e-23	0.00165498	0.210814	0.107363
chr6:21667407-21668049	3	2.3477e-13	0.0016732	0.0912822	0.0607558
chr10:131404589-131404769	3	3.52938e-11	0.00169653	0.159307	0.128486
chr11:64563983-64564322	4	1.04571e-12	0.00170307	0.140071	0.0995082
chr9:117156701-117157871	6	4.11084e-29	0.00172614	0.172521	0.0854138
chr17:934534-935766	8	2.21935e-24	0.00172736	0.131335	0.0458095
chr1:3089597-3090345	3	2.36543e-38	0.00172852	0.201158	0.0755806
chr17:61505272-61505609	2	4.59194e-11	0.00173542	0.106939	0.0826343
chr3:152016594-152017293	9	4.91158e-14	0.00173832	0.168893	0.0861058
chr1:2983926-2984525	7	8.55511e-17	0.00175609	0.119555	0.0479033
chr19:16540019-16540726	3	8.88507e-19	0.00177411	0.134899	0.0598897
chr16:85368682-85369142	4	3.88564e-16	0.00178385	0.0898152	0.0650568
chr1:14052489-14052659	3	2.16621e-12	0.00179571	0.127153	0.0824705
chr1:27989282-27989396	3	5.05798e-13	0.00179896	0.174656	0.107795
chr12:123707536-123707827	3	3.9609e-14	0.00182906	0.241783	0.146083
chr6:31762353-31762901	15	4.464e-17	0.00184722	-0.0696117	-0.0387126
chr3:45052530-45052889	2	8.7876e-12	0.00184724	0.140836	0.105639
chr1:19687988-19688056	3	1.23555e-10	0.00185241	0.0947653	0.0714455
chr15:91459323-91460071	3	1.23858e-21	0.00185418	0.272551	0.18783
chr2:161992806-161993364	5	9.87981e-12	0.00186904	0.110415	0.0711675
chr16:832683-833382	11	5.75491e-14	0.00186997	-0.0876487	-0.0516311
chr3:193968161-193968360	2	1.22287e-10	0.00187189	0.110427	0.0958613
chr1:43281678-43282199	3	5.85182e-16	0.00191109	0.122404	0.0790938
chr1:47655861-47656423	5	1.07246e-18	0.001919	0.103034	0.0584878
chr17:46668715-46669492	6	1.82102e-16	0.00193572	0.14669	0.0921617
chr4:105888053-105888571	4	6.8192e-11	0.00194296	0.0822648	0.0551632
chr4:159093752-159094964	9	1.96595e-18	0.00199616	0.134344	0.0490461
chr2:241936844-241937034	3	1.31501e-11	0.00201012	0.104257	0.0981626
chr10:71135446-71135679	2	8.31509e-11	0.00202378	0.177641	0.124364
chr5:169407439-169407941	6	3.55279e-12	0.00204095	0.175123	0.1122
chr17:55517927-55518432	2	3.45473e-20	0.00205933	0.169806	0.0998959
chr19:54971526-54972047	3	2.55388e-18	0.00218982	0.133085	0.0770927
chr17:37819550-37820515	7	8.81789e-16	0.00220505	0.119616	0.0623123
chr17:38182222-38182512	3	2.1998e-13	0.00222515	0.115114	0.0847524
chr17:18835626-18836108	2	2.49098e-10	0.00229685	0.156708	0.111881
chr19:4301870-4302579	6	1.70481e-11	0.00229863	0.158567	0.069502
chr11:128376658-128377697	5	3.4791e-16	0.00231111	0.147924	0.088408
chr11:61049230-61049251	2	3.7293e-10	0.00232737	0.0674988	0.0528058
chr1:155959036-155959156	2	1.29761e-10	0.00234232	0.0804518	0.0719805
chr11:116873735-116873738	2	1.09504e-09	0.00234469	0.158479	0.153808
chr20:31126718-31127175	3	6.26571e-11	0.00235863	0.0808628	0.0766178
chr7:157407820-157408632	5	1.95558e-10	0.00238118	-0.0847561	-0.0625903
chr5:163723233-163724070	11	7.01039e-23	0.00239792	0.0993469	0.0504039
chr22:39120584-39121078	4	4.91105e-15	0.0024131	0.0560805	0.0357842
chr17:76354621-76355288	6	5.33005e-15	0.00248753	-0.130132	-0.055793
chr1:43472972-43473460	5	2.48502e-11	0.00249565	0.0895986	0.0554757
chr6:39017116-39017748	2	5.88623e-10	0.00250576	0.0878957	0.0106427
chr7:48048662-48049263	5	2.47579e-12	0.00259665	-0.100112	0.0241155
chr20:62337930-62338435	5	4.37186e-12	0.00260255	-0.0562606	-0.0393858
chr2:11514876-11515248	4	1.35745e-10	0.00263731	-0.099624	-0.0770653
chr9:140305982-140306241	3	6.71412e-22	0.00263897	-0.0731871	-0.0443425
chr11:8832111-8832433	5	1.24627e-14	0.00265017	0.106178	0.0748977
chr1:230428093-230428167	2	2.63149e-10	0.00265498	0.085844	0.0647623
chr6:31650735-31651676	20	3.43796e-23	0.00265639	0.123668	0.052633
chr1:27675934-27676652	5	5.12224e-14	0.00265742	0.0860036	0.0605053
chr2:468737-469105	4	8.70126e-14	0.0026887	0.0665457	0.0496327
chr1:68961495-68961838	3	2.26338e-11	0.00271963	-0.0946626	-0.0671608
chr6:153303350-153303409	2	1.10659e-14	0.00272139	-0.112146	-0.0994685
chr1:37939075-37939423	3	1.37249e-12	0.00274176	0.0565316	0.0471007
chr2:207931932-207932382	2	2.09814e-11	0.00274925	0.140875	0.130487
chr2:121625208-121625735	4	2.37067e-11	0.00282002	0.0875663	0.0713573
chr19:5821791-5822318	2	7.47191e-17	0.00286975	-0.104093	-0.0741541
chr3:189347814-189349323	11	1.06358e-22	0.00287432	0.185928	0.0641097
chr17:33842255-33842301	2	1.1369e-09	0.00287828	0.100824	0.0974122
chr17:46648014-46648582	4	1.07846e-10	0.00289185	0.0813113	0.0762972
chr17:7942058-7942743	8	6.19622e-15	0.0028978	0.101817	0.0512658
chr2:234295397-234296988	8	1.22682e-19	0.00290575	0.136338	0.0424386
chr16:89181807-89182492	7	2.18221e-12	0.00290631	0.145722	0.0737263
chr12:6501910-6501960	3	2.25917e-10	0.00291234	0.152352	0.130027
chr16:50321390-50322156	6	1.31818e-18	0.00304	0.192029	0.0892708
chr14:56777076-56777875	7	1.7349e-17	0.00307638	0.195705	0.0745518
chr2:54086854-54087741	14	3.10582e-13	0.0030954	0.0454716	0.0184247
chr13:23309689-23310675	10	2.14273e-11	0.00311838	0.0629441	0.0428729
chr22:47070251-47070492	4	5.50216e-12	0.00316891	0.115493	0.0711739
chr12:116806214-116806559	3	8.49213e-13	0.00317961	0.145381	0.078843
chr19:48744219-48744484	3	3.76031e-13	0.00320558	0.122934	0.0688622
chr12:131616937-131617481	5	1.61842e-12	0.0032068	0.0569165	0.0439105
chr2:162197869-162197875	2	2.26182e-09	0.00322583	0.0433268	0.0421875
chr1:3239712-3240386	4	7.29201e-15	0.0032563	0.153582	0.0799752
chr9:139889131-139889789	3	1.07071e-11	0.00329347	0.119397	0.0726219
chr6:31765567-31766138	5	4.93086e-11	0.0032998	0.134445	0.0743718
chr14:22382016-22382177	3	6.85105e-10	0.00331458	0.0920522	0.0444486
chr16:3148536-3149397	6	8.87598e-12	0.0033274	0.0827767	0.0478979
chr22:36761228-36761286	3	1.24509e-10	0.00332916	0.10282	0.0798518
chr12:124985272-124986124	4	1.33285e-13	0.00335288	0.134435	0.0822562
chr19:3179364-3180035	5	2.88782e-15	0.00341077	0.0910278	0.0477323
chr10:1531243-1531529	4	1.06156e-10	0.00342678	-0.0891014	-0.0604149
chr15:78555890-78557094	15	1.00908e-23	0.00342827	-0.136936	-0.0433022
chr6:28510281-28510928	16	3.12098e-11	0.00343191	0.123802	0.0581648
chr9:127042684-127042860	2	1.05211e-11	0.0034503	0.178269	0.13824
chr1:38356176-38356296	2	1.66201e-10	0.00347783	0.115749	0.0861273
chr10:121411826-121412169	2	2.49098e-10	0.00349051	0.0755848	0.0692508
chr12:630773-630892	2	2.9383e-11	0.00349181	-0.120218	-0.0710696
chr10:13496099-13496101	2	5.21278e-09	0.00349556	0.0708577	0.0624411
chr2:102921466-102921600	2	1.84528e-10	0.00349936	0.143861	0.114893
chr22:27969620-27969693	2	8.45807e-10	0.00350023	0.108664	0.0864127
chr18:60867251-60867269	2	7.26505e-09	0.00353885	0.151945	0.121671
chr1:175044916-175045607	3	1.06031e-18	0.003555	0.119437	0.05861
chr6:138893111-138893718	8	3.69321e-10	0.00361744	0.115115	0.0655041
chr12:96839547-96839959	2	3.26316e-10	0.00362628	0.160176	0.129982
chr17:53351050-53352068	5	1.01509e-13	0.00366538	0.0974436	0.0622451
chr7:105295865-105296026	2	4.03401e-10	0.00366875	0.103596	0.102264
chr8:653909-654375	2	3.16043e-15	0.00367755	0.0957558	0.0563619
chr4:89146395-89146418	2	1.16493e-09	0.00368482	0.111812	0.107617
chr2:241975756-241976658	6	2.65255e-21	0.00370583	-0.184336	-0.0763063
chr19:36233297-36233695	6	8.15096e-10	0.00373749	0.0499589	0.0347261
chr15:74220498-74221324	5	5.27896e-13	0.00374446	-0.0650199	0.0137779
chr11:914834-915440	11	5.05798e-13	0.00378086	-0.121405	-0.0570824
chr1:154127462-154128443	9	8.91599e-21	0.00378256	0.161804	0.0694158
chr15:89150763-89151201	3	4.24561e-10	0.0038133	-0.0852603	-0.0574202
chr11:46367725-46368295	5	6.62005e-11	0.00381799	0.11468	0.0979541
chr2:54789230-54789491	2	2.27261e-09	0.00384383	0.154661	0.114367
chr12:2734150-2734591	4	7.70807e-10	0.00384826	0.132016	0.103452
chr11:60589212-60589947	4	2.02447e-12	0.00388573	0.105568	0.0375387
chr1:54639076-54639409	4	1.94969e-13	0.00390543	0.0706434	0.0484824
chr11:63827432-63828039	4	4.5806e-11	0.00394673	0.0867111	0.0647042
chr7:151049222-151049298	3	3.38391e-10	0.00398243	0.127244	0.108501
chr19:15635627-15636103	5	2.78706e-10	0.00398519	-0.0939942	-0.0691103
chr1:155698945-155699019	2	3.24581e-09	0.00398651	0.155047	0.124445
chr1:55682591-55682652	2	8.51477e-13	0.00399197	0.0789053	0.0726697
chr16:50307938-50308058	2	2.60107e-09	0.00402748	0.0776527	0.0562834
chr18:9885685-9886064	5	1.2897e-11	0.00404844	-0.130072	-0.0856384
chr8:67454183-67454892	6	1.81602e-15	0.00407362	0.075936	0.0425458
chr5:140683196-140683946	9	5.55937e-12	0.00408544	0.0461268	0.0284931
chr20:33894862-33894869	2	4.37937e-09	0.00410417	0.0897595	0.0733657
chr13:67802272-67803251	6	4.56292e-12	0.00412477	0.0722842	0.0575883
chr16:2286287-2287294	15	1.50229e-11	0.00415363	0.11221	0.0564242
chr9:139715701-139716215	5	2.30577e-10	0.00419308	0.135006	0.108272
chr8:145577701-145578687	8	7.5346e-14	0.00423894	0.0736941	0.038906
chr11:68847839-68848277	4	2.02936e-12	0.00424014	0.116438	0.08558
chr5:6745767-6746160	5	2.72718e-10	0.00424362	0.0852193	0.0346984
chr12:52403511-52404880	13	1.93881e-17	0.00425199	0.125982	0.0347104
chr21:43771120-43771664	6	2.35965e-10	0.00426179	-0.0807508	-0.0573722
chr16:67233748-67234167	5	1.53723e-10	0.00427547	0.0609106	0.0396537
chr4:74975209-74975311	2	8.63219e-09	0.00430681	0.0967643	0.0766316
chr17:29139735-29140180	2	1.35706e-14	0.00433882	0.154361	0.0855197
chr20:57038463-57039177	3	2.71384e-22	0.00435291	-0.0997491	-0.0638555
chr6:28504946-28505429	5	1.06238e-09	0.00439835	0.12604	0.0824529
chr14:22938675-22938770	4	1.54259e-09	0.00442638	0.0597046	0.0514485
chr5:140500923-140501812	15	1.07196e-14	0.00445004	0.0804604	0.0413486
chr17:34079665-34080738	7	9.52642e-15	0.00446552	0.0906973	0.052366
chr15:64305915-64306301	2	2.24882e-12	0.00450614	0.117573	0.0376825
chr15:52483498-52483575	3	1.05634e-09	0.00451084	0.17068	0.155491
chr15:40582931-40583422	4	1.17029e-09	0.00451297	-0.049005	0.00575567
chr16:57673067-57673289	6	1.82936e-10	0.00453742	0.0895766	0.0719334
chr1:44685971-44686022	2	2.56987e-11	0.00458443	0.0787946	0.0500053
chr6:112072399-112072551	2	4.00512e-09	0.00463921	0.120208	0.0859461
chr7:18535767-18535973	4	8.54977e-12	0.0046521	0.102176	0.0715917
chr1:917453-918415	8	1.03499e-10	0.00467556	-0.0566292	-0.0403935
chr10:674409-674480	2	1.50766e-10	0.00476893	-0.0850532	-0.0721665
chr1:40598394-40598779	5	3.85536e-10	0.00477021	0.0852791	0.0507519
chr1:2778841-2779061	2	3.81114e-11	0.0048094	-0.0997706	-0.0666574
chr6:152011399-152011666	5	2.30405e-10	0.00487343	0.102236	0.0837871
chr1:6420713-6420963	4	9.14337e-15	0.00488977	0.138601	0.0938804
chr6:31542671-31543686	15	3.1807e-42	0.00489556	0.178718	0.0398105
chr12:7060112-7060569	6	1.9822e-13	0.00494415	0.0480344	0.0301018
chr17:202348-203087	10	1.11166e-10	0.00494498	0.120549	0.0696414
chr16:1404834-1405223	4	1.39909e-09	0.00495261	-0.0712258	-0.0552734
chr1:246119601-246119774	2	4.93169e-09	0.0049654	0.143448	0.0966055
chr16:11876908-11877212	3	9.35462e-11	0.00496559	0.124556	0.0851883
chr8:110098836-110098866	4	2.2565e-09	0.00500062	0.0591726	0.0446766
chr10:106088702-106089203	5	5.73834e-13	0.00500666	0.0910075	0.0708468
chr7:2557152-2557558	8	4.00512e-09	0.00508372	-0.0714995	-0.054322
chr16:65635643-65636127	5	1.23649e-09	0.00508546	0.118835	0.0809731
chr8:14345388-14345467	3	8.5721e-09	0.00509352	0.119643	0.0887036
chr12:52281482-52282204	12	2.95691e-16	0.00509441	0.093056	0.0405233
chr12:11002071-11002609	5	1.19655e-11	0.00513128	0.137773	0.0614359
chr1:201084995-201085757	5	4.7522e-12	0.00515225	-0.0590298	-0.0393887
chr14:93196072-93196432	2	4.78655e-14	0.00519486	-0.103522	-0.0640946
chr2:1158609-1158840	2	1.48492e-10	0.00530944	0.103165	0.0741266
chr4:188916496-188917251	12	3.60448e-10	0.00531492	0.121211	0.0680805
chr12:123636279-123636717	5	5.14689e-09	0.00538889	0.0683673	0.0338814
chr20:19731752-19732052	2	2.14631e-23	0.00546408	0.133996	0.0621154
chr1:53751741-53752564	2	1.19667e-49	0.00548854	0.217657	0.104031
chr1:154986238-154986870	4	5.63386e-13	0.0055647	0.0968542	0.0556315
chr19:52390810-52391789	14	5.75171e-18	0.00564849	0.0990619	0.0508533
chr8:126445614-126445748	3	1.33622e-09	0.00567523	-0.0796668	-0.063384
chr8:20830046-20830141	2	1.669e-09	0.00567815	0.0828177	0.0717678
chr6:28921733-28922226	6	4.37636e-10	0.00568092	0.0998099	0.0749699
chr13:101169546-101169917	4	5.9535e-09	0.00569938	0.0634868	0.0440406
chr5:131338284-131338478	2	1.17834e-09	0.0057675	0.159214	0.114242
chr1:41951809-41952221	2	1.11566e-11	0.00581744	0.0828535	0.0124168
chr5:150465875-150467420	8	9.63635e-27	0.00585082	0.165976	0.090313
chr10:105453418-105453461	3	1.49427e-09	0.00585158	0.0339202	0.0260585
chr10:22016856-22016863	2	4.15572e-09	0.00585949	0.194057	0.182079
chr13:113838992-113839079	2	1.24456e-09	0.00587884	0.0480432	0.0437219
chr20:54986793-54987662	9	1.265e-11	0.00589399	0.111089	0.0598089
chr7:28993397-28993464	2	6.72407e-29	0.00595261	-0.180162	-0.100614
chr4:206112-206562	8	4.17159e-12	0.00599661	0.124602	0.0515671
chr17:9550108-9550545	7	4.72681e-10	0.0061842	0.0707895	0.0406736
chr1:167598521-167598560	2	9.57098e-12	0.00618534	0.103531	0.0844709
chr7:99697172-99697496	4	3.18201e-10	0.00623617	0.0966699	0.0429156
chr1:86081680-86081713	3	6.09759e-09	0.00634066	0.110661	0.085531
chr5:58883392-58883504	3	2.70326e-09	0.00641796	0.122497	0.101624
chr11:2321770-2322808	24	2.40026e-12	0.00645483	0.155474	0.0476837
chr11:1851644-1851810	3	1.16436e-09	0.00651735	0.0719037	0.0632254
chr2:43456487-43456557	2	2.05041e-09	0.00660043	0.158279	0.128125
chr8:56873838-56874063	2	1.1872e-09	0.00663361	0.145482	0.118391
chr7:165072-165114	3	1.35275e-10	0.00672292	-0.0708525	-0.0507441
chr19:12758681-12759156	6	8.98388e-10	0.00673327	0.120731	0.0712324
chr11:1952638-1952756	3	8.79261e-14	0.00674368	0.118543	0.100424
chr7:157345246-157345827	5	6.53689e-10	0.00682069	-0.10057	-0.0766604
chr11:67171145-67171585	5	1.10677e-09	0.00682358	0.0539237	0.0390557
chr2:73495839-73496203	3	2.41413e-15	0.00685741	0.0702001	0.0320241
chr16:88564747-88565080	3	1.15198e-10	0.00687176	-0.100614	-0.0738329
chr7:152135170-152135221	2	1.56813e-09	0.00687354	0.161962	0.144033
chr1:6663808-6664268	5	2.87665e-10	0.0069388	0.0959239	0.0493962
chr1:226896665-226896763	2	1.07835e-09	0.00699394	0.0803076	0.0778671
chr21:47532820-47533197	4	4.72709e-12	0.00700219	-0.0907888	-0.0493559
chr10:93805441-93805870	5	2.01151e-14	0.00700706	0.0970097	0.0409775
chr1:47698518-47698521	2	2.17628e-09	0.0070307	0.0976035	0.0902206
chr11:942218-942415	2	7.36394e-11	0.00707942	0.183993	0.15751
chr5:1201033-1202449	13	4.33083e-16	0.00714004	-0.0999734	-0.0487747
chr3:153598473-153598562	2	3.80942e-14	0.00714216	0.130341	0.0540053
chr4:3486039-3486380	7	5.31997e-10	0.00717635	-0.0706158	-0.0556713
chr12:58132558-58133008	3	6.8934e-13	0.00721117	0.0578038	0.0456342
chr12:100750473-100751051	8	3.14521e-09	0.00723451	0.0637001	0.0447435
chr11:1580692-1581101	3	1.41535e-09	0.00724769	-0.0579437	-0.0511871
chr10:135060475-135060549	3	2.33331e-14	0.007256	0.101129	0.0570185
chr16:24856104-24856162	2	8.98156e-13	0.00726548	-0.108181	-0.0773886
chr11:60869449-60869969	7	3.21268e-12	0.00734477	0.106012	0.0545826
chr3:45067543-45067713	4	3.86613e-10	0.00734479	0.101531	0.0741793
chr16:81140327-81140488	3	2.23299e-10	0.00745417	-0.0711103	-0.0357044
chr2:220309434-220309818	4	1.41904e-09	0.00748284	-0.0758782	-0.0443283
chr15:45005363-45005365	2	5.29712e-09	0.00748472	-0.191988	-0.17834
chr3:49459591-49460566	12	2.11329e-12	0.0074886	0.139259	0.0774019
chr1:42383900-42384647	11	1.2441e-11	0.00761856	0.0783741	0.0467696
chr16:30106211-30107106	5	2.38459e-14	0.00774602	0.137332	0.0616331
chr6:29454623-29455331	10	1.19779e-22	0.00777172	0.173556	0.0258524
chr12:7055452-7056008	9	3.47478e-11	0.00777302	0.128922	0.0646097
chr4:15471214-15471497	8	4.29034e-09	0.00780775	0.128499	0.0657598
chr3:50644192-50645106	2	1.37173e-14	0.00783616	0.158371	0.0965596
chr1:3339870-3340187	4	1.22278e-09	0.00786108	0.0969697	0.070916
chr1:54868559-54869007	3	1.2949e-12	0.00786706	0.0852449	0.0458926
chr16:1665900-1665950	2	2.10922e-09	0.00789215	0.136872	0.118838
chr8:22941854-22941858	3	8.77509e-09	0.00792302	-0.0609947	-0.0461671
chr11:62272972-62273116	2	6.34982e-10	0.00796719	0.0578566	0.052544
chr11:62621406-62622234	7	4.7522e-12	0.00797417	-0.109941	-0.0538795
chr1:153518054-153518476	6	9.37166e-12	0.00814271	0.0450336	0.0337686
chr12:85429993-85430720	14	3.46702e-13	0.00815107	0.073765	0.042639
chr19:42637630-42637805	2	6.61569e-12	0.00822567	0.129705	0.0765303
chr16:8736220-8736433	4	8.28239e-15	0.00827151	0.0752523	0.0486583
chr2:192016336-192016481	3	3.35503e-10	0.00827557	-0.0910051	-0.0430325
chr17:74494213-74494286	2	7.16147e-09	0.00835588	-0.0851649	-0.0703063
chr20:49306880-49307441	2	1.34805e-09	0.00843551	0.0958303	0.0779452
chr12:47219626-47220197	13	3.18834e-10	0.00850884	0.0941247	0.0436608
chr1:3123695-3123854	2	2.11416e-10	0.00854855	0.135335	0.0843026
chr2:190744186-190744385	4	2.53738e-09	0.00864342	0.0764436	0.0422335
chr9:72435533-72436057	8	6.54193e-11	0.00865651	0.109954	0.0541121
chr1:21900987-21901685	4	1.38918e-10	0.00865986	0.106316	0.0473467
chr5:172331733-172332180	6	1.53176e-14	0.00866817	0.118379	0.0618018
chr5:42811952-42812844	7	3.15937e-19	0.00866905	0.19156	0.0901768
chr16:1577916-1578159	4	1.9853e-10	0.00874826	0.133747	0.108111
chr6:163746145-163746319	3	4.03305e-10	0.00875488	0.0904579	0.056557
chr14:91866325-91866751	4	1.10679e-12	0.00885325	0.0983006	0.0560287
chr17:43921863-43923027	10	1.62096e-10	0.00886325	-0.0488425	-0.0314265
chr15:76066456-76066508	2	1.40381e-09	0.00891243	0.111001	0.0737468
chr17:1986479-1987136	4	1.83447e-10	0.00893216	0.163882	0.103089
chr12:7848647-7848736	2	2.86197e-10	0.0089365	0.130774	0.0830028
chr13:92002454-92002951	2	3.01597e-11	0.00894099	-0.080209	-0.0681391
chr22:37782781-37782857	3	1.46844e-09	0.00913715	-0.111037	-0.0794498
chr8:6481431-6481608	3	2.90438e-10	0.00931421	0.124127	0.0877755
chr10:94820086-94820988	7	3.83655e-12	0.00961468	0.066669	0.0462255
chr20:61732467-61732608	3	6.05362e-09	0.00962997	-0.0590151	-0.0500041
chr6:31744339-31745181	13	1.13049e-11	0.00973371	0.102319	0.0404833
chr1:54562040-54562543	5	3.25562e-11	0.00973852	0.157943	0.104354
chr15:90643766-90644126	6	1.40653e-09	0.00976628	-0.104205	-0.0653833
chr10:4426048-4426416	5	3.48739e-11	0.00990698	0.0976223	0.0650599
chr17:8702099-8703224	9	2.87472e-12	0.0100731	0.0771855	0.0314339
chr13:113425621-113426343	7	1.86401e-12	0.0100899	-0.0685246	-0.0347641
chr16:89185182-89185293	2	2.37487e-09	0.0101287	0.103752	0.102729
chr12:125002332-125002474	2	9.98011e-10	0.010202	0.0692182	0.0534218
chr2:158300475-158301005	5	2.90516e-10	0.0103257	0.0977832	0.0524498
chr1:209978796-209979487	7	3.45587e-12	0.0103637	0.119432	0.0570557
chr16:2004676-2005062	7	5.82022e-09	0.0103663	-0.0734154	-0.0522043
chr16:1583391-1584452	11	1.46002e-18	0.0104259	0.0801231	0.0488681
chr17:46678719-46679361	3	1.50064e-11	0.0106019	-0.0979145	-0.0528796
chr6:30581820-30582416	6	1.03973e-11	0.0112384	0.0926826	0.0585003
chr17:8213195-8214081	7	4.99426e-12	0.011254	0.105976	0.0420509
chr2:10470114-10470316	5	7.54797e-10	0.0113303	0.112336	0.0760526
chr1:228700583-228700938	3	7.06355e-18	0.0113858	0.146044	0.0733196
chr10:81967195-81967666	7	4.38997e-09	0.0113997	0.0778317	0.0494173
chr4:16086023-16086292	4	1.10391e-10	0.0114264	0.108187	0.076424
chr16:1961667-1961953	3	4.64339e-09	0.0114829	-0.0651444	-0.0309888
chr10:115312213-115313165	4	1.17287e-14	0.0114866	-0.0973226	-0.0468077
chr22:47134348-47135258	6	1.51314e-23	0.0115312	0.13692	0.0513136
chr11:2036573-2036771	3	3.95911e-11	0.011617	0.0980385	0.0552888
chr18:24127237-24127588	2	2.63766e-09	0.0116881	0.0701099	0.0510156
chr15:77287762-77287906	3	1.91667e-11	0.0117989	0.0629142	0.0402117
chr1:1178039-1178191	3	5.07947e-10	0.0118342	-0.0892664	-0.0658492
chr3:49936337-49936563	4	6.83651e-09	0.0119714	-0.0578435	-0.0454237
chr6:30041178-30041727	2	1.28086e-10	0.0119879	-0.0757214	-0.0681376
chr7:2847908-2847923	2	9.8647e-10	0.0119943	0.0539166	0.0454448
chr2:98340073-98341346	8	2.19877e-17	0.0121564	0.0634151	0.0246736
chr20:61866500-61867349	9	6.7104e-11	0.0123383	0.0591993	0.0337056
chr12:51717674-51718355	10	1.0832e-11	0.012342	0.0714111	0.039023
chr1:17305203-17305562	5	2.6758e-10	0.0123971	0.100207	0.0691878
chr15:59564067-59564232	2	2.02936e-12	0.0125453	-0.145501	-0.0801142
chr3:48507087-48507385	3	8.99128e-10	0.012599	0.0767751	0.0633694
chr12:48111841-48111918	2	2.88712e-10	0.0126355	0.113769	0.0748967
chr9:133567787-133568226	4	5.43829e-10	0.0127479	0.051863	0.0403035
chr15:26108946-26109614	14	6.22197e-18	0.0128306	-0.102555	-0.0429704
chr17:48911983-48913424	20	3.39133e-30	0.0128789	0.0845721	0.0306551
chr2:127414827-127415063	3	1.4834e-09	0.0130499	-0.127183	-0.0589122
chr11:73714778-73714800	2	4.76728e-09	0.0130864	0.0342138	0.0330631
chr16:30102457-30102919	6	3.32737e-13	0.0132319	0.0625721	0.0434526
chr10:104252630-104253015	2	1.34312e-13	0.0133606	0.196014	0.104063
chr12:85306727-85307435	12	1.78279e-10	0.0134715	0.108966	0.0580226
chr3:52351355-52351963	6	3.47676e-10	0.0135988	0.0692084	0.0408822
chr16:27413904-27414418	5	8.77332e-12	0.0137975	0.153472	0.0785233
chr12:16761406-16762264	6	1.1041e-11	0.0137994	0.0874796	0.0596948
chr15:65503447-65503889	4	2.29444e-14	0.0138576	0.105855	0.0655929
chr12:132848193-132848554	3	6.02597e-10	0.0138576	-0.0840304	-0.0622428
chr16:30440564-30440776	4	8.87598e-12	0.0139786	-0.0557242	-0.0270499
chr2:242737344-242737372	2	4.15572e-09	0.0145774	-0.0625079	-0.0398946
chr4:71503079-71503531	4	1.1248e-09	0.0146313	0.0933967	0.060056
chr22:43040446-43041146	7	2.33906e-10	0.0147223	0.132389	0.08577
chr3:46506104-46506738	13	3.89717e-11	0.0147533	0.124897	0.0497585
chr17:7380990-7381769	5	9.70323e-13	0.0147758	0.175094	0.0967535
chr7:140103619-140103783	5	4.87882e-10	0.0148183	0.11354	0.0730272
chr21:44782872-44783125	3	4.67757e-12	0.0148334	-0.121886	-0.0842746
chr19:50193437-50194252	6	3.7737e-13	0.0148479	0.128911	0.0621186
chr8:21772439-21772451	2	6.09759e-09	0.0151621	0.132392	0.104768
chr7:22894281-22894898	6	3.55017e-14	0.0152637	-0.126094	-0.0393408
chr11:101454317-101454996	12	2.00544e-10	0.0152776	0.111087	0.0489389
chr13:24844684-24845628	8	2.95101e-10	0.0152913	0.0814298	0.0310009
chr20:62199034-62199539	7	4.09489e-09	0.015435	0.0275621	0.0206195
chr19:55668612-55670288	6	6.03264e-16	0.0154801	-0.0972043	-0.0565262
chr7:121944173-121944931	12	8.23427e-11	0.0159483	0.118661	0.0561159
chr19:46916741-46917255	8	7.39275e-10	0.0162233	0.0850163	0.0417812
chr17:80402750-80403254	5	4.14837e-10	0.0163184	0.128816	0.0810669
chr3:51996797-51997033	4	2.18439e-09	0.0164649	-0.0784766	-0.0520228
chr5:136984731-136984794	2	1.39917e-09	0.0171577	0.0715816	0.0437647
chr16:3179328-3179445	3	6.52131e-09	0.0173301	0.04415	0.0318406
chr8:28479277-28479326	2	6.09521e-09	0.0174398	0.0722648	0.0568686
chr16:68033859-68034432	5	5.66619e-10	0.0175383	0.164599	0.081639
chr3:184037145-184038427	11	7.15901e-13	0.017634	0.131463	0.0618316
chr7:1748302-1748850	8	1.04502e-09	0.0178509	-0.0501756	-0.0307865
chr11:68138269-68138908	3	8.59894e-21	0.0185414	0.160168	0.0964766
chr2:66735693-66736054	3	9.84772e-10	0.0188351	0.0948063	0.0675362
chr1:999599-999679	2	4.41297e-09	0.018863	-0.0771718	-0.035801
chr8:42623718-42623946	6	8.05296e-11	0.0191712	-0.104541	-0.0664352
chr2:106712611-106713059	2	4.05099e-13	0.019184	0.202576	0.121946
chr22:46066776-46067137	3	1.92023e-09	0.0192285	0.0814895	0.0526845
chr6:138821007-138821354	2	1.7583e-11	0.0195934	0.0666078	0.0655898
chr16:11318653-11319398	3	7.07963e-19	0.0197518	-0.194366	-0.123255
chr20:825268-826424	11	2.52248e-16	0.0200919	0.0876808	0.0402739
chr6:25041912-25042955	13	1.46048e-10	0.0202015	0.0647302	0.0285478
chr10:126211763-126212014	4	6.03092e-09	0.0209857	0.0648777	0.0501081
chr1:32041507-32042625	10	2.07907e-15	0.0211134	0.0877636	0.0455705
chr16:1128513-1129218	8	3.8896e-10	0.0214594	-0.0511887	-0.0364757
chr1:228688708-228689056	3	1.7818e-14	0.0217903	0.0735014	0.0337685
chr22:24890184-24890936	10	1.84639e-10	0.0221182	0.123618	0.0553915
chr1:150209194-150209464	4	4.2973e-10	0.0222642	0.0676141	0.0377787
chr15:93182492-93182494	2	1.52158e-09	0.0229225	0.0871727	0.0495428
chr8:21882851-21882942	2	5.2652e-09	0.0230343	0.086593	0.0704615
chr6:34206084-34206683	6	9.85092e-12	0.0239235	-0.107747	-0.0520081
chr12:66276080-66276974	8	7.08658e-13	0.0243837	0.151619	0.077236
chr1:11862907-11863490	4	8.83568e-12	0.0244148	0.14761	0.0628477
chr14:77647482-77647559	2	3.13805e-09	0.0251141	-0.075026	-0.0583655
chr16:72955161-72955295	3	2.53314e-09	0.0251796	-0.105991	-0.0703024
chr4:41613561-41614842	9	1.60276e-23	0.0251983	0.106822	0.0189058
chr1:26645093-26645487	5	6.89439e-10	0.0253763	0.0957394	0.0645429
chr8:142233642-142233705	2	4.31735e-09	0.0254253	-0.0568918	-0.05349
chr20:31148550-31148893	5	1.23598e-11	0.0257085	0.132219	0.0719977
chr17:79170494-79171019	4	1.82373e-09	0.0257468	0.108631	0.0518825
chr8:124194361-124195402	11	1.91961e-11	0.0264966	0.0658164	0.0203228
chr1:212412767-212413038	2	2.93536e-18	0.0271649	0.158548	0.0753644
chr16:1034059-1034527	3	8.87086e-10	0.0274536	-0.0968329	-0.0524429
chr22:39486168-39486700	4	6.01282e-21	0.0291389	-0.146632	-0.076861
chr12:9916983-9917374	3	9.88644e-11	0.0301923	-0.091289	-0.0549292
chr6:31082835-31082939	2	5.65718e-09	0.0313581	0.117308	0.0746155
chr5:140753387-140753655	10	8.24036e-10	0.032047	0.0683924	0.036163
chr19:38210684-38211029	10	5.32765e-10	0.0326831	0.0762178	0.0371873
chr15:75085107-75085266	3	3.15272e-13	0.0327198	0.0942941	0.0570841
chr19:37825679-37826008	2	9.22195e-10	0.032961	0.0669221	0.0653319
chr12:104697126-104697983	14	7.34648e-13	0.0331483	0.136862	0.0468377
chr19:17211623-17211772	2	3.50523e-10	0.0334253	0.154528	0.0825874
chr13:51417469-51417977	5	1.56161e-10	0.0335161	0.119368	0.04876
chr7:33923464-33923628	2	3.40563e-09	0.0339152	0.0937986	0.0390895
chr1:114414312-114414408	3	8.2803e-09	0.0339364	0.0578309	0.0515341
chr1:6706377-6706713	2	3.93623e-15	0.0352904	0.138617	0.07127
chr9:27108915-27109492	7	5.9291e-21	0.0361256	0.15064	0.0401726
chr10:72348153-72349166	3	5.71014e-18	0.0369173	-0.166139	-0.0732073
chr4:15778961-15780238	9	6.20096e-15	0.0369926	-0.106648	-0.0511245
chr10:94455543-94455895	4	1.9471e-10	0.0372137	0.0929069	0.0314169
chr11:289441-290447	6	3.14833e-28	0.0372312	0.156819	0.0573528
chr17:77018772-77019138	7	4.21024e-09	0.0377799	-0.0796506	-0.0344796
chr7:871436-872480	9	7.97083e-12	0.0381187	0.120469	0.0533018
chr11:1082797-1082945	2	1.18979e-09	0.0394618	-0.0501115	-0.0458416
chr7:2768988-2769253	2	2.86795e-09	0.0399644	0.0378032	0.0277146
chr1:11844729-11845030	2	8.87111e-11	0.0403574	0.119107	0.0528302
chr11:32452038-32452839	10	1.06228e-12	0.0414489	0.086237	0.0422454
chr15:67390372-67390394	2	6.92975e-09	0.0420143	0.108798	0.0860117
chr1:1356728-1356940	7	4.87235e-09	0.0420874	-0.102508	-0.0476392
chr12:122442301-122442863	3	2.98556e-15	0.0426809	0.128888	0.0827101
chr14:100485494-100485810	4	5.58569e-13	0.0445861	0.128153	0.0498379
chr14:21271460-21271485	2	7.60511e-09	0.0451632	-0.0622633	-0.0497902
chr6:30849937-30850718	6	2.64378e-12	0.0474942	-0.0739928	-0.0434831
chr8:94752109-94752158	2	4.91136e-09	0.0478846	-0.12493	-0.0533966
chr4:54457916-54458246	3	5.51554e-09	0.0484361	0.0617888	0.044916
chr8:42064880-42065314	6	9.36708e-11	0.0492298	0.135094	0.0615948
chr2:10587170-10587759	3	8.97173e-14	0.0497473	-0.0694513	-0.045274
chr3:49756497-49757853	11	1.85188e-10	0.051769	0.127044	0.0454265
chr6:32813441-32813715	7	4.24445e-09	0.0529466	0.0567194	0.0204247
chr19:15590308-15591424	11	3.9042e-19	0.0534317	0.104069	0.015194
chr11:117699019-117699868	5	6.18517e-14	0.0543811	-0.139313	-0.0767995
chr10:114134443-114135092	6	1.05308e-10	0.0556865	0.0797663	0.0305254
chr5:140515207-140515736	5	3.38423e-10	0.0574678	0.0658964	0.0343395
chr7:1989360-1989451	3	7.15989e-09	0.0579085	0.115269	0.0562661
chr1:11907986-11908946	8	1.50448e-11	0.0579428	0.106239	0.0142696
chr7:100199764-100200009	8	2.7146e-10	0.0581464	-0.0580979	-0.0340736
chr1:217263205-217263391	5	8.07935e-09	0.0593203	0.0548475	0.0426373
chr6:24910562-24911313	9	2.26696e-19	0.0625971	0.141734	0.0375621
chr12:50067887-50068610	3	9.09431e-18	0.0632005	0.143614	0.0759007
chr16:28995843-28996533	14	2.95101e-10	0.0637226	0.0946094	0.0272086
chr3:71293694-71294380	5	6.38237e-17	0.06389	0.0775344	0.0195303
chr11:57193487-57193703	2	2.61069e-09	0.0642259	-0.0895521	-0.0790556
chr6:31852776-31853518	7	4.84496e-11	0.0656613	0.0477415	0.02001
chr19:9609152-9609786	13	3.06876e-10	0.0666431	0.074512	0.0381705
chr11:2889602-2890725	33	5.86839e-14	0.0669949	0.111341	0.0394989
chr7:750720-752292	11	1.15192e-45	0.0675208	0.212983	0.0417676
chr1:2004864-2005564	13	5.03074e-11	0.0688632	-0.0472642	-0.0194041
chr8:41655673-41656079	6	2.13503e-09	0.0691371	-0.0957162	-0.0409567
chr15:73734744-73735187	3	4.29835e-09	0.0693228	-0.066185	-0.0432303
chr22:22901267-22901946	10	5.10303e-10	0.070302	-0.0603812	-0.0353836
chr6:33130918-33131831	12	1.14025e-13	0.0729358	-0.0639564	-0.0314209
chr19:2323913-2324661	5	4.67287e-11	0.0737454	0.10086	0.0448515
chr3:147125712-147126444	17	2.8703e-09	0.0789201	0.0808554	0.041348
chr8:1310969-1311063	2	2.87363e-09	0.0791732	-0.0888383	-0.0584658
chr11:68781347-68781357	2	5.70578e-09	0.0803388	0.0785716	0.0693978
chr1:12676745-12677263	5	1.04791e-17	0.0806835	0.0925721	0.0477691
chr2:131512651-131513216	13	2.69265e-10	0.0831906	0.0822744	0.0367895
chr4:110833454-110833884	3	1.05924e-11	0.0843142	0.124697	0.0533167
chr8:143859308-143859734	6	3.25259e-09	0.0862996	0.0485558	0.0313269
chr19:49253931-49254621	4	3.98641e-11	0.0892516	-0.124313	-0.0593652
chr19:10449942-10450472	8	7.19434e-14	0.0893981	0.109105	0.033833
chr19:45281006-45281112	2	1.99779e-09	0.0910423	0.0867672	0.0515972
chr11:22849522-22850891	6	2.00222e-33	0.0937319	-0.132593	-0.0166582
chr12:93957738-93958225	3	8.48744e-12	0.100159	0.0972386	0.0524088
chr8:141468467-141468933	9	2.22513e-09	0.107445	0.0534049	0.0266142
chr18:2577813-2578084	2	2.49344e-12	0.108152	0.162214	0.0785185
chr11:2919689-2920564	13	1.81117e-12	0.115875	0.0993413	0.019595
chr15:74494781-74496040	15	3.41526e-18	0.12042	0.0607034	0.0293675
chr2:8469803-8470042	3	3.38236e-09	0.12647	0.114585	0.0611178
chr6:32064212-32064258	5	9.80475e-09	0.131422	0.0871528	0.0446442
chr10:23105280-23105437	2	4.39817e-11	0.134403	-0.1591	-0.0803234
chr7:75677766-75678527	6	5.36217e-16	0.146261	-0.0935133	-0.0269726
chr1:9714280-9714553	3	5.62123e-09	0.149842	0.10297	0.0502597
chr11:14993378-14993658	5	3.45908e-09	0.151247	0.0945486	0.0455605
chr16:3747018-3747253	2	1.99518e-11	0.159005	0.156281	0.076781
chr2:128406856-128407154	3	1.53374e-13	0.161005	0.120787	0.0386948
chr1:27683345-27684494	10	5.10494e-23	0.176491	0.0834465	0.0120316
chr17:38375119-38375257	4	3.01459e-09	0.189075	0.0360616	0.017476
chr6:30853948-30854551	9	1.48989e-09	0.193935	0.0652773	0.0240707
chr12:86230093-86231077	9	2.813e-21	0.19604	0.103949	0.0325676
chr12:124950669-124950784	3	7.85111e-09	0.212402	0.120555	0.0784805
chr10:44274107-44274529	4	6.43044e-09	0.212615	0.0939795	0.0545925
chr4:81128398-81128972	4	9.38076e-11	0.2282	0.0951524	0.0386073
chr2:106755003-106755721	6	4.60092e-11	0.2309	0.0700779	0.0295451
chr12:56652928-56652945	2	2.3097e-09	0.231202	0.0730261	0.0645298
chr10:131264575-131265575	18	2.52112e-13	0.231768	0.0763276	0.0326445
chr6:31691403-31691750	12	3.70218e-09	0.252638	0.104025	0.0310588
chr20:44440947-44442019	16	5.27247e-13	0.28242	-0.0982161	-0.0135357
chr17:72305467-72306215	5	6.30614e-12	0.28536	0.104859	0.0337637
chr12:47609865-47610006	2	3.98118e-09	0.293173	0.0499228	0.0339134
chr22:50527953-50528752	15	2.76965e-13	0.295341	0.10557	0.0286377
chr6:33244752-33246488	48	9.97312e-72	0.444369	0.187213	0.0378183
chr12:41221505-41222241	8	4.7913e-10	0.474829	0.0783571	0.0282686
chr14:24836084-24836679	13	6.67591e-13	0.481961	-0.0764032	-0.019675

## Sheet: DMRs_t5VSt0
coord	no.cpgs	minfdr	Stouffer	maxbetafc	meanbetafc
chr3:160118843-160121275	9	1.56964e-55	0.00053675	-0.267417	-0.119673
chr17:7253189-7254443	10	8.87715e-62	0.00079213	0.193358	0.131859
chr7:751233-751331	2	2.41469e-29	0.000895998	0.202046	0.179983
chr10:135202522-135203200	7	6.39587e-38	0.00947735	-0.204405	-0.157959
chr11:10715175-10715379	7	2.99803e-32	0.22006	0.157486	0.0815982
chr7:27169957-27171213	18	9.91199e-67	0.534109	0.140248	0.0985198
chr6:31760047-31761076	15	4.64617e-71	0.795898	0.195765	0.079931
chr6:30130819-30131283	9	1.05821e-31	0.985953	-0.151695	-0.103445
chr6:33245328-33245895	25	3.84307e-31	1	0.142946	0.063148
