# Supplementary material for: DNA methylation of hematopoietic stem/progenitor cells from donor peripheral blood to patient bone marrow: implications for allogeneic hematopoietic stem cell transplantation
Source: Clin Exp Med. 2023 Apr 7;23(8):4493–510. doi: 10.1007/s10238-023-01053-w (PMC10725404; doi:10.1007/s10238-023-01053-w)
Supplement: Supplementary file 5 — Supplementary file5 (XLSX 105 KB) [file 10238_2023_1053_MOESM5_ESM.xlsx]

## Sheet: Suppl Table S3
Supplementary Table S3: median of b-value at different time points
row.names	X1	X2	X3	X4	X5	X6
Group.1	T0	T1	T2	T3	T4	T5
cg01296603	0.5784190	0.8231881	0.8039930	0.7591536	0.7960762	0.7767841
cg06753439	0.1322517	0.4518206	0.3226439	0.2696086	0.2846075	0.2816455
cg04018738	0.6968483	0.8576967	0.8582945	0.8299798	0.8580370	0.8083416
cg08620426	0.3045556	0.5862660	0.5396959	0.3817876	0.4465890	0.4359529
cg14002778	0.3945694	0.6328200	0.5722206	0.5101428	0.5445148	0.4968403
cg27340201	0.4326511	0.7249473	0.7340992	0.6831940	0.6686974	0.5949052
cg02980249	0.4491237	0.7169636	0.6960789	0.6471350	0.6796954	0.6193920
cg24771152	0.8028113	0.9284524	0.9435103	0.9161067	0.9237610	0.8928588
cg03463411	0.4323746	0.6488623	0.6844054	0.5780988	0.5732986	0.5514832
cg27232629	0.5791077	0.7732081	0.7477261	0.7448154	0.7528324	0.6939974
cg23516002	0.1641351	0.3081123	0.3024794	0.2532316	0.2591073	0.2417565
cg08173263	0.3718526	0.6343431	0.6110235	0.6457691	0.6536617	0.6356149
cg02485044	0.5853565	0.8151892	0.8618801	0.8388441	0.8143687	0.7845346
cg25671507	0.5969861	0.7986458	0.7428467	0.6962034	0.7550830	0.7204541
cg09720404	0.5561250	0.3223310	0.3511834	0.4171799	0.4122746	0.4328113
cg09856696	0.5779961	0.7506766	0.7526022	0.6826800	0.7128954	0.6760826
cg12018852	0.3999970	0.6441402	0.5861319	0.5051213	0.5411909	0.5181094
cg09022230	0.6022513	0.8162947	0.8467280	0.7744024	0.8043179	0.7614645
cg15251748	0.4678005	0.3057255	0.2746710	0.3144582	0.2876383	0.2953672
cg04399598	0.2879002	0.4719075	0.4888719	0.4168725	0.4269222	0.3771406
cg12375870	0.4325592	0.6348531	0.6229435	0.5636543	0.5771623	0.5440688
cg03108070	0.1243933	0.4876290	0.3827262	0.3341867	0.3116064	0.2895126
cg19145240	0.6331178	0.8125478	0.7747703	0.7799259	0.7937301	0.7691080
cg02597894	0.5137883	0.7361505	0.7161545	0.6798311	0.7237993	0.6799259
cg10119082	0.1893419	0.4815328	0.4423654	0.3993629	0.4001560	0.4091380
cg05164926	0.4105072	0.6975347	0.6492817	0.6170999	0.5581960	0.5161517
cg18650367	0.2969226	0.1779736	0.1650495	0.1376745	0.1889275	0.1560263
cg06601098	0.4822838	0.2500984	0.2050455	0.2204651	0.3037406	0.2684627
cg20402477	0.4423517	0.2042759	0.1804704	0.2647656	0.2623353	0.2799959
cg19858882	0.4968337	0.6959081	0.6422932	0.6309776	0.6413585	0.6017004
cg24572003	0.27137937	0.11957290	0.08715322	0.17631720	0.12474751	0.13977744
cg03877706	0.7693721	0.4778501	0.4902586	0.4660815	0.4683948	0.4366852
cg26269677	0.5034806	0.7415543	0.7507093	0.6654312	0.6487168	0.6398743
cg07732037	0.4357076	0.7770338	0.6888159	0.5930874	0.6774903	0.6228970
cg14792781	0.4333957	0.2600450	0.2526772	0.2822287	0.3226551	0.2992997
cg07545526	0.3440493	0.5543604	0.5054225	0.4869892	0.5015961	0.4623152
cg02985240	0.5357966	0.7713707	0.7017170	0.6481427	0.6813694	0.6613760
cg16046391	0.1691817	0.3176501	0.2889435	0.2350964	0.2542949	0.2566089
cg01356139	0.5525803	0.3504731	0.3431111	0.4418678	0.4134544	0.4401038
cg27403957	0.3150815	0.5340171	0.5077452	0.4609053	0.4903180	0.4435332
cg00528014	0.5420303	0.7676929	0.7767794	0.7681569	0.7665767	0.7088647
cg09410512	0.2846303	0.1481713	0.1568379	0.1585630	0.1895990	0.1734244
cg14634473	0.5476471	0.3586979	0.3635784	0.4012948	0.3885470	0.3836121
cg05227101	0.2040340	0.4617969	0.3914116	0.3654647	0.3700103	0.3263066
cg10388212	0.5669476	0.7198390	0.7483600	0.7239949	0.6928720	0.6769342
cg23661483	0.5810949	0.7822608	0.7767302	0.7474403	0.7624987	0.7038048
cg02023728	0.4388396	0.7027792	0.7482051	0.6880858	0.6585316	0.5995210
cg05715492	0.6346876	0.7838646	0.7525631	0.7209055	0.7416901	0.7424696
cg23117180	0.3963754	0.5901088	0.5865824	0.5922567	0.5772190	0.5354005
cg13221624	0.4213698	0.5781163	0.5403308	0.4767790	0.5582902	0.5540115
cg12641545	0.7472440	0.4275563	0.5185519	0.6045129	0.5414987	0.5681677
cg16993186	0.5019064	0.7210011	0.6975858	0.6452751	0.7063745	0.6328846
cg27242132	0.6021594	0.7671584	0.7921174	0.7160481	0.7514495	0.7139801
cg05701418	0.6571570	0.4614334	0.5237558	0.5120915	0.4541203	0.4781593
cg15499265	0.6165868	0.7942105	0.7830073	0.7692380	0.7891075	0.7500111
cg11430075	0.6858419	0.7973898	0.7685485	0.8069442	0.7795794	0.7676358
cg13753526	0.7043961	0.8067978	0.7943428	0.7937188	0.8064899	0.7769714
cg10587886	0.4866024	0.2626389	0.2535851	0.3012210	0.3080868	0.2829621
cg20774026	0.7780742	0.4666656	0.6113602	0.4783606	0.6176782	0.5699160
cg18523183	0.7129131	0.8588861	0.8560817	0.8577980	0.8431796	0.8281656
cg10036431	0.4760297	0.6879807	0.6805879	0.6017254	0.6305577	0.5956141
cg08632701	0.7865890	0.5820591	0.6023801	0.5828130	0.6457620	0.5893245
cg27567933	0.5235330	0.7116259	0.7082533	0.6891600	0.6886785	0.6513721
cg10931237	0.4682221	0.7077101	0.6801807	0.6282191	0.6090582	0.5873716
cg20217592	0.4561762	0.6742253	0.6295700	0.6416261	0.6532749	0.5793236
cg07677157	0.3335373	0.1740328	0.1817999	0.2375774	0.2173491	0.1804547
cg10380546	0.5592660	0.8014570	0.7968445	0.7596264	0.7432594	0.6804805
cg15822392	0.6214483	0.3640656	0.4007524	0.4814565	0.4919538	0.4962834
cg08829007	0.4574118	0.6728296	0.6602795	0.6100622	0.6305657	0.5919261
cg13595880	0.6472026	0.8114056	0.8370268	0.7997721	0.8128661	0.7706220
cg01641754	0.4422994	0.2591821	0.2445831	0.2710638	0.2798808	0.2633385
cg15713546	0.2701421	0.3994692	0.4024345	0.4141854	0.4460305	0.3873035
cg12798040	0.5960601	0.7868483	0.8064257	0.7718511	0.7739296	0.7429703
cg24277817	0.3887556	0.5711049	0.5546027	0.5981261	0.5640596	0.5557015
cg18930529	0.3817757	0.6327820	0.6018659	0.5616631	0.5400546	0.5334270
cg24331563	0.4949809	0.6850308	0.6925967	0.6893566	0.6795785	0.6158537
cg08336473	0.25856264	0.09210480	0.09591293	0.14916500	0.13135026	0.13916061
cg22878489	0.5186466	0.7365273	0.6988307	0.6477406	0.6394627	0.6664873
cg02676175	0.6375074	0.7928055	0.7794078	0.7914131	0.7975528	0.7692317
cg23462236	0.5868211	0.7894414	0.7824276	0.6817707	0.7358728	0.6961473
cg13702222	0.4939388	0.7519600	0.6968045	0.6418449	0.6628318	0.6480830
cg27018912	0.3068428	0.5064430	0.5512746	0.4234771	0.4263916	0.4238987
cg22761205	0.2898654	0.4726301	0.4505703	0.4292257	0.4247490	0.3972788
cg17344906	0.6026644	0.7050724	0.7226962	0.7040253	0.7083532	0.7004583
cg20477461	0.1710311	0.3400585	0.3171723	0.2977084	0.3128948	0.2466576
cg24531955	0.4104876	0.2247563	0.2009908	0.2936855	0.2699536	0.2511304
cg09409865	0.4947071	0.7197800	0.6876045	0.6189800	0.6306912	0.5985448
cg09781748	0.3159111	0.1391155	0.1065011	0.1697532	0.1765983	0.1601805
cg16396284	0.1699666	0.3704044	0.2446499	0.2706004	0.2485300	0.2602995
cg17603613	0.7500743	0.8657324	0.8833942	0.8761459	0.8728830	0.8553943
cg08745506	0.5594257	0.7625787	0.7683417	0.7113185	0.7376946	0.6688821
cg08244779	0.6528764	0.8091434	0.8188989	0.7952923	0.8023605	0.7726757
cg15920975	0.3606915	0.5701693	0.5305511	0.4259492	0.4721560	0.4469322
cg10411146	0.6714687	0.8108970	0.8266580	0.8248486	0.8282877	0.8062776
cg12912394	0.6994911	0.8575798	0.8497291	0.8448152	0.8356275	0.8353571
cg12902896	0.5047485	0.6733105	0.6709144	0.6539630	0.6519583	0.6158785
cg00889363	0.5460386	0.3883993	0.3874167	0.4685437	0.4305959	0.4483659
cg01283892	0.3054377	0.4217814	0.4684700	0.4469607	0.4790761	0.4141251
cg08869273	0.1514332	0.2977562	0.2823383	0.2505896	0.2302505	0.2263194
cg07722580	0.3122717	0.1399027	0.1067032	0.1503194	0.1575619	0.1603969
cg22123486	0.1133833	0.2380826	0.2462595	0.2317343	0.2175121	0.1810284
cg04308001	0.5504090	0.7060368	0.7256485	0.6873041	0.6799128	0.6595398
cg10694470	0.3229208	0.5197562	0.5608518	0.4308889	0.4342879	0.4404344
cg08342762	0.5649209	0.3234376	0.3362206	0.4404424	0.4235136	0.4361109
cg07660627	0.5850850	0.8005258	0.8142503	0.7553738	0.7581931	0.7389915
cg05609445	0.6926661	0.8217377	0.8165312	0.7971260	0.8133516	0.7888490
cg26926631	0.7817670	0.8696776	0.8958829	0.8548748	0.8706053	0.8444952
cg02638044	0.3824727	0.5592523	0.5411627	0.5547938	0.5144478	0.4872869
cg05092309	0.2536422	0.3897079	0.3563037	0.3292025	0.3886493	0.3556901
cg04368724	0.7061032	0.8145354	0.8417447	0.8213932	0.8329875	0.8032368
cg26221987	0.4550538	0.2195017	0.1915653	0.2645719	0.2912533	0.2843048
cg14619304	0.2434156	0.4021183	0.3415480	0.4047634	0.3977768	0.3489359
cg06909384	0.1592531	0.2901027	0.2724711	0.2533067	0.3183691	0.3110062
cg16761098	0.4872772	0.6908324	0.6454796	0.6579878	0.6131297	0.6120734
cg05547237	0.7529893	0.8613685	0.8740984	0.8666798	0.8662587	0.8495356
cg19222830	0.1901110	0.4434912	0.3818350	0.3505403	0.3506540	0.3245930
cg06307913	0.4024907	0.6561193	0.7043444	0.5858666	0.5886948	0.5585972
cg07925670	0.3863624	0.5449621	0.5590233	0.5680851	0.5797836	0.5290514
cg20507228	0.4300175	0.6992585	0.7400530	0.7411032	0.7025685	0.6696171
cg00263619	0.5954436	0.7939284	0.7987108	0.7577149	0.7769847	0.7235299
cg22902505	0.4977746	0.6945093	0.7501377	0.6407190	0.6729768	0.6345579
cg12640435	0.6557770	0.4335019	0.4584719	0.4586022	0.5105670	0.5016020
cg22045878	0.2102234	0.3877918	0.3568436	0.3382063	0.3390344	0.2920037
cg00218090	0.6866979	0.8313449	0.8377813	0.8025840	0.8148507	0.7741544
cg26709300	0.5946676	0.7550472	0.7468332	0.7249336	0.7319993	0.7084293
cg18480977	0.1613425	0.2739885	0.2651389	0.2484519	0.2605228	0.2397406
cg19269033	0.3819648	0.6200493	0.5377395	0.4970925	0.5258241	0.4877390
cg03561416	0.7445728	0.8234801	0.8450826	0.8190183	0.8238653	0.8074188
cg22670759	0.3375701	0.4745281	0.4679937	0.4649115	0.4963324	0.4713089
cg14169284	0.5364776	0.7184946	0.7438766	0.7409490	0.6904767	0.6463628
cg04756223	0.5061298	0.7255783	0.7656379	0.7116817	0.7021870	0.6291306
cg05059566	0.3128005	0.4984250	0.5553995	0.4484807	0.4573566	0.4360267
cg27372654	0.6352350	0.8015652	0.8212900	0.8105800	0.7826297	0.7641669
cg15393490	0.5996637	0.7989698	0.8447475	0.7848679	0.7762429	0.7468116
cg16329358	0.3302784	0.4897709	0.4987943	0.4338601	0.4616516	0.4303100
cg15509573	0.1721891	0.3026070	0.3123892	0.2702483	0.2752772	0.2494410
cg06688763	0.5463437	0.7455134	0.8097208	0.7630632	0.7742712	0.7230353
cg20966054	0.7168857	0.8435982	0.8685760	0.8363059	0.8483739	0.8255904
cg12100742	0.6321659	0.7972983	0.7621993	0.8090253	0.7691736	0.7426974
cg00591515	0.7036181	0.8379632	0.8448224	0.8347195	0.8367028	0.7996372
cg10482356	0.5761293	0.7215669	0.7017426	0.7342812	0.6988409	0.6695896
cg18973847	0.3129158	0.1641903	0.1194983	0.1572588	0.1649001	0.1671435
cg12656299	0.3395386	0.5035929	0.5119088	0.4625455	0.4686225	0.4375922
cg10114348	0.5876568	0.7364909	0.7449355	0.7568535	0.7462050	0.7020072
cg01802545	0.21371565	0.11048608	0.09106850	0.10143053	0.11019363	0.09704536
cg26202327	0.5885021	0.3654841	0.4081480	0.4954790	0.4689687	0.4771425
cg26804891	0.5801970	0.7362424	0.7469906	0.7209174	0.7392875	0.6997216
cg10946599	0.1240828	0.2836440	0.2502154	0.2066112	0.2262982	0.2037602
cg04594619	0.4546599	0.6922017	0.6592318	0.6609697	0.6378388	0.5896723
cg20996351	0.1915248	0.3939852	0.4782866	0.4486358	0.4441663	0.4576038
cg14482991	0.7323917	0.8519294	0.8481297	0.8462981	0.8540238	0.8277502
cg26299084	0.3211622	0.5125214	0.5589768	0.4356561	0.4240494	0.4246267
cg13915063	0.5908529	0.3657970	0.4286287	0.2613313	0.4317658	0.4031290
cg15283950	0.6225169	0.7168603	0.7334556	0.7431230	0.7389217	0.7204744
cg23781467	0.6805140	0.7649095	0.7751354	0.7750437	0.7772282	0.7563957
cg08343240	0.7011725	0.4146097	0.4023168	0.5351805	0.5449816	0.5438050
cg19016428	0.2468477	0.4888523	0.4494664	0.3925648	0.3861292	0.3754859
cg05512157	0.5676104	0.7200552	0.7375719	0.6969825	0.7077656	0.6896391
cg25602176	0.7460129	0.8503780	0.8452246	0.8302544	0.8428573	0.8173520
cg21552014	0.6141482	0.7520399	0.7696385	0.7653221	0.7610406	0.7334142
cg24247537	0.4106232	0.6570285	0.6340992	0.6258114	0.6319879	0.5704425
cg08012149	0.5135252	0.7572504	0.8002888	0.7032167	0.7012165	0.6646678
cg15251675	0.5831515	0.4199502	0.4207991	0.4841559	0.4797486	0.4710666
cg19241689	0.1129424	0.3504313	0.2021659	0.2050278	0.2082520	0.1983841
cg20857694	0.8043270	0.5411815	0.6659661	0.5594317	0.6769694	0.6279695
cg03772567	0.4429311	0.6354973	0.6167947	0.5990434	0.5854579	0.5632128
cg05577920	0.2069846	0.3423209	0.3161836	0.2878786	0.2959309	0.2893117
cg04968944	0.6992572	0.7942214	0.8384681	0.7793882	0.7924947	0.7532791
cg12810503	0.1498366	0.3825543	0.3176532	0.2285389	0.2524761	0.2592902
cg06116549	0.6372548	0.7810751	0.7947166	0.7898332	0.7825771	0.7401876
cg01892452	0.3154176	0.5131906	0.4902661	0.4971636	0.4780511	0.4431801
cg01655226	0.6948043	0.8065928	0.7991593	0.7759260	0.7976728	0.7645232
cg18561464	0.3353450	0.6015736	0.5307666	0.4344566	0.5297806	0.4458631
cg26077811	0.5927180	0.3239503	0.3424408	0.3658205	0.4058534	0.4593717
cg19639331	0.4006553	0.5839483	0.5879727	0.5947980	0.5715435	0.4984523
cg07803375	0.6833916	0.7985237	0.7961955	0.7780131	0.7924397	0.7677571
cg01706940	0.3014229	0.4710433	0.4724751	0.4202017	0.4508320	0.4115080
cg19087971	0.5658346	0.6961908	0.7292157	0.7289171	0.7203284	0.7385948
cg22328837	0.3903631	0.6479703	0.6034334	0.5745411	0.5919821	0.5335462
cg07630327	0.7460781	0.8439955	0.8531346	0.8523800	0.8412257	0.8344300
cg11713549	0.3703820	0.4997651	0.5094190	0.4634581	0.5079552	0.4719816
cg03116541	0.4094491	0.6427244	0.6579149	0.5943741	0.5968403	0.5104138
cg01193555	0.3889002	0.5775605	0.5642063	0.5639272	0.5256176	0.5073982
cg12731773	0.4764618	0.6362206	0.6264685	0.6064555	0.5970093	0.5866868
cg20114199	0.2876478	0.5262630	0.4978695	0.5114248	0.5339457	0.4189015
cg11268834	0.2570052	0.5293368	0.4985266	0.4303430	0.4296853	0.3947624
cg08074663	0.5716734	0.3701146	0.3525811	0.4676255	0.4336143	0.4321467
cg22494725	0.5363812	0.7074317	0.7070887	0.7142706	0.7005980	0.6651330
cg20751430	0.1788561	0.4323693	0.3711281	0.2461523	0.3557811	0.2790395
cg08842287	0.6171370	0.7784328	0.8026093	0.7824777	0.7734177	0.7658121
cg14918289	0.3862923	0.5661782	0.5931543	0.5931623	0.6217430	0.5669438
cg20977229	0.6933855	0.4593389	0.4575422	0.4527286	0.5030232	0.4873601
cg25830869	0.3198997	0.6349044	0.5389617	0.5205677	0.5574396	0.4786343
cg22350027	0.6439561	0.7844437	0.8205872	0.8034166	0.7981641	0.7886513
cg02423587	0.6362927	0.7190387	0.7524969	0.7535713	0.7368712	0.7156800
cg06487943	0.4556139	0.2385960	0.1370957	0.2296588	0.2612483	0.2626301
cg19269678	0.7096515	0.8037962	0.8224986	0.8135331	0.8103994	0.7909299
cg25042436	0.3821214	0.5775097	0.5404434	0.4842716	0.4947875	0.4647798
cg09225861	0.5797984	0.7833684	0.8170174	0.7579254	0.7752090	0.7710914
cg08281312	0.1819361	0.3856452	0.3546503	0.2722807	0.3152733	0.2956775
cg03354554	0.3229094	0.1475573	0.1612122	0.1849763	0.2311647	0.2195094
cg04596187	0.4796521	0.6899913	0.6917776	0.6701951	0.6381313	0.6134954
cg14088282	0.6032846	0.3191657	0.4019105	0.3708615	0.4684499	0.4511390
cg16079309	0.2858594	0.1265427	0.1158289	0.1741148	0.1362397	0.1306943
cg02950536	0.6089231	0.7717389	0.7840570	0.7569553	0.7618180	0.7184957
cg10180161	0.7091321	0.8251956	0.8466956	0.8239722	0.8231203	0.8027034
cg02233436	0.6272801	0.7841596	0.7884542	0.7566882	0.7399831	0.7202501
cg21477844	0.7359640	0.8380748	0.8317455	0.8617227	0.8348584	0.8112424
cg08061598	0.4354011	0.6696857	0.6107407	0.5716465	0.6144664	0.5606820
cg02194129	0.4666069	0.6771113	0.7075247	0.6625004	0.6710175	0.6316929
cg01423916	0.3336868	0.1612497	0.1574786	0.2135113	0.2031943	0.1867626
cg19741129	0.2266954	0.4039798	0.3469720	0.3244878	0.3581571	0.2929026
cg19677952	0.6239900	0.7485045	0.7660954	0.7699568	0.7239487	0.7184500
cg09745322	0.4045200	0.5911081	0.5963016	0.5406187	0.5513330	0.4977856
cg20396110	0.4804490	0.6572241	0.6427167	0.5782496	0.6066760	0.6298728
cg07520074	0.6350051	0.8059533	0.7999259	0.8298133	0.7995213	0.7392349
cg26261055	0.5703211	0.7329450	0.7432547	0.7043630	0.6855169	0.6662303
cg00842555	0.4140090	0.6324504	0.5944897	0.5938921	0.6052390	0.5381924
cg08356262	0.3250988	0.4906177	0.5114639	0.4812249	0.4620145	0.4133662
cg12999769	0.6480795	0.7956056	0.7879850	0.8120332	0.7849372	0.7627634
cg15660446	0.6958845	0.8247078	0.8517736	0.8307357	0.8202309	0.7875771
cg04390141	0.6737993	0.7720720	0.7761093	0.7495612	0.7604615	0.7461365
cg17793814	0.5331845	0.6968222	0.6865083	0.6781033	0.6902615	0.6608046
cg19112952	0.2856460	0.5391440	0.4717127	0.4207154	0.4353786	0.4059493
cg11031221	0.4465964	0.3045731	0.2977024	0.3040964	0.3446542	0.3055289
cg06618629	0.2660141	0.4915889	0.4453317	0.4007904	0.4185018	0.3648865
cg23950233	0.4389190	0.6504219	0.6257153	0.5559179	0.5632110	0.5823746
cg25191140	0.5080876	0.6169071	0.6536135	0.6305032	0.6416477	0.5977879
cg21570709	0.2434910	0.4501364	0.4485618	0.4196038	0.4057179	0.3773280
cg19098606	0.27699018	0.12752072	0.09364751	0.17404973	0.14559506	0.14644624
cg14575594	0.5136676	0.7192910	0.6790201	0.6725087	0.6765960	0.6410815
cg20242624	0.7469297	0.8418754	0.8687996	0.8433339	0.8649265	0.8446702
cg11709495	0.7898782	0.8631697	0.8696223	0.8732773	0.8598691	0.8472544
cg22393436	0.3355293	0.1695942	0.1605022	0.2200281	0.2182433	0.2119608
cg19089810	0.5417349	0.3745077	0.3384498	0.3562153	0.4004464	0.4200519
cg00986590	0.3979335	0.5987654	0.5525078	0.5030557	0.5247269	0.5384709
cg08276645	0.6008380	0.7093382	0.7055024	0.7654976	0.7478644	0.7182834
cg23774365	0.1808810	0.3218363	0.3444884	0.2856676	0.2993624	0.2539805
cg25159406	0.6681383	0.7803508	0.8125367	0.7777090	0.7813846	0.7481529
cg23683800	0.2734479	0.1367715	0.1294366	0.1472269	0.1715999	0.1564914
cg09644779	0.6773433	0.8097814	0.8066174	0.7994240	0.7887719	0.7678134
cg18556420	0.5414929	0.7562537	0.7482487	0.7542359	0.7226998	0.6809589
cg09401598	0.6600144	0.8040829	0.8211907	0.8165611	0.8061717	0.7679210
cg01459135	0.5357390	0.7038907	0.6839215	0.6608129	0.6525915	0.6428156
cg23371584	0.1873460	0.3085729	0.3022994	0.2790307	0.2674652	0.2618770
cg02404775	0.3515543	0.5638745	0.5419048	0.5049557	0.4997699	0.4606985
cg08170489	0.5126902	0.6706583	0.6571769	0.6267889	0.6685956	0.6242107
cg21618197	0.2124522	0.3637363	0.3388366	0.3056842	0.3121930	0.2978869
cg02291875	0.7018438	0.8400675	0.8380846	0.8548365	0.8320011	0.8307788
cg07816665	0.3671228	0.2503140	0.2251761	0.2305724	0.2538743	0.2549281
cg02030331	0.3175061	0.5065786	0.4516773	0.4787294	0.4969436	0.4245294
cg25242306	0.2944655	0.4748118	0.4688355	0.5273809	0.4823986	0.4600668
cg23009818	0.1410579	0.2780268	0.2897296	0.1866163	0.2246156	0.2238499
cg03789415	0.4035279	0.6780025	0.5728266	0.5185807	0.5935532	0.5379125
cg24080199	0.4497268	0.6720079	0.6284702	0.5463381	0.5952090	0.5592052
cg00223569	0.5626204	0.7534348	0.7389041	0.7465355	0.7160500	0.6846950
cg20251080	0.2767226	0.4150754	0.3960326	0.3455152	0.3845154	0.3795376
cg20528837	0.7705558	0.8582086	0.8446279	0.8555819	0.8409977	0.8332304
cg04968127	0.5852500	0.7022318	0.7068782	0.7324936	0.7143867	0.7097693
cg13360395	0.3552585	0.5124541	0.5538949	0.4407561	0.4936045	0.4482896
cg17088014	0.3615883	0.6067778	0.5808812	0.4884858	0.5060210	0.4859158
cg06105699	0.4978392	0.6426039	0.6689228	0.6371745	0.6579105	0.6172818
cg07530359	0.6694762	0.8007477	0.8518296	0.7632903	0.7918324	0.7584806
cg05844798	0.6135397	0.7785306	0.7835600	0.7066353	0.7313591	0.7241606
cg01368075	0.6942193	0.8068270	0.8284104	0.7864715	0.8209726	0.7922594
cg23146197	0.5397538	0.6925822	0.7059292	0.6558956	0.6830138	0.6366471
cg02009766	0.7715955	0.8714272	0.8492502	0.8311765	0.8618000	0.8309927
cg27343900	0.6463385	0.7870253	0.7989965	0.7702109	0.7647177	0.7327117
cg27207344	0.3636784	0.5196858	0.5106878	0.4954560	0.4744895	0.4448160
cg11317199	0.4799096	0.6609061	0.7461858	0.6909725	0.7075744	0.7018180
cg19623397	0.3718913	0.6030548	0.5948410	0.6085404	0.5868072	0.5359610
cg04609952	0.6833768	0.8251359	0.8410866	0.8041767	0.7806770	0.7699115
cg19215003	0.1097003	0.2818450	0.2804839	0.1956967	0.2104911	0.2066551
cg00052772	0.2858790	0.4597556	0.4325496	0.4155039	0.4042618	0.4023667
cg09076584	0.4346083	0.6099282	0.6601938	0.6297445	0.6469275	0.5817464
cg02028388	0.3226403	0.4976479	0.4690647	0.4783792	0.4393068	0.4185781
cg11377086	0.4132950	0.2328056	0.2174737	0.2659220	0.2772815	0.2698836
cg22279159	0.3809496	0.1947751	0.2109788	0.1917293	0.2528964	0.2503791
cg22907189	0.4091347	0.5580106	0.5651913	0.5566004	0.5248870	0.5154272
cg18593590	0.6094128	0.7362974	0.7532127	0.7110896	0.7316207	0.7055980
cg02426324	0.5813508	0.7529882	0.7544080	0.7372042	0.7182366	0.6895178
cg18625530	0.7322351	0.8493503	0.8461405	0.8285431	0.8527469	0.8232059
cg16824126	0.4597103	0.6377853	0.6525702	0.6214987	0.6217501	0.5630212
cg00073565	0.6318693	0.7880437	0.7873954	0.7636665	0.7588236	0.7385987
cg13554864	0.2397432	0.5405257	0.4838812	0.3586346	0.4609259	0.4038261
cg25680379	0.4891661	0.6465861	0.6661460	0.6333259	0.6425909	0.5716951
cg01351601	0.6286472	0.5002595	0.4430294	0.5242433	0.5032455	0.5096142
cg03976645	0.6966942	0.8383750	0.8330254	0.8102255	0.8247796	0.7974817
cg11199270	0.6437900	0.4721639	0.4442829	0.5450581	0.4999751	0.5264102
cg07052063	0.5086722	0.6738876	0.6721704	0.6336332	0.6739322	0.6107160
cg21842778	0.6892213	0.7754342	0.7901591	0.7708052	0.7809466	0.7649977
cg01894038	0.3703994	0.5822716	0.5409343	0.5825593	0.5321059	0.4791226
cg01738702	0.4831027	0.6633619	0.7004637	0.6431504	0.6564761	0.6155914
cg26811385	0.2952445	0.1969721	0.1680868	0.2125075	0.2029869	0.1944750
cg00267817	0.17279799	0.12228304	0.10829769	0.09163478	0.09961089	0.09888168
cg07051715	0.7752458	0.6672233	0.6678236	0.6951461	0.6817245	0.6497875
cg12164063	0.7859541	0.8710305	0.8669703	0.8664033	0.8658511	0.8506150
cg14172849	0.4447818	0.6712960	0.6759102	0.6557380	0.6450646	0.5997951
cg16171205	0.5133910	0.6844754	0.6604885	0.6790977	0.6753531	0.6275736
cg08899667	0.4793808	0.6719494	0.7072063	0.6887478	0.6941962	0.6380513
cg09269759	0.4533825	0.6419069	0.6303414	0.5974562	0.6088430	0.5736766
cg23120900	0.4607653	0.3225499	0.3338448	0.3234507	0.3152643	0.3242786
cg05617317	0.4555124	0.6635933	0.6866142	0.6810952	0.6826404	0.6273364
cg02448825	0.5294900	0.7096111	0.7161469	0.6957792	0.7213315	0.6641578
cg16367245	0.6815367	0.8031019	0.8253367	0.8021333	0.8104443	0.7760792
cg18263166	0.2000024	0.3792350	0.3421210	0.2882514	0.2915521	0.2827382
cg10335273	0.2199363	0.3602656	0.3333166	0.3480036	0.3769942	0.3098497
cg06362282	0.4661037	0.6626324	0.6363646	0.5828854	0.5678818	0.5783055
cg20595271	0.5456484	0.6962212	0.6621862	0.6723852	0.6786384	0.6528328
cg22165522	0.2327806	0.4046009	0.3740267	0.3232928	0.3454125	0.3175664
cg01358028	0.7287280	0.8377854	0.8390558	0.8419754	0.8221484	0.8311691
cg01405767	0.5761391	0.7400376	0.7834050	0.7383220	0.7329237	0.6846015
cg12689529	0.2114944	0.1285894	0.1180715	0.1446518	0.1495173	0.1466898
cg22863744	0.1117564	0.2408079	0.2209690	0.1696630	0.1723655	0.1638370
cg06188566	0.2717323	0.5084391	0.4223910	0.3823069	0.4337764	0.3887731
cg26804911	0.5380268	0.7017525	0.7054618	0.6962541	0.6970753	0.6432024
cg26170244	0.2378947	0.4304064	0.4139254	0.3873547	0.3840599	0.3466124
cg15261712	0.6300524	0.7645209	0.8244000	0.7920421	0.7934024	0.7685929
cg09728393	0.6222053	0.7623708	0.7967550	0.7571962	0.7629612	0.7519783
cg02143897	0.3938237	0.2675110	0.2539656	0.3147251	0.2825569	0.2927861
cg00420877	0.5539622	0.6744911	0.6993587	0.7238506	0.6998321	0.6365870
cg13172001	0.6012396	0.7459461	0.7435431	0.7353885	0.7672729	0.7224647
cg05671566	0.6838654	0.8060135	0.8070042	0.8005734	0.7884388	0.7695213
cg05645538	0.6169576	0.7426185	0.7599958	0.7780188	0.7682050	0.7142388
cg04527083	0.3197095	0.4908613	0.4702576	0.4841208	0.4715099	0.4360685
cg11388414	0.4269521	0.6540951	0.6266217	0.6357098	0.5919297	0.5636584
cg10347224	0.5067086	0.7097266	0.7095860	0.6586133	0.6538384	0.6100943
cg00685236	0.6448312	0.7796589	0.8204192	0.8053646	0.8013421	0.7528425
cg26432350	0.5931965	0.7596992	0.7682527	0.7305908	0.7098166	0.6939748
cg24293344	0.1912775	0.3128470	0.3095261	0.2819997	0.3448344	0.2421758
cg26121125	0.7302278	0.8315579	0.8419811	0.8262357	0.8328619	0.8218412
cg10501210	0.7277412	0.8461935	0.8949003	0.8439785	0.8398953	0.7817386
cg08214927	0.6898141	0.8204274	0.8538135	0.7844554	0.8171812	0.7713127
cg19081636	0.1300970	0.2598849	0.2320307	0.1852838	0.2473065	0.1892659
cg19532728	0.4614204	0.5798935	0.6143423	0.5542259	0.5675928	0.5853498
cg02802073	0.2166706	0.4153570	0.3434602	0.2735075	0.3300872	0.2892725
cg09792819	0.7059674	0.4841683	0.5021836	0.5595674	0.5716839	0.5438625
cg13482308	0.1528862	0.4122258	0.4499737	0.3906335	0.3297603	0.3229828
cg23580000	0.5728116	0.7477395	0.7113548	0.7211019	0.7327415	0.7045846
cg27646484	0.5572228	0.6903953	0.7080274	0.6727027	0.6833554	0.6455896
cg13053471	0.6092731	0.3886078	0.3631666	0.4481590	0.4647715	0.4724713
cg22808815	0.6629946	0.7786222	0.7703705	0.7662908	0.7663249	0.7482631
cg01960184	0.6573560	0.8053498	0.8225728	0.8060034	0.7676142	0.7741430
cg23557545	0.3008360	0.2005285	0.1694867	0.2034200	0.2073613	0.2013268
cg17445936	0.2630604	0.3719228	0.4249127	0.3786777	0.4642181	0.4343399
cg26429069	0.1633996	0.3309589	0.3279262	0.2485436	0.2550275	0.2306930
cg25322319	0.5556649	0.6832780	0.6718747	0.7275121	0.7196615	0.7024778
cg17759214	0.6667158	0.7814303	0.7760232	0.7720957	0.7857703	0.7526743
cg05802075	0.4443282	0.2454302	0.1801336	0.2431102	0.3316926	0.2907101
cg06673374	0.1415438	0.3074573	0.2755630	0.2483778	0.2335065	0.2083238
cg06322185	0.3390955	0.5180149	0.5125299	0.5374273	0.5333641	0.4647561
cg21022547	0.4470290	0.2471835	0.2280951	0.2649582	0.3199237	0.3231724
cg11077681	0.3548347	0.4745527	0.4793536	0.5414056	0.5150138	0.5061731
cg04102510	0.3600534	0.1823566	0.1709698	0.2296007	0.2702418	0.2430957
cg03141007	0.1136361	0.3130127	0.2426985	0.2464131	0.2294714	0.2286173
cg00094538	0.4076430	0.2267419	0.2145613	0.2400581	0.2793844	0.2627446
cg13302425	0.4596154	0.7008601	0.6926608	0.6172912	0.6670124	0.5664376
cg13085630	0.6471340	0.7872800	0.8004151	0.7520672	0.7530875	0.7209188
cg23111655	0.5946212	0.7545702	0.7739904	0.7533566	0.7552629	0.7171980
cg06721232	0.4996581	0.6227956	0.6439884	0.6502825	0.6251193	0.5801945
cg12292472	0.7009163	0.7991389	0.8356875	0.7614312	0.8013048	0.7783052
cg12683236	0.20591771	0.10695808	0.09080421	0.11859712	0.13863144	0.11670405
cg03391528	0.5693960	0.3504800	0.3276849	0.3805818	0.4393453	0.4434489
cg08969925	0.3957181	0.5956304	0.5731933	0.5123920	0.6018062	0.5506699
cg14137833	0.2083752	0.3798774	0.3542519	0.2893004	0.3685508	0.2926666
cg26572459	0.4368291	0.6298771	0.5952772	0.5954266	0.5666616	0.5731176
cg15826519	0.5574468	0.7295608	0.7359253	0.7201871	0.7185560	0.6774914
cg22950193	0.1503178	0.2739038	0.2297556	0.2410865	0.2211305	0.2315956
cg17652998	0.6396545	0.8025592	0.8194036	0.8017504	0.7821517	0.7437693
cg21805179	0.4934342	0.7221063	0.6696096	0.6045792	0.6773505	0.6204844
cg04995717	0.4737769	0.5863616	0.6256288	0.6141731	0.6244165	0.6046386
cg03325063	0.7286750	0.8103587	0.8271211	0.8111388	0.8274760	0.7801076
cg24420089	0.4794269	0.6333300	0.6399272	0.6473522	0.6480584	0.5984444
cg10037002	0.5330216	0.7007498	0.6803608	0.7408467	0.6686064	0.6464342
cg21690475	0.6950024	0.8074347	0.7873968	0.7852693	0.7957553	0.7701364
cg20839724	0.5787018	0.7427493	0.7613448	0.7593869	0.7401872	0.6965267
cg09105928	0.09235586	0.20207060	0.19712210	0.14864649	0.14259849	0.14905746
cg09768617	0.6790287	0.8270499	0.8199128	0.8002666	0.7920589	0.7763557
cg22164298	0.2961266	0.1798210	0.1571696	0.1196701	0.1453571	0.1604546
cg05699320	0.4557986	0.6761942	0.6623081	0.6177372	0.6512896	0.5963581
cg16040935	0.7652846	0.8440057	0.8643881	0.8514976	0.8610404	0.8376504
cg19570155	0.5543398	0.7525811	0.7840206	0.7163506	0.7332989	0.6921947
cg10575219	0.4040519	0.6322433	0.6426433	0.6073407	0.5674476	0.5117831
cg05438378	0.3529439	0.1996419	0.1999193	0.1613997	0.2250755	0.1950825
cg13780718	0.2225377	0.4985337	0.4503568	0.3899435	0.3932494	0.3473885
cg06383405	0.5120560	0.6976431	0.6864446	0.6364130	0.6697497	0.6180418
cg15002347	0.2458890	0.4724743	0.4627036	0.4274758	0.4786219	0.4072366
cg27131142	0.4652984	0.6099153	0.6570513	0.5243765	0.6282598	0.5546406
cg27117792	0.3401931	0.5550590	0.5370473	0.4181938	0.4610179	0.4319754
cg22836191	0.2546179	0.1444109	0.1236851	0.1197374	0.1500771	0.1406205
cg23072086	0.1658040	0.3535149	0.3065979	0.2603057	0.2666972	0.2495545
cg10941185	0.7599807	0.5428820	0.5945626	0.6668901	0.6647138	0.6765276
cg17389813	0.7130047	0.5697207	0.5651979	0.6114808	0.5892507	0.5601933
cg13859301	0.2692291	0.1309704	0.1250907	0.1439415	0.1743603	0.1455620
cg27307975	0.6600840	0.7758417	0.8033943	0.8067341	0.7804308	0.7967045
cg09085220	0.7829766	0.8534694	0.8701538	0.8468501	0.8564454	0.8417121
cg17150445	0.2690339	0.4664848	0.4371703	0.4416028	0.3697956	0.3618038
cg20405620	0.1718768	0.3490598	0.3159722	0.2519009	0.3130994	0.2711038
cg27232607	0.6735215	0.8047264	0.7676427	0.7686211	0.7609604	0.7685994
cg05107618	0.2493888	0.4269515	0.3979057	0.3686997	0.3757358	0.3453098
cg17143376	0.5300457	0.3316657	0.3398467	0.4006497	0.3281508	0.3448778
cg14817906	0.2467419	0.4184525	0.4277498	0.4068005	0.3877159	0.3643629
cg16728653	0.1518529	0.2186821	0.2099136	0.2217109	0.2424200	0.2158847
cg21724240	0.2203042	0.4417868	0.4336263	0.3509755	0.3842395	0.3323291
cg18098839	0.2571926	0.1479184	0.1412368	0.1621404	0.1682220	0.1629344
cg17093539	0.6022308	0.7354600	0.7671024	0.7700129	0.7657945	0.6986732
cg06744585	0.7303140	0.8065297	0.8183516	0.8307629	0.8258864	0.8257369
cg06727598	0.4523843	0.6657967	0.6788172	0.6416328	0.6542655	0.5803344
cg08116450	0.1169115	0.2546011	0.2639198	0.2207551	0.2127138	0.1933700
cg18376568	0.5506165	0.7421855	0.7459088	0.7288606	0.7090723	0.6674325
cg12048965	0.5655103	0.3421490	0.2939418	0.3951492	0.4436867	0.4462522
cg13587068	0.5741930	0.7470198	0.7535591	0.7225414	0.7206069	0.6804746
cg06758448	0.3013768	0.1651190	0.1443451	0.1758004	0.1834826	0.1623151
cg06950683	0.3936623	0.5428418	0.5475843	0.5406724	0.5027539	0.5009754
cg02601475	0.4085236	0.5941087	0.4705341	0.5813781	0.5443776	0.5527347
cg01677834	0.2048913	0.1171927	0.1237723	0.1291865	0.1356472	0.1261435
cg01001422	0.3299424	0.4704181	0.4647022	0.5137152	0.4568742	0.4696568
cg11832281	0.1603002	0.3205405	0.3212451	0.2241423	0.2643187	0.2589854
cg06646796	0.4583047	0.6515203	0.6447124	0.6198832	0.6227262	0.5821481
cg13849276	0.5720755	0.7546645	0.7003679	0.6619746	0.7250524	0.6928319
cg00579868	0.3424561	0.5135000	0.5063720	0.5419381	0.5121487	0.4864946
cg26307105	0.6144710	0.7364538	0.7231298	0.7335209	0.7309079	0.7425035
cg11093760	0.5686981	0.7056828	0.7159303	0.6904495	0.6745528	0.6683569
cg07388950	0.1572569	0.2857645	0.2773883	0.2425693	0.2758637	0.2719493
cg09187087	0.5798624	0.6910814	0.7389478	0.7370230	0.7162187	0.7134308
cg08545213	0.7100999	0.8248888	0.8381365	0.8259248	0.8106046	0.7928196
cg17675275	0.7388958	0.6191587	0.5961503	0.6138864	0.5974735	0.6096282
cg18265326	0.6234308	0.7608065	0.7646782	0.7392640	0.7422659	0.7337364
cg05419625	0.5998705	0.7372730	0.7575714	0.7415313	0.7591765	0.7349775
cg22385325	0.4894478	0.2975472	0.2911989	0.3786362	0.3838733	0.3528434
cg17475445	0.6264083	0.7554100	0.7452528	0.7310635	0.7311114	0.7215085
cg09225336	0.6420815	0.7978798	0.7782943	0.7777142	0.7499803	0.7500836
cg18563886	0.4270695	0.2831803	0.2271780	0.2080133	0.2287947	0.2400270
cg23131127	0.5559704	0.7031279	0.7243432	0.6898312	0.6923792	0.6647792
cg26376241	0.4530145	0.2097664	0.2279478	0.2534526	0.2538141	0.1994987
cg22581187	0.5675162	0.7565842	0.8070048	0.7713314	0.7289815	0.7257492
cg24851084	0.7051729	0.8152805	0.8183765	0.8039120	0.8054286	0.7830518
cg16626504	0.2786641	0.1652685	0.1392821	0.1766858	0.1893623	0.2123805
cg04969921	0.1926507	0.2797911	0.3133085	0.2829165	0.2828575	0.2664856
cg25329734	0.16001100	0.09857221	0.08880721	0.09019496	0.10689794	0.10117410
cg03739378	0.7133829	0.8083095	0.8391457	0.7941658	0.8143158	0.7944409
cg19866065	0.6032706	0.7330499	0.7371812	0.7434787	0.7368668	0.7201956
cg03319315	0.3557256	0.2110506	0.1733463	0.2166106	0.2006876	0.1931718
cg24470588	0.3032921	0.4357630	0.4508962	0.4618642	0.4992638	0.4854814
cg18803039	0.4311461	0.6042509	0.5775873	0.5600349	0.5995781	0.5499349
cg23034197	0.5407995	0.7045098	0.7547544	0.7471516	0.6989078	0.6566511
cg00807990	0.5033569	0.7282043	0.6878596	0.6737904	0.6740374	0.6189323
cg27422468	0.2658748	0.4845811	0.3870992	0.3677511	0.4183844	0.3490522
cg24557547	0.6679365	0.7682240	0.7820503	0.7638170	0.7615388	0.7579705
cg13491413	0.1318974	0.1966108	0.1957008	0.1975164	0.1947277	0.2047837
cg02934657	0.7661294	0.8509058	0.8645155	0.8417028	0.8350657	0.8285314
cg26342454	0.4514097	0.3296207	0.3507627	0.3327471	0.2748080	0.2501270
cg18492194	0.1221601	0.2410499	0.2245395	0.2235331	0.2318066	0.1905223
cg00441262	0.5318022	0.7282162	0.7253033	0.6994931	0.6955980	0.6613682
cg06523556	0.2049724	0.1192318	0.1225070	0.1196296	0.1399934	0.1191084
cg01622872	0.1672506	0.3382878	0.2934909	0.2863120	0.2738697	0.2712087
cg04332373	0.2908614	0.1704572	0.1673568	0.1957892	0.2094386	0.1937975
cg00185804	0.5182856	0.7151158	0.7113228	0.7422238	0.6783159	0.6708391
cg10196532	0.5720141	0.7028252	0.7403753	0.6923519	0.6970445	0.6653543
cg22051470	0.4492249	0.3443869	0.3001052	0.3263204	0.3381875	0.3452790
cg04799410	0.4891389	0.2435479	0.2567891	0.2894964	0.3577376	0.3270230
cg15105359	0.2286255	0.3793041	0.3951987	0.4000401	0.4119717	0.3924133
cg17619755	0.5570354	0.6891053	0.7047986	0.6760892	0.7250639	0.6741024
cg01623743	0.1564521	0.3018024	0.2917569	0.2579887	0.2687490	0.2566191
cg13573978	0.1112624	0.2503217	0.2049028	0.1602634	0.2140825	0.1687700
cg17595624	0.4097385	0.5703863	0.5777121	0.5577747	0.5503716	0.5163006
cg14390798	0.5669257	0.7091870	0.7177092	0.7407563	0.7442563	0.6961133
cg14768892	0.4760388	0.2503154	0.2068041	0.3195090	0.3336822	0.3531950
cg15237707	0.8262604	0.8897225	0.8846538	0.8911211	0.8856680	0.8911973
cg25919221	0.5858562	0.3542772	0.2885052	0.3519449	0.4353207	0.4117483
cg12501575	0.4376795	0.5767268	0.5871827	0.5562670	0.6088762	0.5271005
cg05732336	0.4370742	0.2836070	0.2841663	0.2842438	0.3284405	0.3313188
cg12498580	0.1881487	0.4583596	0.4335578	0.3303868	0.3303461	0.3525289
cg11718162	0.5650482	0.7161078	0.7475945	0.7261822	0.7268520	0.6993826
cg04179952	0.3065759	0.4324102	0.4320725	0.3542309	0.4408891	0.4732493
cg09469285	0.3784188	0.5247751	0.5218089	0.5106491	0.4797476	0.4719303
cg10501360	0.5225053	0.6720920	0.7274235	0.7110042	0.7164628	0.6566133
cg02290284	0.4883531	0.6171971	0.6272519	0.5852779	0.6036313	0.5923559
cg03888640	0.3379303	0.2378097	0.2356086	0.1965751	0.2319389	0.2382678
cg15834151	0.6754188	0.7894725	0.8091037	0.7870628	0.7828153	0.7508447
cg19875644	0.5707011	0.7058427	0.6655853	0.6798459	0.6747179	0.6888472
cg00735398	0.5768437	0.6949038	0.7215765	0.7128691	0.6811445	0.6709947
cg24391912	0.2622602	0.1346544	0.1205575	0.1475595	0.1447622	0.1420898
cg08843623	0.5324532	0.7010207	0.7019696	0.6739151	0.6939503	0.6485616
cg26305294	0.3464677	0.5595872	0.5087789	0.5660546	0.5467390	0.4628928
cg26540765	0.7837625	0.6362721	0.6391806	0.7213035	0.7017875	0.7147057
cg25463688	0.5242838	0.6638024	0.6559840	0.6578829	0.6579108	0.6081708
cg25074809	0.6832831	0.7981065	0.8250009	0.7852432	0.7819700	0.7774040
cg13071994	0.4334156	0.3104650	0.2427901	0.3444206	0.3262612	0.3217388
cg15420606	0.3322337	0.5303825	0.5530081	0.5123291	0.4812535	0.4469671
cg19285129	0.7358140	0.8400501	0.8414728	0.8297318	0.8408995	0.8291421
cg21324861	0.5776745	0.7319827	0.7477888	0.7508028	0.7134462	0.6861244
cg05376219	0.5388379	0.6937559	0.7226958	0.6755147	0.6730536	0.6248317
cg23531640	0.1380508	0.2544339	0.2571295	0.2213417	0.2173594	0.2067795
cg05021267	0.1889983	0.4668965	0.4334025	0.3597673	0.3793345	0.3445517
cg21865687	0.3617553	0.5495769	0.5354313	0.5632926	0.5538682	0.4785553
cg22551157	0.5315035	0.6437085	0.7093538	0.6514834	0.6715339	0.6062210
cg15730281	0.3737875	0.5665502	0.5300735	0.5755557	0.5059478	0.4825582
cg05590818	0.3509812	0.5484441	0.5383152	0.6098608	0.5625470	0.5107479
cg07701241	0.1257802	0.2929599	0.3264880	0.2875629	0.2381892	0.2553778
cg25366408	0.3768669	0.5909554	0.5709350	0.5491014	0.5530032	0.4953630
cg25913647	0.6897591	0.8257166	0.8291387	0.8028444	0.7847353	0.7815712
cg06222917	0.4407248	0.5606778	0.5976524	0.5521909	0.5436345	0.5353873
cg01850747	0.1608911	0.3259754	0.3285981	0.2882909	0.2601615	0.2682065
cg20645656	0.3399198	0.2211238	0.2202894	0.2236626	0.2507731	0.2494255
cg19868593	0.1692692	0.3141132	0.3155334	0.2668321	0.2715884	0.2411348
cg15976637	0.5633023	0.6990284	0.7031645	0.6826585	0.6941668	0.6541742
cg05914119	0.6146788	0.7455157	0.8084246	0.8134325	0.8192154	0.7815300
cg26625316	0.6423358	0.7496158	0.7916566	0.7594255	0.7577655	0.7159964
cg06373032	0.1102819	0.2368425	0.1966984	0.1866992	0.2057420	0.1610007
cg19291696	0.7731488	0.6133426	0.5703844	0.5705497	0.6467028	0.6081779
cg25330422	0.6087930	0.7414783	0.7330421	0.7199976	0.7404469	0.7297998
cg12527995	0.3465029	0.1576029	0.1527340	0.2322990	0.2179927	0.2111635
cg10776533	0.6528563	0.7653794	0.7551188	0.7119299	0.7483411	0.7200651
cg09806612	0.5925879	0.7454305	0.7674974	0.7257015	0.7354550	0.6822603
cg18698902	0.5753361	0.7242269	0.7483340	0.7004000	0.6807004	0.6722117
cg25580656	0.6649062	0.8046716	0.8051273	0.7401858	0.7551102	0.7346510
cg01368217	0.5341399	0.6596946	0.6769135	0.7068085	0.6642757	0.6496420
cg25937052	0.3326940	0.5191255	0.4349625	0.5630470	0.4796659	0.4180641
cg04255947	0.5386912	0.6947925	0.7216354	0.6662685	0.6470280	0.6308652
cg11562188	0.3449275	0.5290679	0.5244818	0.5336486	0.4827051	0.4612675
cg26883048	0.5776808	0.7686209	0.7758970	0.7550755	0.7477814	0.7313270
cg04931655	0.2840174	0.4328365	0.4129433	0.3822387	0.4374897	0.4006097
cg02227809	0.5158609	0.6896435	0.6894147	0.6997327	0.6385184	0.6183357
cg18694169	0.3517320	0.4962384	0.4940679	0.4167105	0.4680447	0.4815315
cg06910290	0.6146054	0.7504251	0.7889471	0.7721518	0.7411252	0.7051069
cg13821209	0.3835110	0.2357413	0.2836541	0.2847411	0.2586579	0.2790814
cg17782974	0.4903046	0.6978295	0.6726276	0.6924553	0.6498579	0.6420720
cg00014825	0.6103926	0.7822150	0.8051972	0.7740762	0.7620980	0.7125729
cg21067652	0.1087717	0.2335654	0.2087638	0.1602123	0.1626822	0.1541238
cg00767344	0.3471296	0.5318259	0.4734608	0.4490651	0.5314656	0.4301643
cg21576103	0.5586993	0.7112345	0.7258132	0.7289894	0.6940668	0.6512280
cg01323720	0.6182208	0.7545116	0.7620030	0.7211586	0.7474786	0.6931881
cg03186149	0.4441874	0.6141442	0.6050127	0.5840915	0.5891869	0.5313004
cg09415366	0.2973709	0.1851307	0.1721665	0.1637083	0.2127707	0.1763500
cg04582128	0.7955646	0.5700941	0.5692851	0.7088586	0.6735322	0.6893389
cg16141412	0.5002294	0.6506621	0.6116539	0.6444677	0.6577332	0.6325978
cg04760771	0.1044698	0.2129214	0.1899324	0.1662008	0.1640245	0.1478098
cg10248100	0.2580841	0.4312404	0.3773832	0.3855311	0.3785533	0.3823795
cg01890836	0.5052329	0.6604077	0.6619104	0.6636745	0.6697582	0.6114476
cg09974432	0.5279904	0.3009167	0.1792992	0.2662368	0.3119396	0.3442785
cg11145648	0.7264448	0.8438241	0.8394901	0.8034303	0.8460750	0.8200075
cg03824899	0.4966931	0.6180810	0.6637785	0.6000667	0.6262320	0.5802786
cg13585073	0.2745615	0.4488817	0.4117908	0.3759441	0.4143700	0.3807857
cg03699843	0.1834708	0.3613298	0.3384380	0.2559092	0.2806962	0.2562052
cg07632615	0.4544941	0.6098447	0.5999667	0.6002073	0.5784291	0.5787664
cg20226460	0.1506858	0.3233492	0.3296257	0.2580333	0.3026311	0.2745505
cg03134666	0.2182239	0.4124292	0.4159518	0.3565535	0.3339618	0.3257495
cg06881120	0.6651991	0.7655667	0.7938651	0.7705997	0.7826916	0.7411936
cg11234839	0.2982465	0.1736262	0.1709616	0.1772908	0.1985288	0.1898128
cg22334880	0.1768876	0.3885885	0.3936346	0.3230318	0.3078092	0.2930366
cg10351852	0.4576397	0.6033109	0.6186044	0.6087308	0.5844794	0.5848765
cg11163555	0.3004272	0.4802748	0.4656892	0.4559187	0.4394992	0.3989295
cg12751033	0.3614233	0.5254573	0.5550959	0.5121595	0.5082559	0.4716542
cg01070424	0.5414671	0.3674420	0.3391436	0.3633263	0.4222206	0.4116681
cg20471532	0.7232355	0.8264827	0.8375196	0.8418700	0.8316262	0.8215492
cg05482413	0.4283571	0.3333237	0.2430433	0.4681977	0.3390343	0.3563649
cg03403093	0.6253402	0.7409094	0.7544597	0.7518893	0.7482877	0.7181133
cg00798554	0.4430801	0.6317491	0.6219495	0.6174506	0.6204759	0.5584051
cg03384701	0.3822352	0.2292063	0.2109398	0.2935782	0.2811223	0.2806939
cg17905009	0.5827818	0.4334166	0.3992718	0.4506756	0.4249658	0.4457888
cg26982544	0.1274113	0.3098280	0.2982774	0.2362821	0.1883732	0.1919539
cg24256225	0.6111904	0.4208287	0.3390237	0.4448635	0.4682494	0.4379603
cg03272310	0.6176939	0.4894720	0.4572064	0.4245626	0.4909324	0.4812169
cg02612949	0.6846741	0.7870972	0.7840775	0.8253450	0.7817679	0.7600249
cg02355304	0.6087213	0.7586347	0.7952686	0.7700982	0.7685178	0.7248500
cg11656387	0.6326789	0.7604585	0.7947564	0.7468939	0.7461311	0.7273368
cg02244175	0.3051015	0.5288539	0.5448183	0.4512339	0.4717355	0.4315797
cg01252023	0.5935670	0.6984108	0.7165597	0.6781232	0.7189422	0.6894798
cg19066816	0.1466923	0.2894500	0.2804620	0.2747028	0.2881804	0.2019882
cg08790730	0.7876397	0.8657017	0.8666138	0.8609172	0.8660331	0.8502591
cg22921147	0.2147633	0.4348818	0.3978212	0.3270148	0.3103600	0.3244320
cg09388654	0.1614309	0.3517303	0.3340896	0.2761674	0.2863852	0.2458885
cg00948111	0.5174335	0.6840531	0.6466205	0.6695214	0.6802357	0.6254478
cg20701025	0.6546196	0.7593895	0.7888310	0.7555795	0.7787465	0.7501485
cg19035833	0.1925708	0.3621424	0.3573913	0.3057360	0.3156378	0.2910975
cg03398055	0.6995340	0.7848472	0.8088096	0.7790436	0.7864373	0.7588831
cg13681701	0.2647726	0.4266241	0.4334815	0.3839430	0.3674063	0.3472162
cg06587767	0.6464375	0.5074653	0.5202255	0.4198173	0.4487647	0.4435165
cg11679293	0.1197462	0.2371772	0.2332819	0.1809940	0.1709928	0.1646144
cg08865625	0.6464848	0.7765662	0.7768504	0.7722802	0.7821694	0.7625672
cg10671830	0.4033012	0.2567384	0.2589191	0.2878712	0.3047742	0.2871878
cg05332652	0.7765842	0.6482288	0.7343231	0.5975683	0.6710357	0.6780599
cg18812257	0.4850032	0.3266027	0.3304318	0.2711850	0.3639214	0.3483442
cg06290690	0.5198597	0.6710767	0.7138691	0.7069075	0.7204247	0.7215327
cg14059744	0.7036693	0.8168323	0.8333961	0.7989395	0.7967745	0.7870877
cg24999588	0.3230724	0.1898388	0.1769270	0.2182521	0.2277141	0.2347845
cg13033858	0.4503210	0.6217145	0.5971802	0.5718136	0.6057996	0.5606611
cg01154283	0.4401433	0.6182003	0.6234196	0.6106132	0.5988867	0.5432630
cg06946797	0.3884418	0.2247061	0.1945746	0.2535037	0.2637484	0.2496737
cg21221767	0.4806522	0.2727854	0.2712937	0.3314694	0.3699846	0.3623031
cg18151136	0.7173236	0.8099863	0.8397627	0.8124950	0.8110921	0.8224505
cg21489638	0.5102204	0.6557754	0.6449375	0.6233582	0.6580622	0.6040855
cg03218374	0.3335067	0.2380166	0.2121426	0.2443923	0.2418561	0.2426041
cg13534071	0.1252491	0.2373202	0.2185910	0.2116478	0.2209817	0.1988776
cg17439800	0.3188645	0.4660498	0.4525861	0.4030076	0.4605348	0.4506371
cg27093918	0.4126693	0.3020282	0.2698004	0.2528702	0.2920925	0.2692702
cg03272508	0.09591483	0.19967347	0.17337379	0.14997496	0.16216383	0.14658561
cg07380021	0.1561023	0.2907415	0.2665369	0.3201603	0.3113469	0.2668751
cg00509772	0.6063923	0.4462572	0.4263222	0.4938121	0.4678909	0.4867373
cg11244603	0.5418767	0.7037142	0.7487373	0.7313929	0.7154618	0.6721940
cg08282118	0.1838169	0.3951993	0.4142537	0.3744736	0.3310281	0.3246340
cg01021283	0.1107140	0.3110898	0.2730224	0.2210508	0.2168949	0.1940737
cg14330919	0.3114387	0.1342989	0.1006887	0.1941005	0.1942078	0.1739323
cg20320472	0.4614686	0.6312392	0.6091784	0.6348771	0.6157906	0.5667575
cg09923443	0.1482411	0.2619566	0.2691087	0.2353738	0.2489955	0.2110930
cg17821137	0.1069330	0.2348104	0.2262080	0.1707535	0.1636351	0.1560243
cg08090407	0.4467882	0.6072248	0.6374581	0.6553579	0.6105968	0.5568790
cg17226042	0.4512181	0.6378764	0.6630554	0.6219025	0.6243483	0.5978906
cg20559059	0.3665240	0.5305173	0.5204070	0.4954686	0.4867597	0.4599412
cg09249494	0.3439080	0.2002760	0.1656406	0.2435202	0.2424779	0.2250548
cg17277833	0.6320418	0.7890976	0.7860648	0.7998345	0.7860576	0.7634261
cg04727199	0.2576868	0.4267849	0.4442568	0.4213954	0.3668962	0.3693779
cg16522223	0.2717248	0.4412348	0.4170774	0.3699685	0.3787285	0.3313030
cg01904812	0.5843205	0.7672167	0.7637766	0.6985274	0.7152326	0.6525501
cg24362952	0.1238211	0.3974189	0.3656399	0.3062794	0.3422934	0.2748300
cg18088723	0.2165030	0.3723859	0.4216794	0.3087910	0.3365098	0.2998019
cg12803068	0.6571900	0.7889761	0.7997901	0.8156579	0.7999158	0.7666362
cg10786767	0.5216755	0.6543550	0.7239256	0.6670867	0.6587765	0.6459947
cg18445438	0.3234626	0.4794470	0.5029786	0.5511293	0.5063888	0.4643878
cg04417773	0.1560345	0.3182757	0.2915288	0.2490905	0.2473305	0.2696627
cg01795081	0.1754410	0.3607390	0.3722452	0.3202238	0.3184893	0.3050386
cg03726147	0.7629927	0.8306026	0.8655812	0.8292751	0.8417873	0.8307413
cg27563701	0.4850433	0.6454026	0.6804486	0.6202731	0.6203109	0.5961122
cg14702865	0.6513060	0.7621262	0.8041556	0.7751541	0.7912417	0.7517069
cg27118035	0.1804149	0.3081385	0.3013081	0.2827968	0.3341330	0.2991732
cg03532253	0.5705978	0.7099466	0.7518045	0.7012050	0.7331317	0.6746605
cg10674569	0.2742602	0.3991664	0.3879917	0.4494173	0.4696209	0.4434344
cg05082939	0.3515428	0.4981675	0.4918373	0.4933074	0.4644301	0.4543773
cg04707327	0.3923791	0.5592603	0.5815167	0.5714451	0.5526661	0.5260456
cg05756439	0.3032769	0.1408961	0.1174613	0.1921534	0.1817712	0.1805336
cg06400288	0.5994539	0.7086672	0.7492487	0.7566365	0.7202299	0.7052808
cg05163230	0.4699022	0.6298447	0.6501808	0.6364295	0.6081597	0.5914353
cg25165886	0.4024562	0.5715315	0.5825280	0.5146568	0.5190677	0.5023197
cg08461339	0.7131222	0.8228261	0.8364327	0.8459223	0.8506202	0.8299106
cg13137321	0.8243398	0.6591849	0.6766008	0.7501652	0.7407581	0.7583804
cg01643006	0.4898860	0.6124162	0.6490162	0.5611124	0.6209708	0.5659604
cg26886885	0.3423305	0.1739267	0.1283859	0.2282414	0.2067728	0.2150289
cg25549122	0.2863382	0.4518268	0.4171868	0.4179364	0.4619227	0.3947446
cg21777154	0.6061159	0.7116070	0.7259613	0.6934794	0.7134475	0.6906960
cg04496543	0.2886871	0.4917662	0.5171226	0.4371126	0.4226032	0.3862346
cg17848681	0.2330639	0.3267692	0.3265571	0.3173420	0.3236664	0.3172863
cg03803658	0.4405684	0.6204079	0.6386702	0.6701672	0.6367035	0.5776170
cg18507391	0.6711188	0.7794015	0.8159871	0.7995110	0.8134860	0.7813958
cg11303839	0.4252583	0.2621006	0.2355254	0.2689232	0.2956251	0.2747331
cg19950499	0.2252765	0.3942409	0.3723444	0.3779310	0.3584145	0.3345163
cg08339344	0.4666050	0.6425793	0.6527066	0.6113420	0.6087268	0.5850729
cg03315407	0.2311176	0.1272630	0.1179771	0.1226588	0.1491398	0.1305722
cg23124203	0.3064204	0.4662888	0.5309335	0.4500490	0.4787678	0.4071377
cg01421737	0.7011324	0.7829915	0.8271529	0.7973583	0.8106484	0.7883446
cg24168835	0.5646403	0.7208624	0.7270373	0.7400332	0.7241087	0.6755645
cg05453127	0.3070205	0.2145820	0.1822753	0.1745125	0.1989069	0.1790378
cg20951978	0.2545463	0.4873311	0.4513877	0.3872144	0.3995515	0.3868242
cg12724001	0.4324044	0.6082398	0.5914090	0.5517061	0.5616697	0.5465058
cg04914660	0.2103691	0.3053817	0.3423015	0.2865430	0.3125015	0.3187147
cg10261298	0.3050603	0.4239861	0.4078041	0.4282705	0.4008660	0.4067469
cg11956636	0.2753965	0.1400640	0.1558906	0.1830042	0.1714806	0.1449857
cg11707896	0.5377711	0.6950283	0.7301564	0.7008870	0.6946873	0.6701248
cg04509882	0.6291914	0.7505765	0.7588275	0.7304177	0.7606541	0.7170170
cg02974089	0.5410714	0.6691417	0.7280957	0.6655085	0.6632041	0.6381363
cg15931839	0.4605955	0.3165192	0.2712133	0.3435490	0.3522276	0.3626273
cg08474614	0.1968951	0.1124605	0.1073922	0.1247547	0.1204349	0.1058899
cg18877271	0.7058954	0.7943053	0.8079738	0.8263329	0.8220162	0.8125077
cg24335915	0.6153321	0.7623996	0.7725123	0.7375802	0.7528011	0.7058707
cg00466071	0.15844593	0.08379303	0.06427852	0.09557536	0.10394301	0.10134515
cg25310824	0.3656195	0.5252745	0.5686846	0.5508989	0.5571800	0.5171915
cg01041449	0.4421419	0.5874113	0.6600929	0.5614723	0.5835397	0.5456573
cg11320084	0.3167265	0.4322296	0.4620808	0.4255778	0.4307402	0.4091633
cg22863427	0.4562240	0.5620942	0.6164844	0.5761027	0.6260304	0.5717775
cg02416781	0.4353536	0.5890076	0.5964989	0.5621333	0.5680298	0.5215241
cg00632415	0.4677048	0.6459994	0.6653880	0.6530230	0.6541744	0.5750887
cg15573623	0.4386002	0.6320547	0.5849234	0.5631256	0.5816801	0.5318871
cg01751802	0.5528054	0.6610658	0.7284455	0.6618458	0.6764654	0.6481165
cg09945440	0.2658360	0.4682864	0.4702029	0.4132431	0.4079977	0.3754298
cg13856340	0.2559304	0.3902439	0.3737878	0.3380380	0.4111461	0.3091552
cg03802185	0.1795403	0.3606152	0.3163303	0.2776751	0.2781692	0.2622505
cg07772361	0.13808942	0.09297793	0.07803484	0.09390133	0.09288101	0.08578523
cg11676189	0.2444759	0.1429058	0.1197096	0.1450628	0.1539708	0.1497885
cg03630660	0.6924672	0.7985889	0.8197627	0.7923709	0.7787788	0.7740332
cg27345338	0.6407108	0.7656869	0.8021801	0.7757399	0.7724362	0.7465580
cg09427812	0.4299255	0.6284750	0.6480602	0.5752911	0.6091516	0.5560321
cg13379236	0.6167483	0.7155086	0.7515804	0.7607433	0.7414456	0.7115839
cg00502597	0.3066061	0.4645555	0.4505191	0.4221463	0.4349291	0.4133711
cg09641518	0.3672438	0.2801475	0.2278483	0.2542736	0.2706254	0.2565875
cg17765669	0.6921845	0.4438361	0.3858195	0.3977395	0.4825596	0.5010537
cg10170152	0.3994188	0.6295710	0.6260723	0.6208154	0.5992851	0.5484843
cg05891054	0.4444940	0.6351513	0.6799687	0.6922455	0.6389994	0.6145925
cg05926358	0.4213486	0.5857145	0.5956640	0.6381303	0.5748941	0.5498342
cg06068625	0.6320458	0.7652472	0.7803951	0.7547434	0.7544723	0.7204793
cg18531227	0.2893197	0.1700919	0.1465853	0.1874164	0.2034258	0.1856175
cg05336486	0.4042759	0.5330465	0.5451409	0.5311790	0.5607815	0.4982179
cg23486701	0.4873145	0.6250087	0.6577163	0.6788437	0.6419759	0.6272200
cg23667692	0.4653445	0.6283206	0.6482135	0.5757770	0.5977488	0.5658051
cg16677144	0.1817283	0.3586232	0.3524245	0.3234887	0.2839524	0.2692114
cg13650660	0.2346532	0.3671632	0.3949606	0.4017773	0.3409089	0.3244760
cg26881130	0.6805705	0.7771436	0.7942566	0.7705694	0.7739426	0.7559769
cg00918179	0.2459984	0.4437246	0.4230673	0.3478225	0.4136175	0.3332625
cg16138024	0.4225368	0.5311828	0.5677462	0.5628399	0.5661504	0.5297137
cg03272225	0.1130842	0.3078369	0.3305054	0.2315748	0.2527484	0.2459717
cg02405929	0.2938301	0.3984965	0.4101025	0.4190554	0.4194735	0.3860321
cg07905908	0.4423992	0.3199041	0.2575494	0.2956413	0.3251461	0.3028458
cg08736621	0.7649464	0.5020440	0.5313379	0.6353121	0.6349076	0.6454823
cg20683207	0.1856271	0.3265489	0.3236116	0.2602787	0.2788337	0.2632376
cg11689994	0.7166801	0.7913445	0.8129651	0.7799685	0.7918507	0.7741230
cg13600984	0.6928739	0.8211505	0.8068252	0.7941393	0.8030105	0.7690057
cg17381507	0.3510243	0.1782056	0.1495716	0.2492345	0.2229402	0.2373583
cg15937829	0.3726815	0.5608356	0.5391752	0.5069606	0.4983723	0.4722545
cg14227558	0.1655741	0.3829118	0.3791512	0.3874805	0.3982516	0.3281988
cg04849850	0.7475179	0.5245936	0.5282710	0.6072044	0.6287739	0.6137368
cg26877259	0.3471395	0.1570352	0.1679345	0.2121274	0.2493646	0.1880391
cg15338967	0.5271835	0.6867224	0.6817843	0.6393248	0.6497066	0.6182725
cg20505645	0.2054905	0.1385430	0.1221333	0.1300172	0.1417428	0.1368943
cg25806875	0.1607364	0.3449553	0.3247825	0.2662884	0.3062668	0.2274070
cg07211215	0.7057446	0.8117037	0.8456302	0.8292081	0.8276211	0.8164496
cg25530397	0.7725114	0.8536826	0.8747325	0.8745152	0.8787360	0.8644083
cg19940644	0.4063980	0.3167307	0.2476589	0.2855962	0.2992005	0.2861287
cg23604266	0.3082202	0.4808862	0.4953064	0.4587966	0.4851507	0.4286645
cg09203501	0.4362004	0.5629259	0.5677668	0.6029350	0.5733228	0.5629034
cg12074638	0.5051589	0.3464438	0.3405626	0.3674361	0.3628739	0.3406270
cg02944032	0.09174514	0.18489982	0.15973891	0.14409039	0.18314080	0.14788628
cg00588694	0.5050812	0.6539558	0.6275588	0.6568038	0.6212056	0.6056533
cg10646607	0.6200079	0.7289959	0.7175681	0.7434001	0.7425816	0.7067810
cg04878826	0.3077722	0.4513348	0.4676039	0.5012134	0.4455054	0.4179337
cg02418306	0.1564258	0.2370255	0.2450752	0.2954384	0.2763540	0.2474775
cg12880295	0.7534934	0.5185692	0.5225097	0.6423832	0.6263653	0.6271128
cg14029001	0.6137302	0.7343956	0.7448492	0.7319552	0.7327368	0.7008197
cg09518226	0.4395738	0.2572782	0.1177976	0.2780043	0.2328748	0.2559751
cg24704344	0.2295283	0.1288876	0.1267085	0.1282404	0.1543037	0.1217294
cg20442645	0.5587587	0.6936764	0.6983503	0.6758850	0.7036656	0.6513218
cg20936529	0.6329711	0.7681734	0.7380937	0.7397224	0.7337624	0.7195009
cg01325299	0.6208446	0.4331741	0.4069697	0.4882090	0.5191494	0.4859402
cg07899102	0.3747875	0.5602259	0.5182537	0.5252991	0.5328150	0.4819613
cg17379926	0.1615791	0.3000757	0.3214906	0.3726839	0.2990613	0.2896301
cg10544218	0.5925666	0.7155063	0.7305642	0.7327195	0.7185269	0.6789212
cg17705128	0.2064428	0.3013970	0.3291383	0.3251863	0.3222756	0.2940309
cg23287816	0.5731424	0.6722598	0.6967637	0.7023729	0.7281650	0.6818539
cg03914277	0.5024492	0.6755001	0.6873621	0.5985672	0.6103506	0.5977665
cg12572117	0.5996593	0.7251129	0.7448362	0.7264414	0.7379617	0.6934639
cg21556470	0.5436235	0.6970571	0.7388484	0.6599052	0.6728393	0.6756715
cg05695631	0.4179673	0.5408114	0.5572179	0.6269949	0.6122232	0.5694115
cg09800781	0.4413419	0.5661234	0.6425779	0.6377486	0.6373563	0.5774831
cg12947311	0.1908315	0.3800977	0.3846452	0.3586046	0.3360415	0.3225417
cg13574858	0.2447967	0.4035564	0.4015434	0.4012919	0.3792733	0.3486265
cg06636678	0.3878958	0.2511863	0.2241453	0.2416681	0.2775553	0.2721851
cg12034160	0.7400211	0.8178420	0.8407832	0.8569908	0.8280980	0.8426023
cg16151803	0.4920912	0.5996562	0.6686760	0.6111596	0.6658266	0.5477325
cg15241106	0.7327293	0.7993912	0.8273012	0.8289055	0.8036204	0.8124337
cg15512469	0.4644596	0.6023080	0.6387679	0.5667414	0.6244353	0.5795357
cg11869499	0.2657780	0.4627293	0.3887331	0.3741327	0.4280854	0.3279186
cg07010622	0.5989851	0.7629707	0.7366629	0.7355335	0.7524702	0.7129279
cg05429921	0.2197884	0.3173686	0.3299093	0.3633844	0.3595463	0.3073172
cg13654836	0.5335127	0.6723510	0.6992604	0.6435016	0.6821385	0.6108667
cg19935718	0.3310337	0.2044769	0.1317491	0.1764087	0.1967493	0.2084352
cg18477820	0.4335428	0.6038912	0.6365542	0.6090665	0.6303278	0.5656438
cg15791719	0.5401317	0.7306860	0.7396594	0.7294674	0.6793323	0.6703386
cg21325931	0.6170797	0.4666127	0.4024662	0.5422662	0.5096463	0.5369378
cg10933082	0.2885626	0.4666239	0.4766972	0.3959050	0.4144347	0.3988106
cg13314012	0.7517109	0.8506559	0.8711667	0.8644246	0.8612811	0.8535157
cg20699780	0.5521581	0.6426960	0.7365590	0.6033807	0.6639799	0.6207798
cg01901332	0.6409473	0.7245918	0.7768626	0.7576809	0.7442133	0.7266889
ch.20.50133246R	0.1982146	0.1234583	0.1054877	0.1161225	0.1193057	0.1400235
cg12098949	0.7378453	0.4856817	0.5252024	0.6061634	0.5987023	0.6151942
cg14503291	0.2190893	0.3362731	0.3789955	0.3195036	0.3293933	0.2926601
cg08545632	0.7289608	0.5087616	0.5095268	0.5352031	0.5283011	0.4507581
cg27182070	0.2070830	0.3606788	0.3505622	0.3474152	0.3757329	0.3074537
cg10420527	0.4932254	0.6304595	0.6550697	0.7043583	0.6533937	0.6475288
cg06995479	0.2188698	0.3210738	0.3054061	0.3375003	0.3490004	0.2886332
cg08065867	0.5207316	0.7028498	0.6969464	0.7022174	0.6852514	0.6294382
cg24433685	0.4555559	0.6221132	0.6110053	0.5753411	0.6240556	0.5631206
cg17472649	0.3611713	0.5626369	0.5379587	0.5489822	0.5491753	0.4860870
cg16079645	0.7290644	0.5343246	0.5419840	0.6070514	0.6094127	0.6288833
cg25691553	0.15055058	0.09741738	0.08925699	0.09768480	0.09553038	0.09639361
cg10894156	0.2642967	0.4821148	0.4984583	0.4349650	0.4187957	0.3935804
cg26715529	0.1072026	0.1935763	0.2049256	0.1807614	0.1777940	0.1568685
cg02879453	0.6365240	0.7619059	0.7775810	0.7783393	0.7795907	0.7575049
cg02395069	0.2382978	0.4086978	0.4042515	0.3646390	0.3765461	0.3030410
cg20622669	0.3595424	0.2207887	0.2172210	0.1725168	0.2065278	0.2031386
cg24473481	0.3389681	0.4871126	0.5099455	0.4918950	0.4712900	0.4374206
cg14595618	0.3626001	0.5223145	0.5156278	0.5094829	0.5402412	0.4356360
cg02988288	0.1871656	0.3626342	0.3228672	0.3302941	0.2777262	0.2661718
cg10609883	0.4338074	0.6394477	0.6287293	0.6520215	0.6325662	0.5662392
cg11619900	0.7126323	0.8225529	0.8244224	0.7996685	0.8162235	0.7887427
cg06807095	0.5099929	0.6804376	0.7230843	0.6308347	0.6567459	0.6010303
cg20103692	0.3879571	0.5179069	0.5613712	0.5539583	0.5615127	0.5156620
cg22417733	0.4215246	0.3141983	0.3028675	0.3004486	0.3093784	0.3172740
cg19695507	0.3636336	0.2326831	0.1877375	0.2180568	0.2514133	0.2416621
cg14136028	0.6278138	0.7693607	0.8158574	0.7443317	0.7473603	0.7127610
cg18594983	0.5932526	0.7515348	0.7421513	0.7772417	0.7653045	0.7380626
cg00442390	0.3205254	0.5202092	0.4482065	0.4714853	0.4473514	0.4572139
cg05238750	0.4370113	0.3376789	0.2484422	0.2934549	0.3045600	0.3174156
cg09169291	0.4430960	0.6202918	0.6554483	0.6270886	0.6160199	0.5760016
cg25396301	0.2123542	0.4079169	0.4545160	0.4342435	0.4194606	0.3566764
cg17836251	0.3047620	0.5334850	0.5385724	0.4719037	0.4739014	0.4335183
cg21705355	0.2543845	0.4203725	0.4398906	0.3756221	0.3701924	0.3494177
cg07110659	0.2424626	0.3995727	0.4120922	0.4328617	0.3742516	0.3755450
cg18408264	0.4674905	0.3118663	0.2884407	0.3028569	0.3679052	0.3661122
cg14317609	0.3968776	0.6684695	0.6565331	0.5211814	0.5944567	0.5510765
cg19800916	0.1967556	0.1179384	0.1109816	0.1373965	0.1269089	0.1210032
cg04952324	0.4067807	0.5947315	0.6342781	0.5622179	0.5658320	0.5128463
cg14824887	0.2555957	0.4801165	0.4975471	0.4133228	0.4330124	0.3763865
cg08626131	0.6586271	0.7613185	0.8024920	0.7991044	0.7859032	0.7517414
cg23999170	0.6224091	0.7279428	0.7644795	0.7361240	0.7190255	0.7032627
cg08548734	0.1833025	0.3305770	0.2996740	0.2715783	0.2980163	0.2765667
cg22551587	0.6244112	0.7395055	0.7755879	0.7521758	0.7465677	0.7096464
cg19114920	0.2279733	0.1583563	0.1311521	0.1293152	0.1366843	0.1376862
cg08237225	0.5546496	0.6778242	0.6836488	0.6779064	0.7000986	0.6783858
cg08373547	0.3179740	0.1920073	0.1656080	0.1433991	0.2138587	0.1855364
cg05006285	0.6539071	0.7635993	0.7690424	0.7703798	0.7664233	0.7477002
cg03326609	0.5605276	0.6868117	0.7315310	0.6945615	0.6673622	0.6496399
cg13775306	0.6782874	0.4730674	0.4667112	0.5617636	0.5520482	0.5559547
cg07565956	0.4328566	0.6049166	0.6607996	0.6316031	0.6079510	0.5754442
cg02222982	0.4750408	0.6093886	0.6450212	0.5828413	0.6368993	0.6018399
cg16001422	0.2698757	0.5136692	0.5409442	0.4237038	0.4106031	0.3908202
cg20677824	0.3581524	0.2523377	0.2207403	0.2391078	0.2342729	0.2217913
cg17912020	0.7023981	0.8123353	0.8572262	0.8312362	0.8265620	0.8196893
cg19321776	0.6203134	0.7381302	0.7623619	0.7448184	0.7127938	0.7108962
cg22442391	0.6843009	0.7887817	0.8174394	0.8040882	0.7964303	0.7773393
cg18537183	0.4984903	0.6475653	0.6894196	0.6474881	0.6652157	0.6512376
cg01220875	0.3637021	0.2460505	0.1892148	0.2455265	0.2579333	0.2354484
cg04217471	0.6642353	0.7837311	0.7708900	0.7567695	0.7979483	0.7544928
cg17223789	0.4895608	0.6550185	0.6717473	0.6414421	0.6514081	0.6081680
cg21623127	0.5958512	0.7215883	0.7455346	0.7724566	0.7400425	0.6852827
cg05492071	0.4007031	0.6148242	0.6360643	0.6052612	0.5997916	0.5383392
cg15289427	0.1069420	0.1628396	0.1659971	0.1822915	0.1811454	0.1773242
cg20546935	0.7374119	0.8446642	0.8568310	0.8371728	0.8340406	0.8166148
cg27435485	0.2624126	0.4195482	0.4120366	0.3494668	0.4498455	0.3450739
cg05952895	0.5762548	0.7150225	0.7461126	0.7649085	0.7401364	0.6920837
cg25766343	0.3846115	0.2681660	0.2666492	0.2817642	0.2869360	0.2805966
cg11067146	0.1863313	0.1227033	0.1212565	0.1283073	0.1252579	0.1212324
cg22579075	0.6919208	0.4987205	0.4584024	0.5058578	0.5412131	0.5557509
cg15421034	0.5336814	0.7097915	0.7008507	0.6646007	0.6549674	0.6360136
cg06864759	0.6168097	0.7391375	0.7527353	0.7381995	0.7317915	0.7052647
cg24598141	0.4075944	0.5739531	0.6107718	0.5751431	0.5703317	0.5272346
cg11741116	0.5246898	0.6558514	0.6992972	0.6584632	0.6765619	0.6336934
cg24084859	0.7451142	0.5121384	0.5049765	0.6017519	0.5968963	0.5940133
cg00179272	0.1287837	0.2539135	0.2450558	0.1914780	0.2534581	0.1895114
cg17910071	0.5692144	0.7100837	0.7513862	0.7079887	0.6926924	0.6745915
cg14387854	0.3901677	0.2494182	0.2317516	0.2585816	0.2858607	0.2805664
cg23387401	0.5201187	0.6953784	0.7344710	0.6961100	0.6899706	0.6437983
cg19100778	0.3932941	0.5568041	0.5505713	0.5114256	0.5424299	0.4786640
cg22613317	0.2679968	0.1626491	0.1354551	0.1552110	0.1850815	0.1537067
cg11612354	0.4685212	0.3036813	0.2243382	0.3571779	0.3509485	0.3580952
cg22117805	0.1973248	0.3709084	0.3884909	0.4288005	0.3972103	0.3146068
cg04330884	0.1996575	0.3699344	0.3212573	0.3000293	0.2878635	0.2919854
cg09583317	0.1993012	0.1136853	0.1093591	0.1393166	0.1403871	0.1331028
cg09662531	0.3792314	0.4887228	0.5083735	0.4877301	0.4926186	0.4724245
cg02710015	0.3850336	0.5478372	0.6089194	0.5842675	0.5596993	0.5330331
cg09939625	0.3209707	0.5440498	0.5704332	0.4825954	0.4932654	0.4301375
cg24644436	0.6286765	0.5226259	0.5140863	0.5348796	0.5000980	0.5204241
cg00250196	0.4272016	0.2190399	0.2154235	0.2843968	0.2867408	0.2944646
ch.4.194519R	0.16637506	0.11203854	0.08359627	0.09829751	0.10222993	0.11708147
cg13942283	0.3583580	0.5267825	0.5922578	0.6153618	0.5949499	0.5403603
cg01685893	0.5472835	0.6736713	0.7041665	0.6881926	0.6772530	0.6365249
cg11709788	0.4282517	0.5822971	0.6016074	0.5326421	0.5429073	0.5121096
cg05998426	0.1007569	0.1810425	0.1776884	0.1505912	0.1462477	0.1498780
cg12692029	0.4359899	0.6144530	0.6472523	0.5299070	0.5659870	0.5226596
cg19827883	0.1021531	0.2289229	0.2244127	0.2347274	0.2673587	0.2083348
cg15744134	0.5652812	0.7140347	0.7362201	0.7123383	0.7234889	0.6907065
cg06829659	0.3265310	0.4946742	0.4989179	0.5159477	0.5003226	0.4094813
cg10356204	0.6967895	0.5043999	0.5190636	0.5634436	0.5542736	0.5989719
cg00854448	0.1517865	0.3222500	0.3818250	0.3964898	0.3236085	0.2930268
cg07148458	0.7598150	0.8388830	0.8557726	0.8590633	0.8603567	0.8260008
cg05562612	0.3531438	0.5012883	0.5480015	0.5140281	0.5103187	0.4459154
cg23605961	0.3815991	0.5188341	0.6079803	0.6425578	0.5945818	0.6181372
cg07804698	0.4954258	0.3603956	0.3332345	0.3678453	0.3834608	0.4047614
cg23369670	0.3818463	0.6174236	0.6888108	0.6754035	0.6374821	0.5876444
cg05674923	0.2370765	0.3854209	0.3646913	0.2837715	0.3818930	0.2756853
cg20397378	0.6088980	0.7233962	0.7481669	0.7310047	0.7328531	0.7117218
cg21614073	0.4407692	0.5692904	0.6085755	0.5695718	0.5711238	0.5363895
cg01418153	0.3921255	0.5104695	0.5787718	0.5837504	0.5457078	0.5015054
cg02140269	0.2864804	0.5116534	0.5429571	0.4928116	0.5042158	0.4511854
cg15442959	0.6060196	0.7462260	0.7676594	0.7397979	0.7273882	0.6778752
cg19761304	0.5799149	0.6867913	0.6265527	0.6839464	0.6716629	0.6767823
cg09291754	0.6606845	0.7613273	0.7432388	0.7497998	0.7468503	0.7398425
cg18457461	0.6280588	0.7612452	0.7872232	0.7340252	0.7389026	0.7209861
cg06113552	0.6960169	0.8017673	0.8626065	0.8175669	0.8147729	0.7896008
cg27070405	0.2641349	0.4561882	0.4825433	0.4700524	0.4418675	0.3875582
cg13066703	0.2295226	0.3231415	0.3663995	0.3674047	0.3636050	0.3311968
cg08498542	0.1385865	0.3561327	0.3449689	0.2429993	0.2351723	0.2343764
cg03536711	0.2701320	0.3685186	0.4325008	0.3821731	0.4115348	0.4019309
cg17996699	0.5328031	0.7011056	0.7401780	0.7060767	0.6895725	0.6581204
cg00795538	0.7610682	0.5262028	0.5532164	0.6341849	0.6234948	0.6381434
cg02606488	0.4723899	0.6373462	0.6393268	0.6515777	0.6225639	0.5639769
cg04918404	0.1882926	0.1276591	0.1160967	0.1188591	0.1268687	0.1110470
cg19925780	0.6426033	0.7335505	0.7829334	0.7556563	0.7759965	0.7386392
cg13598881	0.4725458	0.6474664	0.6787684	0.6235965	0.6197190	0.5790566
cg08446038	0.2475673	0.4324359	0.4406591	0.3881670	0.4599050	0.3650615
cg15693729	0.6220181	0.7399056	0.8040269	0.7332635	0.7459510	0.7094847
cg26684776	0.1534340	0.2889302	0.2502893	0.2894336	0.2769463	0.2390252
cg02907489	0.5871244	0.7083067	0.7439935	0.7105750	0.7162954	0.6796369
cg26143413	0.1358096	0.2211961	0.2198542	0.1924616	0.1949080	0.2016165
cg00138407	0.4905401	0.6605426	0.6616112	0.6335502	0.6353368	0.5692149
cg10863857	0.2048502	0.3848775	0.3624003	0.3678514	0.3424257	0.3235905
cg18984103	0.4503829	0.6017859	0.6182942	0.5474711	0.5827779	0.5347347
cg25555844	0.2481922	0.3674070	0.3933370	0.4054375	0.3491471	0.3640643
cg13040596	0.5681028	0.7059833	0.7206034	0.7130898	0.6976561	0.6561693
cg03851835	0.1612638	0.3579724	0.3551418	0.2687310	0.3177626	0.2572781
cg03715305	0.5333542	0.6603804	0.6708322	0.6208189	0.6290341	0.6160741
cg27410601	0.2451055	0.3708602	0.3796942	0.3411529	0.3397470	0.3334003
cg27335571	0.2143934	0.3310367	0.3328930	0.3162730	0.3172918	0.2961455
cg25593249	0.6959935	0.8164598	0.8024753	0.8319140	0.8207847	0.7829145
cg19757176	0.5145099	0.6317213	0.6540320	0.6154517	0.6393911	0.6180738
cg17546523	0.4556548	0.6422091	0.6851627	0.6556277	0.6284867	0.5943131
cg12718985	0.2383238	0.3755821	0.3940385	0.3670493	0.3675802	0.3481194
cg16452631	0.5349756	0.6566408	0.6937456	0.6402754	0.6849532	0.6450281
cg19869818	0.5725049	0.3711871	0.2795727	0.3908067	0.4432191	0.4420793
cg07271653	0.5343042	0.7300439	0.7504267	0.7543660	0.7223164	0.6801388
cg09315305	0.5412726	0.6939671	0.6967442	0.7225301	0.6805601	0.6418553
cg08439350	0.5784373	0.7034443	0.6856528	0.7139582	0.7130510	0.6824920
cg05520240	0.5650292	0.7121301	0.7242300	0.7043429	0.7334230	0.6770398
cg26583403	0.1294217	0.2526856	0.2415686	0.2059558	0.2192262	0.1808979
cg18791929	0.5233857	0.6574202	0.6867100	0.7054067	0.6948965	0.6438353
cg26123466	0.5540889	0.6806496	0.6747299	0.6865278	0.6698941	0.6409462
cg22860172	0.5571057	0.6620427	0.7314517	0.6615128	0.6597381	0.6493070
cg07330123	0.5931858	0.6949656	0.7535359	0.6892397	0.6970649	0.6792893
cg07629204	0.6652326	0.7535327	0.7797590	0.7637019	0.7592122	0.7569535
cg01598421	0.8754738	0.6742258	0.6629880	0.7889388	0.7917946	0.7736189
cg22635676	0.6003143	0.4117729	0.4502981	0.2999273	0.4159780	0.4124544
cg27230529	0.1379884	0.2482451	0.2671792	0.2790440	0.2379710	0.2174147
cg15582789	0.2234050	0.3723363	0.3840166	0.3516693	0.3293896	0.3065191
cg19279471	0.1476341	0.2624277	0.2641964	0.2610991	0.2179957	0.2135393
cg04613109	0.3438033	0.4788076	0.4864712	0.5058009	0.4982149	0.4570518
cg18174486	0.6716901	0.7808781	0.7933564	0.7963617	0.8136989	0.7803219
cg26953469	0.6495026	0.7471843	0.7195209	0.7711573	0.7502624	0.7261226
cg19119365	0.5461369	0.6677494	0.6631731	0.6697683	0.6618942	0.6402195
cg01681396	0.6641227	0.7638611	0.7649605	0.7194031	0.7501263	0.7528070
cg02520639	0.4396165	0.2905811	0.1998717	0.2319813	0.2922357	0.2891727
cg18758976	0.2841343	0.4577909	0.4862630	0.4515056	0.4370956	0.3971933
cg25451702	0.1295611	0.2306352	0.2328660	0.2284738	0.2288638	0.1927214
cg00715929	0.2532459	0.4677600	0.4910551	0.4623446	0.4148360	0.4419667
cg15752436	0.1524968	0.2689474	0.2504885	0.2793412	0.2662589	0.2347547
cg06839158	0.1502089	0.2862290	0.2943489	0.3238190	0.3429804	0.2472709
cg05814312	0.4559118	0.3515048	0.2973000	0.3427488	0.3599775	0.3374893
cg12357497	0.5030885	0.6690847	0.6662591	0.6698440	0.6637154	0.5889766
cg19149819	0.6067400	0.7167273	0.7595389	0.7000558	0.7419130	0.6959541
cg06855485	0.5083071	0.6181694	0.6308143	0.6157530	0.6516261	0.5795115
cg25554842	0.4778868	0.6323339	0.6465631	0.6684049	0.6229099	0.5840732
cg06244688	0.5484015	0.6740219	0.7080855	0.7335628	0.6973997	0.6974755
cg19689077	0.3999999	0.5462833	0.5762840	0.5691397	0.5454944	0.5202148
cg02406300	0.7032006	0.8145371	0.8006734	0.7917214	0.7910313	0.7910968
cg11838868	0.4755364	0.5883484	0.6054717	0.6098420	0.5901982	0.5694834
cg15032615	0.4212789	0.5413123	0.5707205	0.5423382	0.5375600	0.5097182
cg14656948	0.7456339	0.5566893	0.5242782	0.5962479	0.6260206	0.6320542
cg06962035	0.4511256	0.6171732	0.6708356	0.6201365	0.6103053	0.5702730
cg15911978	0.2585220	0.3917982	0.3626144	0.3781753	0.4019696	0.3371149
cg19198470	0.2027827	0.3334660	0.2408770	0.3123804	0.3301682	0.2832166
cg16121822	0.6315191	0.7636883	0.7455579	0.7513832	0.7553025	0.7181606
cg27115863	0.4910856	0.3527367	0.3864636	0.3105241	0.3542026	0.3459356
cg05194346	0.5294993	0.6269322	0.6651464	0.6806198	0.6724540	0.6217466
cg16589830	0.3835409	0.5736411	0.5864774	0.6128326	0.5946079	0.5344459
cg03134111	0.7364771	0.8351575	0.8313872	0.8318917	0.8137126	0.8245442
cg13423383	0.6459204	0.7427943	0.7873761	0.7236661	0.7653171	0.7264605
cg14647890	0.6308479	0.7137862	0.8100090	0.6076653	0.7392837	0.6616220
cg22348755	0.3052708	0.1966102	0.2014657	0.1629344	0.1990523	0.2058188
cg10664343	0.3847696	0.5243992	0.5306930	0.5124918	0.4995744	0.4853566
cg06335123	0.3529111	0.5809663	0.5436114	0.5145808	0.5103818	0.5048586
cg08389280	0.7588151	0.5677890	0.5416133	0.6264423	0.6381519	0.6441162
cg18241198	0.5028737	0.6501437	0.7284295	0.7094582	0.7174419	0.6343967
cg14038949	0.7171644	0.5335425	0.5265335	0.5847157	0.5778984	0.5939171
cg25465557	0.4521659	0.5369121	0.6091729	0.5177764	0.5864982	0.5292358
cg25828245	0.3994067	0.5363269	0.5554854	0.5229810	0.5026549	0.4893155
cg14478217	0.1976412	0.3099944	0.2995657	0.3105636	0.3722969	0.3179433
cg10025846	0.2592770	0.3652423	0.3995582	0.3965623	0.3883211	0.3692236
cg06565045	0.4520648	0.6204420	0.6229303	0.6864322	0.6385445	0.5749267
cg00015801	0.4544745	0.6048664	0.6223615	0.6130328	0.5976546	0.5871098
cg00618275	0.6045993	0.7124033	0.7664492	0.7722390	0.7716090	0.7051283
cg06022374	0.2413771	0.3946281	0.3872749	0.3530388	0.3811142	0.3315835
cg02314852	0.3972181	0.5439484	0.5655797	0.5531652	0.5696706	0.5196381
cg19531057	0.2903117	0.3985469	0.4157731	0.3929507	0.4490945	0.4009743
cg18283844	0.7264561	0.8140801	0.7949366	0.8346164	0.8141665	0.8025725
cg20367894	0.3304530	0.5449904	0.5244761	0.5005196	0.5004703	0.4760382
cg02927618	0.6385314	0.7663846	0.7871931	0.7866884	0.7475044	0.7324701
cg09056595	0.3516476	0.2185235	0.1772938	0.2166429	0.2505125	0.2396057
cg22422264	0.4467050	0.6244377	0.6269561	0.6547819	0.6116657	0.5560342
cg26462892	0.5545018	0.6946272	0.7195599	0.7281623	0.7227884	0.6798918
cg05896295	0.2727394	0.3900366	0.3920260	0.3417127	0.4070237	0.3774502
cg11320406	0.6365569	0.7436021	0.7809893	0.7476298	0.7628100	0.7165900
cg21805019	0.7966482	0.6513344	0.6530507	0.7081948	0.7009249	0.7200024
cg14708360	0.4757356	0.6285723	0.6439192	0.6810795	0.6458033	0.6146055
cg22441810	0.3717443	0.5403424	0.5269816	0.5660386	0.4665536	0.4993057
cg06847417	0.2087792	0.3238657	0.2842561	0.3147956	0.3763739	0.3074225
cg07651914	0.5857373	0.6884477	0.7241593	0.6959361	0.7060914	0.6623183
cg04790252	0.5662233	0.7108038	0.7067218	0.7490962	0.6636530	0.6691786
cg11899448	0.4178840	0.6029070	0.6163873	0.6544763	0.6230242	0.5634608
cg21723486	0.6128015	0.7623518	0.7786904	0.7965212	0.7715134	0.7794551
cg12054453	0.3806874	0.2168874	0.2179870	0.1677218	0.2536441	0.2102554
cg09556138	0.2015383	0.2968931	0.2875850	0.2774449	0.2972425	0.2730807
cg09133032	0.2708481	0.4054318	0.4325331	0.3398034	0.4234902	0.3667232
cg10464496	0.5026202	0.6191113	0.6406140	0.6704480	0.6367938	0.6168449
cg24627325	0.4992578	0.5987134	0.6409851	0.6616705	0.6365967	0.6044765
cg10904471	0.4537440	0.6071869	0.6486596	0.5602672	0.5898570	0.5741046
cg20664117	0.3398388	0.4863427	0.4879729	0.4898905	0.4735854	0.4303165
cg10805254	0.4533779	0.5939563	0.6512415	0.6361391	0.5861090	0.5829631
cg23144799	0.1684618	0.3594886	0.3511322	0.3135470	0.3156220	0.2859042
cg13391621	0.7751006	0.5987103	0.5687982	0.6598156	0.6381278	0.6780433
cg18209791	0.08710153	0.14234458	0.15074251	0.14965038	0.17771901	0.13283555
cg26408927	0.7182932	0.6026500	0.5553559	0.4876884	0.5211644	0.4827897
cg24230904	0.4904741	0.6733778	0.6732112	0.7122797	0.6456208	0.6009903
cg00220721	0.2310557	0.3560545	0.3498908	0.3980064	0.3646621	0.3317878
cg19039673	0.3787788	0.4845865	0.4930765	0.5394318	0.5229614	0.4947437
cg17527697	0.7385381	0.5535809	0.5576389	0.5940142	0.6075715	0.6081001
cg14044707	0.4532667	0.5833966	0.6655339	0.5612340	0.6230348	0.5625760
cg07906724	0.3220710	0.1891244	0.1975149	0.2248570	0.2376367	0.2168493
cg23822671	0.4177212	0.5704041	0.5895794	0.6206349	0.5333453	0.5083141
cg00215011	0.3887118	0.5318990	0.5317209	0.5373562	0.5449300	0.4790917
cg14087413	0.6582702	0.4247876	0.3609919	0.4647140	0.4843134	0.4985084
cg23965590	0.5683878	0.4199987	0.3782393	0.4243486	0.4633571	0.4660254
cg10380643	0.7483358	0.6285751	0.6101865	0.6536594	0.6458280	0.6561139
cg18335377	0.3980866	0.5918308	0.6028306	0.5655173	0.5589194	0.5073899
cg23050394	0.3942037	0.5381683	0.6088525	0.5665490	0.5593379	0.5272929
cg08637163	0.3280022	0.5123652	0.5583149	0.5512305	0.5382659	0.4617856
cg13224914	0.7042510	0.7988665	0.8401655	0.8338494	0.8156595	0.7782730
cg02225720	0.1997269	0.4223385	0.4163012	0.3514885	0.3782104	0.3315494
cg02350705	0.6823180	0.7628207	0.7788465	0.7703360	0.7754414	0.7559984
cg19947463	0.3495206	0.5859908	0.5354764	0.5733255	0.5757440	0.5026474
ch.8.128185533F	0.13372402	0.08980574	0.06737673	0.08301094	0.08708908	0.09444423
cg27370392	0.5453674	0.7319706	0.7368041	0.7252076	0.7168533	0.6952022
cg14920061	0.2193107	0.1566075	0.1225141	0.1411204	0.1540598	0.1596638
cg16780862	0.4020171	0.5571520	0.5815443	0.5270833	0.5086717	0.4933563
cg25119028	0.5578938	0.7316524	0.7157749	0.7392627	0.7141327	0.6823162
cg09975110	0.1595636	0.2294031	0.2303174	0.2392420	0.2704343	0.2264787
cg02346118	0.4995296	0.3705054	0.3008287	0.2873450	0.3108350	0.2780852
cg07019828	0.4173423	0.2696207	0.2744768	0.3107989	0.3051135	0.3084385
cg27170268	0.4526371	0.6626008	0.6879941	0.6806012	0.6341580	0.6036941
cg01095518	0.7978048	0.6901552	0.7284887	0.6780351	0.7197358	0.7036332
cg25650484	0.4242167	0.5526365	0.6305249	0.5726310	0.5758267	0.5161406
cg23821206	0.5312240	0.6670346	0.6764509	0.7003742	0.6895546	0.6252734
cg26660312	0.4228298	0.5746130	0.5896774	0.6364038	0.6012276	0.5964826
cg02660271	0.2122172	0.2818582	0.3018682	0.2818362	0.3189301	0.2636198
cg08352774	0.1833679	0.3072357	0.2854981	0.2521450	0.2798324	0.2518363
cg01110839	0.5266260	0.7180576	0.7784759	0.7432200	0.7240278	0.6587870
cg21259333	0.2661674	0.4382593	0.4024149	0.3524368	0.4064637	0.3581112
cg02303074	0.3995055	0.5440848	0.6277222	0.5088987	0.5284463	0.4984984
cg04093108	0.5423170	0.6971873	0.7089373	0.6763062	0.6631063	0.6399710
cg15642312	0.2979767	0.4782811	0.4971363	0.4546186	0.4240354	0.4145700
cg09951596	0.5325893	0.6572298	0.6756076	0.6951087	0.6663064	0.6350622
cg25949671	0.3960416	0.5840646	0.5300799	0.5800515	0.5554117	0.5355359
cg20515423	0.5443545	0.6520405	0.7031769	0.7015891	0.6746993	0.6360815
cg20547770	0.6203998	0.7040059	0.7589134	0.7420666	0.7676516	0.7275559
cg22634505	0.6055793	0.4582465	0.4109303	0.4866262	0.4688583	0.4675038
cg19508726	0.3259723	0.1998702	0.1447484	0.1715528	0.1735811	0.1653441
cg24501728	0.2549121	0.5007142	0.5417507	0.4496120	0.4410983	0.4180197
cg25255025	0.3742816	0.2761252	0.2269933	0.2437873	0.2858966	0.2649813
cg20598190	0.6089691	0.4728021	0.4184140	0.3320708	0.4223727	0.3532574
cg14018471	0.4428392	0.5648847	0.5714208	0.6247248	0.6039204	0.5744274
cg02388537	0.5116987	0.6485745	0.6667813	0.6608090	0.6251228	0.6259613
cg27174577	0.2207918	0.3378599	0.3685021	0.3702410	0.4047325	0.3201462
cg21115691	0.07606202	0.13176154	0.12028426	0.15450384	0.14803149	0.11679199
cg12024104	0.4003377	0.5851361	0.6024578	0.5754703	0.5544347	0.5065912
cg26266117	0.2333485	0.4368939	0.4827876	0.4337738	0.4210537	0.3389557
cg15815827	0.2558952	0.4506175	0.4681081	0.4098211	0.4384675	0.3825289
cg22425467	0.6111706	0.4579975	0.4223632	0.4783381	0.4437578	0.4839412
cg23401251	0.4728056	0.6224317	0.6385780	0.6371629	0.6485076	0.5776525
cg12667152	0.5458843	0.6630651	0.6631196	0.6734207	0.6541751	0.6373491
cg07589215	0.4456043	0.6013211	0.6151718	0.6356143	0.5963051	0.5621411
cg14774445	0.4074309	0.5669497	0.5613693	0.5776811	0.5771849	0.4973684
cg10873032	0.5677239	0.7032430	0.7302512	0.6692833	0.6741557	0.6482381
cg00720829	0.6781059	0.5703846	0.5402554	0.6009239	0.5713762	0.5719620
cg17079738	0.3849298	0.5125733	0.5288578	0.5610731	0.5298190	0.4931291
cg02451018	0.6857745	0.5336095	0.4867802	0.6036028	0.5800636	0.5950893
cg03624366	0.2469352	0.3986665	0.4405795	0.3914530	0.3842127	0.3689892
cg00222842	0.6148437	0.4362191	0.4042404	0.4771110	0.4866674	0.4959597
cg16593554	0.2038918	0.3920376	0.3736558	0.3490535	0.3363362	0.3341906
cg20401595	0.5719186	0.7091862	0.6823866	0.6993802	0.6828507	0.6651587
cg24594504	0.1508393	0.2349836	0.2103708	0.2511300	0.2531649	0.2396183
cg16531956	0.4975767	0.6621138	0.7249153	0.7177708	0.6584121	0.6396473
cg04920032	0.4266816	0.5914370	0.6316190	0.5653581	0.5528197	0.5307391
cg15481493	0.4360846	0.6108896	0.6736196	0.6325394	0.5893162	0.5647841
cg22009908	0.3610616	0.2160185	0.2115864	0.2447865	0.2478316	0.2196316
cg27167000	0.4338308	0.5422415	0.6445756	0.5701279	0.5798745	0.5279570
cg10473623	0.7341794	0.6048586	0.5669010	0.5595405	0.5676039	0.5314061
cg13822374	0.4323763	0.2876997	0.2505033	0.3198290	0.3311000	0.3184846
cg00600584	0.5723824	0.7578295	0.7886122	0.8181909	0.7583105	0.8115406
cg12402265	0.2312144	0.4120518	0.4149370	0.3499222	0.3536713	0.3274065
cg14651616	0.4480205	0.5865554	0.5997889	0.5632866	0.5880916	0.5361051
cg11180131	0.1742505	0.2643568	0.2615595	0.2548709	0.2708286	0.2493852
cg10737521	0.2031856	0.3783360	0.4453140	0.3650208	0.3646028	0.3852755
cg24261491	0.1216417	0.2119670	0.2017314	0.1784327	0.2001626	0.1769830
cg14599160	0.4059525	0.2697692	0.2278965	0.2680864	0.3009669	0.2450480
cg14639006	0.4464634	0.5515294	0.5913119	0.6124714	0.5692214	0.5513294
cg22006489	0.2073183	0.3396442	0.3363419	0.3116557	0.3261308	0.3101624
cg05888850	0.3468544	0.2355949	0.2023957	0.2509257	0.2517413	0.2440048
cg09189780	0.1522949	0.3090042	0.3038611	0.2890558	0.2874972	0.2547478
cg22293458	0.1776767	0.1134719	0.0752178	0.1219191	0.1186891	0.1101787
cg16095148	0.6818220	0.4980346	0.4664253	0.5287238	0.5816714	0.5475504
cg26802802	0.5253636	0.6516357	0.7010653	0.6474958	0.6261331	0.6196962
cg24567196	0.4668796	0.3035704	0.2641436	0.3062637	0.3287981	0.3441491
cg13601925	0.4033169	0.5348059	0.5932451	0.5600701	0.5391242	0.5074439
cg21873825	0.4158353	0.5750020	0.5881969	0.5720727	0.5421877	0.5144000
cg14873022	0.6178723	0.7634721	0.7532602	0.7847078	0.7840363	0.7367929
cg05705818	0.7684966	0.5832218	0.5876236	0.6419143	0.6320013	0.6560404
cg07475017	0.7309196	0.5006262	0.5058361	0.5515024	0.5788692	0.5803379
cg03224816	0.4362691	0.6271106	0.6626909	0.6663196	0.5968127	0.5806585
cg00533891	0.6455840	0.7389358	0.7911181	0.7534914	0.7461197	0.7534175
cg16612625	0.4854196	0.6588498	0.6981393	0.7192946	0.6620035	0.6141449
cg07229212	0.4194714	0.5454101	0.5822809	0.5352863	0.5321337	0.5315852
cg16628676	0.3295734	0.4987997	0.5750883	0.5321701	0.5117185	0.4509165
cg26728709	0.2205881	0.3466047	0.3272361	0.2929321	0.3932421	0.2753746
cg21342350	0.2681917	0.4226093	0.4050299	0.3687623	0.3941362	0.3462323
cg12975130	0.3821538	0.5095593	0.5278624	0.4535054	0.5006535	0.4513136
cg25791430	0.4409906	0.6121578	0.6305777	0.6641600	0.6306107	0.5670212
cg04415310	0.7028592	0.8157134	0.8109932	0.8326750	0.8026343	0.7930977
cg11376045	0.2971705	0.4217423	0.4643261	0.4409004	0.4097524	0.3989569
cg09449447	0.4241180	0.3100947	0.2550791	0.3098486	0.3107004	0.3116784
cg04252589	0.7795745	0.6787864	0.6797388	0.6916308	0.6699259	0.6764485
cg02372435	0.4228435	0.5233727	0.5730007	0.5747740	0.5880541	0.5356118
cg23499392	0.3901237	0.5667748	0.5807903	0.5963740	0.5710484	0.5181406
cg13104906	0.4837369	0.6320437	0.6673038	0.6538496	0.6177854	0.5745510
cg13941306	0.3522501	0.5369445	0.5810797	0.5341675	0.4972483	0.4742529
cg22018084	0.4255057	0.6127336	0.6007395	0.6524935	0.6126947	0.5616226
cg10379921	0.3294980	0.4832160	0.4742857	0.4862976	0.4625505	0.4299621
cg10169653	0.5016978	0.3910560	0.3306782	0.3809896	0.3948770	0.4070100
cg03233896	0.3962847	0.5272101	0.5735416	0.5669191	0.5503609	0.5298923
cg02408464	0.4123510	0.2740548	0.2127651	0.2777312	0.3083706	0.2914911
cg17976191	0.1970273	0.3300831	0.3799548	0.4840089	0.4618176	0.3594992
cg11945474	0.4670594	0.6306834	0.6753304	0.7073343	0.6797905	0.5842046
cg14110690	0.4710193	0.6525546	0.6673236	0.6676280	0.6604738	0.5861037
cg01880148	0.1965198	0.3199702	0.3055640	0.2849597	0.3730507	0.2722410
cg05019914	0.4096442	0.5468580	0.5378432	0.5865714	0.5750850	0.5104642
cg20800004	0.6097605	0.7148913	0.7699993	0.7481132	0.7648073	0.7063680
cg12397538	0.5370475	0.6387730	0.6777731	0.6560056	0.6522694	0.6186550
cg11107783	0.3675463	0.5695726	0.6020894	0.6596330	0.5407614	0.5112404
cg17458910	0.1567848	0.2657821	0.2664955	0.2310390	0.2304081	0.2149532
cg05253759	0.3996530	0.5231613	0.5404657	0.5147911	0.5590455	0.4842644
cg02244309	0.3796402	0.5607731	0.5866765	0.5361262	0.5084562	0.4931418
cg09451188	0.4703894	0.6362298	0.6470221	0.6823354	0.6475275	0.5756299
cg09548275	0.7495553	0.8367148	0.8549356	0.8574083	0.8445023	0.8141574
cg15170139	0.4975398	0.6566760	0.6912022	0.6393138	0.6308230	0.5931706
cg01425762	0.1482757	0.2445225	0.2612182	0.2588345	0.2751190	0.2182511
cg16501452	0.4835879	0.6118293	0.6445031	0.6432682	0.6365757	0.5752430
cg10295552	0.5924328	0.7400555	0.7911887	0.7533227	0.7618859	0.7233692
cg15787039	0.4274822	0.5472587	0.5777790	0.5643768	0.5801172	0.5461783
cg11010552	0.4404853	0.5715302	0.5638711	0.6531609	0.5996993	0.5427617
cg01874808	0.5053903	0.6453498	0.6950115	0.6805316	0.6738893	0.6303726
cg16153042	0.4234266	0.5989201	0.6243975	0.6001855	0.5992640	0.5381619
cg06947286	0.2599455	0.4075393	0.4343426	0.4235722	0.3924157	0.3498042
cg13969329	0.2685501	0.4031719	0.3955662	0.4300081	0.3922864	0.3606918
cg21756223	0.7601541	0.5343212	0.5307411	0.6245237	0.6372109	0.6372190
cg24838825	0.2215413	0.3251769	0.3365634	0.3656149	0.3950070	0.2974095
cg21327055	0.6437016	0.7388811	0.8034413	0.7946149	0.7932063	0.7562719
cg19880597	0.4931460	0.5861041	0.6992042	0.6488972	0.6493150	0.6196130
cg10207218	0.1423677	0.2958122	0.3027423	0.2418029	0.2405653	0.2375344
cg11198596	0.3869447	0.5300335	0.6124404	0.5672600	0.5713069	0.5156298
cg01863392	0.2545053	0.4208175	0.4425335	0.4023025	0.3838280	0.3627164
cg24794228	0.5716540	0.6885152	0.6517821	0.7404442	0.6707158	0.6932801
cg23542770	0.7169244	0.8067543	0.8413889	0.8306224	0.8080273	0.8029360
cg15780653	0.6394274	0.7482583	0.7678232	0.7337621	0.7371558	0.7195291
cg16356013	0.6279905	0.7463251	0.7283465	0.7851130	0.7794188	0.7494063
cg02524834	0.7315203	0.8005305	0.8294285	0.8096215	0.8262324	0.8140011
cg09837467	0.3977158	0.5955878	0.6044687	0.6351831	0.5937503	0.5354065
cg06991118	0.3973060	0.2765073	0.2478456	0.2584023	0.2965008	0.2633836
cg25306480	0.5724936	0.6993432	0.7065429	0.6697500	0.6851011	0.6564234
cg10996589	0.5950068	0.7162446	0.7230049	0.7242348	0.7089921	0.6940712
cg21962306	0.1827778	0.3093394	0.3099612	0.2822293	0.2850439	0.2702537
cg20637724	0.2776530	0.4122056	0.4240863	0.4263318	0.3860422	0.3717717
cg05139377	0.3418187	0.4450934	0.4577065	0.4625689	0.4502557	0.4523601
cg19560128	0.2370249	0.3433943	0.2975934	0.3759817	0.3711856	0.3044610
cg09180057	0.4540328	0.5790049	0.5667022	0.6496531	0.6304731	0.5497524
cg18718397	0.2441969	0.4061808	0.4370895	0.3744320	0.3860697	0.3403611
cg24603297	0.3955082	0.5779171	0.6116424	0.5753631	0.5642994	0.5340108
cg09298159	0.5862753	0.4503516	0.4450530	0.3917130	0.4225264	0.4346805
cg13699428	0.7939661	0.5741374	0.5320367	0.6328498	0.6490942	0.6659659
cg25311466	0.7556126	0.6523319	0.6071442	0.7034242	0.6681024	0.6817883
cg22464884	0.6661984	0.4923573	0.4342080	0.5167359	0.5550989	0.5685591
cg20759139	0.4298966	0.5833228	0.6117142	0.6229866	0.5992673	0.5306951
cg22649832	0.3992536	0.5450805	0.5532898	0.5751938	0.5189514	0.4921741
cg13214605	0.4382455	0.5601591	0.5761167	0.6151515	0.5836754	0.5392082
cg06263351	0.6212951	0.7643855	0.7661406	0.7847451	0.7587730	0.7691031
cg03784258	0.6834611	0.4942233	0.4779306	0.4961896	0.4747618	0.4076778
cg27217350	0.6502877	0.5183115	0.4561257	0.5283290	0.5422054	0.5628162
cg22279260	0.3457481	0.5092444	0.5052730	0.4898374	0.4920392	0.4569040
cg20744163	0.5663142	0.6950470	0.6849340	0.7537015	0.6791902	0.6848287
cg01611175	0.4499588	0.5924989	0.6349284	0.6013033	0.6138511	0.5519997
cg16251489	0.2600345	0.3888377	0.4150646	0.4149466	0.3758214	0.3536847
cg17254383	0.5812517	0.6914396	0.7282064	0.7154099	0.7240511	0.6900219
cg24536818	0.2276250	0.4143807	0.4506478	0.4686190	0.4223095	0.3744515
cg21052869	0.4910502	0.3559334	0.3224897	0.3535640	0.3885868	0.3895752
cg03303585	0.5020082	0.6326119	0.6861027	0.6982546	0.6670006	0.6286075
cg15527431	0.4915788	0.3654088	0.3185913	0.3950618	0.3771290	0.3885139
cg25960366	0.4142117	0.5446142	0.5815861	0.5980945	0.5422269	0.5237819
cg01530214	0.1855395	0.2584416	0.2604393	0.3562406	0.2953613	0.2789486
cg06857441	0.5907391	0.6922961	0.7650689	0.7049743	0.6822895	0.6815032
cg00913104	0.3111399	0.4300893	0.4720123	0.4495008	0.4524530	0.3859709
cg07151737	0.2167664	0.4107608	0.4211301	0.4050540	0.3846335	0.3399208
cg26355552	0.6642839	0.7521061	0.7962442	0.7895472	0.7450499	0.7555136
cg24020890	0.4825303	0.6035233	0.6241931	0.6445648	0.6631914	0.6120673
cg18441959	0.5346659	0.4042601	0.3473578	0.4437945	0.4269864	0.4324879
cg21856784	0.6884727	0.5580159	0.5101720	0.6189674	0.5444685	0.5733283
cg20639618	0.6912951	0.7732079	0.8198661	0.8375316	0.7917627	0.7816826
cg10968849	0.4507202	0.6043281	0.6644486	0.6156703	0.6101682	0.5626107
cg10902549	0.5483951	0.4200828	0.3685691	0.4538747	0.4369624	0.4367360
cg05341932	0.4069734	0.5918120	0.6187378	0.5870363	0.5818877	0.5262689
cg24982532	0.7924643	0.7070464	0.6619513	0.7288566	0.6831396	0.7286935
cg12172721	0.2640305	0.3841529	0.4128804	0.4469989	0.4037725	0.3441027
cg25984701	0.7014807	0.7795911	0.7993461	0.8111256	0.8134065	0.7656292
cg23110898	0.4094474	0.5960163	0.6251437	0.6398118	0.5702936	0.5361039
cg27526617	0.6588600	0.4879125	0.4187201	0.4700739	0.5432588	0.5297890
cg18922941	0.3826113	0.5159041	0.5442458	0.5651436	0.5488857	0.4943648
cg10148801	0.6361433	0.5095911	0.4818840	0.5361751	0.5372039	0.5331397
cg15650719	0.5212789	0.6978165	0.7301749	0.7039078	0.7133078	0.6816673
cg24163210	0.4004034	0.5365309	0.5620805	0.5416946	0.5089764	0.5279214
cg10687730	0.2227942	0.3250748	0.3386689	0.3679026	0.3692906	0.3360141
cg26932252	0.6221991	0.7476578	0.7674782	0.7359956	0.7253314	0.7198628
cg13712183	0.4426184	0.5696978	0.5604833	0.6136159	0.5674919	0.5639828
cg18009493	0.3349400	0.4687732	0.4808046	0.5481899	0.5100499	0.4393659
cg19734190	0.3837199	0.5701549	0.5923258	0.6223129	0.5989287	0.4982521
cg25310780	0.4265266	0.6097942	0.6585058	0.6781061	0.6263545	0.5696400
cg23093939	0.2545126	0.1678902	0.1505932	0.1751537	0.1841257	0.1658012
cg20712856	0.2916683	0.4297781	0.4663886	0.4790688	0.4563363	0.4208790
cg19111086	0.3623584	0.4961146	0.5168268	0.4972982	0.4912306	0.4747455
cg04119729	0.4884234	0.3754551	0.3183895	0.3184824	0.3782514	0.3676915
cg11099946	0.4215078	0.5654517	0.6135308	0.5608195	0.5381654	0.5038121
cg20414443	0.7391932	0.4900055	0.4471574	0.5578251	0.6013324	0.5600562
cg13100962	0.3991182	0.5255347	0.5815013	0.5841580	0.5367147	0.4893594
cg03857453	0.6259507	0.7256877	0.7762062	0.7568439	0.7642634	0.7271246
cg03732020	0.6045711	0.7338122	0.7536854	0.7659413	0.7481244	0.7051588
cg14974572	0.3198777	0.5047922	0.5661861	0.5329980	0.5190298	0.4504748
cg18825531	0.2300307	0.3918868	0.4474530	0.3971003	0.3889662	0.3481304
cg21500174	0.3337706	0.4714843	0.4913268	0.5209222	0.4546274	0.4283633
cg17038235	0.5100768	0.6669996	0.6479087	0.7090095	0.6564340	0.6693100
cg16936953	0.5155604	0.3862450	0.3478136	0.3115148	0.4014113	0.3611582
cg20606146	0.3572026	0.4944216	0.5019078	0.5267894	0.4888603	0.4569327
cg25371762	0.6223952	0.7190820	0.7649295	0.7532505	0.7840223	0.7229805
cg24873093	0.4819520	0.6012465	0.6390393	0.6580620	0.6264085	0.5786678
cg07580832	0.6563409	0.7367236	0.7902799	0.7041221	0.7440295	0.7096578
cg23541265	0.2441500	0.3725174	0.3914701	0.3541130	0.3829807	0.3220269
cg03779937	0.4787750	0.6409380	0.6998656	0.6570437	0.6393991	0.6183363
cg15396830	0.5455836	0.4214407	0.3511677	0.3506417	0.4040799	0.3784760
cg04843627	0.6213820	0.7383195	0.7659186	0.7504478	0.7147925	0.6970076
cg16305231	0.2178853	0.3102762	0.3609529	0.3203580	0.3681102	0.3147392
cg26781701	0.5789304	0.6726077	0.7131971	0.6988726	0.6798499	0.6691627
cg10670430	0.4229995	0.5507989	0.5795934	0.5650113	0.5615945	0.5499140
cg16998603	0.6352610	0.4691946	0.4404424	0.5089798	0.5210564	0.5064025
cg20869844	0.1429766	0.2083439	0.2077901	0.2785552	0.2565171	0.2058509
cg06541968	0.5632109	0.6920134	0.7238209	0.7544474	0.7086232	0.6746008
cg10689504	0.3668786	0.5359685	0.5962195	0.6044346	0.5401424	0.4983187
cg25954028	0.1100022	0.2206823	0.2500549	0.1995083	0.2148536	0.1840788
cg24819596	0.5573809	0.7366504	0.7194365	0.7440136	0.7389694	0.6940561
cg09807374	0.2912826	0.4078615	0.4373308	0.4745556	0.4438838	0.3968914
cg23468002	0.08504311	0.17863572	0.20943692	0.12024737	0.22498310	0.18046244
cg05113787	0.3440680	0.4492892	0.4773429	0.4744623	0.5367664	0.4475558
cg22914291	0.6046086	0.7665901	0.7840009	0.7849734	0.7578514	0.7263108
cg14758788	0.3985624	0.5376725	0.5657119	0.5968577	0.5285892	0.5311572
cg11337628	0.5827040	0.6978999	0.7022175	0.7703268	0.7313335	0.7086403
cg16047291	0.5225636	0.6354429	0.6644017	0.7478829	0.6890800	0.6273274
cg14197032	0.2737373	0.3948331	0.4273507	0.4138634	0.4061864	0.3803508
cg22732167	0.4655970	0.6311678	0.6855076	0.6441710	0.6260398	0.5875073
cg07907474	0.4041284	0.3023099	0.2268543	0.3096922	0.3012192	0.3061767
cg25828963	0.4806799	0.5864590	0.5933555	0.6040679	0.5948448	0.5870769
cg24115827	0.1588469	0.2475349	0.2841499	0.2989228	0.2619319	0.2415619
cg24610399	0.3722464	0.5224255	0.5613197	0.5470221	0.5076673	0.4841259
cg22320071	0.1832046	0.3687454	0.4161304	0.4233968	0.4076247	0.3169287
cg15741887	0.1680355	0.2623488	0.3072253	0.3331296	0.2561480	0.2726815
cg25201165	0.3728041	0.4986688	0.4746529	0.5583418	0.5533441	0.4809806
cg03452168	0.3132015	0.4498651	0.4616178	0.4504175	0.4328799	0.4055580
cg27579313	0.3737677	0.4663499	0.5129750	0.5114257	0.5087660	0.4652391
cg09157051	0.2780232	0.1715739	0.1433453	0.1544163	0.1850339	0.1792558
cg25629500	0.3471733	0.4975401	0.5562287	0.4579649	0.4727930	0.4516874
cg26281352	0.3311475	0.4973673	0.5487918	0.5138669	0.5296275	0.4529775
cg20474450	0.5004807	0.6320396	0.7256588	0.6739754	0.6961858	0.6619462
cg00783877	0.6938742	0.7761768	0.8433979	0.7870223	0.8065612	0.7868496
cg27048067	0.6005051	0.6733105	0.8168203	0.6769948	0.7455825	0.7217915
cg27144670	0.5701495	0.6675905	0.6971979	0.6867406	0.6782323	0.6477976
cg24573175	0.5269427	0.3815239	0.3131982	0.3643408	0.4112388	0.4145370
cg08553467	0.1876250	0.2780078	0.3048172	0.2978386	0.2681446	0.2747799
cg10253847	0.2310752	0.3413028	0.3728349	0.2376892	0.3272121	0.3081013
cg02141397	0.2183210	0.3654846	0.3535710	0.4266901	0.4016603	0.3527620
cg12010464	0.4157739	0.5475527	0.5674477	0.5851837	0.5741151	0.5168501
cg25668172	0.2243334	0.3119848	0.3134039	0.3469164	0.3826510	0.3276140
cg14507310	0.3341424	0.2539430	0.2200767	0.1950758	0.2248382	0.2238511
cg08443549	0.4855637	0.6241391	0.7355149	0.6470208	0.6769936	0.6519865
cg01834776	0.1880960	0.2944581	0.3018530	0.3252837	0.2735182	0.2682855
cg09952059	0.2721657	0.4340038	0.4424397	0.4306073	0.4043749	0.4028234
cg27112429	0.4298602	0.5320989	0.5788544	0.5738884	0.5521994	0.5477092
cg08787832	0.4433617	0.3241443	0.2609843	0.2920423	0.3418217	0.3218096
cg07853397	0.4874853	0.6188224	0.6250458	0.6560749	0.6208727	0.5902775
cg22800543	0.4227462	0.5490787	0.6182688	0.5848199	0.5510673	0.5131728
cg26077615	0.6279337	0.7642291	0.7959865	0.7714116	0.7809481	0.7433240
cg07091500	0.3306948	0.5159522	0.5604711	0.5188471	0.5244283	0.4726145
cg05514853	0.5129670	0.6181198	0.6665618	0.6700589	0.6519639	0.6102097
cg00744431	0.3121708	0.4429616	0.4462321	0.4623994	0.4639458	0.4108815
cg10219223	0.5665226	0.6661465	0.6914294	0.6761746	0.6949500	0.6649651
cg21259657	0.4389913	0.5535599	0.5917383	0.6093006	0.5742156	0.5343883
cg13366903	0.3892552	0.2976056	0.1845910	0.1996687	0.2243083	0.2012627
cg27281690	0.3451652	0.4892195	0.5409849	0.4766287	0.4588630	0.4550011
cg16905966	0.3860243	0.5372855	0.5647741	0.5372300	0.5016124	0.4925699
cg03620325	0.4810260	0.6330063	0.7089662	0.7055197	0.6963814	0.6076135
cg12702794	0.5386809	0.6638141	0.6849300	0.7350382	0.6702648	0.6494532
cg06093201	0.9149532	0.8735693	0.8628448	0.8496951	0.8437274	0.8476338
cg09281145	0.4166646	0.5466274	0.5774475	0.5785175	0.5856915	0.5281686
cg10959209	0.3433083	0.5322643	0.5534394	0.5705853	0.5500701	0.4927629
cg04252928	0.6295559	0.7008990	0.7815041	0.6646187	0.7309672	0.6898719
cg23545799	0.2753210	0.4450623	0.4858388	0.5001148	0.4592754	0.4092314
cg13195895	0.2227992	0.3102305	0.3785955	0.3859571	0.3545986	0.3006240
cg25105984	0.4927086	0.6199451	0.6689010	0.6900824	0.6332391	0.5943691
cg05570258	0.2308965	0.1720979	0.1403344	0.1610299	0.1545438	0.1515272
cg24768137	0.8741780	0.8136706	0.8034173	0.7853273	0.7994326	0.8229935
cg07029024	0.5261718	0.6602493	0.7003486	0.6617624	0.7037656	0.6424356
cg10472537	0.4908942	0.6074903	0.6623103	0.6549725	0.6271273	0.5957255
cg00674004	0.4006351	0.4971292	0.5281890	0.5420160	0.5429218	0.4944911
cg12784307	0.4584071	0.5576109	0.6089041	0.6098787	0.5745835	0.5474955
cg04349839	0.4289020	0.6030998	0.6516245	0.6356031	0.6360800	0.5681321
cg08798317	0.3242340	0.2369848	0.1894701	0.2193406	0.2321536	0.2270126
cg05211862	0.3821814	0.5414694	0.5653135	0.6450758	0.5833995	0.5272126
cg06051311	0.2782351	0.2040385	0.1833256	0.1866394	0.1911144	0.1853559
cg16102825	0.2251097	0.3255878	0.3894478	0.3922781	0.3281226	0.3207003
cg20745590	0.3073250	0.4947089	0.5594625	0.5376178	0.5069888	0.4442278
cg05730486	0.4369832	0.5706373	0.5904563	0.6439119	0.6011366	0.5505314
cg09182455	0.5719397	0.6904765	0.7134855	0.7233682	0.7093590	0.6613995
cg11018363	0.3590485	0.2738709	0.1959302	0.2826497	0.2714314	0.2787531
cg15269394	0.5226799	0.6425185	0.7016005	0.6898939	0.6779213	0.6206806
cg05820066	0.4151040	0.5681560	0.6380373	0.6194853	0.5822610	0.5422279
cg13582028	0.3332435	0.4666093	0.4744924	0.4864234	0.4852336	0.4447078
cg00893849	0.6486385	0.7459092	0.7694203	0.7667756	0.7705989	0.7277256
cg18768136	0.5900955	0.4223671	0.3597454	0.3796529	0.4707014	0.4191961
cg18052511	0.3285700	0.2404402	0.2446743	0.1881241	0.2083255	0.2150349
cg13997680	0.3473976	0.4922623	0.5850030	0.4515267	0.5138490	0.5011564
cg20833901	0.2742520	0.3903846	0.4316158	0.3895888	0.3659535	0.3547702
cg19161559	0.4529849	0.5895257	0.6056430	0.6398507	0.5960423	0.5454821
cg00519750	0.4638069	0.6040397	0.6608233	0.6226835	0.5968235	0.5464703
cg27141517	0.3394249	0.4424280	0.4847631	0.4508293	0.4392440	0.4574945
cg05348871	0.5713220	0.4330993	0.4156759	0.3712403	0.4475448	0.4559404
cg13831483	0.8515472	0.7872628	0.7696465	0.7402625	0.7742268	0.7659648
cg21619702	0.3364226	0.4877222	0.5097324	0.4694537	0.4903799	0.4676486
cg16916535	0.3991785	0.5261235	0.5369767	0.5122289	0.5052631	0.4949151
cg04609257	0.5066996	0.6244300	0.6924590	0.6864455	0.6984154	0.6360652
cg27648858	0.9047280	0.8601850	0.8504967	0.8232963	0.8359542	0.8421340
cg03727015	0.1102618	0.2031285	0.2393662	0.2562261	0.2563063	0.2721707
cg13447009	0.4627744	0.5980832	0.6475675	0.5965104	0.5923188	0.5878063
cg04890724	0.1876861	0.2864049	0.2912229	0.3395322	0.3520958	0.2922243
cg23434428	0.5223419	0.6479883	0.7039429	0.6852292	0.6510731	0.6192101
cg15716241	0.4268347	0.5541647	0.5512289	0.5683558	0.5431483	0.5179714
cg25676030	0.3622550	0.5090508	0.6167374	0.6183527	0.6040116	0.5301300
cg04246236	0.5494554	0.6739282	0.6971462	0.6781496	0.6817283	0.6394091
cg24601404	0.4086230	0.5192304	0.5613238	0.5708304	0.5922154	0.5048765
cg13646880	0.6178253	0.7185707	0.7595529	0.7285186	0.7220665	0.7307922
cg24727480	0.2308892	0.3750926	0.4142985	0.4136317	0.3858481	0.3499917
cg19400179	0.3502473	0.4556014	0.4608262	0.5156560	0.5384669	0.4683930
cg20494738	0.8095337	0.8729953	0.8882558	0.8869664	0.8757863	0.8623553
cg25339841	0.3033595	0.2254923	0.2006217	0.1718911	0.1804549	0.1972744
cg03702209	0.3953246	0.5252851	0.5628537	0.5721816	0.5558615	0.5021104
cg15642438	0.5569705	0.6497290	0.7034459	0.6952867	0.6564380	0.6517870
cg12458763	0.3101485	0.2234990	0.2194307	0.1629647	0.1784745	0.1859488
cg23174662	0.6559306	0.4961733	0.4318839	0.4838411	0.5427472	0.5406445
cg19361800	0.3969184	0.5093062	0.5557970	0.5368598	0.5353823	0.5097931
cg05142445	0.4541376	0.5620216	0.6169431	0.6125290	0.5990489	0.5461876
cg08260245	0.6432733	0.7265646	0.8034703	0.7177187	0.7681990	0.7358692
cg24382698	0.3642618	0.4800958	0.5568656	0.5481960	0.4999031	0.4673212
cg13022891	0.6041893	0.7333002	0.7642114	0.7829610	0.7639312	0.7363123
cg12449685	0.2894612	0.3805081	0.3882131	0.4331445	0.3904034	0.3861792
cg23422774	0.3652735	0.5031292	0.5375938	0.5206849	0.4790377	0.4809518
cg17514528	0.3941203	0.4957978	0.5639656	0.5391097	0.5417299	0.4715688
cg00919028	0.4039253	0.5511743	0.5724130	0.6785034	0.6076027	0.5333181
cg24270398	0.4106662	0.5440962	0.5954241	0.6080213	0.5673376	0.5307237
cg15610170	0.2145242	0.3159358	0.3907691	0.3865569	0.3190334	0.3058043
cg15662381	0.5544497	0.6496601	0.6957131	0.7055914	0.7015134	0.6425383
cg07682160	0.5345530	0.6441995	0.6650812	0.7068002	0.6478457	0.6552337
cg00690343	0.5303638	0.6354000	0.6742007	0.6919016	0.6685015	0.6215475
cg09183671	0.7588684	0.6721327	0.6363864	0.6302142	0.6305575	0.6596124
cg16764781	0.5222874	0.6633873	0.7177286	0.7762699	0.6861725	0.7138888
cg03084920	0.4349182	0.5487166	0.6066369	0.6319288	0.5600386	0.5427614
cg06173520	0.3663373	0.5306103	0.6042547	0.5905335	0.5241390	0.5246156
cg26642703	0.5724758	0.6742954	0.7217917	0.7070712	0.6869002	0.6624624
cg07149267	0.8941215	0.8304321	0.8284208	0.7874874	0.8069215	0.8117326
cg26106055	0.4643864	0.5873445	0.5939271	0.6393567	0.6388327	0.5611608
cg24016523	0.5632228	0.6686391	0.7161230	0.7212818	0.7059632	0.6652779
cg01901274	0.5965015	0.7007728	0.7389149	0.7586765	0.7485575	0.7342622
cg25752864	0.1675888	0.2622363	0.3019398	0.3893226	0.2944890	0.2912005
cg25146434	0.4518329	0.5876461	0.6305605	0.6532088	0.6047772	0.5606285
cg12409074	0.3734892	0.4819497	0.5302004	0.5105247	0.4982336	0.4762717
cg14806614	0.3934664	0.5981643	0.6431673	0.6578758	0.6286175	0.5726894
cg13740867	0.4254369	0.5484884	0.6277863	0.5989019	0.5489482	0.5510901
cg00741986	0.6961486	0.5773337	0.5148138	0.5103824	0.5791901	0.5791117
cg00530720	0.2257818	0.3075341	0.3546740	0.3717915	0.3404620	0.3059128
cg24602621	0.6137369	0.7086864	0.7389186	0.7402293	0.7169553	0.7013911
cg05374956	0.4068984	0.5343289	0.5733893	0.5809390	0.5614803	0.5238247
cg01360622	0.3893889	0.5083903	0.5373198	0.5702016	0.5333897	0.5189810
cg09781552	0.5066356	0.6159530	0.6830135	0.6477918	0.6332363	0.6110459
cg02061820	0.3119390	0.5090362	0.5935391	0.5608924	0.5168487	0.4945594
cg19135247	0.7133377	0.7893535	0.7823940	0.8502745	0.8202192	0.7961010
cg23840027	0.4345154	0.5633466	0.6226716	0.6682850	0.6296811	0.5813202
cg14966901	0.2423216	0.3295961	0.3573823	0.3604913	0.3401548	0.3303130
cg05049335	0.2043548	0.3195352	0.3728190	0.3639928	0.3074902	0.3157562
cg20378408	0.3886511	0.5206326	0.5685939	0.5821348	0.5426579	0.5114927
cg21135033	0.1247650	0.1894933	0.2402865	0.2471375	0.2254077	0.1984057
cg14986890	0.5420411	0.6458509	0.6540457	0.6606034	0.6657098	0.6432958
cg16210842	0.1560955	0.2307902	0.2568724	0.3054352	0.2739505	0.2348920
cg20728768	0.2891164	0.4106799	0.4248661	0.5051288	0.4311296	0.4112379
cg18530645	0.6130068	0.7083677	0.6857184	0.7559304	0.7337373	0.7013284
cg23722588	0.1357289	0.1963299	0.2007782	0.2382367	0.2398287	0.1987585
cg04615865	0.1202924	0.1846425	0.1871756	0.2011319	0.2445348	0.1869456
cg06724236	0.5447561	0.6780111	0.7300602	0.7210998	0.7132131	0.6680743
cg25652701	0.1830970	0.2850292	0.3193380	0.3754797	0.3542179	0.2689777
cg15350922	0.5063835	0.6305219	0.6760450	0.6558829	0.6768896	0.6293433
cg25120849	0.1726862	0.2390874	0.2703569	0.3100995	0.2878424	0.2541320
cg20127859	0.2717558	0.4365648	0.5094649	0.5100803	0.4666942	0.4340757
cg16674514	0.5748591	0.6812738	0.7000791	0.7357217	0.7023793	0.6897187
cg10096215	0.2232549	0.3250343	0.3821430	0.4501783	0.3878542	0.3569614
cg11915444	0.5408586	0.6418494	0.7083004	0.6882149	0.6873015	0.6270199
cg25069807	0.8375743	0.8996648	0.9283799	0.9158384	0.9174596	0.9205314
cg06857116	0.3863310	0.5487447	0.6143490	0.6055908	0.5528847	0.5261447
cg26690511	0.3329614	0.4598016	0.5590476	0.5657604	0.5217260	0.4499939
cg01156663	0.4056872	0.3014458	0.1597322	0.2438695	0.2823289	0.2426186
cg11284147	0.3477493	0.4925732	0.5398733	0.5547722	0.5323240	0.4783564
cg25599677	0.3226872	0.4276701	0.4303783	0.5106245	0.4750388	0.4220957
cg27565185	0.3889047	0.4948817	0.5551453	0.5828485	0.5330069	0.4866113
cg03915901	0.2995259	0.4015274	0.4440721	0.4688849	0.4338596	0.4104729
cg09889848	0.5124985	0.3940273	0.3402318	0.2885825	0.3413920	0.3520924
cg02971209	0.2258394	0.3343683	0.4174933	0.3961968	0.3552532	0.3416541
cg20056213	0.3203817	0.4134528	0.4623634	0.4806309	0.4756226	0.4366479
cg25945642	0.3515182	0.4963045	0.5944704	0.5851116	0.5661188	0.4848128
cg04397884	0.3844272	0.4884822	0.5640582	0.5714105	0.5280469	0.4984048
cg23664795	0.4231652	0.5633191	0.6161556	0.6736165	0.6250445	0.5695263
cg13378649	0.4066754	0.5081063	0.5963793	0.6098924	0.6281098	0.5750787
