# Supplementary material for: DNA methylation of hematopoietic stem/progenitor cells from donor peripheral blood to patient bone marrow: implications for allogeneic hematopoietic stem cell transplantation
Source: Clin Exp Med. 2023 Apr 7;23(8):4493–510. doi: 10.1007/s10238-023-01053-w (PMC10725404; doi:10.1007/s10238-023-01053-w)
Supplement: Supplementary file 6 — Supplementary file6 (XLSX 339 KB) [file 10238_2023_1053_MOESM6_ESM.xlsx]

## Sheet: DMGs_t1VSt0
Supplementary Table S4
DMGs between all grouped T0 vs all grouped time points
row.names	chr	pos	Islands_Name	Relation_to_Island	UCSC_RefGene_Group	logFC	P.Value	UCSC_RefGene_Name
cg06753439	chr6	33245488	chr6:33244677-33245554	Island	1stExon	2.45989	1.49983e-11	B3GALT4
cg02202721	chr1	156865043	chr1:156863415-156863711	S_Shore	5'UTR	1.16419	7.26252e-09	PEAR1
cg07732037	chr12	123707827		OpenSea	TSS1500	2.17272	1.74306e-08	MPHOSPH9
cg12418947	chr17	7255037	chr17:7254622-7255808	Island	TSS200	1.27153	1.87222e-08	KCTD11
cg06850189	chr2	235933057		OpenSea	5'UTR	0.829673	3.37323e-08	SH3BP4
cg13221624	chr22	47134912		OpenSea	TSS1500	0.823145	3.8686e-08	CERK
cg15499265	chr9	117157330	chr9:117160139-117161064	N_Shelf	TSS1500	1.21299	4.21676e-08	AKNA
cg13708298	chr6	24900051		OpenSea	5'UTR	0.754045	8.66881e-08	FAM65B
cg27360567	chr3	49941613	chr3:49940099-49940431	S_Shore	TSS1500	0.591633	8.89365e-08	MST1R
cg18064410	chr16	81031080		OpenSea	5'UTR	1.17739	1.29428e-07	CMC2
cg20240091	chr1	175044916	chr1:175048550-175048874	N_Shelf	5'UTR	0.88068	1.46856e-07	TNN
cg24707290	chr1	109421497	chr1:109419544-109420038	S_Shore	5'UTR	0.703697	1.54553e-07	GPSM2
cg12651065	chr19	12477259	chr19:12476049-12476372	S_Shore	TSS1500	0.619829	2.52018e-07	ZNF442
cg05147525	chr12	6717762	chr12:6715500-6715829	S_Shore	TSS1500	0.892926	3.10859e-07	CHD4
cg14072163	chr22	32026117	chr22:32026297-32026874	N_Shore	5'UTR	0.609397	3.13733e-07	PISD
cg05779272	chr9	33168018	chr9:33166700-33167934	S_Shore	TSS1500	0.722263	3.84861e-07	B4GALT1
cg02792446	chr1	228700887		OpenSea	TSS1500	0.939254	3.89694e-07	BTNL10
cg10946599	chr22	36761228		OpenSea	5'UTR	1.44365	3.94413e-07	MYH9
cg08712824	chr11	57092982	chr11:57091614-57092831	S_Shore	TSS1500	1.16526	3.989e-07	TNKS1BP1
cg17476193	chr22	50638317	chr22:50636305-50636997	S_Shore	TSS1500	0.617818	4.13894e-07	SELO
cg25602176	chr21	16421119		OpenSea	5'UTR	0.930173	4.49237e-07	NRIP1
cg00320216	chr11	128450029		OpenSea	5'UTR	1.02052	4.52965e-07	ETS1
cg13621184	chr19	7459697	chr19:7459779-7460376	N_Shore	TSS1500	1.1699	6.32383e-07	ARHGEF18
cg09244349	chr17	44290388		OpenSea	5'UTR	0.778027	6.35048e-07	KANSL1
cg10977734	chr6	30582416	chr6:30584885-30585677	N_Shelf	5'UTR	0.826142	9.39559e-07	PPP1R10
cg11533969	chr2	234828795		OpenSea	5'UTR	-0.927877	1.19331e-06	TRPM8
cg23306476	chr16	14012515	chr16:14013751-14014295	N_Shore	TSS1500	0.596418	1.25346e-06	ERCC4
cg14343062	chr10	50746568	chr10:50746634-50747329	N_Shore	5'UTR	1.24319	1.27864e-06	ERCC6
cg26261055	chr5	76247971	chr5:76249435-76250528	N_Shore	TSS1500	1.0113	1.35017e-06	CRHBP
cg27035734	chr12	86230557		OpenSea	TSS1500	0.607997	1.50878e-06	RASSF9
cg21575225	chr1	156073485		OpenSea	5'UTR	-0.659862	1.81115e-06	LMNA
cg25242306	chr13	74667131		OpenSea	5'UTR	1.09493	2.12169e-06	KLF12
cg02535219	chr16	11876908		OpenSea	TSS1500	1.08573	2.17628e-06	ZC3H7A
cg09083279	chr6	29454873		OpenSea	1stExon	0.724071	2.23855e-06	MAS1L
cg10045909	chr16	31075842	chr16:31075084-31075756	S_Shore	5'UTR	1.35598	2.23949e-06	ZNF668
cg21361021	chr20	30873618		OpenSea	5'UTR	2.03516	2.28232e-06	KIF3B
cg27131958	chr14	24611228	chr14:24610406-24611158	S_Shore	TSS1500	0.759134	2.32575e-06	FAM158A
cg23895495	chr7	47539837		OpenSea	5'UTR	0.704659	2.336e-06	TNS3
cg14119792	chr6	31021422		OpenSea	TSS1500	0.692623	2.55934e-06	HCG22
cg12551875	chr14	70105067		OpenSea	5'UTR	0.856882	2.76582e-06	SUSD6
cg26657111	chr2	209121310	chr2:209119881-209120309	S_Shore	TSS1500	0.654811	2.92945e-06	IDH1
cg21355059	chr4	48742912		OpenSea	5'UTR	0.748368	3.18373e-06	FRYL
cg09360041	chr1	94587905		OpenSea	TSS1500	-0.727752	3.37791e-06	ABCA4
cg14493336	chr2	65295115		OpenSea	5'UTR	0.761179	3.72822e-06	CEP68
cg22652406	chr11	63997668	chr11:63997662-63998412	Island	TSS200	0.680829	4.25589e-06	DNAJC4
cg10928075	chr14	69263032	chr14:69259612-69262900	S_Shore	TSS200	0.698252	4.56448e-06	ZFP36L1
cg07811498	chr22	42475450	chr22:42475474-42476094	N_Shore	TSS1500	0.768726	4.79822e-06	C22orf32
cg14978691	chr7	98978748		OpenSea	5'UTR	0.839399	5.05715e-06	ARPC1B
cg12110327	chr10	38264581	chr10:38265075-38265723	N_Shore	5'UTR	0.65479	5.35388e-06	ZNF25
cg02802073	chr19	13243586		OpenSea	5'UTR	1.36846	5.61637e-06	NACC1
cg23580000	chr16	50322156		OpenSea	1stExon	1.14455	5.71764e-06	ADCY7
cg08915615	chr1	27817311	chr1:27816342-27816853	S_Shore	TSS1500	0.690219	5.73733e-06	WASF2
cg05850769	chr14	88470085		OpenSea	TSS1500	-1.20522	6.30511e-06	GPR65
cg11184497	chr15	78384679		OpenSea	TSS1500	0.765021	6.40127e-06	SH2D7
cg00093058	chr16	717932	chr16:717931-719064	Island	TSS200	0.658376	7.10591e-06	RHOT2
cg10665488	chr11	796569	chr11:797640-798544	N_Shore	TSS1500	0.595909	7.20932e-06	SLC25A22
cg12585732	chr10	80920577		OpenSea	5'UTR	1.04724	7.25544e-06	ZMIZ1
cg15811427	chr19	52254222		OpenSea	5'UTR	0.889953	7.28728e-06	FPR1
cg10179949	chr1	159795589		OpenSea	TSS1500	0.731403	7.48693e-06	SLAMF8
cg00581063	chr1	11863389	chr1:11865462-11866566	N_Shelf	5'UTR	0.693109	7.55032e-06	MTHFR
cg04352139	chr19	17830048	chr19:17830104-17830646	N_Shore	TSS1500	0.902298	8.3809e-06	MAP1S
cg19901969	chr16	20877654		OpenSea	5'UTR	-0.860956	8.6462e-06	DCUN1D3
cg15410741	chr1	65363974		OpenSea	5'UTR	-0.970883	9.28437e-06	JAK1
cg05311629	chr9	35619332	chr9:35616980-35617324	S_Shelf	TSS1500	-0.862617	9.5238e-06	CD72
cg17079034	chr2	239047280	chr2:239048071-239048454	N_Shore	TSS200	-0.634781	9.58015e-06	KLHL30
cg03748032	chr14	74240816		OpenSea	5'UTR	0.643971	9.83131e-06	ELMSAN1
cg00052932	chr2	190539778	chr2:190539026-190539533	S_Shore	TSS1500	0.726752	1.02199e-05	ANKAR
cg24955642	chr19	39403745		OpenSea	TSS1500	0.954523	1.05857e-05	CCER2
cg16983486	chr11	8854244		OpenSea	5'UTR	-0.634653	1.07811e-05	ST5
cg16559268	chr6	143193224		OpenSea	5'UTR	0.874771	1.20566e-05	HIVEP2
cg06413165	chr14	65189412		OpenSea	5'UTR	-0.601771	1.29384e-05	PLEKHG3
cg05440559	chr1	94280591		OpenSea	5'UTR	-0.755998	1.29776e-05	BCAR3
cg23882019	chr8	23082951	chr8:23081956-23082975	Island	TSS1500	0.68629	1.31942e-05	TNFRSF10A
cg14634319	chr12	57030450	chr12:57028393-57028747	S_Shore	TSS1500	0.586125	1.37475e-05	BAZ2A
cg15908654	chr17	66484111		OpenSea	5'UTR	0.860657	1.39971e-05	PRKAR1A
cg20659764	chr17	25848004		OpenSea	5'UTR	0.839355	1.42615e-05	KSR1
cg09791324	chr1	154973945	chr1:154973250-154974358	Island	TSS1500	1.45849	1.47471e-05	ZBTB7B
cg00855661	chr4	39183530	chr4:39183823-39184225	N_Shore	TSS1500	0.790712	1.57431e-05	WDR19
cg04969921	chr2	224810714	chr2:224808923-224810219	S_Shore	TSS1500	0.709828	1.58436e-05	WDFY1
cg07103722	chr6	31370532	chr6:31370915-31371917	N_Shore	TSS1500	0.614314	1.61198e-05	MICA
cg15013475	chr19	7581414	chr19:7580824-7581415	Island	5'UTR	0.618154	1.61515e-05	ZNF358
cg26342454	chr4	10035262		OpenSea	5'UTR	-0.746908	1.75194e-05	SLC2A9
cg06523556	chr8	42623786		OpenSea	TSS200	-0.935869	1.78314e-05	CHRNA6
cg04332373	chr4	15779642	chr4:15779998-15780729	N_Shore	TSS1500	-1.01199	1.78761e-05	CD38
cg00720204	chr17	7607984	chr17:7608376-7608956	N_Shore	TSS1500	0.637758	1.90264e-05	EFNB3
cg20792206	chr15	66791435	chr15:66789933-66790248	S_Shore	TSS1500	0.764682	1.96758e-05	SNAPC5
cg21571466	chr1	159895591	chr1:159894329-159895398	S_Shore	TSS1500	0.610584	2.0563e-05	TAGLN2
cg08491125	chr15	89181942		OpenSea	TSS200	1.12301	2.2054e-05	ISG20
cg27539234	chr17	7218945	chr17:7218175-7218960	Island	TSS1500	0.838097	2.35345e-05	GPS2
cg19868593	chr6	31744816		OpenSea	5'UTR	1.10142	2.52083e-05	C6orf27
cg19477205	chr14	101525106		OpenSea	TSS1500	-0.628347	2.53392e-05	MIR154
cg18694169	chr6	28227079	chr6:28226979-28227483	Island	TSS200	0.872934	2.83753e-05	NKAPL
cg02834449	chr16	85786110	chr16:85783862-85785131	S_Shore	TSS1500	-0.702493	2.86073e-05	C16orf74
cg00614959	chr4	720870	chr4:724335-726070	N_Shelf	5'UTR	1.05966	2.93527e-05	PCGF3
cg25806055	chr16	57496439	chr16:57496476-57497038	N_Shore	TSS200	0.698335	3.04279e-05	POLR2C
cg06852192	chr2	61766604	chr2:61765406-61766091	S_Shore	TSS1500	0.660119	3.08325e-05	XPO1
cg11145648	chr3	196290300		OpenSea	5'UTR	0.92685	3.10541e-05	WDR53
cg09121269	chr14	74181427	chr14:74180518-74181264	S_Shore	TSS1500	0.757948	3.14443e-05	PNMA1
cg02830467	chr6	153018721		OpenSea	TSS1500	0.873196	3.16987e-05	MYCT1
cg25532702	chr1	156471610	chr1:156469617-156471060	S_Shore	TSS1500	0.595532	3.17585e-05	MEF2D
cg09195593	chr17	7745025	chr17:7745066-7748420	N_Shore	5'UTR	0.994908	3.24915e-05	KDM6B
cg22334880	chr6	30312818	chr6:30312837-30313419	N_Shore	TSS200	1.48903	3.26038e-05	RPP21
cg26020743	chr2	8469935		OpenSea	TSS1500	0.663735	3.33692e-05	LINC00299
cg17675492	chr11	62679111		OpenSea	5'UTR	0.800164	3.45069e-05	CHRM1
cg05129597	chr15	44970408		OpenSea	TSS1500	0.885486	3.46428e-05	PATL2
cg06967105	chr1	1104265	chr1:1098043-1100584	S_Shelf	TSS200	-0.867749	3.77691e-05	MIR429
cg23351469	chr11	12312148		OpenSea	5'UTR	-0.692439	3.80999e-05	MICALCL
cg14155397	chr15	66678782	chr15:66678895-66679963	N_Shore	TSS1500	0.890331	3.82552e-05	MAP2K1
cg21519973	chr12	8184676	chr12:8184964-8185616	N_Shore	TSS1500	0.588113	3.8535e-05	FOXJ2
cg20164016	chr1	175474471		OpenSea	5'UTR	0.750413	3.86225e-05	TNR
cg12449186	chr12	122232597	chr12:122230903-122232359	S_Shore	TSS1500	0.664555	3.94887e-05	RHOF
cg24427724	chr12	6234257		OpenSea	TSS1500	0.619481	4.02384e-05	VWF
cg25809059	chr15	90581649		OpenSea	5'UTR	1.01221	4.16253e-05	ZNF710
cg05332652	chr21	44783125	chr21:44782248-44782601	S_Shore	TSS1500	-0.887829	4.20483e-05	TCONS_00029157
cg01777403	chr14	77493382	chr14:77491938-77495276	Island	1stExon	0.909595	4.20783e-05	C14orf4
cg24154340	chr1	160682655		OpenSea	TSS1500	0.669244	4.22846e-05	CD48
cg15033153	chr3	128514015		OpenSea	5'UTR	0.598524	4.31152e-05	RAB7A
cg14059744	chr10	103800656		OpenSea	5'UTR	0.880556	4.40044e-05	C10orf76
cg01822145	chr17	17621774	chr17:17625605-17628500	N_Shelf	5'UTR	0.614034	4.63744e-05	RAI1
cg03218374	chr20	896981		OpenSea	TSS200	-0.726331	4.74355e-05	ANGPT4
cg05350607	chr1	151777000		OpenSea	5'UTR	-1.56134	4.76039e-05	LINGO4
cg16536918	chr20	3065403	chr20:3063005-3064146	S_Shore	TSS200	0.625498	4.86661e-05	AVP
cg27398499	chr1	59043873	chr1:59042013-59043295	S_Shore	TSS1500	0.690214	5.15356e-05	TACSTD2
cg00966540	chr12	112785457		OpenSea	5'UTR	0.796464	5.22628e-05	HECTD4
cg09902908	chr9	96938320		OpenSea	TSS1500	0.730562	5.2272e-05	MIRLET7F1
cg27530093	chr19	41815095	chr19:41816025-41816350	N_Shore	TSS1500	0.73821	5.32318e-05	CCDC97
cg16522223	chr22	43400443		OpenSea	5'UTR	1.08539	5.4364e-05	PACSIN2
cg16736826	chr1	41951512		OpenSea	TSS1500	-0.629972	5.58042e-05	EDN2
cg05799962	chr16	31404385		OpenSea	TSS1500	-1.08465	5.60482e-05	ITGAD
cg12584718	chr7	100028402	chr7:100025804-100028002	S_Shore	1stExon	0.8872	5.6382e-05	MEPCE
cg16212587	chr1	28974583		OpenSea	TSS1500	0.774638	5.71742e-05	RNU11
cg26522946	chr10	70847350		OpenSea	TSS1500	0.650447	5.7483e-05	SRGN
cg12417689	chr17	259426	chr17:259754-260306	N_Shore	TSS1500	0.605013	5.75879e-05	C17orf97
cg23255694	chr11	65837220	chr11:65837254-65838649	N_Shore	TSS1500	0.596047	5.9563e-05	PACS1
cg04707327	chr14	50159532	chr14:50159667-50160424	N_Shore	TSS1500	1.01938	6.41317e-05	KLHDC1
cg10803218	chr5	177544994	chr5:177540207-177541234	S_Shelf	5'UTR	-1.11328	6.46606e-05	N4BP3
cg10552523	chr11	313478	chr11:315739-316539	N_Shelf	TSS1500	-1.07628	6.66466e-05	IFITM1
cg22096513	chr19	34919002	chr19:34919127-34919960	N_Shore	TSS1500	0.586922	6.6774e-05	UBA2
cg21777154	chr1	184396304		OpenSea	5'UTR	0.691117	6.74361e-05	C1orf21
cg11303839	chr7	75405967		OpenSea	5'UTR	-1.10073	6.94199e-05	CCL26
cg23124203	chr17	40398863		OpenSea	5'UTR	0.974943	7.11999e-05	STAT5B
cg15770702	chr17	43384845		OpenSea	5'UTR	0.629865	7.21094e-05	MAP3K14
cg10106284	chr2	16847988		OpenSea	TSS1500	-0.665939	7.84846e-05	FAM49A
cg11898695	chr6	42883504	chr6:42879279-42879623	S_Shelf	TSS1500	-1.07949	8.15362e-05	PTCRA
cg16380888	chr1	16563954	chr1:16563544-16563799	S_Shore	TSS1500	0.631137	8.18702e-05	C1orf89
cg11320084	chr1	185014181	chr1:185014369-185015220	N_Shore	TSS1500	0.712616	8.19277e-05	RNF2
cg01751802	chr19	11309639	chr19:11307495-11308276	S_Shore	TSS1500	0.664809	8.26041e-05	KANK2
cg03802185	chr7	101927846	chr7:101929503-101931089	N_Shore	TSS1500	1.32252	8.3508e-05	SH2B2
cg03227353	chr16	2301881	chr16:2301157-2301969	Island	TSS1500	0.940466	8.35224e-05	DCI
cg20656868	chr19	3177310	chr19:3178741-3179986	N_Shore	TSS1500	1.53832	8.36098e-05	S1PR4
cg13379236	chr4	110833808		OpenSea	TSS1500	0.672487	8.60717e-05	EGF
cg03609354	chr2	231750324		OpenSea	TSS1500	-1.82627	9.01725e-05	LOC151484
cg07616376	chr18	2980515		OpenSea	5'UTR	0.941217	9.30942e-05	LPIN2
cg27580568	chr1	14028183	chr1:14026481-14027200	S_Shore	5'UTR	0.610642	9.39525e-05	PRDM2
cg16677144	chr1	1790217		OpenSea	5'UTR	1.34499	9.51069e-05	GNB1
cg03272225	chr19	17957106	chr19:17958490-17958808	N_Shore	5'UTR	1.68406	9.81728e-05	JAK3
cg06941011	chr9	130541531		OpenSea	TSS1500	0.67251	0.000100359	SH2D3C
cg24702328	chr19	49929321	chr19:49931203-49931804	N_Shore	TSS1500	-0.658448	0.000101425	GFY
cg06812840	chr17	7492524	chr17:7492314-7492945	Island	1stExon	0.625561	0.000101727	SOX15
cg15831598	chr19	10215551	chr19:10216812-10217340	N_Shore	TSS1500	0.59126	0.000104213	PPAN
cg23604266	chr2	7101021		OpenSea	5'UTR	1.06252	0.000112508	RNF144A
cg12880295	chr7	47661289		OpenSea	TSS1500	-1.46817	0.000116462	LINC01447
cg20260140	chr17	18017367		OpenSea	5'UTR	-0.599339	0.000118651	MYO15A
cg16237031	chr6	149657288		OpenSea	5'UTR	1.16913	0.000119537	MAP3K7IP2
cg01794555	chr13	46742767		OpenSea	5'UTR	0.936545	0.00012043	LCP1
cg07236324	chr17	55986035		OpenSea	5'UTR	0.767658	0.000121004	CUEDC1
cg04705669	chr2	197451647		OpenSea	5'UTR	0.795392	0.000123804	HECW2
cg10866154	chr12	110266146		OpenSea	5'UTR	-0.580027	0.000130089	TRPV4
cg13424229	chr3	148581837		OpenSea	TSS1500	0.747395	0.000130786	CPA3
cg19319487	chr11	73232747		OpenSea	5'UTR	-0.624066	0.000131538	FAM168A
cg07238512	chr14	35746869		OpenSea	TSS1500	0.72781	0.00013423	PSMA6
cg23786580	chr7	43204506		OpenSea	5'UTR	0.643163	0.000135616	HECW1
cg12995384	chr6	151706546		OpenSea	5'UTR	0.882484	0.000137886	ZBTB2
cg01360119	chr7	150101760	chr7:150101906-150102968	N_Shore	TSS1500	0.786378	0.000138409	LOC728743
cg07337290	chr16	28505320	chr16:28502813-28503491	S_Shore	TSS1500	0.784009	0.000141019	APOB48R
cg13144999	chr19	8279245		OpenSea	5'UTR	-1.08736	0.000141088	CERS4
cg04765078	chr22	23165064		OpenSea	TSS1500	-0.920301	0.000145266	MIR650
cg04244985	chr19	55043845		OpenSea	TSS200	-0.737998	0.000145973	KIR3DX1
cg25165932	chr12	109025846		OpenSea	5'UTR	0.757143	0.000147006	SELPLG
cg03653801	chr1	9747772	chr1:9749295-9750228	N_Shore	5'UTR	1.06909	0.000149509	PIK3CD
cg17518776	chr6	34434842	chr6:34433411-34434371	S_Shore	5'UTR	-0.628292	0.000149898	PACSIN1
cg11094543	chr2	242238387		OpenSea	5'UTR	1.03127	0.000152676	HDLBP
cg24433685	chr3	132151724		OpenSea	5'UTR	0.939094	0.000152802	DNAJC13
cg23463310	chr11	65188784	chr11:65189463-65190295	N_Shore	TSS1500	0.900104	0.00015334	NEAT1
cg25837258	chr12	10102605		OpenSea	TSS1500	-1.29423	0.000153413	CLEC12A
cg22769105	chr12	54430771	chr12:54427025-54428709	S_Shelf	5'UTR	-0.745355	0.000155075	HOXC4
cg12196780	chr9	21335701	chr9:21335125-21335560	S_Shore	TSS1500	0.661437	0.000156077	KLHL9
cg18084948	chr4	95260140		OpenSea	5'UTR	0.804397	0.000160458	HPGDS
cg26715529	chr13	108877982		OpenSea	5'UTR	0.954669	0.000164413	ABHD13
cg03242417	chr18	42871675		OpenSea	5'UTR	-0.757158	0.000165464	SLC14A2
cg15800327	chr10	126417104		OpenSea	5'UTR	-1.06509	0.000165739	FAM53B
cg19287103	chr12	7055672	chr12:7053149-7053927	S_Shore	TSS200	0.999222	0.000167479	PTPN6
cg19097500	chr1	61542329	chr1:61542537-61542877	N_Shore	TSS1500	0.651454	0.000171753	NFIA
cg12073319	chr4	15965025		OpenSea	TSS200	0.724622	0.000172748	FGFBP2
cg07166409	chr2	97534057	chr2:97534100-97536270	N_Shore	5'UTR	0.803539	0.000173249	SEMA4C
cg00115288	chr11	705892	chr11:705794-706534	Island	TSS1500	0.588009	0.000174038	EPS8L2
cg01820192	chr21	44869762		OpenSea	TSS200	-0.591499	0.000176198	C21orf125
cg14074581	chr19	36232218	chr19:36231186-36232219	Island	5'UTR	0.750062	0.000177224	TMEM149
cg22309939	chr11	60196432		OpenSea	TSS1500	0.919935	0.000182677	MS4A5
cg25635314	chr22	37678241		OpenSea	TSS1500	0.679759	0.00018386	CYTH4
cg14182566	chr15	64126660	chr15:64125514-64126665	Island	TSS1500	0.719419	0.000190736	HERC1
cg13815597	chr11	15664136		OpenSea	TSS1500	0.648056	0.000192216	LOC102724957
cg11841826	chr3	16550437	chr3:16554327-16555413	N_Shelf	5'UTR	0.902442	0.000192399	RFTN1
cg14428237	chr1	198136929		OpenSea	5'UTR	0.844196	0.000195966	NEK7
cg14923289	chr6	52535675	chr6:52535714-52535988	N_Shore	TSS1500	0.691963	0.000196399	TMEM14A
cg15219347	chr19	17489311	chr19:17487895-17488125	S_Shore	TSS1500	0.84591	0.000200303	PLVAP
cg12610832	chr1	27894955	chr1:27894927-27895524	Island	5'UTR	0.593528	0.00022743	AHDC1
cg05995267	chr16	29822529	chr16:29823163-29823906	N_Shore	TSS1500	1.31251	0.000228058	PRRT2
cg14387854	chr2	182321282	chr2:182321761-182323029	N_Shore	TSS1500	-0.937022	0.000235355	ITGA4
cg25479708	chr17	8067759	chr17:8065909-8066494	S_Shore	TSS1500	0.598573	0.000236565	VAMP2
cg01970716	chr14	24867164	chr14:24868163-24868590	N_Shore	TSS1500	0.581472	0.000237972	NYNRIN
cg16875629	chr19	36389575	chr19:36389545-36389967	Island	5'UTR	0.699227	0.000247825	NFKBID
cg21195376	chr1	204449827		OpenSea	5'UTR	-1.33492	0.000248592	PIK3C2B
cg17011650	chr16	57770866	chr16:57769596-57769973	S_Shore	5'UTR	0.748793	0.000249582	KATNB1
cg04246167	chr3	58984465		OpenSea	5'UTR	0.617181	0.000252259	C3orf67
cg27279678	chr17	80164247		OpenSea	5'UTR	1.0232	0.000254223	CCDC57
cg21113478	chr3	36782467		OpenSea	TSS1500	0.711797	0.000255228	DCLK3
cg22888484	chr20	37075185	chr20:37075227-37075854	N_Shore	TSS200	0.961662	0.000258305	SNHG11
cg04771042	chr8	22411778	chr8:22408672-22409635	S_Shelf	5'UTR	-0.802343	0.000262742	SORBS3
cg16830870	chr12	95397608	chr12:95397382-95397611	Island	TSS200	0.620634	0.000268008	NDUFA12
cg12691330	chr6	159070656		OpenSea	TSS1500	1.06219	0.000269594	SYTL3
cg14861221	chr3	57743016	chr3:57741925-57742990	S_Shore	TSS200	0.645693	0.000269635	SLMAP
cg01612110	chr9	138967027	chr9:138966648-138967467	Island	5'UTR	0.824409	0.000274093	NACC2
cg21723812	chr19	48170736		OpenSea	5'UTR	-0.660615	0.000278575	GLTSCR1
cg09704422	chr8	135725874	chr8:135724770-135725552	S_Shore	TSS1500	0.629065	0.000278609	ZFAT
cg10356204	chr19	2255744	chr19:2250560-2253959	S_Shore	TSS1500	-1.14189	0.000283444	JSRP1
cg11185549	chr12	116996871		OpenSea	TSS1500	-0.762606	0.000290889	MAP1LC3B2
cg09081994	chr3	119011925	chr3:119012891-119013724	N_Shore	TSS1500	-0.942228	0.000292601	CDGAP
cg05944099	chr1	154601769	chr1:154599763-154600505	S_Shore	TSS1500	0.76197	0.000296248	ADAR
cg20555284	chr1	153861258		OpenSea	5'UTR	0.725218	0.000296776	GATAD2B
cg08963753	chr2	113934256		OpenSea	5'UTR	0.678301	0.000302043	PSD4
cg26825412	chr20	62681428	chr20:62679424-62680883	S_Shore	TSS1500	-0.811315	0.000303289	SOX18
cg01586330	chr9	140067764	chr9:140068792-140069082	N_Shore	TSS1500	0.606393	0.000310823	TMEM210
cg17078070	chr19	51220783	chr19:51220054-51220298	S_Shore	TSS1500	-1.08486	0.000311681	SHANK1
cg23244095	chr1	1476269	chr1:1476093-1476669	Island	TSS1500	0.82282	0.000313929	C1orf70
cg07141002	chr22	38201690	chr22:38200672-38201691	Island	1stExon	0.760598	0.000319771	H1F0
cg12378834	chr5	134646487		OpenSea	5'UTR	-1.23895	0.00032166	C5orf66
cg00719165	chr2	27603886	chr2:27603350-27604064	Island	TSS1500	0.709929	0.000328475	ZNF513
cg15693729	chr20	40201055		OpenSea	5'UTR	0.806424	0.000330849	CHD6
cg26255314	chr11	60869910		OpenSea	TSS200	0.746728	0.00033547	CD5
cg02221520	chr4	38859706		OpenSea	TSS1500	-1.62835	0.000339533	TLR6
cg05129039	chr11	64884495	chr11:64884115-64885448	Island	1stExon	0.700276	0.000343601	ZNHIT2
cg26650816	chr1	41129371	chr1:41131111-41131378	N_Shore	5'UTR	-0.982416	0.000349025	RIMS3
cg04990420	chr22	24824362	chr22:24819537-24820810	S_Shelf	5'UTR	0.61553	0.000350275	ADORA2A
cg22826986	chr8	11351507		OpenSea	TSS200	-1.65659	0.000351779	BLK
cg05787952	chr16	734667	chr16:729438-735815	Island	TSS1500	0.719316	0.000359816	JMJD8
cg03362871	chr22	50352912	chr22:50353596-50357215	N_Shore	TSS1500	-1.07352	0.000366268	PIM3
cg08945443	chr10	75193254		OpenSea	5'UTR	1.01871	0.000370286	ZMYND17
cg17333042	chr10	102822201	chr10:102820488-102822874	Island	5'UTR	-0.652202	0.000379069	KAZALD1
cg27576946	chr17	73893202	chr17:73892496-73893448	Island	TSS200	0.732039	0.000379862	TRIM65
cg12718985	chr2	139273777		OpenSea	5'UTR	0.955765	0.000384931	SPOPL
cg05924780	chr12	6745524		OpenSea	TSS1500	-0.712107	0.000386701	LPAR5
cg16091981	chr1	17634543		OpenSea	TSS200	0.716274	0.000387065	PADI4
cg23827805	chr5	40754778	chr5:40755537-40756257	N_Shore	5'UTR	0.730079	0.000388049	TTC33
cg06153917	chr7	150146792		OpenSea	TSS1500	-1.77278	0.000390735	GIMAP8
cg09809623	chr19	2544443	chr19:2543638-2543878	S_Shore	5'UTR	-1.56028	0.000394057	GNG7
cg21205978	chr22	36044151		OpenSea	TSS1500	0.995081	0.000396188	APOL6
cg08224291	chr2	239191960		OpenSea	5'UTR	-1.23637	0.00039708	PER2
cg10203922	chr4	145566200	chr4:145566242-145567413	N_Shore	TSS1500	-1.47576	0.000404032	HHIP
cg13821759	chr22	43092608	chr22:43088918-43089668	S_Shelf	5'UTR	-0.850299	0.000419471	A4GALT
cg26110898	chr3	58419937	chr3:58419176-58419818	S_Shore	TSS1500	0.607457	0.000420005	PDHB
cg09379146	chr3	156395056	chr3:156391811-156393607	S_Shore	5'UTR	0.849373	0.000421504	TIPARP
cg16476235	chr8	21771668	chr8:21769694-21770080	S_Shore	TSS1500	0.717446	0.000429414	DOK2
cg12729518	chr11	68747636		OpenSea	1stExon	-0.807998	0.000436812	MRGPRD
cg02630207	chr2	45839653	chr2:45838292-45838582	S_Shore	TSS1500	-1.36633	0.000437543	SRBD1
cg04499011	chr6	36972127		OpenSea	TSS1500	-1.23042	0.000443711	FGD2
cg02175489	chr11	15132665	chr11:15136058-15136545	N_Shelf	TSS1500	-1.2662	0.000446141	INSC
cg02520639	chr8	82021210	chr8:82023855-82024483	N_Shelf	5'UTR	-1.02211	0.000447872	PAG1
cg06323049	chr16	28943094		OpenSea	TSS200	-1.36521	0.000449541	CD19
cg09159285	chr1	6664134	chr1:6661776-6663844	S_Shore	TSS1500	0.736209	0.000476563	KLHL21
cg03224259	chr8	123801550		OpenSea	5'UTR	-1.62246	0.000489079	ZHX2
cg05281407	chr1	204285551		OpenSea	5'UTR	0.640563	0.000499787	PLEKHA6
cg15082918	chr11	66104153	chr11:66102024-66102279	S_Shore	TSS200	0.9651	0.000503131	RIN1
cg11042320	chr5	149534497		OpenSea	5'UTR	-0.600384	0.000513618	PDGFRB
cg05964212	chr3	48936979	chr3:48936041-48936457	S_Shore	TSS1500	0.939269	0.000516258	SLC25A20
cg14124646	chr10	103824453	chr10:103824894-103825778	N_Shore	TSS1500	0.726717	0.000519921	HPS6
cg16660220	chr11	46576948		OpenSea	5'UTR	-1.49155	0.00052785	AMBRA1
cg01838941	chr10	46993924	chr10:46992447-46993295	S_Shore	5'UTR	-0.623675	0.000530743	GPRIN2
cg01359757	chr5	66492864		OpenSea	TSS1500	-0.894489	0.00053428	CD180
cg02695343	chr12	6881595	chr12:6882855-6883184	N_Shore	TSS200	0.672871	0.000535039	LAG3
cg13318911	chr22	17747817		OpenSea	TSS200	-1.15866	0.000550934	CECR3
cg02821501	chr2	230931793	chr2:230932468-230933550	N_Shore	5'UTR	0.678191	0.000563092	SLC16A14
cg09773499	chr19	7766717		OpenSea	5'UTR	-0.842751	0.000567696	FCER2
cg13755157	chr11	33904715		OpenSea	5'UTR	0.722412	0.000567756	LMO2
cg19766988	chr19	10231711	chr19:10230162-10230682	S_Shore	TSS1500	-1.45658	0.000568015	EIF3G
cg04009887	chr5	148724516	chr5:148724888-148725325	N_Shore	TSS1500	0.840967	0.000571285	GRPEL2
cg11681959	chr20	43374369	chr20:43374349-43374890	Island	TSS200	0.582904	0.00057735	KCNK15
cg15355740	chr17	9725403		OpenSea	TSS200	-0.803995	0.000587084	GSG1L2
cg03744763	chr7	27184737	chr7:27182613-27185562	Island	TSS1500	0.959237	0.000588849	HOXA5
cg10670310	chr12	113494422	chr12:113494389-113495534	Island	TSS1500	0.672936	0.00059365	DTX1
cg15664905	chr19	44009429	chr19:44008014-44008893	S_Shore	TSS1500	0.65264	0.00059467	PHLDB3
cg07651914	chr7	100881986		OpenSea	TSS1500	0.645643	0.000599669	CLDN15
cg22905350	chr3	27401810		OpenSea	5'UTR	-1.46958	0.000601858	NEK10
cg10922280	chr16	68034227		OpenSea	TSS1500	0.60802	0.000602697	DPEP2
cg00134295	chr12	9269178		OpenSea	TSS1500	-0.761151	0.000614447	A2M
cg12506121	chr12	50238076	chr12:50236638-50236975	S_Shore	TSS1500	-1.40989	0.000621806	BCDIN3D
cg07836815	chr17	61778515	chr17:61776890-61778733	Island	TSS1500	0.869563	0.00062575	LIMD2
cg01530216	chr3	100328124		OpenSea	TSS1500	-0.757806	0.000641164	ADGRG7
cg13990947	chr9	19128801	chr9:19127179-19127880	S_Shore	TSS1500	0.64517	0.000642326	PLIN2
cg16654610	chr4	471390	chr4:467471-467839	S_Shelf	5'UTR	-1.1202	0.00066057	ZNF721
cg05445326	chr3	196065569		OpenSea	TSS1500	0.921062	0.000682035	TM4SF19
cg01053714	chr15	34631762	chr15:34629575-34630396	S_Shore	TSS1500	-0.93924	0.000694251	SLC12A6
cg15860235	chr4	2794188	chr4:2794494-2794875	N_Shore	TSS1500	-0.697628	0.000700956	SH3BP2
cg07544899	chr10	104479373		OpenSea	5'UTR	0.606822	0.000715639	SFXN2
cg17160384	chr5	68462743	chr5:68462675-68463214	Island	TSS200	1.14425	0.000728119	CCNB1
cg27284034	chr16	75252211		OpenSea	TSS1500	0.667204	0.000761157	CTRB1
cg14120436	chr15	52483498		OpenSea	5'UTR	0.910239	0.00076329	GNB5
cg11603350	chr8	87534931		OpenSea	5'UTR	-1.0568	0.000769212	CPNE3
cg01095518	chr6	655849	chr6:656409-657155	N_Shore	5'UTR	-0.82925	0.000772011	EXOC2
cg26724018	chr11	5716255		OpenSea	5'UTR	0.587992	0.000790677	TRIM22
cg00706994	chr11	59190310		OpenSea	1stExon	-1.22822	0.000797719	OR5A2
cg18452449	chr3	52260671		OpenSea	TSS1500	-0.984377	0.000814468	TLR9
cg07008355	chr11	1509062		OpenSea	TSS1500	-1.03438	0.000816527	MOB2
cg06288355	chr11	36589379		OpenSea	TSS200	-1.36939	0.000837172	RAG1
cg22012981	chr3	58522689		OpenSea	5'UTR	0.60531	0.000838314	ACOX2
cg17253051	chr7	24960922		OpenSea	5'UTR	-0.694093	0.0008508	OSBPL3
cg00490406	chr1	159046773		OpenSea	TSS200	1.11725	0.000874125	AIM2
cg04074908	chr6	44101190		OpenSea	5'UTR	-1.20177	0.000894786	TMEM63B
cg03460132	chr1	68198604		OpenSea	5'UTR	-0.816428	0.000918408	GNG12
cg16928994	chr2	178977002	chr2:178977078-178977828	N_Shore	TSS200	0.985467	0.000922198	RBM45
cg11227555	chr9	123691619	chr9:123690771-123691675	Island	TSS200	1.00163	0.0009337	TRAF1
cg17079738	chr3	187882141		OpenSea	5'UTR	0.737248	0.000949973	LPP
cg26593521	chr5	156594725		OpenSea	TSS1500	-1.40912	0.000953448	FAM71B
cg18008345	chr19	1096084	chr19:1094797-1095649	S_Shore	TSS1500	0.908552	0.000956363	POLR2E
cg19598514	chr11	442149		OpenSea	TSS200	0.60243	0.000977816	ANO9
cg21081878	chr21	38334730	chr21:38338384-38338904	N_Shelf	5'UTR	0.739141	0.000979002	HLCS
cg04545079	chr16	67599924	chr16:67595868-67597554	S_Shelf	5'UTR	-1.32616	0.000980974	CTCF
cg00664609	chr16	2198075	chr16:2198455-2199129	N_Shore	TSS1500	-1.24354	0.000992236	RAB26
cg02875645	chr1	26320225		OpenSea	5'UTR	-0.923704	0.0010254	PAFAH2
cg13672106	chr17	38984421		OpenSea	5'UTR	0.757135	0.00104098	TMEM99
cg26717206	chr10	45459700		OpenSea	5'UTR	-0.867607	0.00104914	RASSF4
cg11886670	chr7	20212522		OpenSea	5'UTR	0.596145	0.00105978	MACC1
cg10016973	chr6	53794529		OpenSea	TSS1500	-1.66216	0.0010691	LOC101927189
cg10985914	chr1	212769641		OpenSea	5'UTR	0.582146	0.00110331	ATF3
cg13833345	chr16	680979	chr16:682634-687106	N_Shore	TSS200	0.788031	0.00110331	WFIKKN1
cg19380361	chr15	85290890	chr15:85291079-85291697	N_Shore	TSS1500	0.819623	0.00112617	ZNF592
cg25250132	chr10	43704423		OpenSea	5'UTR	-0.714907	0.00112724	RASGEF1A
cg14519515	chr11	67033594	chr11:67033675-67034660	N_Shore	TSS1500	0.831161	0.00112816	ADRBK1
cg13482010	chr3	122703782		OpenSea	5'UTR	-1.58589	0.00114738	SEMA5B
cg13364558	chr5	115905922	chr5:115908397-115910792	N_Shelf	5'UTR	-1.49538	0.00116425	SEMA6A
cg20115037	chr1	204049586		OpenSea	5'UTR	-1.01349	0.00117528	SOX13
cg03125765	chr22	30686808	chr22:30685195-30685904	S_Shore	TSS1500	-0.761566	0.00120281	GATSL3
cg13577149	chr5	134783581		OpenSea	TSS1500	-1.41196	0.00123643	C5orf20
cg18395636	chr11	87908785	chr11:87908243-87908614	S_Shore	TSS200	-0.922158	0.00124114	RAB38
cg04083553	chr3	128778575		OpenSea	TSS1500	-1.25618	0.00124556	GP9
cg25623640	chr4	71532172		OpenSea	1stExon	-1.3876	0.00128258	JCHAIN
cg16341836	chr10	90641389	chr10:90639787-90640623	S_Shore	5'UTR	0.600934	0.00128263	STAMBPL1
cg13823565	chr6	151019722		OpenSea	5'UTR	-1.21969	0.00130291	PLEKHG1
cg09577144	chr17	76573499		OpenSea	TSS200	-0.912856	0.0013056	DNAH17
cg25925210	chr2	219576383	chr2:219575448-219576080	S_Shore	5'UTR	-0.747137	0.00132457	TTLL4
cg19602649	chr11	111250619		OpenSea	TSS1500	-1.34115	0.00134258	POU2AF1
cg01891260	chr22	22597869		OpenSea	TSS1500	-1.25471	0.00134517	VPREB1
cg09911480	chr2	101035029	chr2:101033606-101034296	S_Shore	TSS1500	0.627236	0.00137385	CHST10
cg04462378	chr11	71749760		OpenSea	5'UTR	0.612316	0.00138235	NUMA1
cg03302822	chr10	99928067		OpenSea	5'UTR	-1.19012	0.00139148	C10orf28
cg19951006	chr12	56732615		OpenSea	TSS200	0.581074	0.00139531	IL23A
cg03318573	chr14	57856465	chr14:57856944-57858351	N_Shore	TSS1500	-0.978838	0.00141275	NAA30
cg25764570	chr6	32407289		OpenSea	TSS1500	0.814518	0.00142255	HLA-DRA
cg22501143	chr1	21110436	chr1:21112708-21114121	N_Shelf	5'UTR	0.624783	0.00142317	HP1BP3
cg27154177	chr16	89043682		OpenSea	TSS200	-1.01623	0.00145831	CBFA2T3
cg10836167	chr5	178324449	chr5:178322713-178323538	S_Shore	5'UTR	-1.16835	0.00145974	ZFP2
cg21011133	chr2	25142198	chr2:25142472-25143689	N_Shore	TSS200	1.22223	0.00148882	ADCY3
cg14076294	chr19	3093114	chr19:3094671-3095055	N_Shore	TSS1500	-0.742094	0.00149789	GNA11
cg04126760	chr7	132299570		OpenSea	5'UTR	-0.661514	0.00150361	PLXNA4
cg09451188	chr13	45989144	chr13:45991974-45992591	N_Shelf	5'UTR	0.95218	0.00150897	SLC25A30
cg00280524	chr5	141487482	chr5:141488316-141488919	N_Shore	TSS1500	0.853917	0.00152909	NDFIP1
cg05524740	chr1	24225690	chr1:24229115-24229537	N_Shelf	5'UTR	0.646406	0.00153036	CNR2
cg07728579	chr15	83475013	chr15:83478366-83479273	N_Shelf	TSS1500	-1.16661	0.00155009	FSD2
cg03448202	chr1	203145064		OpenSea	TSS200	-1.05047	0.00156502	MYBPH
cg15035705	chr5	179159291	chr5:179159467-179160534	N_Shore	TSS1500	0.843213	0.00159724	MAML1
cg17863551	chr19	43856594		OpenSea	TSS1500	-0.954279	0.00160012	CD177
cg26781524	chr16	81272080		OpenSea	TSS1500	0.600999	0.00161295	BCMO1
cg02757667	chr2	179149472		OpenSea	5'UTR	0.646948	0.00161685	OSBPL6
cg06653052	chr19	1275167	chr19:1274469-1276358	Island	TSS1500	0.765826	0.00162477	C19orf24
cg01863392	chr8	28233035		OpenSea	5'UTR	1.03574	0.00168772	ZNF395
cg10489124	chr11	61159736	chr11:61159836-61160285	N_Shore	TSS200	0.894325	0.00172866	TMEM216
cg10193804	chr17	16876525		OpenSea	TSS1500	-0.836701	0.00172902	TNFRSF13B
cg06383163	chr8	139509073	chr8:139508795-139509774	Island	TSS200	-0.674556	0.00175176	FAM135B
cg00328720	chr8	28562890	chr8:28558588-28559960	S_Shelf	5'UTR	0.677553	0.00178185	EXTL3
cg08869654	chr6	22569205	chr6:22569584-22570705	N_Shore	TSS1500	-0.755493	0.00179492	HDGFL1
cg10466421	chr21	27010696	chr21:27011624-27012398	N_Shore	TSS1500	-0.872597	0.0018184	JAM2
cg20514725	chr17	8280342	chr17:8279753-8280109	S_Shore	TSS1500	0.789816	0.00183581	KRBA2
cg04811554	chr1	222913004		OpenSea	5'UTR	-0.665688	0.00183585	FAM177B
cg17149935	chr18	52538562		OpenSea	5'UTR	0.698553	0.00184766	RAB27B
cg11666924	chr1	109289079	chr1:109289018-109289822	Island	TSS1500	0.595886	0.00189489	STXBP3
cg24143221	chr6	31780526	chr6:31782872-31785190	N_Shelf	5'UTR	0.744959	0.00190339	HSPA1L
cg24585334	chr1	206260565		OpenSea	5'UTR	1.03115	0.001911	C1orf186
cg02597092	chr15	31523177		OpenSea	TSS200	-1.0758	0.00194166	LOC283710
cg25302646	chr1	173445043	chr1:173445978-173447105	N_Shore	TSS1500	0.964275	0.00208192	PRDX6
cg11847933	chr1	227130394	chr1:227127069-227128430	S_Shore	5'UTR	0.639339	0.00208502	CABC1
cg22530767	chr14	61787418	chr14:61787880-61789467	N_Shore	TSS1500	-1.09905	0.00209051	PRKCH
cg00374717	chr17	66303145		OpenSea	5'UTR	-0.804317	0.00210692	ARSG
cg07150145	chr1	47656137		OpenSea	TSS1500	0.651604	0.00211434	PDZK1IP1
cg24515746	chr12	113375961	chr12:113376185-113376493	N_Shore	TSS1500	0.623458	0.00211443	OAS3
cg05365532	chr19	55128350		OpenSea	TSS1500	0.659383	0.00213488	LILRB1
cg19476647	chr12	6492948	chr12:6492889-6493522	Island	TSS1500	-1.19209	0.00221694	LTBR
cg07830449	chr17	62075103		OpenSea	TSS1500	0.608948	0.00225244	C17orf72
cg25960366	chr9	71764492		OpenSea	5'UTR	0.74953	0.0022737	TJP2
cg25780972	chr4	68864551		OpenSea	TSS1500	-1.01185	0.00227756	TMPRSS11GP
cg08592707	chr17	56833076	chr17:56832961-56833986	Island	TSS200	0.756327	0.00229627	PPM1E
cg06857441	chr13	50141638		OpenSea	5'UTR	0.657334	0.00230422	RCBTB1
cg08396096	chr11	60928446	chr11:60928560-60929262	N_Shore	5'UTR	0.615682	0.00231288	VPS37C
cg05159623	chr16	22230029		OpenSea	5'UTR	-1.34182	0.0023274	EEF2K
cg15718932	chr1	89592725		OpenSea	TSS1500	0.631503	0.00238459	GBP2
cg14947116	chr7	148419973		OpenSea	5'UTR	1.03439	0.0024013	CUL1
cg09765245	chr2	101926154	chr2:101924364-101925357	S_Shore	TSS1500	0.909107	0.00243137	RNF149
cg13335070	chr8	97669706		OpenSea	5'UTR	0.900012	0.00244698	CPQ
cg12046819	chr10	52212492		OpenSea	5'UTR	-1.34029	0.00245228	SGMS1
cg20808613	chr15	89168305	chr15:89164376-89164952	S_Shelf	5'UTR	0.698173	0.00247264	AEN
cg00598259	chr8	53206831		OpenSea	5'UTR	-1.32157	0.00247581	ST18
cg03820148	chr6	37523234		OpenSea	TSS200	-0.669259	0.00253165	MIR4462
cg16687425	chr21	38778164		OpenSea	5'UTR	0.585608	0.00254641	DYRK1A
cg15929276	chr6	35687457		OpenSea	5'UTR	-0.905828	0.00258892	FKBP5
cg16504798	chr19	8643540		OpenSea	TSS1500	0.70403	0.00260535	MYO1F
cg10148801	chr5	126312517		OpenSea	5'UTR	-0.708033	0.00261721	MARCH3
cg23679819	chr18	13730665	chr18:13725979-13727370	S_Shelf	5'UTR	0.783276	0.00262607	RNMT
cg05638011	chr11	73691625	chr11:73693702-73694802	N_Shelf	5'UTR	0.692395	0.00268025	UCP2
cg15432831	chr1	155499927		OpenSea	5'UTR	-1.33009	0.0026861	ASH1L
cg00049664	chr16	66613334	chr16:66612749-66613412	Island	TSS200	0.995965	0.00276564	CMTM2
cg19908812	chr4	164253006	chr4:164252954-164253471	Island	5'UTR	-0.92658	0.00280651	NPY1R
cg20823481	chr4	185736247		OpenSea	5'UTR	0.751299	0.00281102	ACSL1
cg16160471	chr6	13296758		OpenSea	TSS1500	-0.703778	0.00281672	LOC100130357
cg27567544	chr19	19563039		OpenSea	5'UTR	0.66474	0.00282576	GATAD2A
cg04269510	chr6	167527544		OpenSea	5'UTR	-0.984811	0.00289038	CCR6
cg04264075	chr19	51876470		OpenSea	TSS1500	-0.819981	0.00294553	NKG7
cg25327212	chr18	6370499		OpenSea	5'UTR	-1.39493	0.00297725	L3MBTL4
cg14416311	chr9	89560881	chr9:89560584-89562647	Island	1stExon	-0.596441	0.00300736	GAS1
cg20606146	chr11	13708499		OpenSea	5'UTR	0.78833	0.0030849	FAR1
cg00659129	chr8	131414614		OpenSea	TSS1500	-0.709036	0.00310865	ASAP1
cg13010216	chr12	1068192		OpenSea	5'UTR	-0.96863	0.00318439	RAD52
cg16744438	chr11	118657127		OpenSea	5'UTR	0.75858	0.00319983	DDX6
cg15396830	chr4	90224479		OpenSea	5'UTR	-0.795315	0.00322311	GPRIN3
cg20405584	chr5	41870875	chr5:41869663-41870876	Island	TSS200	0.581915	0.00322349	OXCT1
cg14168009	chr7	3082006		OpenSea	5'UTR	0.590304	0.00325673	CARD11
cg19553402	chr22	50747014	chr22:50745415-50746125	S_Shore	TSS1500	-0.90383	0.00328296	PLXNB2
cg12488577	chr3	25707509	chr3:25705556-25706570	S_Shore	TSS1500	-0.744373	0.00331716	MIR4442
cg26886572	chr11	3009206	chr11:3012799-3014181	N_Shelf	5'UTR	0.842613	0.00332394	NAP1L4
cg02072170	chr3	194406190	chr3:194406440-194409045	N_Shore	TSS1500	0.627687	0.00333491	FAM43A
cg26781701	chr19	48247554	chr19:48246632-48247114	S_Shore	TSS1500	0.605531	0.0033354	GLTSCR2
cg10141019	chr11	790169	chr11:791953-792400	N_Shore	TSS200	0.916602	0.00336024	CEND1
cg20869844	chr7	140103726		OpenSea	TSS200	0.645965	0.00336755	RAB19
cg09522854	chr21	45773400		OpenSea	TSS200	-0.844032	0.00336785	TRPM2
cg01747693	chr4	10680021		OpenSea	5'UTR	-0.880294	0.00337646	CLNK
cg14945937	chr19	30162771	chr19:30164768-30165556	N_Shore	5'UTR	0.85827	0.00337975	PLEKHF1
cg03113653	chr15	52153536		OpenSea	5'UTR	-0.606189	0.00338245	TMOD3
cg20174472	chr20	61283288		OpenSea	5'UTR	0.719485	0.00342473	SLCO4A1
cg04041831	chr3	141130499		OpenSea	5'UTR	0.685171	0.00350326	ZBTB38
cg10908953	chr11	121322456	chr11:121322538-121323302	N_Shore	TSS1500	0.63429	0.00357601	SORL1
cg19750643	chr11	44795814		OpenSea	5'UTR	-0.595222	0.00358981	TSPAN18
cg05822888	chr17	46656892	chr17:46655215-46655604	S_Shore	TSS1500	-0.693208	0.00361174	HOXB4
cg03786808	chr17	41994384		OpenSea	TSS200	-0.88344	0.00369664	C17orf88
cg09929164	chr17	48423123	chr17:48422989-48423564	Island	TSS1500	0.62353	0.00371698	XYLT2
cg18879300	chr1	17446768	chr1:17445651-17446088	S_Shore	TSS1500	-0.605119	0.00378335	PADI2
cg01525376	chr1	32716212	chr1:32713918-32714186	S_Shelf	TSS1500	0.591654	0.00382428	LCK
cg17656939	chr6	152079424		OpenSea	5'UTR	-0.730415	0.00385836	ESR1
cg01419572	chr3	42894179		OpenSea	5'UTR	-0.608842	0.00386146	ACKR2
cg22107429	chr5	143191000		OpenSea	TSS1500	-0.829396	0.00394577	HMHB1
cg19268695	chr1	111743411	chr1:111746337-111747303	N_Shelf	TSS200	0.834452	0.00396687	DENND2D
cg10575547	chr6	42283846		OpenSea	5'UTR	0.630878	0.0039808	TRERF1
cg24158160	chr1	151693222	chr1:151693991-151694282	N_Shore	TSS1500	-0.781472	0.00399312	C1orf230
cg06599914	chr11	32915903	chr11:32913989-32915514	S_Shore	5'UTR	-0.591458	0.00400727	QSER1
cg15649236	chr17	46657504	chr17:46658948-46660003	N_Shore	TSS200	-0.972346	0.00403346	MIR10A
cg17222434	chr1	100215737		OpenSea	5'UTR	0.779945	0.00403492	FRRS1
cg14741870	chr6	30174091		OpenSea	5'UTR	-0.795271	0.00405368	TRIM26
cg07621224	chr7	50355506		OpenSea	5'UTR	0.709959	0.004061	IKZF1
cg26101277	chr17	32690412		OpenSea	TSS200	0.99013	0.00412551	CCL1
cg06219086	chr2	64871588		OpenSea	5'UTR	-0.919134	0.00418318	SERTAD2
cg20018086	chr10	50518670		OpenSea	5'UTR	0.601839	0.00420813	C10orf71
cg22673320	chr22	43509870	chr22:43505951-43506167	S_Shelf	5'UTR	-1.27853	0.00429358	BIK
cg19705564	chr14	105389886		OpenSea	TSS1500	-0.599226	0.00431407	PLD4
cg18696027	chr15	45002597	chr15:45003460-45004345	N_Shore	TSS1500	0.663746	0.00437147	B2M
cg08553467	chr3	128292922		OpenSea	5'UTR	0.706365	0.0043975	C3orf27
cg00580230	chr5	57756537	chr5:57755334-57756803	Island	TSS1500	-0.979727	0.00443806	PLK2
cg01888869	chr16	31366418		OpenSea	TSS200	0.625586	0.00446236	ITGAX
cg15566798	chr9	82439301		OpenSea	TSS200	-0.889097	0.00461806	LINC01507
cg07708487	chr16	89387014		OpenSea	5'UTR	-0.58429	0.00462233	ANKRD11
cg06080267	chr1	25943116	chr1:25942661-25943191	Island	TSS1500	0.636859	0.0046544	MAN1C1
cg25360761	chr19	35819943		OpenSea	TSS200	-0.783769	0.00467872	CD22
cg11798182	chr14	98444513		OpenSea	TSS200	0.843019	0.00474314	C14orf64
cg23816537	chr11	60634869		OpenSea	TSS200	-0.829511	0.00476485	ZP1
cg13974436	chr5	9402292		OpenSea	5'UTR	0.851117	0.00478276	SEMA5A
cg26680502	chr20	37433765	chr20:37434206-37435592	N_Shore	TSS1500	0.654913	0.00479812	PPP1R16B
cg01907206	chr2	201449632	chr2:201450526-201451027	N_Shore	TSS1500	-1.28638	0.00481526	AOX1
cg01369599	chr11	3854890		OpenSea	5'UTR	0.884869	0.00491774	RHOG
cg22353329	chr17	77814357	chr17:77812991-77819081	Island	TSS1500	0.617297	0.0050302	CBX4
cg17792843	chr10	26764523		OpenSea	5'UTR	0.96671	0.00505015	APBB1IP
cg04490349	chr7	5571608	chr7:5569062-5570594	S_Shore	TSS1500	1.11548	0.00508176	ACTB
cg13195895	chr1	147012788		OpenSea	TSS1500	0.677487	0.00520545	BCL9
cg10563268	chr11	64691834	chr11:64692060-64692496	N_Shore	TSS1500	0.613316	0.00525062	PPP2R5B
cg13664588	chr17	74557494	chr17:74553220-74553912	S_Shelf	TSS1500	0.644534	0.00531914	SNORD1A
cg07859439	chr2	197792757	chr2:197791390-197791599	S_Shore	TSS1500	0.883096	0.00533436	PGAP1
cg26818464	chr10	6618723	chr10:6621907-6622642	N_Shelf	5'UTR	0.586505	0.00533457	PRKCQ
cg20468868	chr18	43653534	chr18:43651796-43652455	S_Shore	TSS1500	0.591445	0.00542314	PSTPIP2
cg11873854	chr9	139642875	chr9:139640640-139640885	S_Shore	1stExon	-0.768488	0.00544173	LCN6
cg12489013	chr18	55298534	chr18:55297360-55297660	S_Shore	5'UTR	-0.606699	0.00551881	LOC100505549
cg08259261	chr4	89978400		OpenSea	TSS200	-0.891276	0.0055379	FAM13A
cg16732780	chr5	175969439	chr5:175969749-175971053	N_Shore	TSS200	1.14598	0.00564234	CDHR2
cg09182455	chr12	109116994		OpenSea	5'UTR	0.744482	0.00589726	CORO1C
cg09548638	chr5	148443744		OpenSea	TSS1500	-0.622938	0.00590049	SH3TC2
cg11018363	chr8	27941436		OpenSea	TSS200	-0.619661	0.00590908	NUGGC
cg02243785	chr1	82267931	chr1:82265998-82269048	Island	5'UTR	-0.591561	0.00591661	LPHN2
cg02585724	chr15	81116461		OpenSea	5'UTR	-1.13682	0.00592425	KIAA1199
cg27183188	chr17	26904121		OpenSea	TSS200	0.801982	0.00619933	ALDOC
cg01504447	chr13	31041221		OpenSea	TSS1500	-0.789131	0.00630402	HMGB1
cg19557723	chr19	38454085		OpenSea	5'UTR	0.759161	0.00636307	SIPA1L3
cg07737918	chr19	52324288		OpenSea	5'UTR	0.580687	0.00642897	FPR3
cg02774282	chr6	109615419	chr6:109611449-109612230	S_Shelf	TSS200	-0.870665	0.00646336	CCDC162
cg11010122	chr4	100868318	chr4:100867328-100868162	S_Shore	TSS1500	0.648497	0.00650726	DNAJB14
cg04144969	chr21	32769978		OpenSea	5'UTR	0.608788	0.00652022	TIAM1
cg18552439	chr8	22436119	chr8:22436295-22437076	N_Shore	TSS200	0.742628	0.00659416	PDLIM2
cg26121789	chr19	56123855	chr19:56125349-56128167	N_Shore	TSS1500	0.651851	0.00660536	ZNF865
cg16662477	chr17	33401430		OpenSea	5'UTR	0.705174	0.00667679	RFFL
cg07639828	chr9	35651143	chr9:35646744-35647265	S_Shelf	TSS200	-0.836697	0.00668845	SIT1
cg14873515	chr5	149887461		OpenSea	TSS1500	0.669895	0.0067833	NDST1
cg13172153	chr1	201391747		OpenSea	TSS1500	-0.875942	0.00687532	TNNI1
cg01660911	chr22	17082772	chr22:17083384-17083628	N_Shore	TSS200	-0.675394	0.00696338	psiTPTE22
cg25753024	chr11	67070913	chr11:67070807-67071801	Island	TSS200	1.18277	0.00708238	SSH3
cg18370778	chr12	64845191	chr12:64845599-64846314	N_Shore	TSS1500	-0.806163	0.00709272	TBK1
cg12658374	chr17	37323563	chr17:37321482-37322099	S_Shore	TSS1500	-0.728944	0.00713242	ARL5C
cg10997248	chr11	117699019		OpenSea	TSS1500	-0.63034	0.00716294	FXYD2
cg07107916	chr1	212457424	chr1:212457967-212459694	N_Shore	TSS1500	0.781402	0.00720671	PPP2R5A
cg26764799	chr10	94044301		OpenSea	5'UTR	-0.761835	0.00733195	CPEB3
cg17538104	chr1	167063150		OpenSea	TSS1500	-0.641516	0.00733248	DUSP27
cg08097359	chr19	50064054	chr19:50059574-50060175	S_Shelf	5'UTR	1.07816	0.00741655	NOSIP
cg20163056	chr19	5005982		OpenSea	5'UTR	0.616218	0.00744726	KDM4B
cg07506795	chr16	71523560		OpenSea	TSS1500	-0.651743	0.00750984	ZNF19
cg10132208	chr19	58545542	chr19:58545115-58545897	Island	5'UTR	-1.13057	0.00756792	ZSCAN1
cg10864298	chr2	169653226		OpenSea	5'UTR	-0.611205	0.00761107	NOSTRIN
cg17843212	chr1	42780390		OpenSea	5'UTR	0.782124	0.00772519	FOXJ3
cg15159247	chr19	2082122	chr19:2078162-2078511	S_Shelf	5'UTR	1.03962	0.00777812	MOBKL2A
cg10179964	chr12	2113874	chr12:2113343-2113881	Island	TSS200	0.779721	0.00787998	DCP1B
cg13646880	chr2	102685846		OpenSea	TSS1500	0.617723	0.00796532	IL1R1
cg19400179	chr3	108321607		OpenSea	5'UTR	0.633752	0.00811851	DZIP3
cg24452282	chr6	31542740		OpenSea	TSS1500	-1.27599	0.00813913	TNF
cg17123390	chr7	1569069	chr7:1570406-1571136	N_Shore	TSS1500	-0.669847	0.00816585	MAFK
cg23266840	chr8	66935244		OpenSea	5'UTR	-0.608976	0.00830928	DNAJC5B
cg25683631	chr1	20405033		OpenSea	5'UTR	-0.935456	0.00833226	PLA2G5
cg21972222	chr2	103035968		OpenSea	5'UTR	-0.697733	0.0090647	IL18RAP
cg16997375	chr22	24384944	chr22:24384134-24384405	S_Shore	TSS1500	0.611329	0.00910162	GSTT1
cg13964092	chr9	126773442	chr9:126773246-126780953	Island	TSS1500	-0.696194	0.00914865	LHX2
cg04947949	chr10	49892203		OpenSea	TSS1500	-0.773515	0.00915203	WDFY4
cg12449685	chr11	124768950		OpenSea	TSS1500	0.590503	0.00929681	ROBO4
cg19261479	chr21	44346079		OpenSea	TSS1500	-0.612481	0.00929912	ERVH48-1
cg07195438	chr21	39236351		OpenSea	5'UTR	0.846151	0.00930515	KCNJ6
cg15027815	chr1	202131184		OpenSea	TSS1500	0.587692	0.00949655	PTPN7
cg04402744	chr10	73078816	chr10:73078857-73079181	N_Shore	TSS200	0.582643	0.00973407	SLC29A3
cg18300998	chr15	52323904		OpenSea	5'UTR	0.72627	0.00982285	MAPK6
cg08285943	chr3	196377893		OpenSea	5'UTR	1.15617	0.010088	NRROS
cg25594515	chr4	185372240		OpenSea	5'UTR	0.627809	0.0101441	IRF2
cg03674955	chr17	38802153	chr17:38803944-38804703	N_Shore	5'UTR	0.658391	0.0101447	SMARCE1
cg02694489	chr17	7348399	chr17:7348274-7348830	Island	TSS200	-0.845443	0.0102342	CHRNB1
cg25191332	chr7	112062419		OpenSea	TSS1500	-0.844661	0.0102819	IFRD1
cg20778958	chr1	158534679		OpenSea	TSS1500	-0.858756	0.0104711	OR6P1
cg12691004	chr2	88352949	chr2:88354840-88355574	N_Shore	5'UTR	1.02788	0.01082	KRCC1
cg18286501	chr10	63213339	chr10:63212495-63213009	S_Shore	TSS200	-0.776636	0.0110249	TMEM26
cg01294868	chr12	15103680		OpenSea	5'UTR	0.7235	0.0110301	ARHGDIB
cg19700872	chr5	145895766		OpenSea	TSS200	-0.628772	0.011048	GPR151
cg18109874	chr19	14115611	chr19:14116532-14118017	N_Shore	5'UTR	0.648428	0.0111244	RFX1
cg21954684	chr2	64341404		OpenSea	5'UTR	0.85058	0.0112294	PELI1
cg09768455	chr4	39615040		OpenSea	5'UTR	-0.680495	0.0112902	SMIM14
cg06297391	chr16	616827	chr16:614792-615095	S_Shore	TSS1500	-0.619891	0.011352	NHLRC4
cg27096779	chr7	15726466		OpenSea	TSS200	-0.801872	0.0114232	MEOX2
cg03366884	chr17	8844506		OpenSea	5'UTR	-0.856304	0.0116081	PIK3R5
cg25721455	chr9	21031794	chr9:21031513-21031823	Island	TSS200	0.719282	0.0116206	HACD4
cg04794883	chr12	57387400		OpenSea	TSS1500	0.690683	0.0120967	GPR182
cg20238164	chr8	96086594	chr8:96085269-96085747	S_Shore	TSS1500	-0.732929	0.0121767	MIR3150B
cg23632995	chr9	130341480		OpenSea	TSS200	0.595144	0.0122468	FAM129B
cg26638520	chr19	18284045	chr19:18284521-18285023	N_Shore	TSS1500	-1.03939	0.0123253	IFI30
cg24859158	chr1	26605913	chr1:26606362-26606913	N_Shore	TSS1500	0.608774	0.0123813	SH3BGRL3
cg01587896	chr5	50678925	chr5:50678632-50679375	Island	TSS200	-0.642616	0.0124599	ISL1
cg16411445	chr21	40145923		OpenSea	TSS1500	-0.689543	0.012504	NCRNA00114
cg01659072	chr4	48136586		OpenSea	TSS1500	0.600342	0.0125772	TXK
cg00123055	chr8	55370951	chr8:55370170-55372525	Island	1stExon	-0.651616	0.0127666	SOX17
cg20316053	chr19	2241424		OpenSea	5'UTR	0.603551	0.012857	SF3A2
cg13300273	chr1	200842890	chr1:200842196-200843388	Island	1stExon	-1.1507	0.013043	GPR25
cg15821562	chr14	90083275	chr14:90085365-90085711	N_Shelf	5'UTR	0.680546	0.0132474	FOXN3
cg25510614	chr4	683772	chr4:682724-683079	S_Shore	TSS1500	0.585679	0.0132925	MFSD7
cg23467561	chr17	73841592		OpenSea	TSS1500	-1.20525	0.013305	UNC13D
cg01526089	chr17	3819390		OpenSea	1stExon	-1.15647	0.0136153	P2RX1
cg15391930	chr7	30504058		OpenSea	5'UTR	-0.970901	0.0136232	NOD1
cg00204465	chr17	73583945	chr17:73583838-73586337	Island	TSS200	-0.599238	0.013625	MYO15B
cg05786554	chr11	43942604		OpenSea	TSS200	0.593107	0.0136296	ALKBH3-AS1
cg02067535	chr3	196366191	chr3:196366394-196366919	N_Shore	TSS1500	-0.84263	0.0136697	LRRC33
cg12032415	chr17	19981530		OpenSea	5'UTR	0.597794	0.0136746	SPECC1
cg12396523	chr8	116680127	chr8:116681380-116681623	N_Shore	5'UTR	-0.687354	0.0138916	TRPS1
cg23963071	chr6	2901712	chr6:2903175-2903906	N_Shore	5'UTR	0.73627	0.0139974	SERPINB9
cg23265096	chr20	57582594	chr20:57581902-57582595	Island	TSS1500	-0.665416	0.0140485	CTSZ
cg15974642	chr10	91137622		OpenSea	TSS200	-0.641073	0.0145884	IFIT1L
cg07702098	chr7	1544360	chr7:1543280-1544399	Island	TSS1500	0.729088	0.0146875	INTS1
cg03572284	chr3	114816388		OpenSea	5'UTR	0.640844	0.014771	ZBTB20
cg05401069	chr18	21572634		OpenSea	TSS200	0.675848	0.0148036	TTC39C
cg02544380	chr1	206946134		OpenSea	TSS1500	-0.741873	0.0151404	IL10
cg07816074	chr4	8201560		OpenSea	5'UTR	-0.617089	0.0153578	SH3TC1
cg06453916	chr16	29690524		OpenSea	1stExon	-0.891154	0.0156725	QPRT
cg25607121	chr2	219745748	chr2:219744986-219745780	Island	1stExon	-0.698272	0.0157398	WNT10A
cg00349895	chr4	154073501	chr4:154074383-154075045	N_Shore	TSS1500	-0.825675	0.0159808	TRIM2
cg23451443	chr8	101349044		OpenSea	TSS1500	-0.939316	0.0161118	RNF19A
cg13544813	chr18	808631	chr18:811649-812709	N_Shelf	5'UTR	0.70726	0.0161355	YES1
cg04354393	chr17	33775963	chr17:33776553-33776888	N_Shore	TSS200	-0.808771	0.0164288	SLFN13
cg17349544	chr20	45179234		OpenSea	TSS200	-1.03215	0.0168029	OCSTAMP
cg20306694	chr12	51718251		OpenSea	TSS1500	0.619986	0.0170002	BIN2
cg07909285	chr8	106330885	chr8:106330518-106332120	Island	TSS1500	-1.04372	0.0171646	ZFPM2
cg24633978	chr2	176972581	chr2:176973427-176973718	N_Shore	1stExon	-0.915103	0.0172226	HOXD11
cg17275700	chr4	91049007	chr4:91048411-91049682	Island	5'UTR	-0.660434	0.0175557	FAM190A
cg24713204	chr19	57019373	chr19:57018743-57019506	Island	5'UTR	-0.799274	0.0176774	ZNF471
cg07328519	chr19	4064300	chr19:4064086-4067980	Island	5'UTR	0.639025	0.017697	ZBTB7A
cg24037916	chr12	118500439	chr12:118499103-118499473	S_Shore	TSS1500	-0.669752	0.018071	WSB2
cg16532400	chr7	150217056		OpenSea	5'UTR	0.877723	0.0181867	GIMAP7
cg05057720	chr14	38724675	chr14:38724254-38725537	Island	1stExon	-0.680277	0.0184208	CLEC14A
cg22924721	chr17	72527705		OpenSea	TSS200	0.89889	0.0185275	CD300LB
cg12427906	chr2	121018421		OpenSea	5'UTR	0.655196	0.0186301	RALB
cg17445342	chr4	164395512	chr4:164394674-164395062	S_Shore	TSS1500	0.598405	0.0191925	TKTL2
cg11601400	chr6	52859336	chr6:52859565-52859767	N_Shore	5'UTR	-0.760903	0.0192475	GSTA4
cg04391064	chr7	43797839	chr7:43797823-43798802	Island	TSS1500	-0.746352	0.0195392	BLVRA
cg14782372	chr5	139050204	chr5:139047905-139048235	S_Shore	5'UTR	-0.717911	0.0196384	CXXC5
cg03891590	chr10	21814313	chr10:21814786-21815716	N_Shore	5'UTR	-0.694689	0.0200302	C10orf140
cg05877109	chr14	23775794	chr14:23770512-23771902	S_Shelf	TSS1500	-0.75979	0.0203932	BCL2L2
cg05384467	chr17	49335242	chr17:49337102-49338583	N_Shore	5'UTR	0.639915	0.0204712	MBTD1
cg01987047	chr20	5590178	chr20:5591490-5591875	N_Shore	5'UTR	0.700813	0.0206082	GPCPD1
cg17536595	chr6	43612908	chr6:43612714-43613366	Island	1stExon	-0.783774	0.020696	RSPH9
cg22213391	chr1	200860537	chr1:200860076-200860576	Island	TSS200	-0.994001	0.0212212	C1orf106
cg15800282	chr11	67415829		OpenSea	5'UTR	-0.650068	0.0212837	ACY3
cg17860985	chr17	17379643	chr17:17380175-17380416	N_Shore	TSS1500	0.651083	0.0213054	MED9
cg08338281	chr12	56322667	chr12:56320739-56321628	S_Shore	TSS1500	0.640632	0.0215892	WIBG
cg13920886	chr21	22370438	chr21:22369423-22370582	Island	TSS200	-0.732023	0.0221093	NCAM2
cg12003394	chr17	56359527	chr17:56356374-56357013	S_Shelf	TSS1500	-0.811491	0.0222839	MPO
cg16048522	chr13	34184956		OpenSea	5'UTR	0.851143	0.0225484	STARD13
cg26413942	chr5	124081751		OpenSea	TSS1500	-0.922918	0.0225814	ZNF608
cg00730203	chr12	86907706		OpenSea	5'UTR	-0.66885	0.0228194	MGAT4C
cg24379812	chr2	74213392	chr2:74211214-74212314	S_Shore	TSS200	0.647483	0.0229008	TET3
cg07143083	chr7	70597921	chr7:70596228-70598382	Island	1stExon	-1.09894	0.0229676	WBSCR17
cg11940332	chr9	132044642		OpenSea	TSS200	0.841139	0.0233984	LOC101929331
cg20127859	chr8	144656271	chr8:144659745-144660635	N_Shelf	TSS1500	1.01051	0.0235151	C8orf73
cg16674514	chr17	42145043	chr17:42143654-42144096	S_Shore	TSS200	0.65201	0.0238686	LSM12
cg18418928	chr1	23953778		OpenSea	TSS200	0.743408	0.0239418	MDS2
cg15953602	chr8	75896720	chr8:75896528-75897116	Island	TSS200	-0.635863	0.0242123	CRISPLD1
cg14512326	chr9	86240166	chr9:86237966-86238536	S_Shore	5'UTR	0.749567	0.0243741	C9orf103
cg18147543	chr1	16276294		OpenSea	5'UTR	0.692944	0.0244184	ZBTB17
cg20241504	chr2	197028924		OpenSea	5'UTR	0.706832	0.02509	STK17B
cg10683341	chr4	39639289	chr4:39640156-39640923	N_Shore	5'UTR	-0.693144	0.0251149	C4orf34
cg00401972	chr16	66400404		OpenSea	TSS200	0.605393	0.0251184	CDH5
cg01692482	chr20	52198378	chr20:52198058-52198400	Island	1stExon	0.887062	0.0256903	ZNF217
cg23916780	chr2	48540893	chr2:48541252-48542587	N_Shore	TSS1500	0.676671	0.0258831	FOXN2
cg14856698	chr1	2135945	chr1:2136808-2137351	N_Shore	5'UTR	-1.00595	0.0259315	C1orf86
cg02820660	chr17	20224342	chr17:20223749-20225068	Island	TSS200	0.603646	0.0260304	CCDC144CP
cg16023545	chr2	237076726	chr2:237071794-237078762	Island	TSS200	-0.609147	0.0260805	GBX2
cg08441806	chr10	134599149	chr10:134597357-134602649	Island	1stExon	-0.679283	0.0266236	NKX6-2
cg18957078	chr5	134788128		OpenSea	TSS200	-0.754672	0.0270201	TIFAB
cg00008671	chr10	86087961	chr10:86088395-86088791	N_Shore	TSS1500	0.625534	0.0272402	FAM190B
cg15361750	chr19	47839132		OpenSea	TSS1500	0.815983	0.0278195	GPR77
cg16160311	chr10	21813951	chr10:21814786-21815716	N_Shore	5'UTR	-0.996555	0.0283406	SKIDA1
cg16247817	chr1	153747686	chr1:153747655-153748698	Island	TSS200	0.804695	0.0284997	SLC27A3
cg26336059	chr1	153958977		OpenSea	TSS200	-0.659826	0.0286742	RAB13
cg23974271	chr4	70625303		OpenSea	5'UTR	0.858131	0.0290236	SULT1B1
cg15068140	chr5	76147668		OpenSea	5'UTR	-0.692036	0.0292459	S100Z
cg14287557	chr15	40633232		OpenSea	TSS200	0.776867	0.0294403	C15orf52
cg12010784	chr22	23487588	chr22:23487368-23487970	Island	1stExon	-1.12353	0.0298216	RAB36
cg23474501	chr10	134902168	chr10:134901198-134902619	Island	5'UTR	-0.658565	0.029824	GPR123
cg24515352	chr6	52257884		OpenSea	5'UTR	0.719704	0.0299932	PAQR8
cg07603078	chr13	101237377	chr13:101240689-101241226	N_Shelf	5'UTR	-0.622683	0.0301823	GGACT
cg08122691	chr12	46378401		OpenSea	5'UTR	0.628951	0.0303229	SCAF11
cg05543049	chr3	173115741	chr3:173115404-173115775	Island	TSS1500	-0.800078	0.0303293	NLGN1
cg24365795	chr16	28506015	chr16:28509237-28509509	N_Shelf	1stExon	0.645417	0.0303295	APOBR
cg22750001	chr11	58981095		OpenSea	TSS1500	0.646577	0.0306098	MPEG1
cg07012823	chr6	155777070		OpenSea	TSS200	-0.6785	0.0307608	NOX3
cg08675225	chr14	58606095		OpenSea	5'UTR	0.720936	0.0310619	C14orf37
cg00199007	chr20	61583910	chr20:61583891-61584222	Island	TSS200	-1.15349	0.0312542	SLC17A9
cg26690511	chr3	155422103		OpenSea	TSS200	0.739716	0.0313571	PLCH1
cg00953201	chr13	30156486		OpenSea	5'UTR	-0.672383	0.0314734	SLC7A1
cg08037620	chr3	196006470		OpenSea	5'UTR	0.736763	0.0315771	PCYT1A
cg02022136	chr10	131265059	chr10:131264948-131265710	Island	TSS1500	0.583454	0.0316943	MGMT
cg07145284	chr11	66084631	chr11:66083572-66083782	S_Shore	TSS200	-0.855178	0.0318712	CD248
cg25011475	chr10	88517608	chr10:88515426-88517217	S_Shore	5'UTR	-0.782912	0.0321499	BMPR1A
cg24199006	chr10	106089203		OpenSea	5'UTR	0.666076	0.032604	ITPRIP
cg27633342	chr15	52588279	chr15:52587353-52588172	S_Shore	TSS1500	-0.76183	0.0329939	MYO5C
cg02447380	chr1	28919300	chr1:28919041-28919454	Island	5'UTR	-0.660359	0.033189	RAB42
cg04658021	chr17	8056967	chr17:8054550-8055835	S_Shore	TSS1500	0.69132	0.033464	PER1
cg17800229	chr1	87793628	chr1:87793802-87795142	N_Shore	TSS1500	-0.584309	0.0337456	LMO4
cg13214286	chr19	55759384		OpenSea	5'UTR	0.58727	0.0339199	PPP6R1
cg19447275	chr9	35908428		OpenSea	TSS1500	-0.625887	0.0339376	LINC00961
cg08817540	chr3	108020727		OpenSea	TSS1500	-0.699994	0.0339473	HHLA2
cg01788836	chr11	1771953	chr11:1768979-1770712	S_Shore	TSS200	0.586448	0.0344516	IFITM10
cg15658306	chr6	41168972		OpenSea	TSS200	-0.686295	0.0345711	TREML2
cg09605880	chr1	32397195		OpenSea	5'UTR	0.591561	0.0346068	PTP4A2
cg15124215	chr4	172734426	chr4:172733734-172735118	Island	TSS200	-0.820869	0.0348714	GALNTL6
cg00621302	chr5	150159900	chr5:150158223-150158654	S_Shore	5'UTR	-0.934434	0.0349143	SMIM3
cg11145160	chr3	170136278	chr3:170136242-170137886	Island	TSS1500	-0.769485	0.0350431	CLDN11
cg03117976	chr18	11149435	chr18:11148307-11149936	Island	TSS1500	-0.748393	0.0352754	FAM38B
cg27335760	chr4	40623895		OpenSea	5'UTR	-0.653625	0.0358464	RBM47
cg13437525	chr12	51318487		OpenSea	TSS200	-0.594015	0.0360196	METTL7A
cg03466124	chr3	179168156	chr3:179168735-179169593	N_Shore	5'UTR	-0.730714	0.0361448	GNB4
cg00754552	chr19	50848461		OpenSea	TSS1500	-0.701058	0.0361924	NAPSB
cg10730450	chr4	146401747	chr4:146402870-146403983	N_Shore	TSS1500	-0.583966	0.0368099	SMAD1
cg04657000	chr6	112115430		OpenSea	5'UTR	0.643325	0.0368881	FYN
cg01163369	chr3	128370232	chr3:128368929-128369805	S_Shore	TSS1500	0.66521	0.0369346	RPN1
cg08136112	chr11	57415113	chr11:57414400-57414664	S_Shore	5'UTR	-0.639527	0.0371904	YPEL4
cg03853208	chr7	25989763	chr7:25990012-25991320	N_Shore	TSS200	-0.641026	0.0373843	MIR148A
cg21689782	chr2	158301252		OpenSea	TSS1500	-1.1262	0.0376648	CYTIP
cg16794227	chr2	85641368	chr2:85640969-85641259	S_Shore	TSS200	-0.745058	0.0377954	CAPG
cg08786003	chr1	157670710		OpenSea	TSS200	0.665628	0.0380122	FCRL3
cg25643118	chr6	80657428	chr6:80656744-80657593	Island	TSS200	0.617065	0.0381012	ELOVL4
cg15412634	chr21	36422800		OpenSea	TSS1500	0.627915	0.0384553	RUNX1
cg23671196	chr15	50405520		OpenSea	5'UTR	-0.980552	0.0387589	ATP8B4
cg03103888	chr13	114147763	chr13:114145965-114146172	S_Shore	5'UTR	0.789415	0.0389611	TMCO3
cg07892167	chr8	23144983	chr8:23145528-23146006	N_Shore	TSS1500	-0.660928	0.0394446	R3HCC1
cg07857792	chr19	18060683	chr19:18061195-18061473	N_Shore	TSS1500	-0.617317	0.0397526	KCNN1
cg13513622	chr12	1702208	chr12:1702638-1704232	N_Shore	1stExon	0.842879	0.0398076	FBXL14
cg25246246	chr17	43503131	chr17:43506828-43510380	N_Shelf	TSS200	0.610626	0.0398511	ARHGAP27
cg20779964	chr20	54580070	chr20:54578603-54580678	Island	TSS200	-0.650331	0.0402306	CBLN4
cg00048983	chr22	40446588		OpenSea	5'UTR	-0.594988	0.0405298	TNRC6B
cg02828785	chr12	12846546	chr12:12849067-12849270	N_Shelf	5'UTR	-0.592416	0.040613	GPR19
cg02106850	chr6	85474093	chr6:85472702-85474132	Island	TSS200	-0.695297	0.040789	TBX18
cg18076842	chr11	93262607		OpenSea	5'UTR	-0.682298	0.0415488	C11orf75
cg03005293	chr1	151805241		OpenSea	TSS1500	0.64844	0.0421068	RORC
cg20578769	chr7	63709368		OpenSea	5'UTR	1.09062	0.0428994	ZNF679
cg11699755	chr8	71245049		OpenSea	5'UTR	0.620959	0.0429437	NCOA2
cg08476224	chr8	128806271	chr8:128806081-128806899	Island	TSS1500	-0.647574	0.043341	PVT1
cg12413156	chr20	62368256	chr20:62368955-62371962	N_Shore	5'UTR	0.663038	0.0440449	LIME1
cg08919791	chr1	174135405		OpenSea	5'UTR	0.669416	0.0444847	RABGAP1L
cg17726328	chr11	108096494	chr11:108093211-108093969	S_Shelf	5'UTR	0.734964	0.0449275	ATM
cg07366300	chr19	41934715		OpenSea	TSS200	0.756542	0.0453426	B3GNT8
cg10947500	chr6	118985774		OpenSea	5'UTR	-0.619648	0.0460287	CEP85L
cg18124063	chr1	168106719	chr1:168105316-168106158	S_Shore	TSS1500	-0.728166	0.0464551	GPR161
cg17890828	chr19	36103534	chr19:36103554-36103804	N_Shore	TSS200	0.643228	0.0468342	HAUS5
cg14603345	chr20	11871375	chr20:11871374-11872207	Island	TSS200	-1.1253	0.0469188	BTBD3
cg26954174	chr16	50730813		OpenSea	TSS1500	0.731632	0.0469636	NOD2
cg25099065	chr2	69994225		OpenSea	5'UTR	-0.686757	0.0471612	ANXA4
cg21048159	chr11	13030929	chr11:13030330-13032584	Island	TSS200	-0.644592	0.0471913	RASSF10
cg08641579	chr7	79083447	chr7:79082948-79083850	Island	TSS1500	-0.900594	0.0476302	MAGI2
cg16088235	chr6	166650404		OpenSea	TSS200	-0.825477	0.0479495	LOC101929297
cg18422586	chr16	22825856	chr16:22824616-22826459	Island	TSS200	-0.869336	0.04815	HS3ST2
cg04918175	chr1	53527424	chr1:53527572-53528974	N_Shore	TSS1500	-0.597464	0.0483202	PODN
cg00027083	chr18	5543801	chr18:5543437-5544241	Island	5'UTR	-0.748384	0.0485482	EPB41L3
cg11173131	chr20	45179226		OpenSea	TSS200	-0.917537	0.0485969	C20orf123
cg26708427	chr18	3250274	chr18:3247293-3248257	S_Shelf	5'UTR	0.598315	0.0489452	MYL12A

## Sheet: DMGs_t2VSt0
row.names	chr	pos	Islands_Name	Relation_to_Island	UCSC_RefGene_Group	logFC	P.Value	UCSC_RefGene_Name
cg06753439	chr6	33245488	chr6:33244677-33245554	Island	1stExon	1.85484	1.989e-06	B3GALT4
cg20240091	chr1	175044916	chr1:175048550-175048874	N_Shelf	5'UTR	1.12163	2.61274e-06	TNN
cg18290789	chr19	15590840		OpenSea	TSS1500	0.802366	3.04762e-06	PGLYRP2
cg24707290	chr1	109421497	chr1:109419544-109420038	S_Shore	5'UTR	0.852259	5.41474e-06	GPSM2
cg15499265	chr9	117157330	chr9:117160139-117161064	N_Shelf	TSS1500	1.33996	6.08306e-06	AKNA
cg18955199	chr10	80852541		OpenSea	5'UTR	0.930892	8.19686e-06	ZMIZ1
cg13708298	chr6	24900051		OpenSea	5'UTR	0.845185	9.17495e-06	FAM65B
cg26261055	chr5	76247971	chr5:76249435-76250528	N_Shore	TSS1500	1.31566	1.44157e-05	CRHBP
cg16097051	chr12	124068991	chr12:124068935-124069699	Island	TSS200	-0.84305	1.74346e-05	TMED2
cg01751802	chr19	11309639	chr19:11307495-11308276	S_Shore	TSS1500	1.1693	1.8458e-05	KANK2
cg02202721	chr1	156865043	chr1:156863415-156863711	S_Shore	5'UTR	1.05767	1.86864e-05	PEAR1
cg13860849	chr11	66084469	chr11:66083955-66084535	Island	1stExon	1.05523	3.70052e-05	CD248
cg25602176	chr21	16421119		OpenSea	5'UTR	1.03214	4.0145e-05	NRIP1
cg16970926	chr12	29381810		OpenSea	5'UTR	0.893695	7.82752e-05	FAR2
cg04969921	chr2	224810714	chr2:224808923-224810219	S_Shore	TSS1500	0.945348	9.75003e-05	WDFY1
cg21355059	chr4	48742912		OpenSea	5'UTR	0.87456	0.000107562	FRYL
cg23895495	chr7	47539837		OpenSea	5'UTR	0.804834	0.000108102	TNS3
cg06413165	chr14	65189412		OpenSea	5'UTR	-0.777735	0.000114021	PLEKHG3
cg09863659	chr20	30328246	chr20:30326913-30327430	S_Shore	5'UTR	-0.773728	0.000117389	TPX2
cg02830467	chr6	153018721		OpenSea	TSS1500	1.20549	0.000121921	MYCT1
cg07639694	chr17	7254909	chr17:7254622-7255808	Island	TSS1500	0.950121	0.000147399	KCTD11
cg26204079	chr2	234262348		OpenSea	TSS1500	0.849702	0.000149412	DGKD
cg23306476	chr16	14012515	chr16:14013751-14014295	N_Shore	TSS1500	0.616815	0.000196345	ERCC4
cg25242306	chr13	74667131		OpenSea	5'UTR	1.17433	0.000198361	KLF12
cg05779272	chr9	33168018	chr9:33166700-33167934	S_Shore	TSS1500	0.687649	0.000199822	B4GALT1
cg13221624	chr22	47134912		OpenSea	TSS1500	0.668827	0.000220574	CERK
cg07667560	chr19	42637805	chr19:42637277-42637684	S_Shore	TSS1500	0.834	0.000223053	POU2F2
cg06193043	chr1	11908199		OpenSea	TSS1500	0.692782	0.000231857	NPPA
cg21304158	chr2	241937034	chr2:241937716-241938468	N_Shore	TSS1500	0.838771	0.000250496	SNED1
cg05037680	chr1	155579817	chr1:155579732-155580328	Island	TSS200	-0.950957	0.000273418	MSTO1
cg00642460	chr5	176827697	chr5:176827081-176827754	Island	TSS200	0.992472	0.000277615	PFN3
cg27131142	chr2	65295139		OpenSea	5'UTR	1.0381	0.000302957	CEP68
cg18638998	chr15	47656820		OpenSea	5'UTR	0.668198	0.000305876	SEMA6D
cg06186155	chr17	46648582		OpenSea	5'UTR	1.18642	0.000322492	HOXB3
cg20164016	chr1	175474471		OpenSea	5'UTR	0.957658	0.000332211	TNR
cg07238512	chr14	35746869		OpenSea	TSS1500	1.03445	0.000336193	PSMA6
cg23124203	chr17	40398863		OpenSea	5'UTR	1.30644	0.000343895	STAT5B
cg13379236	chr4	110833808		OpenSea	TSS1500	0.915463	0.000347014	EGF
cg15954235	chr6	34514887	chr6:34512063-34512266	S_Shelf	5'UTR	0.7185	0.000352747	SPDEF
cg01882880	chr17	46623819	chr17:46627787-46628444	N_Shelf	TSS1500	0.836138	0.000374466	HOXB2
cg23145382	chr22	40503968		OpenSea	5'UTR	0.957103	0.000374888	TNRC6B
cg07732037	chr12	123707827		OpenSea	TSS1500	1.57457	0.00042606	MPHOSPH9
cg25594549	chr19	16740308	chr19:16738315-16739679	S_Shore	TSS1500	-0.939395	0.000429689	MED26
cg15693729	chr20	40201055		OpenSea	5'UTR	1.21808	0.000431316	CHD6
cg18694169	chr6	28227079	chr6:28226979-28227483	Island	TSS200	1.05185	0.000456059	NKAPL
cg06857441	chr13	50141638		OpenSea	5'UTR	1.21853	0.000471188	RCBTB1
cg11184497	chr15	78384679		OpenSea	TSS1500	0.812034	0.000501641	SH2D7
cg11145648	chr3	196290300		OpenSea	5'UTR	1.11072	0.000516981	WDR53
cg23263731	chr15	75199675	chr15:75198639-75199494	S_Shore	TSS1500	0.613379	0.000521178	FAM219B
cg27167000	chr1	228700938		OpenSea	TSS1500	1.14202	0.000545116	BTNL10
cg07424977	chr13	100153603	chr13:100153365-100154138	Island	TSS200	-0.763054	0.000569249	TM9SF2
cg15787454	chr8	97758266		OpenSea	5'UTR	0.681202	0.000573004	CPQ
cg13159693	chr4	15779729	chr4:15779998-15780729	N_Shore	TSS1500	-0.811902	0.000578343	CD38
cg08872742	chr16	66400320		OpenSea	TSS1500	0.629387	0.000589132	CDH5
cg02520639	chr8	82021210	chr8:82023855-82024483	N_Shelf	5'UTR	-1.53945	0.000595442	PAG1
cg00581063	chr1	11863389	chr1:11865462-11866566	N_Shelf	5'UTR	0.729346	0.000614683	MTHFR
cg09244349	chr17	44290388		OpenSea	5'UTR	0.68437	0.00062072	KANSL1
cg14059744	chr10	103800656		OpenSea	5'UTR	1.06122	0.00064659	C10orf76
cg11533969	chr2	234828795		OpenSea	5'UTR	-0.848063	0.000652908	TRPM8
cg21777154	chr1	184396304		OpenSea	5'UTR	0.862672	0.000655477	C1orf21
cg05311629	chr9	35619332	chr9:35616980-35617324	S_Shelf	TSS1500	-0.917552	0.000656767	CD72
cg03218374	chr20	896981		OpenSea	TSS200	-0.878833	0.000661269	ANGPT4
cg10324158	chr3	45067713		OpenSea	TSS200	0.884513	0.000692485	CLEC3B
cg26020743	chr2	8469935		OpenSea	TSS1500	0.775145	0.000699163	LINC00299
cg20755163	chr1	11986700	chr1:11985643-11986634	S_Shore	TSS1500	-0.645701	0.000734482	KIAA2013
cg14124646	chr10	103824453	chr10:103824894-103825778	N_Shore	TSS1500	1.08523	0.000745337	HPS6
cg10946599	chr22	36761228		OpenSea	5'UTR	1.2019	0.000767763	MYH9
cg23985619	chr3	182511090	chr3:182510866-182512282	Island	TSS200	-0.596353	0.000808754	ATP11B
cg02612588	chr6	47623886		OpenSea	TSS1500	-0.602956	0.000815463	GPR111
cg09964854	chr19	14201701		OpenSea	TSS1500	-1.02022	0.000823321	SAMD1
cg20103692	chr6	29454672		OpenSea	1stExon	1.05768	0.000837693	MAS1L
cg11320084	chr1	185014181	chr1:185014369-185015220	N_Shore	TSS1500	0.879291	0.000854797	RNF2
cg17749443	chr9	115819190	chr9:115818836-115819343	Island	TSS200	0.684444	0.000884077	ZFP37
cg07236324	chr17	55986035		OpenSea	5'UTR	0.975859	0.000895453	CUEDC1
cg25172519	chr6	132722775	chr6:132722093-132722901	Island	TSS200	-0.584099	0.00090041	MOXD1
cg19868593	chr6	31744816		OpenSea	5'UTR	1.22152	0.000910459	C6orf27
cg22976567	chr1	156074182		OpenSea	5'UTR	0.628381	0.000921369	LMNA
cg01820192	chr21	44869762		OpenSea	TSS200	-0.770513	0.000982338	C21orf125
cg06477069	chr20	35493378	chr20:35491001-35492805	S_Shore	TSS1500	0.640132	0.00107034	C20orf117
cg13646880	chr2	102685846		OpenSea	TSS1500	1.23806	0.00110194	IL1R1
cg04705669	chr2	197451647		OpenSea	5'UTR	0.989007	0.00111291	HECW2
cg24427724	chr12	6234257		OpenSea	TSS1500	0.694288	0.00117122	VWF
cg24136700	chr17	17696044	chr17:17697710-17698063	N_Shore	5'UTR	0.696722	0.00122186	RAI1
cg02535219	chr16	11876908		OpenSea	TSS1500	0.965209	0.00123772	ZC3H7A
cg09783609	chr11	36322367		OpenSea	5'UTR	0.900828	0.00129897	PRR5L
cg06729997	chr2	106048284		OpenSea	5'UTR	0.705588	0.00134908	FHL2
cg12196780	chr9	21335701	chr9:21335125-21335560	S_Shore	TSS1500	0.820853	0.00136401	KLHL9
cg15770702	chr17	43384845		OpenSea	5'UTR	0.726489	0.00140912	MAP3K14
cg07651914	chr7	100881986		OpenSea	TSS1500	0.910884	0.00141664	CLDN15
cg27394566	chr14	105391635		OpenSea	5'UTR	0.705398	0.00145025	PLD4
cg01748892	chr7	27184667	chr7:27182613-27185562	Island	TSS1500	0.715524	0.00145997	HOXA5
cg05147525	chr12	6717762	chr12:6715500-6715829	S_Shore	TSS1500	0.680683	0.00146183	CHD4
cg22012981	chr3	58522689		OpenSea	5'UTR	0.879204	0.0015012	ACOX2
cg16559268	chr6	143193224		OpenSea	5'UTR	0.861668	0.00154155	HIVEP2
cg13990947	chr9	19128801	chr9:19127179-19127880	S_Shore	TSS1500	0.906752	0.00155743	PLIN2
cg20265803	chr19	46917036	chr19:46916587-46916862	S_Shore	TSS200	0.733341	0.00163028	CCDC8
cg23744755	chr10	106096667	chr10:106097595-106098556	N_Shore	5'UTR	-0.901879	0.00165076	ITPRIP
cg04632887	chr20	3065559	chr20:3063005-3064146	S_Shore	TSS200	0.720462	0.00165509	AVP
cg08353209	chr10	46033262		OpenSea	5'UTR	0.59944	0.00166577	MARCH8
cg11018363	chr8	27941436		OpenSea	TSS200	-1.1283	0.00172683	NUGGC
cg10255761	chr3	49210029	chr3:49208629-49209196	S_Shore	5'UTR	0.767762	0.00174587	KLHDC8B
cg13424229	chr3	148581837		OpenSea	TSS1500	0.885641	0.00176019	CPA3
cg23604266	chr2	7101021		OpenSea	5'UTR	1.24195	0.00176023	RNF144A
cg02879453	chr16	50321818		OpenSea	TSS200	1.05582	0.00176765	ADCY7
cg24955642	chr19	39403745		OpenSea	TSS1500	0.9151	0.00177908	CCER2
cg16353345	chr18	55289325	chr18:55288640-55289482	Island	TSS200	0.588388	0.00178688	NARS
cg00614959	chr4	720870	chr4:724335-726070	N_Shelf	5'UTR	1.10055	0.00179848	PCGF3
cg10922280	chr16	68034227		OpenSea	TSS1500	0.832805	0.00182845	DPEP2
cg09360041	chr1	94587905		OpenSea	TSS1500	-0.63739	0.00184597	ABCA4
cg13298859	chr7	2551996		OpenSea	TSS200	0.728829	0.00185603	LFNG
cg15620646	chr2	74555784		OpenSea	5'UTR	-0.740979	0.00187387	SLC4A5
cg11193423	chr2	67623159	chr2:67624372-67624844	N_Shore	TSS1500	-0.590773	0.00187889	ETAA1
cg14845179	chr1	44876863	chr1:44871109-44874047	S_Shelf	5'UTR	0.785758	0.00188751	RNF220
cg05281407	chr1	204285551		OpenSea	5'UTR	0.85523	0.00192298	PLEKHA6
cg19174044	chr20	18446362	chr20:18447429-18448341	N_Shore	5'UTR	0.762	0.00195534	DZANK1
cg27576946	chr17	73893202	chr17:73892496-73893448	Island	TSS200	0.948396	0.00195775	TRIM65
cg10691323	chr1	204135787		OpenSea	TSS1500	0.594398	0.00202133	REN
cg23522480	chr2	100755547		OpenSea	5'UTR	0.786295	0.0020393	AFF3
cg26781524	chr16	81272080		OpenSea	TSS1500	0.904485	0.00207557	BCMO1
cg19325396	chr7	22396913	chr7:22396039-22396852	S_Shore	TSS1500	-0.724259	0.00211448	RAPGEF5
cg01382180	chr4	88313064		OpenSea	TSS1500	0.649919	0.00212645	HSD17B11
cg14387854	chr2	182321282	chr2:182321761-182323029	N_Shore	TSS1500	-1.14538	0.00214566	ITGA4
cg16983486	chr11	8854244		OpenSea	5'UTR	-0.594006	0.0021943	ST5
cg06398769	chr8	144373369	chr8:144372931-144373839	Island	TSS200	-0.597103	0.00221885	ZNF696
cg11911874	chr10	97051104	chr10:97050185-97051124	Island	TSS200	0.830861	0.0022531	PDLIM1
cg10460549	chr16	87526650		OpenSea	TSS1500	-0.615381	0.0022722	ZCCHC14
cg19097500	chr1	61542329	chr1:61542537-61542877	N_Shore	TSS1500	0.765472	0.00232063	NFIA
cg08712824	chr11	57092982	chr11:57091614-57092831	S_Shore	TSS1500	0.851295	0.00239145	TNKS1BP1
cg21081878	chr21	38334730	chr21:38338384-38338904	N_Shelf	5'UTR	1.03144	0.00241025	HLCS
cg11541668	chr17	17380423	chr17:17380175-17380416	S_Shore	1stExon	-0.779698	0.00247764	MED9
cg23574443	chr17	8263941		OpenSea	TSS200	0.810708	0.0024982	LOC100128288
cg13522406	chr6	30581820	chr6:30584885-30585677	N_Shelf	5'UTR	0.724573	0.00250516	PPP1R10
cg23244095	chr1	1476269	chr1:1476093-1476669	Island	TSS1500	1.01327	0.00253361	C1orf70
cg19083497	chr5	121465173		OpenSea	TSS200	0.660533	0.00253571	ZNF474
cg17094873	chr19	42070487		OpenSea	5'UTR	0.847674	0.0026066	CEACAM21
cg25960366	chr9	71764492		OpenSea	5'UTR	1.14158	0.00263286	TJP2
cg26756396	chr19	7459296	chr19:7459779-7460376	N_Shore	TSS1500	0.637125	0.00266802	ARHGEF18
cg25635314	chr22	37678241		OpenSea	TSS1500	0.788628	0.00270315	CYTH4
cg20142595	chr3	185270552		OpenSea	TSS200	-0.665307	0.002759	LIPH
cg18842821	chr7	23637713	chr7:23636735-23637557	S_Shore	5'UTR	0.73379	0.002793	CCDC126
cg10552523	chr11	313478	chr11:315739-316539	N_Shelf	TSS1500	-1.13298	0.00282539	IFITM1
cg25188593	chr14	24867586	chr14:24868163-24868590	N_Shore	TSS1500	1.03845	0.00283526	NYNRIN
cg19477205	chr14	101525106		OpenSea	TSS1500	-0.609144	0.00284985	MIR154
cg08022989	chr11	112140012		OpenSea	TSS1500	-0.710625	0.00289218	LOC283140
cg10650821	chr6	31543686		OpenSea	1stExon	0.600097	0.00296837	TNF
cg09436375	chr6	42928200	chr6:42928218-42928810	N_Shore	TSS1500	0.64972	0.0029892	GNMT
cg17079738	chr3	187882141		OpenSea	5'UTR	0.997661	0.00299298	LPP
cg25275743	chr12	112788860		OpenSea	5'UTR	0.599773	0.00307448	HECTD4
cg24702328	chr19	49929321	chr19:49931203-49931804	N_Shore	TSS1500	-0.709006	0.00316026	GFY
cg02927042	chr1	21476669		OpenSea	5'UTR	0.779523	0.00317345	EIF4G3
cg12551875	chr14	70105067		OpenSea	5'UTR	0.689689	0.00323084	SUSD6
cg02273141	chr11	32913484	chr11:32913989-32915514	N_Shore	TSS1500	0.608009	0.00334749	QSER1
cg04312406	chr1	226497240	chr1:226496361-226497501	Island	TSS200	-0.641274	0.00334913	LIN9
cg01093934	chr2	177465789		OpenSea	TSS200	-0.606769	0.00337713	MIR1246
cg13077745	chr11	60623592	chr11:60619924-60621111	S_Shelf	TSS200	0.736466	0.00339625	GPR44
cg04352139	chr19	17830048	chr19:17830104-17830646	N_Shore	TSS1500	0.783577	0.003398	MAP1S
cg06967105	chr1	1104265	chr1:1098043-1100584	S_Shelf	TSS200	-0.849815	0.00339856	MIR429
cg23434428	chr10	6557129		OpenSea	5'UTR	1.2831	0.00341744	PRKCQ
cg16522223	chr22	43400443		OpenSea	5'UTR	1.09188	0.00350238	PACSIN2
cg16744741	chr4	82126025		OpenSea	1stExon	0.622642	0.00352675	PRKG2
cg05351257	chr11	6280583	chr11:6281076-6281307	N_Shore	TSS1500	0.733294	0.00353726	CCKBR
cg24433685	chr3	132151724		OpenSea	5'UTR	1.03429	0.00353742	DNAJC13
cg07252010	chr4	89146395		OpenSea	5'UTR	0.732577	0.00356518	ABCG2
cg16848624	chr7	45614290	chr7:45613386-45615504	Island	1stExon	0.592796	0.00360409	ADCY1
cg24276070	chr11	64691702	chr11:64692060-64692496	N_Shore	TSS1500	0.582198	0.00367684	PPP2R5B
cg26452476	chr16	30102711	chr16:30102816-30103695	N_Shore	5'UTR	0.596112	0.00369691	TBX6
cg19598514	chr11	442149		OpenSea	TSS200	0.793991	0.00375299	ANO9
cg00037058	chr2	178977341	chr2:178977078-178977828	Island	1stExon	-0.610043	0.0038263	RBM45
cg23380558	chr10	134901305	chr10:134901198-134902619	Island	TSS200	0.605865	0.00383342	GPR123
cg25582220	chr6	30130914		OpenSea	TSS200	-0.972543	0.00383982	TRIM15
cg27530093	chr19	41815095	chr19:41816025-41816350	N_Shore	TSS1500	0.73048	0.00391206	CCDC97
cg26715529	chr13	108877982		OpenSea	5'UTR	1.04371	0.00393556	ABHD13
cg22334880	chr6	30312818	chr6:30312837-30313419	N_Shore	TSS200	1.41041	0.00398562	RPP21
cg20546810	chr20	2489835	chr20:2489796-2489998	Island	TSS200	-0.593636	0.00412303	ZNF343
cg09451188	chr13	45989144	chr13:45991974-45992591	N_Shelf	5'UTR	1.30026	0.00416469	SLC25A30
cg14120436	chr15	52483498		OpenSea	5'UTR	1.14682	0.00428919	GNB5
cg05924780	chr12	6745524		OpenSea	TSS1500	-0.834931	0.00432502	LPAR5
cg18282388	chr11	129716470		OpenSea	5'UTR	0.910403	0.00435015	TMEM45B
cg15095906	chr1	36789786	chr1:36786500-36789402	S_Shore	TSS200	0.63543	0.00435715	FAM176B
cg07894352	chr19	44763993	chr19:44763978-44764312	Island	TSS200	-0.650396	0.00437544	ZNF233
cg15345896	chr16	202565	chr16:203753-204866	N_Shore	TSS1500	-0.59905	0.00454471	HBZ
cg13419083	chr20	32700268	chr20:32699257-32700281	Island	TSS200	-0.584295	0.00458447	EIF2S2
cg05545351	chr6	31082835		OpenSea	5'UTR	0.764506	0.00460517	PSORS1C1
cg21396008	chr15	76305017		OpenSea	TSS1500	0.613114	0.00461922	NRG4
cg20468868	chr18	43653534	chr18:43651796-43652455	S_Shore	TSS1500	0.937018	0.00466176	PSTPIP2
cg25238537	chr19	2302871	chr19:2302466-2302999	Island	5'UTR	0.627614	0.00470488	LINGO3
cg04406573	chr1	153853406		OpenSea	5'UTR	0.681027	0.00484081	GATAD2B
cg25606766	chr21	31655290		OpenSea	TSS200	-0.581265	0.00485352	KRTAP24-1
cg03272225	chr19	17957106	chr19:17958490-17958808	N_Shore	5'UTR	1.70593	0.00487671	JAK3
cg16064518	chr18	72920985	chr18:72919914-72921785	Island	1stExon	-0.616543	0.00488015	ZADH2
cg09012125	chr11	128779608		OpenSea	5'UTR	0.709195	0.00501722	KCNJ5
cg13195895	chr1	147012788		OpenSea	TSS1500	1.05604	0.00502756	BCL9
cg13478228	chr18	70209432	chr18:70208974-70211790	Island	5'UTR	-0.64589	0.00506075	CBLN2
cg18492107	chr15	85290752	chr15:85291079-85291697	N_Shore	TSS1500	0.781899	0.00516709	ZNF592
cg10146929	chr6	26017939	chr6:26020671-26021125	N_Shelf	1stExon	0.629285	0.00522754	HIST1H1A
cg06518251	chr11	67776030		OpenSea	TSS200	0.669705	0.00524659	ALDH3B1
cg16736826	chr1	41951512		OpenSea	TSS1500	-0.601186	0.0052478	EDN2
cg14074581	chr19	36232218	chr19:36231186-36232219	Island	5'UTR	0.793196	0.00527714	TMEM149
cg01662117	chr14	38065435	chr14:38063663-38065665	Island	TSS1500	-0.598945	0.00529895	FOXA1
cg21183455	chr22	50052396		OpenSea	TSS1500	0.804984	0.00530136	C22orf34
cg17942388	chr11	113649065		OpenSea	TSS1500	0.704915	0.0053194	CLDN25
cg22041417	chr19	16178195	chr19:16178396-16178609	N_Shore	TSS200	0.707549	0.00532295	TPM4
cg15058033	chr22	50744372	chr22:50745415-50746125	N_Shore	5'UTR	-0.697848	0.00535928	PLXNB2
cg07328351	chr21	48026298		OpenSea	TSS1500	0.801988	0.00535957	S100B
cg06603923	chr7	151217961	chr7:151216068-151217901	S_Shore	TSS1500	0.730952	0.00541052	RHEB
cg04707327	chr14	50159532	chr14:50159667-50160424	N_Shore	TSS1500	0.980093	0.00541892	KLHDC1
cg06523556	chr8	42623786		OpenSea	TSS200	-0.808578	0.00544303	CHRNA6
cg23162587	chr7	5570491	chr7:5569062-5570594	Island	TSS1500	-0.608057	0.00548999	ACTB
cg26949268	chr12	7848736		OpenSea	TSS1500	0.675588	0.0055256	GDF3
cg17051343	chr3	128503288		OpenSea	5'UTR	0.837799	0.00566001	RAB7A
cg23326811	chr10	11865525	chr10:11865125-11865984	Island	5'UTR	-0.660593	0.00566571	C10orf47
cg03243023	chr10	22609994		OpenSea	TSS200	-0.827146	0.0057695	BMI1
cg25506514	chr9	116917736	chr9:116917701-116918018	Island	TSS200	-0.626298	0.00578783	COL27A1
cg17011650	chr16	57770866	chr16:57769596-57769973	S_Shore	5'UTR	0.807027	0.00580735	KATNB1
cg19547200	chr22	42896249	chr22:42896636-42897041	N_Shore	TSS1500	-0.602631	0.00587766	SERHL
cg17422692	chr16	420245	chr16:419860-420256	Island	5'UTR	0.589359	0.00588344	MRPL28
cg00443307	chr12	9141740		OpenSea	TSS1500	0.945342	0.0059112	KLRG1
cg05815920	chr10	103880348	chr10:103879633-103880628	Island	TSS200	-0.581338	0.00593774	LDB1
cg24101643	chr3	12667420		OpenSea	5'UTR	0.698499	0.0059388	RAF1
cg00280524	chr5	141487482	chr5:141488316-141488919	N_Shore	TSS1500	1.11125	0.00595037	NDFIP1
cg19998400	chr2	235875195		OpenSea	5'UTR	0.706236	0.00603421	SH3BP4
cg04244985	chr19	55043845		OpenSea	TSS200	-0.751814	0.00604527	KIR3DX1
cg04675542	chr5	150284416	chr5:150284385-150284635	Island	TSS200	0.616471	0.00606203	ZNF300
cg03140118	chr1	37939320	chr1:37939723-37940650	N_Shore	TSS1500	0.604408	0.00606941	ZC3H12A
cg18064410	chr16	81031080		OpenSea	5'UTR	0.704535	0.00609899	CMC2
cg00006828	chr3	146324073		OpenSea	TSS200	-0.660027	0.0060995	PLSCR5
cg26690511	chr3	155422103		OpenSea	TSS200	1.51897	0.00611799	PLCH1
cg11758995	chr2	190446738	chr2:190445459-190445983	S_Shore	TSS1500	1.1178	0.00614698	SLC40A1
cg05944099	chr1	154601769	chr1:154599763-154600505	S_Shore	TSS1500	0.827641	0.00617813	ADAR
cg14978691	chr7	98978748		OpenSea	5'UTR	0.645249	0.00624701	ARPC1B
cg02069619	chr2	11885266	chr2:11886249-11887207	N_Shore	TSS1500	0.964947	0.00630645	LPIN1
cg20659764	chr17	25848004		OpenSea	5'UTR	0.696744	0.00635997	KSR1
cg14582245	chr3	42632291	chr3:42632164-42632667	Island	TSS200	-0.607654	0.00636858	SS18L2
cg00388439	chr1	146648463	chr1:146649622-146649852	N_Shore	TSS1500	1.00291	0.00638791	PDIA3P
cg23994303	chr17	37025274	chr17:37025737-37027104	N_Shore	TSS1500	-0.657358	0.00640567	LASP1
cg08191854	chr21	45773294		OpenSea	TSS200	-0.696721	0.00644696	TRPM2
cg16677144	chr1	1790217		OpenSea	5'UTR	1.30558	0.00645309	GNB1
cg12619509	chr16	2286601	chr16:2286600-2288073	Island	5'UTR	0.610034	0.00645778	DNASE1L2
cg15410741	chr1	65363974		OpenSea	5'UTR	-0.777265	0.0064835	JAK1
cg15664905	chr19	44009429	chr19:44008014-44008893	S_Shore	TSS1500	0.75514	0.00650414	PHLDB3
cg03289416	chr15	75166202	chr15:75165373-75165903	S_Shore	TSS1500	0.583636	0.00661484	SCAMP2
cg07141002	chr22	38201690	chr22:38200672-38201691	Island	1stExon	0.822435	0.00671009	H1F0
cg09656668	chr19	12305699	chr19:12305552-12306304	Island	TSS200	0.637876	0.00676647	LOC100289333
cg04868197	chr8	71183904		OpenSea	5'UTR	0.665623	0.00677681	NCOA2
cg10559803	chr1	178693897	chr1:178693968-178695075	N_Shore	TSS1500	0.722018	0.00687405	RALGPS2
cg03852570	chr10	100175106		OpenSea	TSS200	0.7175	0.00695375	PYROXD2
cg03768916	chr10	49813307	chr10:49812852-49813352	Island	TSS200	0.858808	0.006972	ARHGAP22
cg22654039	chr20	11871282	chr20:11871374-11872207	N_Shore	TSS200	-0.685877	0.00697425	BTBD3
cg09994017	chr10	75118319	chr10:75118205-75118679	Island	5'UTR	-0.586125	0.00697432	TTC18
cg24986815	chr1	227128974	chr1:227127069-227128430	S_Shore	5'UTR	0.673532	0.00700127	ADCK3
cg04859918	chr10	71893017	chr10:71892092-71892802	S_Shore	TSS1500	0.921164	0.00708363	AIFM2
cg22407942	chr7	22894828	chr7:22893794-22894577	S_Shore	TSS1500	-0.728697	0.00718559	SNORD93
cg18286903	chr13	50367095	chr13:50366060-50367303	Island	TSS200	-0.695488	0.00721729	KPNA3
cg06347044	chr19	12835206	chr19:12834659-12834874	S_Shore	TSS1500	0.607974	0.0072568	TNPO2
cg04704634	chr5	131396204		OpenSea	TSS200	0.709325	0.00735201	IL3
cg09223516	chr16	57496477	chr16:57496476-57497038	Island	TSS200	0.581408	0.00736134	POLR2C
cg11303839	chr7	75405967		OpenSea	5'UTR	-1.01902	0.0073732	CCL26
cg15384365	chr1	204071182		OpenSea	5'UTR	0.606617	0.0074533	SOX13
cg21361021	chr20	30873618		OpenSea	5'UTR	1.43788	0.00745789	KIF3B
cg20242066	chr2	136595261		OpenSea	TSS1500	0.673885	0.00763801	LCT
cg09166903	chr3	52090762	chr3:52089652-52090845	Island	TSS1500	-0.612406	0.00764085	DUSP7
cg08553467	chr3	128292922		OpenSea	5'UTR	1.01192	0.0076675	C3orf27
cg24154340	chr1	160682655		OpenSea	TSS1500	0.589876	0.007709	CD48
cg07040133	chr2	71222097	chr2:71221520-71222299	Island	TSS200	0.638437	0.00784611	TEX261
cg26342454	chr4	10035262		OpenSea	5'UTR	-0.608868	0.00802058	SLC2A9
cg00960071	chr5	59629169		OpenSea	5'UTR	-0.71041	0.00805243	PDE4D
cg13482209	chr3	48700475	chr3:48698335-48701667	Island	TSS200	0.583733	0.00811072	CELSR3
cg18476049	chr13	114898203	chr13:114897358-114898516	Island	TSS200	-0.591632	0.00811336	RASA3
cg02802073	chr19	13243586		OpenSea	5'UTR	1.01932	0.00814413	NACC1
cg25273765	chr13	31040719		OpenSea	TSS1500	-0.590044	0.00816353	HMGB1
cg10498365	chr12	62523235		OpenSea	5'UTR	0.904177	0.00819751	FAM19A2
cg08269714	chr9	130541778		OpenSea	TSS1500	-0.881556	0.00823147	SH2D3C
cg26110898	chr3	58419937	chr3:58419176-58419818	S_Shore	TSS1500	0.654447	0.00825245	PDHB
cg02936049	chr3	141102599		OpenSea	5'UTR	0.600122	0.00828143	ZBTB38
cg02852959	chr12	2944436		OpenSea	TSS1500	0.715416	0.00851034	NRIP2
cg13691108	chr20	37433247	chr20:37434206-37435592	N_Shore	TSS1500	0.714043	0.00853164	PPP1R16B
cg08781253	chr8	144417160	chr8:144416712-144417054	S_Shore	TSS200	0.617719	0.00861826	TOP1MT
cg22885332	chr5	139034002	chr5:139027443-139030219	S_Shelf	5'UTR	0.635924	0.00861855	CXXC5
cg02725069	chr5	157002817	chr5:157002174-157003182	Island	TSS200	-0.736525	0.00862669	ADAM19
cg11332236	chr15	90039818	chr15:90039464-90039984	Island	TSS200	0.675466	0.00878928	RHCG
cg11800117	chr11	93270375		OpenSea	5'UTR	1.08951	0.00880758	C11orf75
cg06417460	chr11	60869760		OpenSea	TSS200	0.621384	0.00894768	CD5
cg08858210	chr8	98290361	chr8:98289604-98290404	Island	TSS200	0.647771	0.00909261	TSPYL5
cg03229590	chr7	71868494		OpenSea	5'UTR	0.772233	0.0090968	CALN1
cg03227353	chr16	2301881	chr16:2301157-2301969	Island	TSS1500	0.856689	0.00912092	DCI
cg18597411	chr7	148394542	chr7:148395430-148397002	N_Shore	TSS1500	0.595146	0.00913943	CUL1
cg07277549	chr7	30509141		OpenSea	5'UTR	0.976222	0.00923094	NOD1
cg01990334	chr1	42801334	chr1:42800265-42801370	Island	TSS1500	0.658248	0.00926669	FOXJ3
cg16504798	chr19	8643540		OpenSea	TSS1500	0.914771	0.0092686	MYO1F
cg12073319	chr4	15965025		OpenSea	TSS200	0.702663	0.00932611	FGFBP2
cg23063647	chr4	206339	chr4:206377-206892	N_Shore	TSS200	0.655078	0.00944953	ZNF876P
cg13818121	chr2	27201220		OpenSea	5'UTR	0.810532	0.00946119	MAPRE3
cg10257870	chr5	78985484		OpenSea	TSS200	0.598371	0.00946972	CMYA5
cg18109874	chr19	14115611	chr19:14116532-14118017	N_Shore	5'UTR	1.03064	0.00954636	RFX1
cg07150145	chr1	47656137		OpenSea	TSS1500	0.820959	0.0095635	PDZK1IP1
cg07401928	chr19	38411857		OpenSea	5'UTR	0.91019	0.0096756	SIPA1L3
cg27448230	chr17	1466774	chr17:1465159-1466312	S_Shore	TSS1500	0.618952	0.00973573	PITPNA
cg15648896	chr15	39542877		OpenSea	TSS200	0.833718	0.00989495	C15orf54
cg10045909	chr16	31075842	chr16:31075084-31075756	S_Shore	5'UTR	0.915947	0.00990211	ZNF668
cg14177784	chr9	4298157	chr9:4297817-4300182	Island	5'UTR	-0.790801	0.00995847	GLIS3
cg08975294	chr17	13505302	chr17:13503829-13505559	Island	TSS200	-0.580494	0.0100367	HS3ST3A1
cg05332652	chr21	44783125	chr21:44782248-44782601	S_Shore	TSS1500	-0.750102	0.0101091	TCONS_00029157
cg02556928	chr22	37309980		OpenSea	5'UTR	0.852582	0.0101596	CSF2RB
cg23934927	chr5	74162623	chr5:74161536-74162716	Island	TSS200	0.795249	0.0103501	FAM169A
cg23705800	chr11	57435858	chr11:57435204-57436146	Island	5'UTR	-0.659047	0.0103745	ZDHHC5
cg01838941	chr10	46993924	chr10:46992447-46993295	S_Shore	5'UTR	-0.662789	0.0105064	GPRIN2
cg03302822	chr10	99928067		OpenSea	5'UTR	-1.39736	0.0108954	C10orf28
cg22948672	chr15	90597964		OpenSea	5'UTR	1.1217	0.0109061	ZNF710
cg25987478	chr1	155050129	chr1:155051155-155055291	N_Shore	TSS1500	-0.583875	0.0109332	EFNA3
cg04144969	chr21	32769978		OpenSea	5'UTR	0.872298	0.0109443	TIAM1
cg15641364	chr1	159892206	chr1:159894329-159895398	N_Shelf	5'UTR	0.767467	0.011011	TAGLN2
cg10095938	chr10	126138615	chr10:126135809-126138896	Island	TSS200	-0.606297	0.0110142	NKX1-2
cg12718985	chr2	139273777		OpenSea	5'UTR	0.975458	0.0110175	SPOPL
cg09195593	chr17	7745025	chr17:7745066-7748420	N_Shore	5'UTR	0.811352	0.0110244	KDM6B
cg01102477	chr2	97524719	chr2:97523356-97524186	S_Shore	TSS1500	0.670447	0.0110292	ANKRD39
cg15992347	chr11	85565475	chr11:85565908-85566451	N_Shore	TSS1500	0.615659	0.011108	CCDC83
cg14752361	chr7	20205176		OpenSea	5'UTR	-0.580444	0.0111401	MACC1
cg10148801	chr5	126312517		OpenSea	5'UTR	-0.893629	0.0111692	MARCH3
cg14025021	chr15	43809510		OpenSea	TSS1500	0.651324	0.0111903	MAP1A
cg20869844	chr7	140103726		OpenSea	TSS200	0.841755	0.0111985	RAB19
cg12767281	chr10	7452950	chr10:7449376-7455339	Island	5'UTR	0.609448	0.0112354	SFMBT2
cg10836167	chr5	178324449	chr5:178322713-178323538	S_Shore	5'UTR	-1.37227	0.011253	ZFP2
cg20719524	chr15	75251136	chr15:75251467-75251773	N_Shore	TSS1500	0.628386	0.0114165	RPP25
cg00498401	chr17	74024829		OpenSea	TSS1500	0.640254	0.0114722	EVPL
cg16997375	chr22	24384944	chr22:24384134-24384405	S_Shore	TSS1500	0.910676	0.0117339	GSTT1
cg11898695	chr6	42883504	chr6:42879279-42879623	S_Shelf	TSS1500	-0.939976	0.0119376	PTCRA
cg26138144	chr22	38071188	chr22:38073037-38073412	N_Shore	TSS1500	0.608703	0.011963	LGALS1
cg02881189	chr9	35111032	chr9:35111267-35111504	N_Shore	5'UTR	0.76599	0.0119718	KIAA1539
cg01344171	chr6	43612647	chr6:43612714-43613366	N_Shore	TSS200	0.646155	0.011998	RSPH9
cg02372334	chr11	3855878		OpenSea	5'UTR	0.753517	0.0121416	RHOG
cg05350607	chr1	151777000		OpenSea	5'UTR	-1.29274	0.0122219	LINGO4
cg12800915	chr9	100952629	chr9:100954286-100954593	N_Shore	5'UTR	-0.72657	0.0123079	CORO2A
cg09221297	chr1	205016193		OpenSea	5'UTR	-0.628254	0.012437	CNTN2
cg16375762	chr2	202287373		OpenSea	5'UTR	0.609379	0.012481	TRAK2
cg07402683	chr12	7034825	chr12:7036955-7037924	N_Shelf	5'UTR	0.76906	0.0125218	ATN1
cg26781701	chr19	48247554	chr19:48246632-48247114	S_Shore	TSS1500	0.772443	0.0126534	GLTSCR2
cg18936800	chr18	44676962	chr18:44676470-44677057	Island	TSS200	-0.754938	0.0127305	HDHD2
cg23833208	chr12	49962100	chr12:49961630-49962219	Island	TSS200	-0.671878	0.0128982	MCRS1
cg25165932	chr12	109025846		OpenSea	5'UTR	0.6863	0.0129111	SELPLG
cg04765078	chr22	23165064		OpenSea	TSS1500	-0.831397	0.0130868	MIR650
cg16793394	chr14	57278084	chr14:57278068-57278287	Island	TSS1500	-0.637553	0.0131476	OTX2
cg12880295	chr7	47661289		OpenSea	TSS1500	-1.29874	0.0131525	LINC01447
cg26383193	chr4	47488375		OpenSea	5'UTR	0.729612	0.0132897	ATP10D
cg10932427	chr5	96271079	chr5:96270437-96272125	Island	TSS1500	-0.645072	0.0134099	LNPEP
cg23153680	chr2	220083916	chr2:220082991-220084012	Island	TSS1500	0.709339	0.0134637	ABCB6
cg17078070	chr19	51220783	chr19:51220054-51220298	S_Shore	TSS1500	-1.04886	0.0134703	SHANK1
cg09047569	chr8	21772439	chr8:21769694-21770080	S_Shelf	TSS1500	0.715756	0.0137843	DOK2
cg09139956	chr12	123921434	chr12:123920582-123921462	Island	TSS200	-0.61259	0.0138387	RILPL2
cg00250196	chr2	16836324		OpenSea	5'UTR	-1.36069	0.013895	FAM49A
cg05773743	chr9	127270564	chr9:127265170-127267659	S_Shelf	TSS1500	0.744097	0.0139447	NR5A1
cg20606146	chr11	13708499		OpenSea	5'UTR	0.978937	0.0139813	FAR1
cg12950368	chr6	34452694		OpenSea	5'UTR	-0.60996	0.0140604	PACSIN1
cg18385233	chr15	41047711	chr15:41047210-41047687	S_Shore	TSS1500	-0.584545	0.0141537	FAM82A2
cg08529481	chr1	36832173		OpenSea	5'UTR	1.23803	0.0141677	STK40
cg17253051	chr7	24960922		OpenSea	5'UTR	-0.738084	0.0141919	OSBPL3
cg12177551	chr11	65190180	chr11:65189463-65190295	Island	TSS200	-0.629988	0.014319	NEAT1
cg13642545	chr19	45251903	chr19:45251975-45252330	N_Shore	TSS200	-0.582006	0.0144113	BCL3
cg25764570	chr6	32407289		OpenSea	TSS1500	0.914753	0.0144656	HLA-DRA
cg03225210	chr7	143579951	chr7:143582125-143582610	N_Shelf	5'UTR	0.958525	0.0145359	FAM115A
cg21723812	chr19	48170736		OpenSea	5'UTR	-0.622291	0.0147135	GLTSCR1
cg10298701	chr16	3068475	chr16:3070095-3071305	N_Shore	TSS1500	1.27589	0.0147163	CLDN6
cg14252502	chr19	8676388	chr19:8674332-8674764	S_Shore	TSS1500	0.702393	0.0147452	ADAMTS10
cg18745416	chr6	152011399		OpenSea	TSS1500	0.788417	0.0148313	ESR1
cg13158894	chr17	20224345	chr17:20223749-20225068	Island	TSS200	0.598689	0.0148756	CCDC144C
cg21693532	chr4	40603504		OpenSea	5'UTR	0.681673	0.0148757	RBM47
cg11094543	chr2	242238387		OpenSea	5'UTR	0.915073	0.0149444	HDLBP
cg26313563	chr16	85644842	chr16:85644089-85644323	S_Shore	TSS200	0.634065	0.0151285	GSE1
cg09902908	chr9	96938320		OpenSea	TSS1500	0.587315	0.0152529	MIRLET7F1
cg14813353	chr8	1710922	chr8:1711234-1712654	N_Shore	TSS1500	0.838581	0.0152737	CLN8
cg14114546	chr5	77823064		OpenSea	5'UTR	0.776697	0.0152967	LHFPL2
cg23648810	chr10	30337992		OpenSea	5'UTR	-0.751765	0.0153142	KIAA1462
cg24836072	chr19	46498091		OpenSea	TSS1500	-0.70847	0.0153997	CCDC61
cg03678939	chr11	71259881		OpenSea	1stExon	-0.706263	0.01548	KRTAP5-9
cg07166409	chr2	97534057	chr2:97534100-97536270	N_Shore	5'UTR	0.715753	0.0156424	SEMA4C
cg11366363	chr13	51641069		OpenSea	TSS1500	0.860725	0.0156892	GUCY1B2
cg03653801	chr1	9747772	chr1:9749295-9750228	N_Shore	5'UTR	0.938311	0.0157412	PIK3CD
cg09182455	chr12	109116994		OpenSea	5'UTR	0.988821	0.0157775	CORO1C
cg26717206	chr10	45459700		OpenSea	5'UTR	-0.925962	0.0158918	RASSF4
cg23698165	chr19	2663954		OpenSea	5'UTR	-0.922419	0.0159275	GNG7
cg18027174	chr3	119298236	chr3:119298284-119298983	N_Shore	TSS1500	0.731206	0.0159732	ADPRH
cg04771042	chr8	22411778	chr8:22408672-22409635	S_Shelf	5'UTR	-0.740532	0.0160164	SORBS3
cg01891260	chr22	22597869		OpenSea	TSS1500	-1.37316	0.0161774	VPREB1
cg24290947	chr6	32921805		OpenSea	TSS1500	0.580061	0.0162392	HLA-DMA
cg14129169	chr19	12201983	chr19:12203028-12203503	N_Shore	TSS1500	-0.608563	0.0162836	ZNF788
cg01074657	chr1	78511466	chr1:78511577-78512161	N_Shore	TSS200	0.699989	0.0162932	GIPC2
cg02773086	chr2	177027440	chr2:177027617-177028014	N_Shore	TSS1500	0.582632	0.0162933	HOXD3
cg18684041	chr3	101443481	chr3:101443478-101443859	Island	TSS200	0.657082	0.0164352	CEP97
cg08726667	chr16	28573379		OpenSea	5'UTR	0.608376	0.0165364	CCDC101
cg03096107	chr16	2880149		OpenSea	TSS200	0.76887	0.0165421	ZG16B
cg08459369	chr1	27560835	chr1:27560705-27561707	Island	TSS200	-0.662186	0.0165765	WDTC1
cg19565262	chr2	73869966		OpenSea	TSS1500	0.626865	0.0166053	NAT8
cg25214914	chr1	155910523		OpenSea	TSS1500	0.860096	0.0166648	RXFP4
cg14127589	chr11	118123059		OpenSea	TSS200	-0.594568	0.0168676	MPZL3
cg03609639	chr10	101291397	chr10:101292436-101292851	N_Shore	TSS1500	0.674249	0.0169245	NKX2-3
cg07243930	chr11	3647365		OpenSea	TSS1500	0.848967	0.0169899	TRPC2
cg25062539	chr8	79718482	chr8:79716681-79717403	S_Shore	TSS1500	0.732797	0.0170401	IL7
cg08699092	chr10	90639435	chr10:90639787-90640623	N_Shore	TSS1500	0.858216	0.0170737	STAMBPL1
cg05461529	chr6	33865066		OpenSea	TSS1500	0.743725	0.0170873	LINC01016
cg00152646	chr22	27014548		OpenSea	TSS1500	-0.726599	0.0172501	CRYBB1
cg16786712	chr3	53381977	chr3:53381345-53381936	S_Shore	TSS1500	0.604747	0.0172832	DCP1A
cg22855020	chr8	42356731		OpenSea	5'UTR	1.21114	0.0173314	SLC20A2
cg07384498	chr14	59695372		OpenSea	5'UTR	-0.679447	0.0173654	DAAM1
cg24459792	chr1	31230846		OpenSea	TSS200	0.66837	0.0173772	LAPTM5
cg22563815	chr15	78856949	chr15:78857725-78858269	N_Shore	TSS1500	0.659849	0.0173776	CHRNA5
cg13470063	chr1	43766206		OpenSea	TSS1500	0.687074	0.0174528	TIE1
cg01095518	chr6	655849	chr6:656409-657155	N_Shore	5'UTR	-0.841398	0.0174797	EXOC2
cg01863392	chr8	28233035		OpenSea	5'UTR	1.14788	0.0175027	ZNF395
cg06474453	chr13	49549489	chr13:49549822-49551042	N_Shore	TSS1500	0.613435	0.0175676	FNDC3A
cg20823481	chr4	185736247		OpenSea	5'UTR	0.884626	0.017713	ACSL1
cg02721693	chr1	182922705	chr1:182921819-182922644	S_Shore	TSS200	-0.768056	0.0177192	C1orf14
cg19400179	chr3	108321607		OpenSea	5'UTR	0.864076	0.0177648	DZIP3
cg03962691	chr1	115881130	chr1:115880167-115881332	Island	TSS1500	0.583193	0.0178282	NGF
cg01008102	chr1	192127465		OpenSea	TSS200	1.11185	0.0178312	RGS18
cg19940438	chr11	64936865		OpenSea	TSS1500	1.09838	0.0178567	SPDYC
cg22083684	chr7	100425827	chr7:100424424-100425626	S_Shore	TSS1500	0.665259	0.0179357	EPHB4
cg02317400	chr10	135050345	chr10:135048797-135052077	Island	TSS1500	0.740604	0.0179943	VENTX
cg15362619	chr2	197036886	chr2:197035589-197036383	S_Shore	TSS1500	0.692982	0.0180234	STK17B
cg20405584	chr5	41870875	chr5:41869663-41870876	Island	TSS200	0.694561	0.0181138	OXCT1
cg16583230	chr2	166651571	chr2:166649909-166650966	S_Shore	TSS1500	-0.694797	0.0181777	GALNT3
cg02101571	chr8	11853878		OpenSea	TSS200	-0.583382	0.0182701	DEFB134
cg23358625	chr19	23945641	chr19:23945713-23946128	N_Shore	TSS200	0.594914	0.0184102	RPSAP58
cg17327331	chr14	67736448		OpenSea	5'UTR	0.885309	0.0184782	MPP5
cg06329093	chr16	67449835	chr16:67449936-67450472	N_Shore	5'UTR	0.758693	0.0185933	ZDHHC1
cg13617561	chr11	67222073		OpenSea	TSS1500	0.735817	0.0185963	CABP4
cg07382588	chr15	44750869		OpenSea	5'UTR	0.758818	0.0186346	CTDSPL2
cg27563985	chr20	54580677	chr20:54578603-54580678	Island	TSS1500	0.642969	0.0186912	CBLN4
cg10356204	chr19	2255744	chr19:2250560-2253959	S_Shore	TSS1500	-1.0302	0.0189618	JSRP1
cg01108243	chr20	57594267		OpenSea	TSS200	0.691507	0.0189943	TUBB1
cg08963753	chr2	113934256		OpenSea	5'UTR	0.615294	0.0190432	PSD4
cg26995378	chr11	58612992		OpenSea	TSS1500	0.697903	0.0190776	GLYATL2
cg15391601	chr19	35849176		OpenSea	TSS1500	0.701422	0.0191284	FFAR3
cg13833345	chr16	680979	chr16:682634-687106	N_Shore	TSS200	0.817305	0.0192501	WFIKKN1
cg18084948	chr4	95260140		OpenSea	5'UTR	0.685305	0.019288	HPGDS
cg18589016	chr4	85419557	chr4:85417659-85420799	Island	TSS200	0.602359	0.0193408	NKX6-1
cg02295078	chr17	16472670	chr17:16472074-16472800	Island	TSS200	0.93469	0.0193727	ZNF287
cg13679679	chr3	28282245	chr3:28282826-28283457	N_Shore	TSS1500	0.758243	0.0194028	CMC1
cg27171835	chr1	46144754		OpenSea	5'UTR	0.625675	0.0194622	GPBP1L1
cg00706994	chr11	59190310		OpenSea	1stExon	-1.22591	0.0195177	OR5A2
cg02044219	chr4	25032562	chr4:25032028-25032311	S_Shore	TSS200	-0.783001	0.0195431	LGI2
cg20127859	chr8	144656271	chr8:144659745-144660635	N_Shelf	TSS1500	1.61997	0.0197392	C8orf73
cg15396830	chr4	90224479		OpenSea	5'UTR	-0.934007	0.0197979	GPRIN3
cg21680719	chr1	38466677	chr1:38470617-38471396	N_Shelf	5'UTR	0.771723	0.0198364	FHL3
cg26393455	chr17	38802384	chr17:38803944-38804703	N_Shore	5'UTR	-0.616131	0.0199574	SMARCE1
cg01453469	chr6	42896411	chr6:42897116-42897611	N_Shore	TSS1500	0.747709	0.0199685	CNPY3
cg01530216	chr3	100328124		OpenSea	TSS1500	-0.734378	0.0201768	ADGRG7
cg07616376	chr18	2980515		OpenSea	5'UTR	0.756619	0.0202097	LPIN2
cg23385388	chr11	107436500		OpenSea	TSS200	-0.600148	0.0202956	ALKBH8
cg07919577	chr22	26966223		OpenSea	5'UTR	1.0757	0.0203495	TPST2
cg09577144	chr17	76573499		OpenSea	TSS200	-0.954759	0.0204059	DNAH17
cg11112615	chr6	2970624	chr6:2971086-2971962	N_Shore	5'UTR	0.877754	0.0204384	SERPINB6
cg12017722	chr15	89181425		OpenSea	TSS1500	0.582794	0.0204489	ISG20
cg05937737	chr3	170303540	chr3:170303532-170303768	Island	5'UTR	0.943965	0.0205359	SLC7A14
cg22122449	chr22	51176711		OpenSea	1stExon	-0.614995	0.0209397	ACR
cg15566798	chr9	82439301		OpenSea	TSS200	-1.08419	0.020944	LINC01507
cg02610360	chr11	120197521	chr11:120195805-120196372	S_Shore	5'UTR	0.651115	0.0209568	TMEM136
cg06754224	chr1	28585612	chr1:28585831-28587249	N_Shore	TSS1500	0.629196	0.0209824	SESN2
cg06307601	chr8	130952644	chr8:130951372-130952651	Island	TSS1500	0.676192	0.0211187	FAM49B
cg25250132	chr10	43704423		OpenSea	5'UTR	-0.73051	0.0211378	RASGEF1A
cg09791324	chr1	154973945	chr1:154973250-154974358	Island	TSS1500	0.994009	0.0214436	ZBTB7B
cg00945698	chr9	22645058		OpenSea	TSS1500	-0.663316	0.0216824	LINC01239
cg09258813	chr8	37823409	chr8:37822486-37824008	Island	1stExon	0.78574	0.0216933	ADRB3
cg20041802	chr15	61521674	chr15:61520423-61521716	Island	TSS200	0.699201	0.0217049	RORA
cg23246821	chr3	149095573		OpenSea	TSS200	0.878198	0.0218656	TM4SF1
cg04794883	chr12	57387400		OpenSea	TSS1500	0.964835	0.0219294	GPR182
cg01684881	chr17	42635419	chr17:42634829-42636851	Island	1stExon	0.650605	0.0222951	FZD2
cg08198483	chr19	13947212	chr19:13944139-13944695	S_Shelf	TSS200	0.720864	0.0227543	MIR24-2
cg10079049	chr4	25915329	chr4:25915352-25915996	N_Shore	TSS1500	0.688442	0.02278	SMIM20
cg05337019	chr1	16062361	chr1:16058297-16058505	S_Shelf	TSS1500	0.757216	0.0228276	SLC25A34
cg09659915	chr9	132806098	chr9:132804279-132806003	S_Shore	TSS1500	0.786622	0.0230284	FNBP1
cg18522740	chr10	101768580		OpenSea	5'UTR	0.593151	0.0230597	DNMBP
cg14076294	chr19	3093114	chr19:3094671-3095055	N_Shore	TSS1500	-0.769504	0.0232412	GNA11
cg26359045	chr16	53128353		OpenSea	5'UTR	0.988436	0.0233044	CHD9
cg22888484	chr20	37075185	chr20:37075227-37075854	N_Shore	TSS200	0.827048	0.0233396	SNHG11
cg03001305	chr17	40439492	chr17:40440188-40441014	N_Shore	TSS200	0.599198	0.0234366	STAT5A
cg25683631	chr1	20405033		OpenSea	5'UTR	-1.21319	0.0237512	PLA2G5
cg09159285	chr1	6664134	chr1:6661776-6663844	S_Shore	TSS1500	0.670519	0.0237924	KLHL21
cg10961753	chr12	54332530	chr12:54332805-54333731	N_Shore	TSS200	1.01945	0.0238052	HOXC13
cg25136988	chr6	31649623	chr6:31650648-31651292	N_Shore	TSS1500	0.625065	0.0238508	LY6G5C
cg00455327	chr18	20714217	chr18:20714968-20717071	N_Shore	TSS1500	0.591647	0.0239509	CABLES1
cg03609354	chr2	231750324		OpenSea	TSS1500	-1.41468	0.0242138	LOC151484
cg26650816	chr1	41129371	chr1:41131111-41131378	N_Shore	5'UTR	-0.863834	0.0242505	RIMS3
cg08072862	chr12	113587240	chr12:113590806-113591304	N_Shelf	TSS1500	-0.699747	0.0243164	CCDC42B
cg04804365	chr1	24237531		OpenSea	5'UTR	-0.687495	0.0245371	CNR2
cg00447324	chr17	34208154		OpenSea	TSS1500	-0.666722	0.0246665	CCL5
cg13672800	chr20	2795194		OpenSea	TSS1500	0.877811	0.024953	C20orf141
cg17167832	chr1	169599754		OpenSea	TSS1500	-0.685752	0.0250191	SELP
cg16770288	chr21	34497409		OpenSea	TSS1500	-0.946132	0.0251526	LOC101928107
cg12424785	chr2	154728133	chr2:154727906-154728271	Island	TSS1500	0.767935	0.0252562	GALNT13
cg11864558	chr14	71165341		OpenSea	TSS200	0.925694	0.0254212	LINC01269
cg06727980	chr10	126417059		OpenSea	5'UTR	-0.688518	0.0255682	FAM53B
cg25837258	chr12	10102605		OpenSea	TSS1500	-1.04084	0.0255759	CLEC12A
cg21161649	chr21	45284362		OpenSea	TSS1500	-0.689117	0.0256203	AGPAT3
cg26432256	chr14	77607222	chr14:77605885-77608304	Island	5'UTR	0.840054	0.0256669	ZDHHC22
cg02022136	chr10	131265059	chr10:131264948-131265710	Island	TSS1500	0.944318	0.0256999	MGMT
cg16217016	chr16	70443039		OpenSea	5'UTR	0.659925	0.025818	ST3GAL2
cg16293347	chr12	118784834		OpenSea	5'UTR	0.730281	0.0258315	TAOK3
cg24690479	chr6	10521142		OpenSea	TSS1500	0.996219	0.025896	GCNT2
cg25594515	chr4	185372240		OpenSea	5'UTR	0.825046	0.0259667	IRF2
cg12449685	chr11	124768950		OpenSea	TSS1500	0.765378	0.0259782	ROBO4
cg23948016	chr19	16998493	chr19:17000627-17001398	N_Shelf	TSS1500	0.694119	0.0259795	F2RL3
cg09196959	chr6	30104440		OpenSea	TSS200	-0.644423	0.0263004	TRIM40
cg10319490	chr17	42468131		OpenSea	TSS1500	0.824077	0.0263677	ITGA2B
cg16091981	chr1	17634543		OpenSea	TSS200	0.625535	0.0264701	PADI4
cg09977284	chr6	114225171		OpenSea	TSS1500	0.625315	0.0265942	FLJ34503
cg18718343	chr18	268166	chr18:267710-268382	Island	TSS200	-0.581483	0.026651	THOC1
cg17036418	chr17	33417113	chr17:33416129-33416578	S_Shore	TSS1500	0.673048	0.0268368	RFFL
cg16660220	chr11	46576948		OpenSea	5'UTR	-1.33993	0.0269296	AMBRA1
cg24194775	chr9	35791475	chr9:35791584-35791924	N_Shore	TSS1500	0.866926	0.0271076	NPR2
cg04888241	chr4	3768458	chr4:3767072-3769789	Island	1stExon	0.780921	0.0272006	ADRA2C
cg08931196	chr11	119205177	chr11:119205023-119205568	Island	TSS200	-0.587831	0.0272146	RNF26
cg03994313	chr8	61326843		OpenSea	TSS1500	0.65622	0.0272462	LINC01301
cg15860235	chr4	2794188	chr4:2794494-2794875	N_Shore	TSS1500	-0.644188	0.0272502	SH3BP2
cg18833958	chr6	33421468	chr6:33422046-33422530	N_Shore	TSS1500	-0.589832	0.0273236	ZBTB9
cg00255919	chr5	131827918	chr5:131825842-131826935	S_Shore	TSS1500	-0.597362	0.0273741	IRF1
cg24325991	chr1	184943911	chr1:184942862-184943777	S_Shore	TSS1500	0.688988	0.0274195	FAM129A
cg07732115	chr16	80574553	chr16:80574741-80575090	N_Shore	TSS1500	0.613937	0.0275222	DYNLRB2
cg11185549	chr12	116996871		OpenSea	TSS1500	-0.642142	0.0275724	MAP1LC3B2
cg26862175	chr3	52528955		OpenSea	TSS1500	0.870612	0.0276954	STAB1
cg04849985	chr1	68215783		OpenSea	5'UTR	0.790489	0.027716	GNG12
cg04264075	chr19	51876470		OpenSea	TSS1500	-0.889683	0.028113	NKG7
cg10346092	chr17	40086752	chr17:40086751-40087098	Island	TSS200	-0.587719	0.028137	TTC25
cg19544057	chr13	40794844		OpenSea	TSS1500	-0.672786	0.0281502	LINC00548
cg02573176	chr8	82607505		OpenSea	TSS1500	1.21796	0.0281552	SLC10A5
cg16625000	chr3	184081092	chr3:184079215-184081286	Island	TSS200	-0.59818	0.0281962	POLR2H
cg03802185	chr7	101927846	chr7:101929503-101931089	N_Shore	TSS1500	0.987	0.0282453	SH2B2
cg17160384	chr5	68462743	chr5:68462675-68463214	Island	TSS200	1.05296	0.0282901	CCNB1
cg04312209	chr5	35857130		OpenSea	1stExon	-0.905137	0.0283529	IL7R
cg10969621	chr1	214713994		OpenSea	5'UTR	-0.672228	0.0283851	PTPN14
cg18190353	chr8	82444249		OpenSea	TSS1500	-0.789876	0.0285249	FABP12
cg17463145	chr7	79084011	chr7:79082174-79082427	S_Shore	TSS1500	0.619336	0.0285878	MAGI2
cg17211349	chr3	164915015		OpenSea	TSS1500	1.11304	0.0285961	SLITRK3
cg06048819	chr3	127794219	chr3:127794369-127796136	N_Shore	TSS1500	0.725873	0.0286265	RUVBL1-AS1
cg09081994	chr3	119011925	chr3:119012891-119013724	N_Shore	TSS1500	-0.786772	0.0288228	CDGAP
cg26937038	chr1	153330072		OpenSea	TSS1500	0.668936	0.0288796	S100A9
cg25645687	chr3	138664505	chr3:138663718-138666346	Island	1stExon	-0.684105	0.0291844	FOXL2
cg02151625	chr6	166722060	chr6:166720239-166722275	Island	TSS200	0.800592	0.0292414	PRR18
cg00719165	chr2	27603886	chr2:27603350-27604064	Island	TSS1500	0.597528	0.0293144	ZNF513
cg15975802	chr12	7055458	chr12:7053149-7053927	S_Shore	TSS1500	0.853156	0.0293257	PTPN6
cg00075587	chr15	77627815		OpenSea	5'UTR	0.630141	0.0293447	PEAK1
cg24736933	chr15	40633294		OpenSea	TSS200	0.800324	0.029401	C15orf52
cg22842854	chr12	123319900	chr12:123319750-123321043	Island	TSS200	-0.58597	0.029419	HIP1R
cg18522582	chr2	223915743	chr2:223917576-223918037	N_Shore	TSS1500	0.622268	0.0296924	KCNE4
cg06246651	chr2	239187798		OpenSea	5'UTR	-0.907728	0.0297546	PER2
cg18054492	chr12	31799111		OpenSea	TSS1500	0.609358	0.0300124	METTL20
cg13144999	chr19	8279245		OpenSea	5'UTR	-0.840122	0.0300438	CERS4
cg08945443	chr10	75193254		OpenSea	5'UTR	0.862888	0.0301225	ZMYND17
cg10585486	chr19	41304133	chr19:41304467-41305050	N_Shore	TSS1500	0.67116	0.0302531	EGLN2
cg26911787	chr12	96587734	chr12:96587839-96588090	N_Shore	TSS1500	0.679672	0.0303084	ELK3
cg09188840	chr17	4699533	chr17:4699383-4699638	Island	1stExon	-0.623961	0.0303119	PSMB6
cg24681208	chr14	23351876	chr14:23355738-23356402	N_Shelf	TSS1500	0.65675	0.0303391	REM2
cg26764799	chr10	94044301		OpenSea	5'UTR	-0.922618	0.0304015	CPEB3
cg12993663	chr11	118097038		OpenSea	TSS1500	1.08413	0.0304745	AMICA1
cg02883666	chr14	101526670		OpenSea	TSS1500	-0.6815	0.0306198	MIR496
cg12115008	chr16	31520645	chr16:31519381-31519940	S_Shore	TSS1500	0.643977	0.0306375	C16orf58
cg24389386	chr6	29854740	chr6:29855295-29856565	N_Shore	TSS1500	0.734175	0.0307799	HLA-H
cg16512458	chr1	226069078	chr1:226069605-226070898	N_Shore	5'UTR	0.586994	0.0308618	TMEM63A
cg02175489	chr11	15132665	chr11:15136058-15136545	N_Shelf	TSS1500	-1.08732	0.0308814	INSC
cg10125865	chr2	170683981	chr2:170683860-170684629	Island	TSS200	-0.616603	0.031066	UBR3
cg08374619	chr17	78008622	chr17:78009076-78011084	N_Shore	5'UTR	0.930674	0.031139	TBC1D16
cg23724711	chr12	56323120	chr12:56320739-56321628	S_Shore	TSS1500	-0.668091	0.0314492	WIBG
cg02597092	chr15	31523177		OpenSea	TSS200	-1.08209	0.0315859	LOC283710
cg04557383	chr16	56703568	chr16:56703387-56703648	Island	TSS200	0.796104	0.0317235	MT1H
cg23719950	chr11	63933701	chr11:63932990-63934070	Island	TSS200	-0.606608	0.0317365	MACROD1
cg00575005	chr6	84562888	chr6:84562820-84563758	Island	TSS200	0.728807	0.0318706	RIPPLY2
cg25804044	chr6	31870970	chr6:31868781-31870311	S_Shore	TSS1500	0.77842	0.0320996	ZBTB12
cg26357596	chr5	54397592		OpenSea	TSS1500	0.633768	0.0323219	GZMA
cg23696712	chr12	53228141		OpenSea	TSS200	-0.656955	0.0323766	KRT79
cg12034118	chr1	209979487	chr1:209979316-209979666	Island	TSS200	1.03205	0.0324719	IRF6
cg27496339	chr7	43803803		OpenSea	5'UTR	1.05181	0.0324749	BLVRA
cg06569729	chr10	99532410	chr10:99531025-99531968	S_Shore	TSS1500	-0.77907	0.032637	SFRP5
cg00055726	chr9	136445425	chr9:136444127-136444604	S_Shore	TSS200	-0.666825	0.0327664	FAM163B
cg14324502	chr9	88898587	chr9:88896741-88897721	S_Shore	TSS1500	0.664405	0.0327872	ISCA1
cg25246246	chr17	43503131	chr17:43506828-43510380	N_Shelf	TSS200	0.987519	0.032884	ARHGAP27
cg14155397	chr15	66678782	chr15:66678895-66679963	N_Shore	TSS1500	0.601332	0.0331052	MAP2K1
cg23497377	chr14	73706264	chr14:73704054-73705106	S_Shore	5'UTR	0.780686	0.033146	PAPLN
cg06697339	chr19	17982759	chr19:17982670-17983821	Island	TSS200	0.703485	0.033235	SLC5A5
cg07668558	chr17	36500547		OpenSea	TSS1500	-0.610996	0.0332545	GPR179
cg06825957	chr3	49591628	chr3:49591578-49592534	Island	TSS1500	-0.61391	0.0333226	BSN
cg14611112	chr9	139643351	chr9:139640640-139640885	S_Shelf	TSS1500	0.684745	0.0333438	LCN6
cg06330711	chr8	58943297		OpenSea	5'UTR	0.824509	0.03344	FAM110B
cg17065772	chr3	14991718	chr3:14989486-14989984	S_Shore	5'UTR	0.788162	0.0335065	NR2C2
cg25105652	chr5	39413038		OpenSea	5'UTR	0.854651	0.0335789	DAB2
cg17934790	chr19	14693742		OpenSea	TSS200	0.836578	0.0337336	CLEC17A
cg01623771	chr2	239047774	chr2:239048071-239048454	N_Shore	5'UTR	-0.844638	0.0338042	KLHL30
cg05465448	chr11	55586744		OpenSea	TSS1500	-0.678833	0.0338276	OR5D18
cg08238036	chr21	43918729	chr21:43917046-43917268	S_Shore	TSS1500	-0.757231	0.0341702	SLC37A1
cg12584718	chr7	100028402	chr7:100025804-100028002	S_Shore	1stExon	0.614942	0.034207	MEPCE
cg08732275	chr1	9371806		OpenSea	5'UTR	-0.659151	0.0343861	SPSB1
cg09082617	chr20	49201869		OpenSea	TSS1500	1.00629	0.0344063	MIR645
cg04144521	chr2	191276183	chr2:191272484-191273671	S_Shelf	5'UTR	1.27859	0.0345347	MFSD6
cg15651616	chr18	42996065		OpenSea	5'UTR	0.769878	0.034626	SLC14A2
cg04662123	chr2	128177317	chr2:128173475-128173793	S_Shelf	5'UTR	-0.613311	0.0347182	PROC
cg02462837	chr8	11322452	chr8:11323779-11324697	N_Shore	5'UTR	0.945468	0.0347371	FAM167A
cg01356829	chr1	67772896	chr1:67773329-67773767	N_Shore	TSS200	0.580257	0.0348092	IL12RB2
cg02569115	chr17	76922138	chr17:76920684-76921961	S_Shore	TSS1500	0.595309	0.0349496	TIMP2
cg01167556	chr12	56323639	chr12:56325774-56326223	N_Shelf	TSS1500	-0.76959	0.0350154	DGKA
cg15709065	chr3	134090737	chr3:134092257-134093741	N_Shore	5'UTR	-0.640987	0.0351539	AMOTL2
cg22862244	chr19	36266333	chr19:36266234-36266622	Island	TSS200	-0.613655	0.0353425	SNX26
cg22778421	chr12	12849229	chr12:12849067-12849270	Island	TSS200	-0.655173	0.0354719	GPR19
cg07351675	chr7	1578263	chr7:1575736-1575993	S_Shelf	5'UTR	-1.04651	0.0354869	MAFK
cg07830449	chr17	62075103		OpenSea	TSS1500	0.607032	0.0358904	C17orf72
cg13468002	chr3	49907468	chr3:49906737-49907482	Island	TSS200	0.691121	0.0359556	CAMKV
cg13172153	chr1	201391747		OpenSea	TSS1500	-1.01265	0.0362045	TNNI1
cg11903239	chr11	68748907		OpenSea	TSS1500	-0.604715	0.0362264	MRGPRD
cg07366300	chr19	41934715		OpenSea	TSS200	1.23367	0.0363007	B3GNT8
cg00565688	chr1	3568212	chr1:3566445-3569636	Island	TSS1500	0.869712	0.0363381	TP73
cg09954314	chr11	66059162	chr11:66056209-66057324	S_Shore	TSS1500	0.658607	0.0364219	TMEM151A
cg12489013	chr18	55298534	chr18:55297360-55297660	S_Shore	5'UTR	-0.678108	0.0365399	LOC100505549
cg25355009	chr5	149988688		OpenSea	5'UTR	-0.616005	0.0366054	SYNPO
cg05799962	chr16	31404385		OpenSea	TSS1500	-0.738737	0.0370144	ITGAD
cg26692822	chr8	17780298	chr8:17780032-17781272	Island	TSS200	-0.634877	0.0373314	PCM1
cg26826183	chr19	10231701	chr19:10230162-10230682	S_Shore	TSS1500	-1.24164	0.0373354	EIF3G
cg10583119	chr19	54237755		OpenSea	TSS1500	-0.61171	0.0373945	MIR518D
cg03040477	chr21	38753088		OpenSea	5'UTR	1.09608	0.0375533	DYRK1A
cg24515746	chr12	113375961	chr12:113376185-113376493	N_Shore	TSS1500	0.610078	0.0377096	OAS3
cg23632995	chr9	130341480		OpenSea	TSS200	0.745581	0.0378321	FAM129B
cg04111071	chr7	19813299	chr7:19812569-19813005	S_Shore	TSS1500	0.582955	0.0378635	TMEM196
cg15311822	chr2	9144618	chr2:9143127-9144630	Island	TSS1500	0.678074	0.0379786	MBOAT2
cg07728579	chr15	83475013	chr15:83478366-83479273	N_Shelf	TSS1500	-1.09689	0.0381805	FSD2
cg25499099	chr17	7284662	chr17:7284223-7284687	Island	5'UTR	0.624794	0.0382461	TNK1
cg22843797	chr8	23082961	chr8:23081956-23082975	Island	TSS1500	0.647207	0.0384443	TNFRSF10A
cg10759927	chr20	62687969	chr20:62688551-62688878	N_Shore	TSS1500	0.603925	0.0384512	TCEA2
cg20656868	chr19	3177310	chr19:3178741-3179986	N_Shore	TSS1500	1.07554	0.0384926	S1PR4
cg21372755	chr21	44753301		OpenSea	TSS1500	0.673063	0.0384967	LINC00322
cg08495296	chr16	25228083		OpenSea	TSS1500	-0.640723	0.0388239	AQP8
cg05976652	chr10	63661316	chr10:63662886-63663299	N_Shore	TSS200	-0.587688	0.0388758	ARID5B
cg16230134	chr10	91461363	chr10:91460899-91461615	Island	TSS200	-0.597244	0.0389508	KIF20B
cg26157872	chr17	42145037	chr17:42143654-42144096	S_Shore	TSS200	0.655752	0.0393235	LSM12
cg03362329	chr13	50265524	chr13:50265224-50265598	Island	1stExon	-0.694099	0.0393854	EBPL
cg21407040	chr16	11764338	chr16:11762563-11763246	S_Shore	5'UTR	-0.665548	0.0394853	SNN
cg12427906	chr2	121018421		OpenSea	5'UTR	0.874158	0.0395057	RALB
cg16643088	chr3	39188743	chr3:39186524-39186730	S_Shelf	5'UTR	0.896222	0.0396042	CSRNP1
cg00105570	chr11	36588429		OpenSea	TSS1500	-0.976736	0.039697	RAG1
cg09586459	chr15	52404463	chr15:52404191-52404978	Island	1stExon	0.782982	0.039999	BCL2L10
cg06745957	chr11	74204835	chr11:74204135-74204856	Island	TSS200	-0.801992	0.0400851	LIPT2
cg20332517	chr22	38301066	chr22:38301954-38302871	N_Shore	TSS1500	-0.641587	0.0401388	MICALL1
cg02430063	chr19	46148592	chr19:46144872-46145631	S_Shelf	1stExon	0.64752	0.0402162	EML2
cg00960260	chr8	6693367	chr8:6691833-6693135	S_Shore	TSS1500	0.695746	0.0403491	XKR5
cg16240368	chr1	118728086	chr1:118727816-118728097	Island	TSS1500	0.754375	0.0406929	SPAG17
cg08097359	chr19	50064054	chr19:50059574-50060175	S_Shelf	5'UTR	1.2279	0.040769	NOSIP
cg22610434	chr1	158259914		OpenSea	1stExon	-0.75055	0.0410872	CD1C
cg21564238	chr22	24088098		OpenSea	5'UTR	0.725003	0.0411511	ZNF70
cg21043558	chr7	140625365	chr7:140623997-140624949	S_Shore	TSS1500	0.623631	0.0411756	BRAF
cg14899408	chr11	117698932		OpenSea	TSS200	-0.641097	0.0411967	FXYD2
cg11344005	chr22	50987527	chr22:50984972-50988141	Island	1stExon	-0.709014	0.0412472	KLHDC7B
cg10207600	chr9	130640172	chr9:130639738-130640143	S_Shore	TSS200	0.866866	0.0414909	AK1
cg09166900	chr19	17488585	chr19:17487895-17488125	S_Shore	TSS1500	0.678483	0.0416691	PLVAP
cg16637776	chr6	35465342	chr6:35464056-35466269	Island	TSS1500	-0.751546	0.0418292	TEAD3
cg07836815	chr17	61778515	chr17:61776890-61778733	Island	TSS1500	0.723595	0.041986	LIMD2
cg20140034	chr11	111250355		OpenSea	TSS200	-0.897793	0.0421218	POU2AF1
cg24572745	chr3	112932345	chr3:112930437-112931506	S_Shore	5'UTR	0.662211	0.042367	BOC
cg01505556	chr6	30174125		OpenSea	5'UTR	-0.609171	0.0424381	TRIM26
cg08719515	chr5	115857138		OpenSea	5'UTR	-0.925229	0.042484	SEMA6A
cg10423113	chr10	74032851	chr10:74033167-74034698	N_Shore	TSS1500	0.822426	0.0427135	DDIT4
cg07361047	chr6	167533317		OpenSea	5'UTR	-0.840895	0.0427562	CCR6
cg04499011	chr6	36972127		OpenSea	TSS1500	-0.982896	0.0429533	FGD2
cg08592707	chr17	56833076	chr17:56832961-56833986	Island	TSS200	0.725869	0.0430273	PPM1E
cg21682057	chr6	2245849	chr6:2245118-2246153	Island	TSS200	-0.720385	0.0432598	GMDS
cg17445145	chr4	330290	chr4:330162-332068	Island	TSS1500	0.619419	0.0432657	ZNF141
cg11816043	chr22	39377864		OpenSea	TSS1500	0.58344	0.043463	APOBEC3B
cg09638668	chr12	106976196	chr12:106977388-106977713	N_Shore	TSS1500	0.689114	0.0437622	RFX4
cg00659129	chr8	131414614		OpenSea	TSS1500	-0.704043	0.0438344	ASAP1
cg21195376	chr1	204449827		OpenSea	5'UTR	-1.00165	0.0439336	PIK3C2B
cg16654610	chr4	471390	chr4:467471-467839	S_Shelf	5'UTR	-0.926675	0.044176	ZNF721
cg14754151	chr19	33162944	chr19:33165266-33168099	N_Shelf	5'UTR	1.2521	0.0443624	ANKRD27
cg14428237	chr1	198136929		OpenSea	5'UTR	0.617682	0.0444078	NEK7
cg15355740	chr17	9725403		OpenSea	TSS200	-0.655715	0.0445141	GSG1L2
cg12691004	chr2	88352949	chr2:88354840-88355574	N_Shore	5'UTR	1.21461	0.0448222	KRCC1
cg18517961	chr17	4401911	chr17:4401959-4403323	N_Shore	TSS1500	0.642503	0.0449764	SPNS2
cg00063284	chr11	72446697		OpenSea	5'UTR	0.655536	0.0451637	ARAP1
cg02780017	chr11	64981227		OpenSea	TSS200	0.703995	0.0454408	SLC22A20
cg19108881	chr3	121902510	chr3:121902742-121903645	N_Shore	TSS200	0.780004	0.0455839	CASR
cg01053714	chr15	34631762	chr15:34629575-34630396	S_Shore	TSS1500	-0.774598	0.0457973	SLC12A6
cg27279678	chr17	80164247		OpenSea	5'UTR	0.761256	0.0459996	CCDC57
cg06092948	chr10	91061294		OpenSea	TSS1500	0.797669	0.0463596	IFIT2
cg22107429	chr5	143191000		OpenSea	TSS1500	-0.838609	0.046413	HMHB1
cg12484489	chr19	38345949	chr19:38345808-38346160	Island	TSS200	0.783671	0.0465241	LOC100631378
cg06244333	chr6	29555026		OpenSea	TSS1500	-0.700674	0.0469195	OR2H2
cg24585334	chr1	206260565		OpenSea	5'UTR	0.94807	0.0469917	C1orf186
cg13932540	chr11	6952567		OpenSea	5'UTR	-0.906076	0.0470401	ZNF215
cg22750273	chr13	53384080		OpenSea	TSS200	0.667224	0.0470429	MIR759
cg10203922	chr4	145566200	chr4:145566242-145567413	N_Shore	TSS1500	-1.14122	0.0474157	HHIP
cg09996284	chr1	156211851	chr1:156215368-156215899	N_Shelf	TSS200	0.880998	0.0477459	BGLAP
cg04880990	chr12	52887566		OpenSea	TSS1500	-0.670752	0.0478838	KRT6A
cg03735308	chr11	69455331	chr11:69451136-69458596	Island	TSS1500	-0.716346	0.0482765	CCND1
cg15696278	chr7	75988592	chr7:75987606-75988977	Island	TSS1500	-0.587029	0.0483554	YWHAG
cg19492010	chr20	9100498		OpenSea	5'UTR	0.722641	0.0487038	PLCB4
cg10593219	chr10	72543247		OpenSea	5'UTR	0.728135	0.0488534	C10orf27
cg22924721	chr17	72527705		OpenSea	TSS200	1.14032	0.0489538	CD300LB
cg07307241	chr7	44621941	chr7:44621293-44622377	Island	TSS200	-0.673205	0.0490917	TMED4
cg08037620	chr3	196006470		OpenSea	5'UTR	1.03543	0.0491716	PCYT1A
cg03607951	chr1	79085586		OpenSea	TSS1500	0.769517	0.0492671	IFI44L
cg12738534	chr5	134786112		OpenSea	5'UTR	-0.862735	0.0497902	TIFAB
cg21205972	chr11	93259022		OpenSea	5'UTR	0.816618	0.0498118	SMCO4
cg11940332	chr9	132044642		OpenSea	TSS200	1.10982	0.0498287	LOC101929331

## Sheet: DMGs_t3VSt0
row.names	chr	pos	Islands_Name	Relation_to_Island	UCSC_RefGene_Group	logFC	P.Value	UCSC_RefGene_Name
cg13708298	chr6	24900051		OpenSea	5'UTR	0.840155	8.11373e-06	FAM65B
cg13221624	chr22	47134912		OpenSea	TSS1500	0.871079	8.14492e-06	CERK
cg20240091	chr1	175044916	chr1:175048550-175048874	N_Shelf	5'UTR	0.972124	1.42082e-05	TNN
cg16970926	chr12	29381810		OpenSea	5'UTR	0.98343	2.08619e-05	FAR2
cg25242306	chr13	74667131		OpenSea	5'UTR	1.40308	2.14977e-05	KLF12
cg21293639	chr4	57333118	chr4:57333461-57334195	N_Shore	TSS1500	0.604037	2.64533e-05	SRP72
cg06753439	chr6	33245488	chr6:33244677-33245554	Island	1stExon	1.47605	3.21066e-05	B3GALT4
cg15499265	chr9	117157330	chr9:117160139-117161064	N_Shelf	TSS1500	1.11424	5.05245e-05	AKNA
cg26342454	chr4	10035262		OpenSea	5'UTR	-1.03565	5.65322e-05	SLC2A9
cg13379236	chr4	110833808		OpenSea	TSS1500	1.06444	5.72246e-05	EGF
cg07667560	chr19	42637805	chr19:42637277-42637684	S_Shore	TSS1500	0.912381	7.0342e-05	POU2F2
cg15571223	chr12	56652630	chr12:56651692-56652527	S_Shore	TSS1500	0.658855	7.77701e-05	ANKRD52
cg04092682	chr9	34628847	chr9:34628795-34629061	Island	TSS1500	0.77201	8.11795e-05	ARID3C
cg01787798	chr1	175474437		OpenSea	5'UTR	0.719369	8.92928e-05	TNR
cg25602176	chr21	16421119		OpenSea	5'UTR	0.9304	0.000110986	NRIP1
cg26020743	chr2	8469935		OpenSea	TSS1500	0.912745	0.000112561	LINC00299
cg27394566	chr14	105391635		OpenSea	5'UTR	0.898417	0.000116167	PLD4
cg11953916	chr17	11900692	chr17:11900442-11900984	Island	TSS200	-0.706752	0.000127495	ZNF18
cg04425624	chr6	31543565		OpenSea	1stExon	1.12286	0.000132685	TNF
cg04868197	chr8	71183904		OpenSea	5'UTR	1.01508	0.000145503	NCOA2
cg12422154	chr6	30130819		OpenSea	TSS200	-0.738357	0.000159563	TRIM15
cg04755674	chr19	14142047	chr19:14142398-14142977	N_Shore	TSS1500	0.59179	0.000166122	IL27RA
cg16169513	chr17	46634546	chr17:46631800-46632212	S_Shelf	5'UTR	0.97876	0.000171083	HOXB3
cg23063647	chr4	206339	chr4:206377-206892	N_Shore	TSS200	1.03046	0.000179243	ZNF876P
cg26261627	chr2	31806173	chr2:31805293-31806403	Island	TSS200	1.04682	0.000181402	SRD5A2
cg13804090	chr6	143105744		OpenSea	5'UTR	1.35334	0.000185176	HIVEP2
cg01109535	chr16	24856104		OpenSea	TSS1500	-0.6899	0.000186976	SLC5A11
cg02202721	chr1	156865043	chr1:156863415-156863711	S_Shore	5'UTR	0.852396	0.000189657	PEAR1
cg15787454	chr8	97758266		OpenSea	5'UTR	0.744089	0.00020198	CPQ
cg05471842	chr11	118086770		OpenSea	5'UTR	-0.596448	0.000203859	AMICA1
cg04969921	chr2	224810714	chr2:224808923-224810219	S_Shore	TSS1500	0.865	0.000216209	WDFY1
cg02879453	chr16	50321818		OpenSea	TSS200	1.29806	0.000218411	ADCY7
cg16771596	chr9	103188942	chr9:103189776-103190020	N_Shore	TSS1500	0.678296	0.0002482	C9orf30
cg06640763	chr7	149473097	chr7:149469542-149469748	S_Shelf	TSS200	0.760858	0.000249317	SSPO
cg21842274	chr5	76248637	chr5:76249435-76250528	N_Shore	TSS200	0.98515	0.000250699	CRHBP
cg01382180	chr4	88313064		OpenSea	TSS1500	0.806202	0.000251171	HSD17B11
cg08353209	chr10	46033262		OpenSea	5'UTR	0.717891	0.000266561	MARCH8
cg11555919	chr1	84763932	chr1:84764108-84764906	N_Shore	TSS200	0.585607	0.000282973	SAMD13
cg26092675	chr6	26225258	chr6:26225386-26225790	N_Shore	TSS200	0.705866	0.000301826	HIST1H3E
cg02992311	chr19	39523626	chr19:39522264-39523227	S_Shore	TSS1500	-0.6162	0.000303178	FBXO27
cg06193043	chr1	11908199		OpenSea	TSS1500	0.660428	0.000323535	NPPA
cg07313596	chr1	236445868	chr1:236444603-236445700	S_Shore	TSS1500	0.715392	0.000334933	ERO1B
cg10935586	chr20	48552706	chr20:48552705-48553534	Island	TSS1500	-0.747788	0.00035102	RNF114
cg20869844	chr7	140103726		OpenSea	TSS200	1.27401	0.000353397	RAB19
cg12196780	chr9	21335701	chr9:21335125-21335560	S_Shore	TSS1500	0.931425	0.000363552	KLHL9
cg21778174	chr18	32924560	chr18:32923915-32924585	Island	TSS200	0.67382	0.000380994	ZNF24
cg08758916	chr22	40440666	chr22:40440852-40441810	N_Shore	TSS200	-0.80281	0.000401448	TNRC6B
cg08849049	chr6	24774933	chr6:24775046-24775729	N_Shore	TSS1500	0.606669	0.000407964	GMNN
cg15105359	chr7	47576957	chr7:47576519-47577210	Island	5'UTR	1.2305	0.000427674	TNS3
cg25606766	chr21	31655290		OpenSea	TSS200	-0.759192	0.000441035	KRTAP24-1
cg19104112	chr7	39663043	chr7:39662543-39663792	Island	TSS200	-0.618477	0.000478088	RALA
cg02792446	chr1	228700887		OpenSea	TSS1500	0.806905	0.000488807	BTNL10
cg02520639	chr8	82021210	chr8:82023855-82024483	N_Shelf	5'UTR	-1.53935	0.000514037	PAG1
cg19172208	chr1	60237979		OpenSea	TSS1500	-0.621286	0.000535415	LOC101926944
cg22740547	chr11	13030876	chr11:13030330-13032584	Island	1stExon	0.800105	0.000543713	RASSF10
cg05281407	chr1	204285551		OpenSea	5'UTR	0.966143	0.000564697	PLEKHA6
cg15693729	chr20	40201055		OpenSea	5'UTR	1.16518	0.00057151	CHD6
cg25552843	chr10	106088702		OpenSea	5'UTR	0.862741	0.000581057	ITPRIP
cg13159693	chr4	15779729	chr4:15779998-15780729	N_Shore	TSS1500	-0.797323	0.000593592	CD38
cg09783609	chr11	36322367		OpenSea	5'UTR	0.957268	0.000651114	PRR5L
cg20967544	chr10	95361613	chr10:95360389-95361387	S_Shore	TSS1500	0.694156	0.000671317	RBP4
cg17429732	chr6	105404658	chr6:105400877-105401149	S_Shelf	TSS1500	0.667394	0.000671705	LIN28B
cg07639694	chr17	7254909	chr17:7254622-7255808	Island	TSS1500	0.803696	0.000684861	KCTD11
cg18955199	chr10	80852541		OpenSea	5'UTR	0.616378	0.000708534	ZMIZ1
cg04707327	chr14	50159532	chr14:50159667-50160424	N_Shore	TSS1500	1.23243	0.000734696	KLHDC1
cg05230392	chr17	55976522		OpenSea	5'UTR	0.674626	0.000774653	CUEDC1
cg20659764	chr17	25848004		OpenSea	5'UTR	0.890401	0.0007824	KSR1
cg12575659	chr6	163746319		OpenSea	TSS1500	0.581312	0.000805614	PACRG-AS1
cg09863659	chr20	30328246	chr20:30326913-30327430	S_Shore	5'UTR	-0.628313	0.000824581	TPX2
cg05042697	chr2	10830656	chr2:10829724-10830241	S_Shore	TSS1500	0.696918	0.000881589	NOL10
cg21355059	chr4	48742912		OpenSea	5'UTR	0.697975	0.000899099	FRYL
cg26110898	chr3	58419937	chr3:58419176-58419818	S_Shore	TSS1500	0.853992	0.000921572	PDHB
cg22345878	chr12	6234313		OpenSea	TSS1500	0.903196	0.000924889	VWF
cg19496059	chr17	71308198	chr17:71306975-71308682	Island	TSS200	0.604656	0.000941744	CDC42EP4
cg04266607	chr7	28221667	chr7:28219435-28219697	S_Shore	TSS1500	-1.02482	0.000958985	JAZF1
cg00432328	chr10	76589109	chr10:76584625-76586746	S_Shelf	5'UTR	0.612213	0.000960558	MYST4
cg06523556	chr8	42623786		OpenSea	TSS200	-0.985566	0.000982879	CHRNA6
cg09244349	chr17	44290388		OpenSea	5'UTR	0.639829	0.00100228	KANSL1
cg10334928	chr14	81865007		OpenSea	TSS200	0.648013	0.00100269	STON2
cg22976567	chr1	156074182		OpenSea	5'UTR	0.611721	0.00102187	LMNA
cg01751802	chr19	11309639	chr19:11307495-11308276	S_Shore	TSS1500	0.791553	0.00103386	KANK2
cg25594549	chr19	16740308	chr19:16738315-16739679	S_Shore	TSS1500	-0.841453	0.00104571	MED26
cg05743655	chr10	85897870	chr10:85899058-85899640	N_Shore	TSS1500	-0.580642	0.00106436	GHITM
cg07238512	chr14	35746869		OpenSea	TSS1500	0.902201	0.00106504	PSMA6
cg07651914	chr7	100881986		OpenSea	TSS1500	0.922826	0.00110483	CLDN15
cg17315281	chr4	7193783	chr4:7194537-7195467	N_Shore	TSS1500	-1.78432	0.00111767	SORCS2
cg05015635	chr9	89563603	chr9:89563490-89563698	Island	TSS1500	0.644368	0.00113268	GAS1
cg01820192	chr21	44869762		OpenSea	TSS200	-0.738065	0.00125541	C21orf125
cg07532993	chr19	7553986	chr19:7553699-7554033	Island	TSS200	0.675007	0.00125638	PEX11G
cg26937038	chr1	153330072		OpenSea	TSS1500	1.04933	0.00126004	S100A9
cg14373431	chr19	38468880		OpenSea	5'UTR	0.725681	0.00126363	SIPA1L3
cg11533969	chr2	234828795		OpenSea	5'UTR	-0.776511	0.00126415	TRPM8
cg17934790	chr19	14693742		OpenSea	TSS200	1.35316	0.00127788	CLEC17A
cg11128862	chr1	204064146		OpenSea	5'UTR	0.985642	0.00129551	SOX13
cg01784928	chr14	77647704	chr14:77648108-77648328	N_Shore	TSS1500	-0.580513	0.00129717	TMEM63C
cg26781524	chr16	81272080		OpenSea	TSS1500	0.939864	0.00131826	BCMO1
cg00389976	chr18	30350977	chr18:30349690-30352302	Island	5'UTR	0.775428	0.0013858	KLHL14
cg18009493	chr1	184431533		OpenSea	5'UTR	1.32189	0.0013932	C1orf21
cg15978124	chr22	41699631	chr22:41697388-41698601	S_Shore	5'UTR	-0.769498	0.0014107	ZC3H7B
cg08798933	chr13	27746256		OpenSea	TSS1500	-0.792166	0.00142236	USP12
cg15120085	chr1	32041898		OpenSea	TSS200	0.632315	0.00143434	TINAGL1
cg02409829	chr21	44783106	chr21:44782248-44782601	S_Shore	TSS1500	-0.91696	0.00144612	TCONS_00029157
cg00347893	chr12	8184760	chr12:8184964-8185616	N_Shore	TSS1500	0.634554	0.00145149	FOXJ2
cg02535219	chr16	11876908		OpenSea	TSS1500	0.931803	0.00146989	ZC3H7A
cg18492107	chr15	85290752	chr15:85291079-85291697	N_Shore	TSS1500	0.901714	0.0014986	ZNF592
cg04907244	chr7	22894795	chr7:22893794-22894577	S_Shore	TSS1500	-0.965924	0.00154243	SNORD93
cg22311015	chr2	241630042		OpenSea	TSS1500	0.641486	0.00159437	AQP12A
cg07252010	chr4	89146395		OpenSea	5'UTR	0.796286	0.00161421	ABCG2
cg12610917	chr19	46387992	chr19:46387327-46389578	Island	1stExon	0.586267	0.00162502	IRF2BP1
cg17079738	chr3	187882141		OpenSea	5'UTR	1.0591	0.00162574	LPP
cg10813980	chr2	16845587		OpenSea	5'UTR	0.866555	0.00163037	FAM49A
cg20103692	chr6	29454672		OpenSea	1stExon	0.965706	0.001631	MAS1L
cg02974928	chr1	181452044	chr1:181451311-181452049	Island	TSS1500	0.622057	0.00163446	CACNA1E
cg26949268	chr12	7848736		OpenSea	TSS1500	0.77802	0.00164357	GDF3
cg14845179	chr1	44876863	chr1:44871109-44874047	S_Shelf	5'UTR	0.785751	0.00165944	RNF220
cg06835212	chr5	88182744	chr5:88185224-88185589	N_Shelf	5'UTR	1.15367	0.0016631	MEF2C
cg03237852	chr3	167110385		OpenSea	TSS200	-0.652739	0.00169283	LINC01327
cg19097500	chr1	61542329	chr1:61542537-61542877	N_Shore	TSS1500	0.782526	0.00170472	NFIA
cg09451188	chr13	45989144	chr13:45991974-45992591	N_Shelf	5'UTR	1.43042	0.00173777	SLC25A30
cg00360939	chr7	17981008	chr7:17979774-17980542	S_Shore	TSS1500	0.593551	0.00183928	SNX13
cg02610360	chr11	120197521	chr11:120195805-120196372	S_Shore	5'UTR	0.917161	0.00185276	TMEM136
cg15718222	chr1	6483926	chr1:6484503-6485327	N_Shore	TSS1500	-0.650819	0.00185625	ESPN
cg02927042	chr1	21476669		OpenSea	5'UTR	0.820675	0.00185746	EIF4G3
cg03869498	chr6	1609827	chr6:1604606-1615866	Island	TSS1500	0.767145	0.0018667	FOXC1
cg13195895	chr1	147012788		OpenSea	TSS1500	1.18107	0.00187932	BCL9
cg18628094	chr12	128751048	chr12:128751041-128753151	Island	TSS1500	0.681633	0.00190182	TMEM132C
cg02105152	chr18	14747928	chr18:14747516-14748231	Island	TSS1500	0.616688	0.00190624	ANKRD30B
cg11911874	chr10	97051104	chr10:97050185-97051124	Island	TSS200	0.834769	0.00191119	PDLIM1
cg05772104	chr2	98340425	chr2:98340397-98340959	Island	5'UTR	0.598394	0.00192142	ZAP70
cg13633026	chr11	60466573		OpenSea	TSS1500	-0.696672	0.00193674	MS4A8B
cg02382426	chr11	8954606		OpenSea	TSS200	-0.724596	0.00194088	C11orf16
cg01087511	chr19	8066740		OpenSea	5'UTR	0.592384	0.00194402	ELAVL1
cg26204079	chr2	234262348		OpenSea	TSS1500	0.638617	0.00196305	DGKD
cg23380558	chr10	134901305	chr10:134901198-134902619	Island	TSS200	0.648875	0.0019801	GPR123
cg00581063	chr1	11863389	chr1:11865462-11866566	N_Shelf	5'UTR	0.628237	0.00201079	MTHFR
cg03014427	chr14	45552678	chr14:45553161-45553421	N_Shore	TSS1500	0.794751	0.00203219	PRPF39
cg24621790	chr4	40752692	chr4:40752691-40752896	Island	5'UTR	0.593068	0.00208466	NSUN7
cg13621184	chr19	7459697	chr19:7459779-7460376	N_Shore	TSS1500	0.880993	0.00212733	ARHGEF18
cg09360041	chr1	94587905		OpenSea	TSS1500	-0.616701	0.00213436	ABCA4
cg24389386	chr6	29854740	chr6:29855295-29856565	N_Shore	TSS1500	1.0957	0.00214347	HLA-H
cg04892570	chr17	202690	chr17:205475-206667	N_Shelf	TSS200	0.689519	0.00218465	RPH3AL
cg23279355	chr5	78985592		OpenSea	TSS200	0.709473	0.00220584	CMYA5
cg09379609	chr19	14196637	chr19:14196244-14196706	Island	TSS200	0.633737	0.00222014	C19orf67
cg02936049	chr3	141102599		OpenSea	5'UTR	0.706224	0.00224824	ZBTB38
cg21183455	chr22	50052396		OpenSea	TSS1500	0.886571	0.00226543	C22orf34
cg13679679	chr3	28282245	chr3:28282826-28283457	N_Shore	TSS1500	1.02662	0.00228065	CMC1
cg20755748	chr12	31799116		OpenSea	TSS1500	0.793383	0.0022918	C12orf72
cg05342446	chr10	89575818	chr10:89577481-89578287	N_Shore	5'UTR	-0.671784	0.00229407	ATAD1
cg03218374	chr20	896981		OpenSea	TSS200	-0.750647	0.00229407	ANGPT4
cg15620646	chr2	74555784		OpenSea	5'UTR	-0.708158	0.00239281	SLC4A5
cg07572451	chr3	160168238	chr3:160167184-160168200	S_Shore	TSS1500	0.72465	0.00241442	TRIM59
cg25273765	chr13	31040719		OpenSea	TSS1500	-0.685977	0.00243634	HMGB1
cg01534253	chr7	28447591	chr7:28448716-28450028	N_Shore	5'UTR	-0.617851	0.00245527	CREB5
cg19377127	chr22	41033281	chr22:41032129-41033272	S_Shore	TSS1500	-0.707312	0.00247101	MKL1
cg25960366	chr9	71764492		OpenSea	5'UTR	1.13197	0.00249142	TJP2
cg20265803	chr19	46917036	chr19:46916587-46916862	S_Shore	TSS200	0.68546	0.00250279	CCDC8
cg01782486	chr1	154986512	chr1:154989749-154990234	N_Shelf	5'UTR	0.607779	0.00253258	ZBTB7B
cg07277549	chr7	30509141		OpenSea	5'UTR	1.15063	0.00253945	NOD1
cg20639400	chr19	55866246	chr19:55865824-55866324	Island	TSS200	0.640372	0.0025516	COX6B2
cg12074545	chr3	44690014	chr3:44690126-44690587	N_Shore	TSS1500	0.689519	0.00258768	ZNF35
cg14494113	chr5	77883637		OpenSea	5'UTR	-0.70795	0.00260828	LHFPL2
cg22222502	chr5	150161551	chr5:150158223-150158654	S_Shelf	5'UTR	0.634697	0.00261891	SMIM3
cg23124203	chr17	40398863		OpenSea	5'UTR	1.02576	0.00262955	STAT5B
cg24955642	chr19	39403745		OpenSea	TSS1500	0.858469	0.00264064	CCER2
cg01171898	chr11	76156050	chr11:76155407-76156827	Island	TSS200	-0.586874	0.00268427	C11orf30
cg04550063	chr5	150827000	chr5:150827102-150827500	N_Shore	TSS200	0.597185	0.00268632	SLC36A1
cg18006808	chr11	64691547	chr11:64692060-64692496	N_Shore	TSS1500	0.647224	0.00270879	PPP2R5B
cg13015171	chr12	102515051	chr12:102513668-102514076	S_Shore	5'UTR	-0.638359	0.00273603	PARPBP
cg10922280	chr16	68034227		OpenSea	TSS1500	0.77993	0.00274685	DPEP2
cg12006794	chr4	156679085	chr4:156680095-156681386	N_Shore	TSS1500	0.692277	0.00274898	GUCY1B3
cg11320084	chr1	185014181	chr1:185014369-185015220	N_Shore	TSS1500	0.753999	0.00277183	RNF2
cg13470063	chr1	43766206		OpenSea	TSS1500	0.889817	0.00279026	TIE1
cg16997375	chr22	24384944	chr22:24384134-24384405	S_Shore	TSS1500	1.10153	0.00280089	GSTT1
cg06431433	chr11	55763279		OpenSea	TSS1500	-0.74388	0.00281754	OR5F1
cg15345896	chr16	202565	chr16:203753-204866	N_Shore	TSS1500	-0.62827	0.00282108	HBZ
cg21023831	chr2	218769784		OpenSea	5'UTR	0.674457	0.00285586	TNS1
cg12160664	chr1	114521853		OpenSea	TSS200	0.606438	0.00286696	OLFML3
cg16643088	chr3	39188743	chr3:39186524-39186730	S_Shelf	5'UTR	1.36067	0.00288008	CSRNP1
cg15535380	chr12	80836867		OpenSea	TSS1500	-0.681139	0.00288647	PTPRQ
cg15396830	chr4	90224479		OpenSea	5'UTR	-1.23145	0.00290115	GPRIN3
cg12950368	chr6	34452694		OpenSea	5'UTR	-0.756529	0.00291464	PACSIN1
cg25086144	chr8	58979861		OpenSea	5'UTR	0.612133	0.00292841	FAM110B
cg00127150	chr22	22862144	chr22:22862623-22863220	N_Shore	5'UTR	0.690518	0.00292846	ZNF280B
cg26087411	chr7	107643948	chr7:107641795-107644058	Island	TSS200	0.867729	0.00297641	LAMB1
cg02881189	chr9	35111032	chr9:35111267-35111504	N_Shore	5'UTR	0.921378	0.00300171	KIAA1539
cg18694169	chr6	28227079	chr6:28226979-28227483	Island	TSS200	0.835299	0.00300737	NKAPL
cg08732275	chr1	9371806		OpenSea	5'UTR	-0.96466	0.00301565	SPSB1
cg07704716	chr6	2876762	chr6:2875601-2875811	S_Shore	TSS200	0.7021	0.00305862	SERPINB9P1
cg15170512	chr5	148205353	chr5:148206075-148206482	N_Shore	TSS1500	0.816824	0.00313442	ADRB2
cg18664869	chr5	140625004	chr5:140626444-140627373	N_Shore	TSS200	0.602845	0.00318794	PCDHB15
cg25970929	chr21	26933520	chr21:26934423-26934805	N_Shore	TSS1500	-0.792693	0.00325072	MIR155HG
cg11303839	chr7	75405967		OpenSea	5'UTR	-1.12457	0.00325092	CCL26
cg26403416	chr21	43771339		OpenSea	TSS200	-0.714328	0.00326344	TFF2
cg19400179	chr3	108321607		OpenSea	5'UTR	1.09958	0.00327759	DZIP3
cg09048186	chr2	24164067	chr2:24163185-24163878	S_Shore	5'UTR	0.693204	0.00329735	UBXN2A
cg14324502	chr9	88898587	chr9:88896741-88897721	S_Shore	TSS1500	0.949789	0.00334337	ISCA1
cg10258271	chr2	31361593	chr2:31360321-31361821	Island	TSS200	-0.911215	0.00335719	GALNT14
cg06279159	chr13	91144818		OpenSea	TSS1500	-0.640348	0.00337739	LINC01049
cg26715529	chr13	108877982		OpenSea	5'UTR	1.04789	0.00339998	ABHD13
cg16724323	chr5	10291965		OpenSea	5'UTR	0.61775	0.00341599	CMBL
cg03140118	chr1	37939320	chr1:37939723-37940650	N_Shore	TSS1500	0.643385	0.0034438	ZC3H12A
cg10324158	chr3	45067713		OpenSea	TSS200	0.72074	0.00345044	CLEC3B
cg04027576	chr9	117996948		OpenSea	5'UTR	-0.598812	0.00349345	DEC1
cg12411994	chr7	150017070	chr7:150019950-150020752	N_Shelf	5'UTR	0.5846	0.00358557	ACTR3C
cg11638181	chr11	43602420	chr11:43602545-43603215	N_Shore	TSS1500	-0.598797	0.0036063	MIR129-2
cg00966540	chr12	112785457		OpenSea	5'UTR	0.781997	0.00365217	HECTD4
cg09079275	chr5	157003083	chr5:157002174-157003182	Island	TSS1500	0.706279	0.00372238	ADAM19
cg15112475	chr7	1198522	chr7:1198965-1200144	N_Shore	5'UTR	-1.38228	0.00376615	ZFAND2A
cg15132385	chr12	91574910		OpenSea	5'UTR	-0.700312	0.00376769	DCN
cg05311629	chr9	35619332	chr9:35616980-35617324	S_Shelf	TSS1500	-0.734559	0.00377938	CD72
cg03229590	chr7	71868494		OpenSea	5'UTR	0.862615	0.00378001	CALN1
cg25188593	chr14	24867586	chr14:24868163-24868590	N_Shore	TSS1500	0.984428	0.00379587	NYNRIN
cg04914562	chr1	62207459	chr1:62207827-62208818	N_Shore	TSS1500	0.825214	0.00379901	INADL
cg24004943	chr10	127569905		OpenSea	TSS200	0.659495	0.00391844	DHX32
cg12551875	chr14	70105067		OpenSea	5'UTR	0.661637	0.00393815	SUSD6
cg17128892	chr4	185374766	chr4:185377596-185377810	N_Shelf	5'UTR	1.1101	0.00396216	IRF2
cg17463145	chr7	79084011	chr7:79082174-79082427	S_Shore	TSS1500	0.841102	0.00397656	MAGI2
cg19325396	chr7	22396913	chr7:22396039-22396852	S_Shore	TSS1500	-0.657349	0.00399617	RAPGEF5
cg06079148	chr13	76114084	chr13:76111673-76112044	S_Shelf	5'UTR	-0.649541	0.00402852	COMMD6
cg15466702	chr20	62688050	chr20:62688551-62688878	N_Shore	TSS1500	0.62693	0.00404611	TCEA2
cg18843739	chr2	192712530		OpenSea	TSS1500	0.648914	0.00406426	SDPR
cg06729997	chr2	106048284		OpenSea	5'UTR	0.605194	0.00409174	FHL2
cg20064307	chr10	88727341	chr10:88728039-88728720	N_Shore	TSS1500	0.66528	0.00411188	ADIRF
cg19083497	chr5	121465173		OpenSea	TSS200	0.610067	0.00414876	ZNF474
cg20611207	chr15	47845637		OpenSea	5'UTR	0.785097	0.00420049	SEMA6D
cg21709789	chr17	41836415	chr17:41832717-41833195	S_Shelf	TSS1500	-0.636833	0.00423137	SOST
cg10946599	chr22	36761228		OpenSea	5'UTR	0.960902	0.00432225	MYH9
cg06689504	chr4	14891048		OpenSea	TSS1500	-0.604959	0.00433675	LINC00504
cg09563451	chr20	5104686	chr20:5107202-5108086	N_Shelf	5'UTR	-1.21333	0.00436659	PCNA
cg18783781	chr1	9599067	chr1:9599350-9600444	N_Shore	TSS1500	-0.709994	0.00437873	SLC25A33
cg14923289	chr6	52535675	chr6:52535714-52535988	N_Shore	TSS1500	0.746457	0.00438603	TMEM14A
cg26690511	chr3	155422103		OpenSea	TSS200	1.56466	0.00443945	PLCH1
cg17942388	chr11	113649065		OpenSea	TSS1500	0.711172	0.00446737	CLDN25
cg06307601	chr8	130952644	chr8:130951372-130952651	Island	TSS1500	0.851735	0.00448576	FAM49B
cg23522480	chr2	100755547		OpenSea	5'UTR	0.699241	0.00449599	AFF3
cg20606146	chr11	13708499		OpenSea	5'UTR	1.14466	0.00451638	FAR1
cg13132358	chr12	86423111		OpenSea	5'UTR	-0.79356	0.00455888	MGAT4C
cg06603923	chr7	151217961	chr7:151216068-151217901	S_Shore	TSS1500	0.737092	0.00456186	RHEB
cg12615880	chr17	7493572	chr17:7492314-7492945	S_Shore	TSS200	-0.58152	0.00456423	SOX15
cg21099470	chr4	10459141	chr4:10458129-10459353	Island	TSS200	-0.704711	0.00457902	ZNF518B
cg13500029	chr12	75873039		OpenSea	TSS1500	0.758009	0.00462584	GLIPR1
cg22921760	chr14	22005368		OpenSea	TSS200	0.713022	0.00464204	SALL2
cg08744989	chr6	118974837	chr6:118971662-118973137	S_Shore	5'UTR	-0.656758	0.00465418	CEP85L
cg17240725	chr7	73149356	chr7:73152564-73153716	N_Shelf	TSS200	0.643486	0.00465821	WBSCR26
cg21428379	chr17	32581975		OpenSea	TSS1500	0.970199	0.0046593	CCL2
cg25520507	chr9	123476880	chr9:123475985-123477255	Island	TSS200	-0.618114	0.00468106	MEGF9
cg08191854	chr21	45773294		OpenSea	TSS200	-0.716586	0.00474382	TRPM2
cg18813448	chr3	137893807	chr3:137893410-137893808	Island	TSS200	-0.6095	0.00475	DBR1
cg04631202	chr1	25942460	chr1:25942661-25943191	N_Shore	TSS1500	0.655146	0.00476981	MAN1C1
cg00219833	chr14	52780896	chr14:52780687-52781969	Island	TSS200	-0.764544	0.00480187	PTGER2
cg13522406	chr6	30581820	chr6:30584885-30585677	N_Shelf	5'UTR	0.654824	0.00480954	PPP1R10
cg19673012	chr9	86237793	chr9:86237966-86238536	N_Shore	TSS200	0.593142	0.00481467	C9orf103
cg04085447	chr19	35773328	chr19:35769543-35770197	S_Shelf	TSS200	0.658913	0.00483096	HAMP
cg25767649	chr15	76304550		OpenSea	5'UTR	0.764443	0.00485835	NRG4
cg05139649	chr11	108368923	chr11:108368498-108369407	Island	1stExon	-0.587998	0.00487254	KDELC2
cg21005585	chr11	61446517	chr11:61447599-61448273	N_Shore	TSS1500	-0.583662	0.00492645	DAGLA
cg07145783	chr1	160855077		OpenSea	TSS200	0.947968	0.0049473	ITLN1
cg22932336	chr19	4535070	chr19:4535069-4535339	Island	5'UTR	1.2768	0.00495536	PLIN5
cg12556220	chr20	47892452	chr20:47894197-47895199	N_Shore	5'UTR	-0.897406	0.00500368	ZNFX1
cg08880875	chr2	74873273	chr2:74875128-74875562	N_Shore	5'UTR	-0.660656	0.00502253	C2orf65
cg08491066	chr1	156030669		OpenSea	TSS1500	0.702923	0.0050271	RAB25
cg14120436	chr15	52483498		OpenSea	5'UTR	1.10422	0.00504927	GNB5
cg23651356	chr6	153452954	chr6:153450992-153452792	S_Shore	TSS1500	0.946644	0.00506477	RGS17
cg21151701	chr1	36738670		OpenSea	5'UTR	-0.681618	0.00512333	THRAP3
cg22122449	chr22	51176711		OpenSea	1stExon	-0.758778	0.00514971	ACR
cg21800232	chr5	79866368	chr5:79864842-79866447	Island	TSS200	0.993623	0.00515101	ANKRD34B
cg08374619	chr17	78008622	chr17:78009076-78011084	N_Shore	5'UTR	1.24102	0.00516324	TBC1D16
cg18054492	chr12	31799111		OpenSea	TSS1500	0.806279	0.00516867	METTL20
cg21164095	chr1	32228821	chr1:32228347-32230252	Island	5'UTR	0.72146	0.00517307	BAI2
cg14699903	chr3	48601227		OpenSea	TSS200	-0.58252	0.00519598	UCN2
cg00443307	chr12	9141740		OpenSea	TSS1500	0.947711	0.00521072	KLRG1
cg10498365	chr12	62523235		OpenSea	5'UTR	0.951092	0.00521874	FAM19A2
cg02614016	chr10	89263900	chr10:89264370-89265371	N_Shore	TSS1500	-0.714255	0.00526665	MINPP1
cg15556672	chr5	68513082	chr5:68513514-68514200	N_Shore	TSS1500	-0.630348	0.00529404	MRPS36
cg21363348	chr7	134832221		OpenSea	TSS1500	1.32509	0.00532478	TMEM140
cg13617561	chr11	67222073		OpenSea	TSS1500	0.884025	0.00532701	CABP4
cg24351649	chr7	5463456	chr7:5458503-5469256	Island	TSS1500	0.703006	0.00533825	TNRC18
cg22526430	chr2	15731325	chr2:15731792-15732494	N_Shore	TSS1500	-0.976607	0.00537909	DDX1
cg15664905	chr19	44009429	chr19:44008014-44008893	S_Shore	TSS1500	0.763679	0.0054023	PHLDB3
cg09436375	chr6	42928200	chr6:42928218-42928810	N_Shore	TSS1500	0.590103	0.00544798	GNMT
cg03272225	chr19	17957106	chr19:17958490-17958808	N_Shore	5'UTR	1.6539	0.00545072	JAK3
cg07141002	chr22	38201690	chr22:38200672-38201691	Island	1stExon	0.834199	0.00546392	H1F0
cg02263880	chr4	37827702	chr4:37828144-37828945	N_Shore	TSS1500	0.770677	0.00546412	PGM2
cg09182455	chr12	109116994		OpenSea	5'UTR	1.14747	0.00553713	CORO1C
cg17693604	chr19	3046805	chr19:3047224-3047444	N_Shore	5'UTR	0.768318	0.00556616	TLE2
cg22151941	chr17	1957066	chr17:1952919-1962328	Island	TSS1500	-0.610825	0.00557356	HIC1
cg14059744	chr10	103800656		OpenSea	5'UTR	0.803436	0.00560429	C10orf76
cg05457011	chr12	10820367		OpenSea	5'UTR	0.894596	0.00560858	STYK1
cg08022989	chr11	112140012		OpenSea	TSS1500	-0.638965	0.00567605	LOC283140
cg11184497	chr15	78384679		OpenSea	TSS1500	0.597526	0.00568077	SH2D7
cg22095914	chr8	50823252	chr8:50822270-50822860	S_Shore	TSS1500	-0.78308	0.00568444	SNTG1
cg19287103	chr12	7055672	chr12:7053149-7053927	S_Shore	TSS200	1.02307	0.00572968	PTPN6
cg01037823	chr16	2879998		OpenSea	TSS200	0.767592	0.0057643	ZG16B
cg01748892	chr7	27184667	chr7:27182613-27185562	Island	TSS1500	0.59	0.00580563	HOXA5
cg23222039	chr19	17982708	chr19:17982670-17983821	Island	TSS200	0.688184	0.00593816	SLC5A5
cg04859918	chr10	71893017	chr10:71892092-71892802	S_Shore	TSS1500	0.93003	0.00596917	AIFM2
cg13990947	chr9	19128801	chr9:19127179-19127880	S_Shore	TSS1500	0.750312	0.00597191	PLIN2
cg23134718	chr7	2551966		OpenSea	TSS200	0.599015	0.00608055	LFNG
cg25860598	chr4	146099474	chr4:146100754-146102055	N_Shore	5'UTR	-0.86158	0.00608354	OTUD4
cg11758995	chr2	190446738	chr2:190445459-190445983	S_Shore	TSS1500	1.1016	0.00611364	SLC40A1
cg14994205	chr14	67829337	chr14:67826139-67827526	S_Shore	5'UTR	-0.743238	0.00612714	EIF2S1
cg03151709	chr6	30686511	chr6:30687941-30688213	N_Shore	TSS1500	-0.80963	0.0061852	MDC1
cg16514544	chr5	20042240		OpenSea	5'UTR	0.633418	0.00622775	CDH18
cg09082617	chr20	49201869		OpenSea	TSS1500	1.33387	0.00623992	MIR645
cg23113350	chr1	92352404	chr1:92350913-92352085	S_Shore	TSS1500	0.869347	0.00627713	TGFBR3
cg05275595	chr19	43857874		OpenSea	1stExon	0.604598	0.00637147	CD177
cg07150145	chr1	47656137		OpenSea	TSS1500	0.859311	0.00638195	PDZK1IP1
cg17094873	chr19	42070487		OpenSea	5'UTR	0.738157	0.00646958	CEACAM21
cg12556844	chr5	132299494	chr5:132298789-132299740	Island	TSS200	-0.612279	0.00650426	AFF4
cg03615269	chr8	116679830	chr8:116679698-116679936	Island	5'UTR	0.612295	0.00652065	TRPS1
cg23604266	chr2	7101021		OpenSea	5'UTR	1.02865	0.00655731	RNF144A
cg17327331	chr14	67736448		OpenSea	5'UTR	1.0303	0.00659695	MPP5
cg07732037	chr12	123707827		OpenSea	TSS1500	1.11434	0.00662777	MPHOSPH9
cg22660578	chr17	35294029	chr17:35291899-35300875	Island	TSS1500	1.08624	0.00665188	LHX1
cg14686012	chr2	40679086	chr2:40678477-40678717	S_Shore	5'UTR	0.689581	0.00672078	SLC8A1
cg27530093	chr19	41815095	chr19:41816025-41816350	N_Shore	TSS1500	0.666389	0.00674995	CCDC97
cg16989946	chr15	66542747	chr15:66544432-66546134	N_Shore	5'UTR	-0.714983	0.00685813	MEGF11
cg12023239	chr7	24948593		OpenSea	5'UTR	-1.27632	0.00690579	OSBPL3
cg25764570	chr6	32407289		OpenSea	TSS1500	1.0117	0.00695901	HLA-DRA
cg19828066	chr11	61355796	chr11:61355038-61355363	S_Shore	TSS200	0.735912	0.00699192	LOC101927495
cg09297800	chr15	77480093		OpenSea	5'UTR	0.659016	0.00702672	PEAK1
cg25653204	chr19	52264429		OpenSea	TSS200	0.611391	0.00712333	FPR2
cg26638975	chr19	51876721		OpenSea	TSS1500	-0.619566	0.00720747	NKG7
cg01649224	chr8	67344190	chr8:67344497-67344989	N_Shore	TSS1500	-0.595943	0.00722918	ADHFE1
cg24867804	chr10	43476985		OpenSea	TSS200	-0.727284	0.00724671	LINC01264
cg12942408	chr17	18282522	chr17:18286229-18286677	N_Shelf	5'UTR	-0.64686	0.00727448	EVPLL
cg09711970	chr3	179065677	chr3:179065560-179065979	Island	5'UTR	-0.751363	0.00730232	MFN1
cg05407338	chr17	8213522		OpenSea	TSS200	0.678379	0.00733575	ARHGEF15
cg27496339	chr7	43803803		OpenSea	5'UTR	1.34462	0.00734553	BLVRA
cg22934200	chr2	61407270	chr2:61404048-61405361	S_Shore	5'UTR	-0.949748	0.00743718	AHSA2
cg20995127	chr2	135808369		OpenSea	TSS1500	-0.918376	0.00747291	RAB3GAP1
cg23574443	chr17	8263941		OpenSea	TSS200	0.68704	0.00750069	LOC100128288
cg16439130	chr6	149658548		OpenSea	5'UTR	0.625636	0.0075809	MAP3K7IP2
cg01344171	chr6	43612647	chr6:43612714-43613366	N_Shore	TSS200	0.682502	0.0076781	RSPH9
cg23688479	chr5	42756851		OpenSea	TSS200	0.620589	0.00768412	CCDC152
cg15337700	chr7	75931742	chr7:75931704-75932978	Island	TSS200	0.742286	0.00768843	HSPB1
cg05799030	chr10	60758823		OpenSea	TSS1500	-0.643151	0.00771124	LINC00844
cg05308928	chr17	57236242	chr17:57231855-57232655	S_Shelf	5'UTR	-0.624704	0.0077539	PRR11
cg08684893	chr19	44616615	chr19:44617490-44617831	N_Shore	TSS1500	0.635904	0.00777706	ZNF225
cg14387854	chr2	182321282	chr2:182321761-182323029	N_Shore	TSS1500	-0.947213	0.00778604	ITGA4
cg11145648	chr3	196290300		OpenSea	5'UTR	0.782784	0.00779071	WDR53
cg15648896	chr15	39542877		OpenSea	TSS200	0.850805	0.00785332	C15orf54
cg07243930	chr11	3647365		OpenSea	TSS1500	0.947703	0.00788916	TRPC2
cg00003994	chr7	15725862		OpenSea	1stExon	0.627751	0.00804852	MEOX2
cg23497377	chr14	73706264	chr14:73704054-73705106	S_Shore	5'UTR	0.988313	0.00806667	PAPLN
cg26383193	chr4	47488375		OpenSea	5'UTR	0.777772	0.00808423	ATP10D
cg11473240	chr17	39553960		OpenSea	TSS200	-0.612371	0.00814899	KRT31
cg14898246	chr11	60686593		OpenSea	5'UTR	0.592258	0.00817022	TMEM109
cg10735632	chr2	106681831	chr2:106681982-106682403	N_Shore	TSS1500	1.10333	0.00817193	C2orf40
cg00031708	chr7	23051361	chr7:23052971-23054002	N_Shore	5'UTR	-0.97454	0.00821467	FAM126A
cg13658231	chr17	7608095	chr17:7608376-7608956	N_Shore	TSS1500	0.606606	0.00825007	EFNB3
cg10456203	chr5	72921808	chr5:72921593-72922527	Island	TSS200	0.588663	0.00831464	RGNEF
cg25715073	chr22	50452430	chr22:50453056-50454137	N_Shore	TSS1500	-0.589317	0.00831981	IL17REL
cg15367070	chr4	48236693		OpenSea	5'UTR	-0.718189	0.00838127	TEC
cg08699092	chr10	90639435	chr10:90639787-90640623	N_Shore	TSS1500	0.949735	0.00840165	STAMBPL1
cg14836960	chr3	109056618		OpenSea	TSS200	0.650787	0.00842372	DPPA4
cg04424621	chr6	27101941	chr6:27100174-27101124	S_Shore	TSS1500	-0.684888	0.00843076	HIST1H2BJ
cg03852570	chr10	100175106		OpenSea	TSS200	0.685659	0.00848896	PYROXD2
cg10045909	chr16	31075842	chr16:31075084-31075756	S_Shore	5'UTR	0.923708	0.00849589	ZNF668
cg09713850	chr6	32921791		OpenSea	TSS1500	0.704444	0.0085778	HLA-DMA
cg22012981	chr3	58522689		OpenSea	5'UTR	0.686428	0.00858123	ACOX2
cg17036418	chr17	33417113	chr17:33416129-33416578	S_Shore	TSS1500	0.807863	0.00860979	RFFL
cg23648810	chr10	30337992		OpenSea	5'UTR	-0.813027	0.00861816	KIAA1462
cg20840540	chr6	42363749		OpenSea	5'UTR	-0.869321	0.00863696	TRERF1
cg02663548	chr5	22842757		OpenSea	5'UTR	-0.709444	0.00870619	CDH12
cg01447702	chr2	65282029	chr2:65283030-65284169	N_Shore	TSS1500	0.64482	0.00872209	CEP68
cg03031609	chr10	7453871	chr10:7449376-7455339	Island	TSS1500	1.14741	0.00876795	SFMBT2
cg25811395	chr9	109641370		OpenSea	5'UTR	0.684365	0.00878252	ZNF462
cg16677144	chr1	1790217		OpenSea	5'UTR	1.22716	0.00880322	GNB1
cg00187414	chr4	37892193	chr4:37891656-37893314	Island	TSS1500	0.690433	0.00881175	TBC1D1
cg22334880	chr6	30312818	chr6:30312837-30313419	N_Shore	TSS200	1.23839	0.00884689	RPP21
cg25304681	chr1	152132592		OpenSea	TSS1500	-0.620045	0.0088737	RPTN
cg26227186	chr1	95393138	chr1:95391837-95393116	S_Shore	TSS1500	1.0147	0.00894425	CNN3
cg16177693	chr1	27240669		OpenSea	TSS200	-0.643217	0.00901855	NR0B2
cg11661868	chr2	242498649	chr2:242498013-242499274	Island	5'UTR	-0.637764	0.00902759	BOK
cg10184889	chr8	86350919	chr8:86350765-86351196	Island	TSS200	-0.677512	0.00905774	CA3
cg19868593	chr6	31744816		OpenSea	5'UTR	0.891485	0.00919838	C6orf27
cg18302606	chr19	39904402	chr19:39903036-39904490	Island	5'UTR	-0.647355	0.00920247	PLEKHG2
cg09047569	chr8	21772439	chr8:21769694-21770080	S_Shelf	TSS1500	0.752353	0.00922024	DOK2
cg05545351	chr6	31082835		OpenSea	5'UTR	0.679903	0.00924616	PSORS1C1
cg26357596	chr5	54397592		OpenSea	TSS1500	0.781115	0.009276	GZMA
cg09841052	chr6	41019912		OpenSea	TSS1500	0.941187	0.00928162	APOBEC2
cg19300568	chr4	2060112	chr4:2059928-2063181	Island	TSS1500	0.779894	0.0093649	NAT8L
cg02697446	chr8	28232114		OpenSea	5'UTR	0.81676	0.00937795	ZNF395
cg21433170	chr11	313408	chr11:310728-311419	S_Shore	TSS1500	-0.633475	0.00940286	IFITM1
cg06705366	chr5	74162621	chr5:74161536-74162716	Island	TSS200	0.715901	0.00942647	FAM169A
cg21710324	chr1	226069189	chr1:226069605-226070898	N_Shore	5'UTR	0.721462	0.00943382	TMEM63A
cg08529481	chr1	36832173		OpenSea	5'UTR	1.30208	0.00946471	STK40
cg18781121	chr2	149925367		OpenSea	5'UTR	1.11489	0.0095369	LYPD6B
cg13077745	chr11	60623592	chr11:60619924-60621111	S_Shelf	TSS200	0.625544	0.00955309	GPR44
cg22694548	chr19	5455843	chr19:5455481-5456262	Island	1stExon	-0.911862	0.00958154	ZNRF4
cg25105652	chr5	39413038		OpenSea	5'UTR	1.05417	0.00971658	DAB2
cg23823732	chr2	85839507	chr2:85838739-85839285	S_Shore	TSS1500	0.681788	0.00976096	C2orf68
cg17975245	chr1	20959890	chr1:20960045-20960551	N_Shore	TSS200	-0.590849	0.00976318	PINK1
cg01027226	chr21	37092770		OpenSea	TSS1500	0.629633	0.00978831	MIR802
cg02695343	chr12	6881595	chr12:6882855-6883184	N_Shore	TSS200	0.712551	0.00980143	LAG3
cg17445145	chr4	330290	chr4:330162-332068	Island	TSS1500	0.806753	0.00980591	ZNF141
cg16670864	chr17	35848621	chr17:35849290-35850483	N_Shore	TSS1500	0.895896	0.00980618	DUSP14
cg25022932	chr20	32077808	chr20:32077657-32078469	Island	TSS200	-0.949246	0.00982902	CBFA2T2
cg07402683	chr12	7034825	chr12:7036955-7037924	N_Shelf	5'UTR	0.78754	0.00982957	ATN1
cg06206357	chr7	101274027		OpenSea	TSS1500	0.603945	0.00983859	MYL10
cg03016867	chr5	148442890		OpenSea	TSS200	-0.66602	0.00984089	SH3TC2
cg04120225	chr2	20252952	chr2:20251040-20251864	S_Shore	TSS1500	-0.59536	0.0098519	LAPTM4A
cg02258201	chr9	35906148		OpenSea	TSS200	0.612516	0.0098711	HRCT1
cg07155453	chr12	65004289	chr12:65003793-65004899	Island	TSS200	0.582253	0.009902	RASSF3
cg25605443	chr6	110680098	chr6:110679417-110679833	S_Shore	TSS1500	0.657508	0.00997312	METTL24
cg10593219	chr10	72543247		OpenSea	5'UTR	0.972991	0.0099775	C10orf27
cg11654179	chr12	57998762		OpenSea	5'UTR	-0.837925	0.0100574	DTX3
cg07382588	chr15	44750869		OpenSea	5'UTR	0.828123	0.0101618	CTDSPL2
cg01102477	chr2	97524719	chr2:97523356-97524186	S_Shore	TSS1500	0.668903	0.0101636	ANKRD39
cg11112615	chr6	2970624	chr6:2971086-2971962	N_Shore	5'UTR	0.973563	0.0102103	SERPINB6
cg23434428	chr10	6557129		OpenSea	5'UTR	1.07767	0.0103105	PRKCQ
cg03238354	chr7	91906015		OpenSea	5'UTR	-0.629894	0.0103239	ANKIB1
cg01919768	chr7	100239764		OpenSea	TSS1500	-0.614585	0.0103834	TFR2
cg21511948	chr22	37820236	chr22:37823011-37824119	N_Shelf	5'UTR	-0.618306	0.0103939	ELFN2
cg14184975	chr10	52163410		OpenSea	5'UTR	-0.659928	0.0104864	SGMS1
cg00953201	chr13	30156486		OpenSea	5'UTR	-1.25268	0.0105485	SLC7A1
cg02069619	chr2	11885266	chr2:11886249-11887207	N_Shore	TSS1500	0.878332	0.0105719	LPIN1
cg19998400	chr2	235875195		OpenSea	5'UTR	0.638406	0.0106082	SH3BP4
cg14452121	chr9	111776163	chr9:111775041-111775934	S_Shore	TSS1500	0.621346	0.0106659	CTNNAL1
cg06953387	chr20	39887162		OpenSea	5'UTR	-0.599342	0.0106737	ZHX3
cg06857441	chr13	50141638		OpenSea	5'UTR	0.809447	0.0107172	RCBTB1
cg14611112	chr9	139643351	chr9:139640640-139640885	S_Shelf	TSS1500	0.829284	0.0108002	LCN6
cg13484953	chr20	23114274		OpenSea	TSS1500	-0.985059	0.0109263	LINC00656
cg15165154	chr5	139041014	chr5:139040819-139041028	Island	5'UTR	1.18523	0.0109264	CXXC5
cg22772747	chr7	27164285	chr7:27162087-27162426	S_Shore	5'UTR	-0.759832	0.0109666	HOXA3
cg02833367	chr1	32394533		OpenSea	5'UTR	-0.622223	0.0109728	PTP4A2
cg27381834	chr1	207039040		OpenSea	TSS200	-0.617712	0.0109881	IL20
cg04857420	chr8	119964630	chr8:119964389-119964637	Island	TSS1500	1.18321	0.011016	TNFRSF11B
cg24727203	chr8	9007933	chr8:9008058-9009353	N_Shore	5'UTR	0.90869	0.011032	PPP1R3B
cg12851651	chr2	102685451		OpenSea	TSS1500	0.690917	0.0110378	IL1R1
cg11335172	chr2	103033799		OpenSea	TSS1500	-1.08581	0.0110842	IL18RAP
cg18404374	chr3	26663551	chr3:26664104-26664796	N_Shore	TSS1500	0.784309	0.011099	LRRC3B
cg02291224	chr15	69591187	chr15:69591246-69591754	N_Shore	TSS200	-0.602696	0.0112265	PAQR5
cg06641366	chr1	90097604	chr1:90098230-90099292	N_Shore	TSS1500	-0.949706	0.0112974	LRRC8C
cg21695771	chr19	36643932	chr19:36642327-36643585	S_Shore	TSS200	0.644369	0.0112979	COX7A1
cg18226169	chr19	12998764	chr19:12996086-12997039	S_Shore	TSS1500	-0.699742	0.0113006	KLF1
cg11410305	chr10	50508713		OpenSea	5'UTR	-0.851685	0.0113057	C10orf71
cg08072862	chr12	113587240	chr12:113590806-113591304	N_Shelf	TSS1500	-0.788315	0.0113763	CCDC42B
cg07125725	chr7	99612773	chr7:99613104-99613797	N_Shore	TSS1500	0.714417	0.0113892	ZKSCAN1
cg19296671	chr11	128562297	chr11:128562671-128565011	N_Shore	TSS200	0.886125	0.0115681	FLI1
cg23898322	chr20	9191844		OpenSea	5'UTR	-0.972022	0.0115813	PLCB4
cg01647632	chr15	89438905	chr15:89438176-89438850	S_Shore	TSS200	-0.811508	0.0115915	HAPLN3
cg25062539	chr8	79718482	chr8:79716681-79717403	S_Shore	TSS1500	0.770491	0.0115915	IL7
cg09863105	chr15	64333866		OpenSea	5'UTR	-0.898338	0.011634	DAPK2
cg08560070	chr17	19931933		OpenSea	5'UTR	0.667206	0.0116627	SPECC1
cg00206542	chr11	59210965		OpenSea	1stExon	-0.685354	0.0116803	OR5A1
cg17504306	chr11	2951538	chr11:2949788-2951756	Island	TSS1500	-0.667839	0.0116837	PHLDA2
cg06332111	chr10	71812321	chr10:71812318-71813693	Island	TSS200	1.00494	0.0117876	H2AFY2
cg02592133	chr2	99526035		OpenSea	5'UTR	1.26509	0.0117896	C2orf55
cg24033224	chr12	131438016		OpenSea	TSS1500	-0.598568	0.0118542	GPR133
cg08840230	chr19	15622718	chr19:15619223-15619613	S_Shelf	5'UTR	-0.67224	0.011869	CYP4F22
cg26803289	chr1	182760430	chr1:182758395-182759097	S_Shore	TSS1500	-1.13186	0.0119877	NPL
cg14468454	chr10	72576509	chr10:72575513-72576302	S_Shore	5'UTR	0.813481	0.0119961	SGPL1
cg06092948	chr10	91061294		OpenSea	TSS1500	1.02047	0.0121046	IFIT2
cg09947985	chr12	10023092		OpenSea	TSS1500	1.09879	0.0121652	CLEC2B
cg14025021	chr15	43809510		OpenSea	TSS1500	0.632119	0.0122314	MAP1A
cg16674514	chr17	42145043	chr17:42143654-42144096	S_Shore	TSS200	1.12161	0.0122525	LSM12
cg14248811	chr3	122043101		OpenSea	TSS1500	-0.728294	0.0122796	CSTA
cg06733215	chr16	70317506		OpenSea	5'UTR	-0.674363	0.0123616	AARS
cg11511443	chr12	16761406		OpenSea	TSS1500	0.74689	0.0124271	LMO3
cg25160978	chr2	20866107	chr2:20865289-20867589	Island	TSS1500	0.706944	0.0124382	GDF7
cg24449014	chr19	42829665	chr19:42829555-42830597	Island	TSS200	-0.689017	0.0124874	MEGF8
cg18807466	chr14	64932715	chr14:64931879-64932542	S_Shore	5'UTR	1.16458	0.0125711	AKAP5
cg00827622	chr12	116714910		OpenSea	1stExon	-0.631687	0.0125918	MED13L
cg02780017	chr11	64981227		OpenSea	TSS200	0.890105	0.012634	SLC22A20
cg04390341	chr9	127624381	chr9:127623557-127624486	Island	TSS200	-0.586984	0.0126347	RPL35
cg22215576	chr19	15590737		OpenSea	TSS1500	0.871253	0.0126526	PGLYRP2
cg13224124	chr1	153582683		OpenSea	5'UTR	-0.67502	0.0126545	S100A16
cg02852959	chr12	2944436		OpenSea	TSS1500	0.661216	0.0126621	NRIP2
cg21219903	chr1	43920090	chr1:43919083-43919814	S_Shore	TSS200	-0.641476	0.0126763	HYI
cg04462378	chr11	71749760		OpenSea	5'UTR	0.689594	0.0127342	NUMA1
cg09977284	chr6	114225171		OpenSea	TSS1500	0.703645	0.0127492	FLJ34503
cg13468002	chr3	49907468	chr3:49906737-49907482	Island	TSS200	0.827499	0.012782	CAMKV
cg12449685	chr11	124768950		OpenSea	TSS1500	0.85676	0.0127946	ROBO4
cg19565262	chr2	73869966		OpenSea	TSS1500	0.645428	0.0128041	NAT8
cg07166409	chr2	97534057	chr2:97534100-97536270	N_Shore	5'UTR	0.729237	0.0128075	SEMA4C
cg19807656	chr20	54933810	chr20:54933992-54934370	N_Shore	TSS200	0.639549	0.0128485	C20orf108
cg03785076	chr2	241936915	chr2:241937716-241938468	N_Shore	TSS1500	0.689525	0.0129416	SNED1
cg19060687	chr17	38381283		OpenSea	5'UTR	-0.651481	0.0129863	WIPF2
cg10019467	chr4	40632788	chr4:40631740-40632587	S_Shore	TSS1500	0.904157	0.0129922	RBM47
cg24886176	chr2	70142158	chr2:70141359-70142939	Island	TSS200	-0.714726	0.0130049	MXD1
cg00447324	chr17	34208154		OpenSea	TSS1500	-0.736558	0.0130279	CCL5
cg16293347	chr12	118784834		OpenSea	5'UTR	0.813475	0.0130878	TAOK3
cg18671199	chr19	53289524	chr19:53289642-53290212	N_Shore	5'UTR	0.787057	0.0131308	ZNF600
cg05973262	chr6	32191895		OpenSea	TSS200	0.628411	0.0131355	NOTCH4
cg16265542	chr1	152814831		OpenSea	TSS1500	-0.646382	0.0131444	LCE6A
cg16863678	chr1	154910368	chr1:154908962-154909931	S_Shore	TSS1500	-0.752816	0.0131467	PMVK
cg19247032	chr21	43786727		OpenSea	TSS200	-0.625162	0.0131489	TFF1
cg11489602	chr10	32345426	chr10:32344550-32345570	Island	TSS200	0.595049	0.0131521	KIF5B
cg26680502	chr20	37433765	chr20:37434206-37435592	N_Shore	TSS1500	0.858205	0.0131645	PPP1R16B
cg24596998	chr1	220863263	chr1:220863507-220864249	N_Shore	TSS1500	0.845431	0.0131731	C1orf115
cg15563974	chr19	38864256	chr19:38865263-38865733	N_Shore	TSS1500	1.58245	0.0131883	PSMD8
cg00960071	chr5	59629169		OpenSea	5'UTR	-0.646492	0.0132093	PDE4D
cg06954975	chr11	75220303		OpenSea	5'UTR	-0.65129	0.0132783	GDPD5
cg14893267	chr3	187463559	chr3:187461974-187462197	S_Shore	TSS200	-0.583322	0.0133445	BCL6
cg05195823	chr8	128902638		OpenSea	TSS1500	0.624194	0.0133667	PVT1
cg09221297	chr1	205016193		OpenSea	5'UTR	-0.610189	0.013507	CNTN2
cg06775644	chr17	54991465	chr17:54990832-54991771	Island	TSS200	-0.749956	0.0135223	TRIM25
cg15974642	chr10	91137622		OpenSea	TSS200	-0.991857	0.0135306	IFIT1L
cg02647842	chr17	33581722		OpenSea	5'UTR	0.730886	0.0136128	SLFN5
cg24671285	chr1	68204278		OpenSea	5'UTR	-0.815942	0.0136227	GNG12
cg26781701	chr19	48247554	chr19:48246632-48247114	S_Shore	TSS1500	0.751092	0.0136451	GLTSCR2
cg06549607	chr13	110440352	chr13:110434466-110440180	S_Shore	TSS1500	0.5879	0.0136507	IRS2
cg18027174	chr3	119298236	chr3:119298284-119298983	N_Shore	TSS1500	0.739219	0.0137091	ADPRH
cg18664514	chr2	219851181	chr2:219848919-219850541	S_Shore	TSS1500	-0.703524	0.0137141	FEV
cg03385262	chr4	128890086	chr4:128886004-128886971	S_Shelf	5'UTR	-0.671537	0.0139277	C4orf29
cg14335335	chr2	64455097		OpenSea	TSS1500	0.84319	0.0141033	LOC100507006
cg16622899	chr7	1577003	chr7:1575736-1575993	S_Shore	5'UTR	-0.610353	0.0141343	MAFK
cg22131234	chr7	54609968	chr7:54609734-54610140	Island	TSS200	1.56285	0.014184	VSTM2A
cg05461529	chr6	33865066		OpenSea	TSS1500	0.755885	0.01425	LINC01016
cg10941151	chr9	110252781	chr9:110249748-110252660	S_Shore	TSS1500	0.62622	0.0142572	KLF4
cg18109874	chr19	14115611	chr19:14116532-14118017	N_Shore	5'UTR	0.95004	0.0142979	RFX1
cg00642460	chr5	176827697	chr5:176827081-176827754	Island	TSS200	0.595958	0.0143328	PFN3
cg11800117	chr11	93270375		OpenSea	5'UTR	0.991107	0.0143562	C11orf75
cg20326704	chr10	70321770	chr10:70320130-70320822	S_Shore	5'UTR	0.580331	0.0143689	TET1
cg10342899	chr10	102822249	chr10:102820488-102822874	Island	5'UTR	0.623888	0.0143689	KAZALD1
cg09433588	chr8	21899862		OpenSea	TSS1500	0.667447	0.0143952	FGF17
cg09437423	chr3	108541505		OpenSea	TSS200	-0.731213	0.0144018	TRAT1
cg15139596	chr19	36233380	chr19:36231186-36232219	S_Shore	TSS200	0.749262	0.0144065	TMEM149
cg23892547	chr17	29886066	chr17:29885900-29887377	Island	TSS1500	-0.591613	0.014421	MIR193A
cg12718985	chr2	139273777		OpenSea	5'UTR	0.917744	0.014496	SPOPL
cg20269046	chr7	149469722	chr7:149469542-149469748	Island	5'UTR	0.610611	0.0145224	ZNF467
cg24745940	chr2	69201485		OpenSea	TSS1500	-0.61839	0.0146249	GKN1
cg17966192	chr2	108994116		OpenSea	TSS1500	0.629532	0.0146412	SULT1C4
cg06938519	chr19	2545986	chr19:2546620-2546983	N_Shore	5'UTR	-0.640778	0.0147654	GNG7
cg26359045	chr16	53128353		OpenSea	5'UTR	1.0572	0.0147791	CHD9
cg24194775	chr9	35791475	chr9:35791584-35791924	N_Shore	TSS1500	0.954171	0.0148607	NPR2
cg03040477	chr21	38753088		OpenSea	5'UTR	1.29058	0.0149213	DYRK1A
cg25400253	chr17	42466960	chr17:42462135-42463579	S_Shelf	TSS200	0.727112	0.0149224	ITGA2B
cg27288272	chr2	230933723	chr2:230932468-230933550	S_Shore	TSS200	1.0399	0.0149482	SLC16A14
cg24459792	chr1	31230846		OpenSea	TSS200	0.67551	0.0149818	LAPTM5
cg16922869	chr3	129261768		OpenSea	TSS1500	-0.662649	0.0150311	H1FOO
cg13460464	chr2	23728776		OpenSea	5'UTR	-0.97235	0.0150531	KLHL29
cg03168582	chr9	841850	chr9:841374-843364	Island	1stExon	0.674384	0.0151069	DMRT1
cg21335509	chr7	123389943	chr7:123388399-123389623	S_Shore	TSS1500	0.869618	0.0151132	WASL
cg13772313	chr17	43368748		OpenSea	5'UTR	1.85148	0.0151137	MAP3K14
cg21632267	chr22	43111174		OpenSea	5'UTR	-0.627296	0.0151304	A4GALT
cg01510813	chr1	167523533	chr1:167522469-167523070	S_Shore	TSS1500	0.657437	0.015188	CREG1
cg02721693	chr1	182922705	chr1:182921819-182922644	S_Shore	TSS200	-0.777097	0.0151924	C1orf14
cg10897344	chr10	104227113		OpenSea	5'UTR	-0.664713	0.0152236	TMEM180
cg24433685	chr3	132151724		OpenSea	5'UTR	0.817841	0.0152408	DNAJC13
cg14806614	chr18	3008771	chr18:3012547-3013173	N_Shelf	5'UTR	1.81319	0.0152429	LPIN2
cg20583743	chr1	223071401		OpenSea	5'UTR	-0.599203	0.0152435	DISP1
cg20352108	chr6	161676037		OpenSea	5'UTR	-0.612492	0.0153209	AGPAT4
cg09430445	chr3	42918546	chr3:42922219-42922872	N_Shelf	TSS1500	-0.857131	0.0154525	CYP8B1
cg00940546	chr8	81785255	chr8:81785425-81786038	N_Shore	5'UTR	1.05741	0.015523	ZNF704
cg21058822	chr8	30002223		OpenSea	TSS200	0.883601	0.0155432	MBOAT4
cg18064410	chr16	81031080		OpenSea	5'UTR	0.598296	0.01557	CMC2
cg00498401	chr17	74024829		OpenSea	TSS1500	0.598825	0.0155815	EVPL
cg23648347	chr15	91447241	chr15:91445563-91446768	S_Shore	TSS200	-0.826678	0.0156158	MAN2A2
cg09339194	chr20	61051585	chr20:61049361-61051897	Island	TSS1500	0.707951	0.0156514	GATA5
cg12311132	chr11	32112154	chr11:32112394-32113277	N_Shore	TSS1500	0.583918	0.0157032	RCN1
cg20332517	chr22	38301066	chr22:38301954-38302871	N_Shore	TSS1500	-0.759792	0.0157167	MICALL1
cg22924721	chr17	72527705		OpenSea	TSS200	1.41356	0.0157321	CD300LB
cg01095518	chr6	655849	chr6:656409-657155	N_Shore	5'UTR	-0.844095	0.0157324	EXOC2
cg06048819	chr3	127794219	chr3:127794369-127796136	N_Shore	TSS1500	0.799462	0.0157701	RUVBL1-AS1
cg24803687	chr11	5462916		OpenSea	TSS200	-0.635918	0.0158109	OR51I1
cg19767896	chr19	14529108	chr19:14529731-14530505	N_Shore	5'UTR	-0.800472	0.015846	DDX39
cg19948936	chr20	43590100	chr20:43588720-43589230	S_Shore	TSS1500	-0.781999	0.0158825	TOMM34
cg27099665	chr2	233734302		OpenSea	TSS1500	0.6355	0.0159209	C2orf82
cg00743788	chr22	50701157	chr22:50699469-50700358	S_Shore	TSS1500	0.910848	0.0159347	MAPK12
cg20085603	chr12	52847237		OpenSea	TSS1500	-0.583521	0.0160525	KRT6B
cg14758440	chr1	230193087		OpenSea	TSS1500	-0.867849	0.0160686	GALNT2
cg26614815	chr12	14996776		OpenSea	TSS1500	-0.642748	0.0160822	ART4
cg22855020	chr8	42356731		OpenSea	5'UTR	1.20842	0.0160896	SLC20A2
cg08553467	chr3	128292922		OpenSea	5'UTR	0.883604	0.0160986	C3orf27
cg23105515	chr2	143903655		OpenSea	5'UTR	0.587845	0.0161016	ARHGAP15
cg26941949	chr2	10220599	chr2:10219802-10221016	Island	TSS200	-0.745435	0.0161928	CYS1
cg12051132	chr12	132444560		OpenSea	5'UTR	-0.605111	0.0162778	EP400
cg02994863	chr1	64059297	chr1:64058937-64059913	Island	1stExon	-1.12505	0.0163091	PGM1
cg26255314	chr11	60869910		OpenSea	TSS200	0.692823	0.0163237	CD5
cg00452412	chr9	88742412		OpenSea	TSS200	-0.718541	0.0163681	LOC101927623
cg07973095	chr16	451040	chr16:450834-451140	Island	TSS1500	0.748555	0.0163701	DECR2
cg12393589	chr7	45027643	chr7:45025958-45026626	S_Shore	TSS1500	-1.24171	0.0164022	C7orf40
cg21778743	chr2	24397871	chr2:24397645-24398194	Island	TSS200	0.627577	0.0164058	FAM228A
cg15362619	chr2	197036886	chr2:197035589-197036383	S_Shore	TSS1500	0.69372	0.0164324	STK17B
cg04499514	chr12	8219020		OpenSea	TSS200	0.672462	0.0164576	C3AR1
cg01840345	chr9	133770151		OpenSea	TSS1500	-0.730666	0.0165253	QRFP
cg02100354	chr17	39675976		OpenSea	TSS1500	-0.848655	0.0165806	KRT15
cg15861585	chr11	637038	chr11:636906-640628	Island	TSS1500	1.00168	0.0166351	DRD4
cg12683929	chr12	56109593	chr12:56109798-56110298	N_Shore	TSS1500	0.769739	0.0166489	BLOC1S1
cg08660634	chr5	31196243	chr5:31193952-31194419	S_Shore	5'UTR	-0.665165	0.0166975	CDH6
cg23379291	chr17	1467083	chr17:1465159-1466312	S_Shore	TSS1500	-0.613934	0.0167827	PITPNA
cg03801871	chr2	30453395	chr2:30453566-30455655	N_Shore	TSS1500	0.926021	0.0167931	LBH
cg03240324	chr14	102974825	chr14:102973317-102976666	Island	5'UTR	-0.838807	0.016837	ANKRD9
cg16717713	chr14	100069657	chr14:100069475-100071813	Island	1stExon	0.583606	0.0169505	CCDC85C
cg02573176	chr8	82607505		OpenSea	TSS1500	1.31958	0.0169862	SLC10A5
cg25295395	chr8	8905390		OpenSea	TSS1500	-0.643402	0.0170507	MIR4660
cg16443977	chr5	115884994		OpenSea	5'UTR	-0.619097	0.0170641	SEMA6A
cg02790465	chr5	159766843		OpenSea	TSS1500	-0.747195	0.0172057	CCNJL
cg11939071	chr12	113494429	chr12:113494389-113495534	Island	TSS1500	0.690404	0.0172442	DTX1
cg13424229	chr3	148581837		OpenSea	TSS1500	0.627798	0.0172572	CPA3
cg21931004	chr8	99923069		OpenSea	5'UTR	-0.634393	0.0172993	STK3
cg22550296	chr10	30008454		OpenSea	5'UTR	-0.633996	0.0173511	SVIL
cg25965079	chr3	81812228	chr3:81810315-81810953	S_Shore	TSS1500	1.17063	0.0173676	GBE1
cg01546430	chr5	156607836		OpenSea	TSS200	-0.774966	0.0173733	ITK
cg25635314	chr22	37678241		OpenSea	TSS1500	0.588588	0.0173736	CYTH4
cg05109300	chr2	191523135		OpenSea	5'UTR	-0.58955	0.0173948	NAB1
cg13951797	chr16	2204381	chr16:2205207-2205902	N_Shore	TSS1500	-0.716437	0.0174523	TRAF7
cg24681208	chr14	23351876	chr14:23355738-23356402	N_Shelf	TSS1500	0.718926	0.017461	REM2
cg04270799	chr12	57944059	chr12:57943662-57943926	S_Shore	1stExon	0.599531	0.0174764	KIF5A
cg10011232	chr19	18654949	chr19:18653766-18654531	S_Shore	TSS1500	-0.654976	0.0174983	FKBP8
cg09454417	chr6	152085247		OpenSea	5'UTR	0.796388	0.0175619	ESR1
cg03763616	chr19	50921997		OpenSea	TSS200	0.697678	0.0176042	SPIB
cg17051343	chr3	128503288		OpenSea	5'UTR	0.688641	0.0176275	RAB7A
cg25777054	chr11	66278160		OpenSea	1stExon	-0.63604	0.0176849	BBS1
cg13939859	chr1	91183519	chr1:91183240-91184540	Island	TSS1500	-0.637288	0.0176949	BARHL2
cg06757995	chr2	202296920		OpenSea	5'UTR	0.662586	0.0176978	TRAK2
cg13750269	chr14	60573268		OpenSea	5'UTR	0.966824	0.0177253	PCNXL4
cg20734421	chr12	14720805	chr12:14720248-14721093	Island	TSS200	0.756618	0.0177936	PLBD1
cg04466840	chr5	176784719		OpenSea	TSS200	-0.580997	0.0178054	RGS14
cg03958883	chr11	73020729	chr11:73018452-73020563	S_Shore	1stExon	0.61467	0.017807	ARHGEF17
cg22802974	chr11	915377	chr11:910677-911581	S_Shelf	TSS1500	-0.902825	0.0178627	CHID1
cg05494073	chr6	31781411	chr6:31782872-31785190	N_Shore	5'UTR	-0.602536	0.0178993	HSPA1L
cg04374393	chr3	137483503	chr3:137482964-137484454	Island	TSS200	0.58173	0.0178996	SOX14
cg07830449	chr17	62075103		OpenSea	TSS1500	0.684922	0.0179743	C17orf72
cg13954548	chr19	47334060		OpenSea	TSS200	0.843706	0.0180261	SNAR-E
cg13672800	chr20	2795194		OpenSea	TSS1500	0.918372	0.0180641	C20orf141
cg10221014	chr12	47618577		OpenSea	5'UTR	-0.593581	0.0181154	FAM113B
cg01315054	chr22	39869399		OpenSea	5'UTR	-0.902702	0.0181211	MGAT3
cg24688348	chr11	58277073		OpenSea	TSS1500	-0.621698	0.0181573	OR5B21
cg24796146	chr16	80838955		OpenSea	TSS1500	0.581845	0.0182067	CDYL2
cg18282388	chr11	129716470		OpenSea	5'UTR	0.716467	0.0183122	TMEM45B
cg25479097	chr13	113305704	chr13:113303306-113303540	S_Shelf	5'UTR	-0.769426	0.0183769	C13orf35
cg27171835	chr1	46144754		OpenSea	5'UTR	0.621968	0.0184788	GPBP1L1
cg24989962	chr14	52734286	chr14:52734207-52735486	Island	TSS200	1.32598	0.018479	PTGDR
cg03377310	chr1	157811650		OpenSea	TSS200	-0.740586	0.0185029	CD5L
cg02694810	chr3	27764660	chr3:27765196-27765675	N_Shore	TSS1500	1.17826	0.0185244	EOMES
cg24826115	chr1	11723547	chr1:11724113-11724885	N_Shore	TSS1500	-0.683732	0.0185307	FBXO6
cg16137949	chr2	945423	chr2:945686-946774	N_Shore	TSS1500	0.795124	0.0185886	SNTG2
cg01580888	chr19	33556060	chr19:33555246-33556431	Island	TSS1500	-0.822001	0.0185928	RHPN2
cg07356233	chr10	26771480		OpenSea	5'UTR	1.01271	0.0186868	APBB1IP
cg08726667	chr16	28573379		OpenSea	5'UTR	0.585738	0.0187542	CCDC101
cg08403095	chr11	15664034		OpenSea	TSS1500	1.03178	0.0187656	LOC102724957
cg27510203	chr9	114658327	chr9:114658618-114659773	N_Shore	TSS1500	0.873453	0.0187919	UGCG
cg05291642	chr18	61034940	chr18:61033978-61035056	Island	TSS1500	-0.700545	0.0188031	KDSR
cg08198483	chr19	13947212	chr19:13944139-13944695	S_Shelf	TSS200	0.735322	0.0188299	MIR24-2
cg24749265	chr6	41216090		OpenSea	TSS1500	-0.654849	0.0188331	TREML2P
cg07053699	chr16	31440866	chr16:31438891-31439682	S_Shore	TSS1500	-0.599249	0.0188374	COX6A2
cg03609639	chr10	101291397	chr10:101292436-101292851	N_Shore	TSS1500	0.651289	0.01884	NKX2-3
cg14525897	chr10	99053150	chr10:99051934-99052490	S_Shore	TSS1500	-0.730172	0.0189297	ARHGAP19
cg00991520	chr10	98589349	chr10:98591707-98593273	N_Shelf	TSS1500	-0.886223	0.0189512	MIR607
cg06376949	chr10	91173811	chr10:91174405-91175166	N_Shore	TSS1500	0.606036	0.019216	IFIT5
cg20468868	chr18	43653534	chr18:43651796-43652455	S_Shore	TSS1500	0.737934	0.0192175	PSTPIP2
cg14628072	chr1	173020236		OpenSea	TSS200	0.691827	0.0192585	TNFSF18
cg00401972	chr16	66400404		OpenSea	TSS200	0.972347	0.0192624	CDH5
cg02108620	chr3	42002230	chr3:42002932-42003728	N_Shore	5'UTR	0.998205	0.0192681	ULK4
cg12085570	chr19	8674501	chr19:8674332-8674764	Island	5'UTR	0.700037	0.0193095	ADAMTS10
cg16484820	chr2	190524924	chr2:190526058-190526419	N_Shore	TSS1500	-0.636794	0.0195026	ASNSD1
cg19089314	chr22	50919938	chr22:50919453-50920376	Island	TSS200	-0.681422	0.019538	ADM2
cg01302019	chr3	143689584	chr3:143689733-143692279	N_Shore	TSS1500	0.628042	0.0195854	C3orf58
cg05256304	chr11	116969870	chr11:116968849-116969512	S_Shore	TSS1500	0.595913	0.0196279	SIK3
cg00293644	chr1	32674341	chr1:32670569-32671885	S_Shelf	TSS1500	0.669724	0.0197003	DCDC2B
cg16834198	chr9	138854357	chr9:138852639-138853439	S_Shore	TSS1500	1.00228	0.0197588	UBAC1
cg13928490	chr13	51640442		OpenSea	TSS200	1.12206	0.01977	GUCY1B2
cg03585667	chr2	99528589		OpenSea	5'UTR	-0.739257	0.0198243	KIAA1211L
cg25207784	chr14	89946179		OpenSea	5'UTR	0.670976	0.0199573	FOXN3
cg00849955	chr6	112102358		OpenSea	5'UTR	-1.05829	0.0199982	FYN
cg02556928	chr22	37309980		OpenSea	5'UTR	0.747021	0.0201109	CSF2RB
cg07497120	chr9	20701281		OpenSea	5'UTR	1.12214	0.0201143	FOCAD
cg13226737	chr16	24682412		OpenSea	TSS200	0.987209	0.0201167	LINC01567
cg21712946	chr8	8751606	chr8:8748652-8751478	S_Shore	TSS1500	0.768923	0.0201883	MFHAS1
cg21144158	chr11	65211084		OpenSea	TSS1500	-0.58852	0.0203419	MIR612
cg17126294	chr7	20254636		OpenSea	5'UTR	1.4431	0.0203776	MACC1
cg09659915	chr9	132806098	chr9:132804279-132806003	S_Shore	TSS1500	0.792137	0.0204493	FNBP1
cg15879165	chr15	74903214	chr15:74906938-74908538	N_Shelf	5'UTR	-0.751507	0.0204967	CLK3
cg10677324	chr3	49837654	chr3:49840103-49841191	N_Shelf	TSS1500	-0.675493	0.0206255	CDH29
cg01957400	chr16	81477840	chr16:81477777-81477999	Island	TSS1500	0.757421	0.0206362	CMIP
cg08917718	chr3	52002169		OpenSea	TSS1500	0.736594	0.0206729	PCBP4
cg02937282	chr3	42637412		OpenSea	5'UTR	-0.883202	0.0206985	SEC22C
cg01530216	chr3	100328124		OpenSea	TSS1500	-0.718936	0.0208238	ADGRG7
cg00614959	chr4	720870	chr4:724335-726070	N_Shelf	5'UTR	0.755744	0.020836	PCGF3
cg06813554	chr14	23066769	chr14:23067443-23067773	N_Shore	TSS1500	0.634263	0.0208844	ABHD4
cg17252960	chr6	19837350	chr6:19837504-19839314	N_Shore	TSS1500	0.586372	0.0211031	ID4
cg19855366	chr13	111267979	chr13:111267780-111268778	Island	TSS200	0.648533	0.0211244	CARKD
cg24277586	chr3	52099561		OpenSea	TSS1500	0.734446	0.0211446	C3orf74
cg04144521	chr2	191276183	chr2:191272484-191273671	S_Shelf	5'UTR	1.38872	0.0211466	MFSD6
cg26927807	chr19	2016532		OpenSea	TSS1500	0.590137	0.0211544	BTBD2
cg16522223	chr22	43400443		OpenSea	5'UTR	0.812719	0.0211727	PACSIN2
cg09619786	chr15	75249914	chr15:75248277-75249922	Island	TSS200	0.6233	0.0211751	RPP25
cg19639530	chr7	149158187	chr7:149156561-149158080	S_Shore	TSS200	0.609392	0.0211796	ZNF777
cg19608409	chr6	49604722		OpenSea	TSS200	-0.958204	0.0212529	RHAG
cg00102561	chr9	138799260	chr9:138798462-138800325	Island	TSS1500	-0.632745	0.0212805	CAMSAP1
cg08712824	chr11	57092982	chr11:57091614-57092831	S_Shore	TSS1500	0.602743	0.0213064	TNKS1BP1
cg07461772	chr16	68482809	chr16:68480864-68482822	Island	TSS1500	-0.617673	0.0213519	SMPD3
cg16770798	chr7	44925112		OpenSea	TSS200	-0.588133	0.0213994	PURB
cg11899201	chr4	82391576	chr4:82392610-82393426	N_Shore	5'UTR	0.648805	0.0214172	RASGEF1B
cg25250132	chr10	43704423		OpenSea	5'UTR	-0.717552	0.0214224	RASGEF1A
cg20127859	chr8	144656271	chr8:144659745-144660635	N_Shelf	TSS1500	1.56971	0.0215269	C8orf73
cg17843212	chr1	42780390		OpenSea	5'UTR	1.00598	0.0215419	FOXJ3
cg06228763	chr7	1773169		OpenSea	5'UTR	-0.743547	0.0215508	ELFN1
cg14826417	chr7	73244073	chr7:73245434-73246045	N_Shore	TSS1500	-0.79058	0.0215791	CLDN4
cg04244985	chr19	55043845		OpenSea	TSS200	-0.600918	0.0216118	KIR3DX1
cg24457555	chr14	59718896		OpenSea	5'UTR	-0.784606	0.0216118	DAAM1
cg00066511	chr17	42346877		OpenSea	TSS1500	-0.636844	0.021676	SLC4A1
cg08915703	chr10	72544020		OpenSea	5'UTR	0.753309	0.021772	TBATA
cg22762409	chr2	192017740		OpenSea	TSS1500	-0.690789	0.0218313	STAT4
cg01191788	chr16	30967493	chr16:30968425-30969815	N_Shore	TSS1500	-0.871449	0.021832	SETD1A
cg09826050	chr1	217310174	chr1:217310749-217311178	N_Shore	5'UTR	0.642329	0.021861	ESRRG
cg02621988	chr17	2498631	chr17:2496493-2498023	S_Shore	5'UTR	-0.600703	0.0219303	PAFAH1B1
cg27298252	chr1	24645380	chr1:24648202-24648985	N_Shelf	TSS1500	0.70186	0.0219441	GRHL3
cg23531799	chr4	38857850		OpenSea	5'UTR	0.846208	0.0219465	TLR6
cg13698548	chr8	128808194	chr8:128806081-128806899	S_Shore	TSS200	-0.851832	0.0219604	MIR1204
cg04303330	chr5	131992430	chr5:131991554-131992304	S_Shore	TSS1500	0.598504	0.0220445	IL13
cg25471557	chr1	209862480		OpenSea	5'UTR	-0.711978	0.0220975	HSD11B1
cg14120571	chr15	90727363	chr15:90727879-90728570	N_Shore	TSS1500	-0.958497	0.0221487	SEMA4B
cg05005217	chr8	25317638	chr8:25315286-25317028	S_Shore	5'UTR	-0.842055	0.0221751	CDCA2
cg01526488	chr9	135230521	chr9:135229934-135230783	Island	TSS200	-0.608386	0.0221888	SETX
cg26248552	chr5	72111926	chr5:72112157-72113106	N_Shore	TSS1500	0.600978	0.0222048	TNPO1
cg18260397	chr5	154230438		OpenSea	TSS1500	0.905798	0.0222174	C5orf4
cg27147819	chr20	21378074	chr20:21376358-21378245	Island	TSS200	1.10379	0.0222231	NKX2-4
cg23407561	chr2	113544232		OpenSea	TSS1500	-0.601539	0.0223559	IL1A
cg03227353	chr16	2301881	chr16:2301157-2301969	Island	TSS1500	0.723237	0.0224034	DCI
cg23696712	chr12	53228141		OpenSea	TSS200	-0.696221	0.0224058	KRT79
cg20553107	chr12	58335502		OpenSea	1stExon	-0.67317	0.0224382	XRCC6BP1
cg24134261	chr2	33661362		OpenSea	TSS200	0.95615	0.0225848	RASGRP3
cg12945470	chr1	94161277		OpenSea	5'UTR	0.721448	0.0225965	BCAR3
cg23153680	chr2	220083916	chr2:220082991-220084012	Island	TSS1500	0.636661	0.0226078	ABCB6
cg25072398	chr5	9438086		OpenSea	5'UTR	0.779461	0.0226394	SEMA5A
cg09939625	chr7	98983294		OpenSea	5'UTR	1.16279	0.0226888	ARPC1B
cg05381752	chr9	139746791	chr9:139738276-139744618	S_Shelf	TSS200	-0.583064	0.0227026	MAMDC4
cg22296882	chr3	121289254		OpenSea	5'UTR	-0.945659	0.0227125	ARGFX
cg26609906	chr17	4981416	chr17:4981357-4981979	Island	TSS1500	0.622846	0.0227608	ZFP3
cg17545763	chr8	139926316		OpenSea	TSS200	0.873121	0.0227697	COL22A1
cg08238036	chr21	43918729	chr21:43917046-43917268	S_Shore	TSS1500	-0.808937	0.0228097	SLC37A1
cg06878391	chr19	49998244	chr19:49999252-49999839	N_Shore	TSS1500	-0.872897	0.0229567	RPS11
cg26466508	chr6	76203597		OpenSea	TSS200	0.879406	0.0229912	FILIP1
cg10538533	chr12	53074328		OpenSea	TSS200	-0.624238	0.0230092	KRT1
cg22092900	chr4	170193688	chr4:170191357-170192844	S_Shore	TSS1500	0.651782	0.0230471	SH3RF1
cg20670085	chr19	11909183	chr19:11909402-11909841	N_Shore	TSS1500	0.63808	0.0231196	ZNF491
cg00182273	chr16	66876847	chr16:66878172-66879072	N_Shore	TSS1500	-0.607943	0.0231293	CA7
cg20882926	chr12	48746400	chr12:48744318-48745099	S_Shore	TSS1500	-0.847445	0.0231818	ZNF641
cg25132244	chr3	195627583		OpenSea	5'UTR	1.21816	0.0234289	TNK2
cg18134730	chr11	9026576	chr11:9025095-9026315	S_Shore	TSS1500	-0.694848	0.023491	NRIP3
cg08581018	chr16	832942	chr16:832827-833042	Island	TSS200	-0.745043	0.023508	MSLNL
cg15831967	chr17	65217376		OpenSea	5'UTR	0.616723	0.0235319	HELZ
cg23130651	chr10	22604242	chr10:22604907-22605632	N_Shore	TSS1500	0.706024	0.0235374	COMMD3
cg18817443	chr19	36203053		OpenSea	TSS1500	-0.656932	0.0235698	ZBTB32
cg20850602	chr17	17379752	chr17:17380175-17380416	N_Shore	TSS1500	-0.590709	0.0236125	MED9
cg06630656	chr16	3066403	chr16:3067521-3068358	N_Shore	5'UTR	-0.753776	0.023742	CLDN6
cg11864558	chr14	71165341		OpenSea	TSS200	0.922834	0.0238649	LINC01269
cg24831879	chr10	5566908	chr10:5567122-5567828	N_Shore	TSS200	-0.797752	0.023924	CALML3
cg01970336	chr1	51986254	chr1:51984547-51985216	S_Shore	TSS1500	-0.625455	0.0240214	EPS15
cg22948672	chr15	90597964		OpenSea	5'UTR	0.960541	0.0241064	ZNF710
cg25214914	chr1	155910523		OpenSea	TSS1500	0.790656	0.0241758	RXFP4
cg24594818	chr1	35525367		OpenSea	TSS200	0.90596	0.024176	ZMYM1
cg11443654	chr20	45337006	chr20:45338071-45338663	N_Shore	TSS1500	-0.741381	0.0241901	SLC2A10
cg03483267	chr20	6103007	chr20:6103436-6103970	N_Shore	5'UTR	0.705278	0.0243644	FERMT1
cg06967105	chr1	1104265	chr1:1098043-1100584	S_Shelf	TSS200	-0.613373	0.0243723	MIR429
cg13904968	chr20	56136012		OpenSea	TSS200	-0.785311	0.0244116	PCK1
cg00280524	chr5	141487482	chr5:141488316-141488919	N_Shore	TSS1500	0.865489	0.0244561	NDFIP1
cg12410283	chr14	50699217	chr14:50697800-50698733	S_Shore	TSS1500	0.596715	0.0244604	SOS2
cg27635797	chr1	190445000		OpenSea	5'UTR	0.649023	0.024591	BRINP3
cg11519176	chr1	156211801	chr1:156215368-156215899	N_Shelf	TSS200	0.814153	0.0248077	BGLAP
cg04144969	chr21	32769978		OpenSea	5'UTR	0.742487	0.0249366	TIAM1
cg10356204	chr19	2255744	chr19:2250560-2253959	S_Shore	TSS1500	-0.9633	0.0249501	JSRP1
cg20546648	chr1	9764863		OpenSea	5'UTR	1.10691	0.0249827	PIK3CD
cg26094158	chr20	6035997	chr20:6032675-6033517	S_Shelf	TSS1500	-0.713426	0.0249856	LRRN4
cg02648154	chr19	42812301	chr19:42811013-42811219	S_Shore	5'UTR	-0.763328	0.0250695	PRR19
cg01161532	chr15	99058628		OpenSea	TSS1500	-0.710548	0.0251169	FAM169B
cg23039250	chr1	223308238		OpenSea	5'UTR	0.884744	0.0251821	TLR5
cg04589674	chr8	38831508	chr8:38831592-38832353	N_Shore	TSS200	0.963659	0.0252116	HTRA4
cg03058725	chr1	202937612	chr1:202936045-202936252	S_Shore	TSS1500	0.892559	0.0252135	CYB5R1
cg00122310	chr16	57769432	chr16:57769596-57769973	N_Shore	TSS1500	0.586538	0.0252193	KATNB1
cg00821731	chr2	219744626	chr2:219744986-219745780	N_Shore	TSS1500	0.631087	0.0252551	WNT10A
cg20131968	chr17	61850012	chr17:61850684-61852062	N_Shore	5'UTR	-0.687494	0.0253117	CCDC47
cg21090322	chr8	38624882		OpenSea	5'UTR	-0.594267	0.0253119	TACC1
cg08857729	chr1	67217826	chr1:67218079-67218293	N_Shore	TSS1500	1.33729	0.0253627	TCTEX1D1
cg10942336	chr5	150468625		OpenSea	TSS1500	0.644501	0.0253894	TNIP1
cg24690479	chr6	10521142		OpenSea	TSS1500	0.984758	0.0253981	GCNT2
cg15141868	chr7	37959966	chr7:37960316-37961046	N_Shore	TSS200	0.946316	0.025431	EPDR1
cg04094148	chr11	129244523	chr11:129243998-129244567	Island	TSS1500	0.613391	0.0254546	BARX2
cg03648155	chr10	81106771	chr10:81107082-81107488	N_Shore	TSS1500	-0.651323	0.0254572	PPIF
cg00489575	chr10	126405807		OpenSea	5'UTR	-1.08849	0.0255421	FAM53B
cg06121507	chr1	153347819		OpenSea	5'UTR	0.589881	0.0255986	S100A12
cg13913313	chr7	44180931	chr7:44184770-44185695	N_Shelf	TSS200	-0.747163	0.0256744	MYL7
cg01108243	chr20	57594267		OpenSea	TSS200	0.642216	0.0258717	TUBB1
cg08495296	chr16	25228083		OpenSea	TSS1500	-0.686148	0.025986	AQP8
cg16382047	chr2	231790037		OpenSea	TSS200	0.967428	0.0262106	GPR55
cg23244095	chr1	1476269	chr1:1476093-1476669	Island	TSS1500	0.694183	0.0262448	C1orf70
cg10230890	chr1	100716225		OpenSea	TSS1500	0.583508	0.0262875	DBT
cg04284661	chr16	30457273	chr16:30456730-30457071	S_Shore	TSS200	-0.613044	0.0263116	SEPHS2
cg26022741	chr9	27482773		OpenSea	5'UTR	-0.726995	0.0263313	MOB3B
cg18797453	chr12	52299870	chr12:52300801-52301583	N_Shore	TSS1500	-0.61539	0.02634	ACVRL1
cg15709065	chr3	134090737	chr3:134092257-134093741	N_Shore	5'UTR	-0.669397	0.0264445	AMOTL2
cg18522582	chr2	223915743	chr2:223917576-223918037	N_Shore	TSS1500	0.626887	0.0265188	KCNE4
cg08655844	chr7	55640714	chr7:55639277-55640599	S_Shore	TSS1500	0.715232	0.0266077	VOPP1
cg09698471	chr5	63257847	chr5:63256548-63257886	Island	TSS1500	0.786785	0.026702	HTR1A
cg06782920	chr4	52904570	chr4:52904454-52904912	Island	TSS200	0.581594	0.0267499	SGCB
cg21372755	chr21	44753301		OpenSea	TSS1500	0.714942	0.0268198	LINC00322
cg15999515	chr1	186814699		OpenSea	5'UTR	1.01456	0.0269257	PLA2G4A
cg11854154	chr11	10472133	chr11:10472000-10472857	Island	TSS200	0.603183	0.0269631	AMPD3
cg00181439	chr6	78172691	chr6:78172231-78174088	Island	1stExon	0.670496	0.0271409	HTR1B
cg16521070	chr4	159131110	chr4:159131508-159131736	N_Shore	TSS1500	0.897255	0.0271476	TMEM144
cg07344101	chr11	4607584		OpenSea	TSS1500	-0.603559	0.0271861	OR52I2
cg21155609	chr1	32713275	chr1:32713918-32714186	N_Shore	1stExon	-0.779577	0.0271883	FAM167B
cg05072243	chr6	27781799	chr6:27782247-27782485	N_Shore	TSS1500	-0.937099	0.0273218	HIST1H2BM
cg03517226	chr16	89408322	chr16:89408237-89408465	Island	5'UTR	-1.19406	0.0273421	ANKRD11
cg09295081	chr2	11810183	chr2:11809606-11810433	Island	1stExon	-0.639313	0.0273494	NTSR2
cg08279316	chr2	112655829	chr2:112656186-112656918	N_Shore	TSS1500	-0.753892	0.0274134	MERTK
cg11351475	chr10	75545401	chr10:75545264-75546124	Island	TSS1500	-0.621831	0.0274941	KIAA0913
cg07919577	chr22	26966223		OpenSea	5'UTR	0.999436	0.0275165	TPST2
cg23534142	chr1	212739113		OpenSea	5'UTR	-0.58537	0.027598	ATF3
cg01214116	chr10	91717884		OpenSea	TSS1500	0.714433	0.027675	LINC01375
cg03570035	chr19	20278051		OpenSea	TSS200	0.726495	0.0278265	ZNF486
cg07905673	chr3	42695580	chr3:42695528-42696575	Island	5'UTR	0.666645	0.0279154	ZBTB47
cg00646761	chr5	148960425	chr5:148960797-148961203	N_Shore	TSS1500	-0.941656	0.0279791	ARHGEF37
cg12691004	chr2	88352949	chr2:88354840-88355574	N_Shore	5'UTR	1.32178	0.028223	KRCC1
cg07932300	chr6	139454928	chr6:139456037-139457121	N_Shore	TSS1500	1.13515	0.0282267	HECA
cg23452458	chr17	45899388		OpenSea	TSS1500	0.603999	0.0284062	OSBPL7
cg15952725	chr1	15783190		OpenSea	TSS200	-0.706692	0.02846	CELA2A
cg16600370	chr3	49851721		OpenSea	TSS1500	0.85212	0.0284657	UBA7
cg09332784	chr1	109850837		OpenSea	TSS1500	-0.640641	0.0285565	MYBPHL
cg19487677	chr3	42878055		OpenSea	5'UTR	-0.773692	0.028596	ACKR2
cg04468741	chr11	12181467		OpenSea	5'UTR	0.600103	0.0287729	MICAL2
cg01174140	chr5	180018735	chr5:180017099-180019062	Island	TSS1500	1.09478	0.0288038	SCGB3A1
cg23974271	chr4	70625303		OpenSea	5'UTR	1.31275	0.028813	SULT1B1
cg04094865	chr16	23161557	chr16:23159966-23160966	S_Shore	TSS1500	-0.67017	0.0288878	USP31
cg10509046	chr12	111847762	chr12:111842938-111844392	S_Shelf	5'UTR	1.04464	0.0289245	SH2B3
cg12614630	chr12	57387318		OpenSea	TSS1500	1.51165	0.0289328	GPR182
cg05129597	chr15	44970408		OpenSea	TSS1500	0.600559	0.0289447	PATL2
cg05478818	chr5	40835740	chr5:40835241-40835873	Island	TSS1500	-0.628296	0.0289747	RPL37
cg25683631	chr1	20405033		OpenSea	5'UTR	-1.14854	0.0289766	PLA2G5
cg24441603	chr17	39868486		OpenSea	TSS200	-0.641865	0.0289992	GAST
cg26354017	chr1	205819088	chr1:205818898-205819191	Island	1stExon	0.639523	0.0290191	PM20D1
cg07628813	chr10	17659983	chr10:17658665-17659639	S_Shore	TSS1500	0.688037	0.0290706	HACD1
cg10761315	chr14	104552034	chr14:104552012-104552478	Island	TSS200	1.04541	0.0291712	ASPG
cg14435644	chr4	154711070	chr4:154712073-154712706	N_Shore	TSS1500	0.800385	0.0293164	SFRP2
cg23079866	chr11	64936920		OpenSea	TSS1500	0.951464	0.0293679	SPDYC
cg04372674	chr7	30951381		OpenSea	TSS200	0.707545	0.0295538	AQP1
cg13180098	chr3	129246923		OpenSea	TSS1500	-0.867128	0.0296094	RHO
cg23632995	chr9	130341480		OpenSea	TSS200	0.773288	0.0296192	FAM129B
cg07328351	chr21	48026298		OpenSea	TSS1500	0.592319	0.0296259	S100B
cg07452706	chr14	105649097	chr14:105647469-105647827	S_Shore	TSS1500	0.595873	0.0296444	NUDT14
cg24067214	chr19	2308355	chr19:2307566-2308092	S_Shore	TSS200	0.685347	0.0296503	LINGO3
cg10585486	chr19	41304133	chr19:41304467-41305050	N_Shore	TSS1500	0.663232	0.0297407	EGLN2
cg04638014	chr4	57371368	chr4:57371582-57372022	N_Shore	TSS200	0.804033	0.0297534	ARL9
cg17787876	chr1	156467057	chr1:156469617-156471060	N_Shelf	5'UTR	0.869916	0.0297589	MEF2D
cg07480301	chr2	219287301		OpenSea	5'UTR	-0.64326	0.0297883	VIL1
cg03696189	chr1	24894732		OpenSea	5'UTR	0.919489	0.029818	NCMAP
cg08080195	chr2	37875836		OpenSea	5'UTR	0.843914	0.0298639	CDC42EP3
cg16504798	chr19	8643540		OpenSea	TSS1500	0.731246	0.0299196	MYO1F
cg18939241	chr15	26109394	chr15:26107503-26108818	S_Shore	TSS1500	-0.753032	0.0299664	ATP10A
cg17001035	chr10	92980059	chr10:92980347-92980832	N_Shore	TSS1500	0.600353	0.0299757	PCGF5
cg26103369	chr14	75153307		OpenSea	5'UTR	-0.678456	0.0299815	KIAA0317
cg22843797	chr8	23082961	chr8:23081956-23082975	Island	TSS1500	0.671887	0.0299974	TNFRSF10A
cg00539174	chr20	57583434	chr20:57581902-57582595	S_Shore	TSS1500	0.820171	0.0302296	CTSZ
cg07839457	chr16	57023022	chr16:57023190-57023768	N_Shore	TSS1500	-0.78966	0.0304374	NLRC5
cg04719903	chr1	1181956	chr1:1181756-1182470	Island	1stExon	0.607092	0.0304394	FAM132A
cg03443949	chr11	93224622		OpenSea	5'UTR	-0.62481	0.0304705	SMCO4
cg12074093	chr17	16256568	chr17:16255618-16257148	Island	1stExon	-0.584738	0.0304892	CENPV
cg24736933	chr15	40633294		OpenSea	TSS200	0.781762	0.0305806	C15orf52
cg00480389	chr20	54580133	chr20:54578603-54580678	Island	TSS200	0.63753	0.0305905	CBLN4
cg09889350	chr16	56995813		OpenSea	TSS200	0.605835	0.030698	CETP
cg22079269	chr2	240282232		OpenSea	5'UTR	-0.696667	0.0307836	HDAC4
cg11664848	chr22	19997372		OpenSea	5'UTR	-0.698964	0.0308258	ARVCF
cg17065772	chr3	14991718	chr3:14989486-14989984	S_Shore	5'UTR	0.789722	0.03084	NR2C2
cg02831882	chr10	22540268	chr10:22540707-22542739	N_Shore	TSS1500	1.05515	0.0309611	LOC100130992
cg16858842	chr2	27205328		OpenSea	5'UTR	0.762734	0.03109	MAPRE3
cg24678928	chr4	169240829	chr4:169239549-169239824	S_Shore	TSS1500	-0.712628	0.0310999	DDX60
cg27449209	chr9	136396558	chr9:136399367-136400274	N_Shelf	TSS1500	-0.756662	0.0311002	ADAMTSL2
cg04309194	chr5	1201629	chr5:1201443-1202138	Island	TSS200	-0.842762	0.0313169	SLC6A19
cg25736002	chr4	57773436	chr4:57773867-57775602	N_Shore	TSS1500	0.704754	0.0314148	REST
cg14899408	chr11	117698932		OpenSea	TSS200	-0.669226	0.0314717	FXYD2
cg07935340	chr2	232791964	chr2:232791575-232792016	Island	TSS1500	0.869575	0.0315946	NPPC
cg12746366	chr11	44803338		OpenSea	5'UTR	-0.784534	0.031643	TSPAN18
cg06833665	chr1	54154751		OpenSea	5'UTR	-0.616598	0.0316467	GLIS1
cg13559233	chr1	82269258	chr1:82265998-82269048	S_Shore	5'UTR	0.622344	0.0317415	LPHN2
cg17071104	chr19	1204610	chr19:1205368-1207422	N_Shore	TSS1500	-0.736029	0.0317452	STK11
cg01322214	chr7	25219198	chr7:25219408-25219962	N_Shore	5'UTR	0.727345	0.0318473	C7orf31
cg20823481	chr4	185736247		OpenSea	5'UTR	0.777571	0.0318862	ACSL1
cg04251368	chr11	2890587	chr11:2890388-2891337	Island	TSS1500	0.727442	0.031901	KCNQ1DN
cg07219769	chr22	38071455	chr22:38073037-38073412	N_Shore	TSS200	0.907016	0.0319752	LGALS1
cg01159791	chr4	39611476		OpenSea	5'UTR	0.70295	0.0320352	SMIM14
cg01995520	chr1	110655517		OpenSea	1stExon	-0.617205	0.0321506	UBL4B
cg17707274	chr11	102401523		OpenSea	TSS200	0.621551	0.0321784	MMP7
cg10921709	chr22	38092643		OpenSea	TSS1500	0.754632	0.0322011	TRIOBP
cg19389852	chr1	145439013		OpenSea	1stExon	0.601526	0.0322884	TXNIP
cg16539040	chr6	150973480		OpenSea	5'UTR	-0.622449	0.0323279	PLEKHG1
cg21073212	chr20	30866501	chr20:30865547-30865791	S_Shore	5'UTR	-0.58946	0.0324398	KIF3B
cg07872789	chr21	37757529	chr21:37757496-37758113	Island	TSS200	-0.583822	0.0324559	CHAF1B
cg04527220	chr14	105521961		OpenSea	5'UTR	-0.956085	0.0325039	GPR132
cg10529075	chr2	101436412	chr2:101434979-101437453	Island	TSS200	-0.613792	0.0326494	NPAS2
cg10066933	chr1	208400045		OpenSea	5'UTR	-0.641869	0.0327462	PLXNA2
cg10682302	chr17	45810127	chr17:45810589-45811388	N_Shore	TSS1500	-0.870105	0.0327628	TBX21
cg16882323	chr18	42792171		OpenSea	TSS1500	-0.642634	0.032792	SLC14A2
cg19544057	chr13	40794844		OpenSea	TSS1500	-0.641713	0.0328603	LINC00548
cg19776934	chr9	75228385		OpenSea	5'UTR	-0.827916	0.0329414	TMC1
cg14222630	chr9	127961717	chr9:127962543-127963125	N_Shore	TSS1500	-0.65435	0.0330277	RABEPK
cg11875119	chr22	31003147		OpenSea	TSS200	0.629297	0.0331187	TCN2
cg03802185	chr7	101927846	chr7:101929503-101931089	N_Shore	TSS1500	0.940443	0.0331281	SH2B2
cg00328720	chr8	28562890	chr8:28558588-28559960	S_Shelf	5'UTR	0.657417	0.0331722	EXTL3
cg07150038	chr14	21213898		OpenSea	TSS200	-0.594981	0.0332829	FAM12A
cg05337019	chr1	16062361	chr1:16058297-16058505	S_Shelf	TSS1500	0.690613	0.0334361	SLC25A34
cg12823748	chr12	62654080	chr12:62653865-62654677	Island	TSS200	-0.890723	0.0334903	USP15
cg12501665	chr20	31870281		OpenSea	TSS1500	-0.62025	0.033649	BPIFB1
cg14813353	chr8	1710922	chr8:1711234-1712654	N_Shore	TSS1500	0.709856	0.0336849	CLN8
cg18630390	chr12	116996479		OpenSea	TSS1500	-0.581053	0.0339417	MAP1LC3B2
cg07366300	chr19	41934715		OpenSea	TSS200	1.23237	0.0339588	B3GNT8
cg13459606	chr7	50861834	chr7:50861390-50861638	S_Shore	TSS1500	-0.621544	0.0340803	GRB10
cg10960357	chr7	23637876	chr7:23636735-23637557	S_Shore	5'UTR	0.694803	0.0341694	CCDC126
cg23816544	chr11	72449683		OpenSea	5'UTR	1.00647	0.0341946	ARAP1
cg23000734	chr10	126850823	chr10:126847224-126851327	Island	TSS1500	0.620199	0.034259	CTBP2
cg17118262	chr17	32690569		OpenSea	TSS1500	1.4438	0.0345109	CCL1
cg20764656	chr14	65410479		OpenSea	TSS1500	1.23435	0.0345605	GPX2
cg19927885	chr20	39969058	chr20:39968607-39968860	S_Shore	TSS1500	0.58639	0.0346258	LPIN3
cg05915794	chr17	77127220	chr17:77127405-77127606	N_Shore	5'UTR	-0.774843	0.0346584	HRNBP3
cg15620642	chr2	180097911		OpenSea	5'UTR	0.919309	0.0347077	SESTD1
cg03994313	chr8	61326843		OpenSea	TSS1500	0.614612	0.0347146	LINC01301
cg21537214	chr1	204135585		OpenSea	TSS200	0.729702	0.0347673	REN
cg10940369	chr9	71162063		OpenSea	TSS1500	0.654685	0.0348248	LINC01506
cg02645716	chr15	59735681		OpenSea	5'UTR	0.721462	0.034865	FAM81A
cg06274159	chr4	188916867	chr4:188916605-188916876	Island	TSS200	0.761567	0.0348722	ZFP42
cg01726767	chr12	48965123		OpenSea	TSS1500	-0.658003	0.0348893	LALBA
cg12491659	chr5	57786356		OpenSea	TSS1500	1.30002	0.0349166	GAPT
cg14120966	chr5	160130250		OpenSea	5'UTR	0.752875	0.0350421	ATP10B
cg09994553	chr10	7859768	chr10:7860261-7861107	N_Shore	TSS1500	0.601417	0.0350558	TAF3
cg14785542	chr14	60712323	chr14:60715365-60716759	N_Shelf	TSS200	-0.690461	0.0351587	PPM1A
cg19929126	chr7	28998195	chr7:28995305-28998541	Island	TSS200	0.946516	0.0353119	TRIL
cg04683582	chr9	37679969		OpenSea	5'UTR	-0.936126	0.035315	FRMPD1
cg02290349	chr1	118153944		OpenSea	5'UTR	-0.790658	0.0353664	FAM46C
cg13184811	chr9	107368897		OpenSea	TSS1500	-0.744667	0.0353731	OR13C2
cg01087392	chr10	104005670	chr10:104005139-104005592	S_Shore	5'UTR	-0.610814	0.0354045	GBF1
cg08761611	chr6	5335359		OpenSea	5'UTR	0.640199	0.0355081	FARS2
cg12600843	chr6	30179881	chr6:30180933-30182187	N_Shore	5'UTR	-0.760943	0.0358369	TRIM26
cg08314660	chr11	394199	chr11:394257-394619	N_Shore	TSS200	-0.657021	0.0358403	PKP3
cg02462837	chr8	11322452	chr8:11323779-11324697	N_Shore	5'UTR	0.924734	0.0358495	FAM167A
cg11160362	chr12	130387821	chr12:130387609-130389139	Island	1stExon	0.781571	0.0358635	TMEM132D
cg01304748	chr5	150537825	chr5:150537019-150537418	S_Shore	TSS1500	0.60041	0.0359755	ANXA6
cg16399745	chr12	6604039	chr12:6602360-6602586	S_Shore	5'UTR	-0.666715	0.0362412	NCAPD2
cg26476820	chr2	85637851	chr2:85640969-85641259	N_Shelf	TSS200	0.647058	0.0362863	CAPG
cg26492514	chr5	168728236	chr5:168727429-168728275	Island	TSS200	0.636618	0.0363862	SLIT3
cg15936999	chr17	73840853		OpenSea	TSS200	0.780676	0.0364032	UNC13D
cg20029140	chr10	12235293	chr10:12237832-12238377	N_Shelf	5'UTR	0.60272	0.0365903	NUDT5
cg15104158	chr3	192445388		OpenSea	TSS200	0.754811	0.0366507	FGF12
cg15785868	chr12	110156356	chr12:110156267-110156496	Island	5'UTR	0.788626	0.0368485	C12orf34
cg26862175	chr3	52528955		OpenSea	TSS1500	0.807186	0.0369374	STAB1
cg21048162	chr14	75988356		OpenSea	TSS1500	-0.58239	0.0369794	BATF
cg09371890	chr11	66788739	chr11:66790543-66791440	N_Shore	TSS1500	-0.688487	0.0369857	SYT12
cg18236421	chr1	21836133	chr1:21835548-21836344	Island	5'UTR	0.883358	0.0372691	ALPL
cg15826568	chr16	81272104		OpenSea	TSS200	0.615777	0.0372761	BCO1
cg10583119	chr19	54237755		OpenSea	TSS1500	-0.602751	0.037286	MIR518D
cg23577948	chr5	132148666	chr5:132148854-132150918	N_Shore	TSS1500	0.587434	0.0373569	SOWAHA
cg14124646	chr10	103824453	chr10:103824894-103825778	N_Shore	TSS1500	0.599146	0.0374502	HPS6
cg23299807	chr17	19313486		OpenSea	TSS1500	-0.887501	0.0375314	RNF112
cg25246082	chr4	39034284		OpenSea	TSS1500	-0.705926	0.0377138	TMEM156
cg05470393	chr2	204801413		OpenSea	TSS200	-0.841493	0.0377424	ICOS
cg03284554	chr8	42994513	chr8:42995248-42995519	N_Shore	TSS1500	0.65557	0.0378221	HGSNAT
cg02175489	chr11	15132665	chr11:15136058-15136545	N_Shelf	TSS1500	-1.02539	0.037825	INSC
cg06138539	chr11	123910669		OpenSea	TSS1500	-0.621267	0.0378506	OR10G7
cg08592313	chr16	57137387		OpenSea	5'UTR	0.651605	0.0378509	CPNE2
cg06528063	chr17	8532759	chr17:8533004-8534933	N_Shore	5'UTR	0.637768	0.0378672	MYH10
cg02401589	chr11	93584748	chr11:93583374-93583717	S_Shore	TSS1500	-0.600547	0.0379164	C11orf90
cg02994349	chr1	66999753	chr1:66998728-66999060	S_Shore	TSS200	0.65896	0.0379823	SGIP1
cg13651986	chr2	175548447	chr2:175546862-175547880	S_Shore	TSS1500	0.797925	0.0380986	WIPF1
cg14027403	chr10	102732156	chr10:102729299-102729710	S_Shelf	TSS200	-0.662077	0.0382084	SEMA4G
cg26394055	chr1	161184921		OpenSea	TSS200	1.61702	0.038268	FCER1G
cg16399365	chr1	244213577	chr1:244213397-244213619	Island	TSS1500	0.8824	0.0383188	ZNF238
cg16335868	chr5	169780480		OpenSea	TSS1500	0.978452	0.0383991	KCNIP1
cg08097359	chr19	50064054	chr19:50059574-50060175	S_Shelf	5'UTR	1.22423	0.0385654	NOSIP
cg23609049	chr22	41763143		OpenSea	TSS200	0.61659	0.0386047	TEF
cg13780516	chr9	124262551	chr9:124261806-124262587	Island	TSS1500	0.650948	0.0386631	GGTA1
cg18794577	chr9	104501030	chr9:104499849-104501076	Island	TSS200	0.894391	0.0387279	GRIN3A
cg09210315	chr20	61273055	chr20:61273277-61274917	N_Shore	TSS1500	0.935604	0.0387829	SLCO4A1
cg12447051	chr4	74606117		OpenSea	TSS200	0.724212	0.03883	CXCL8
cg14885742	chr11	320956	chr11:318361-319052	S_Shore	TSS200	1.09785	0.0391058	IFITM3
cg13089335	chr1	167203243		OpenSea	5'UTR	0.62169	0.0391838	POU2F1
cg08487618	chr2	169104715	chr2:169102950-169104454	S_Shore	TSS1500	0.667389	0.0392532	STK39
cg04726150	chr2	64864645		OpenSea	5'UTR	1.35577	0.0392647	SERTAD2
cg11018363	chr8	27941436		OpenSea	TSS200	-0.67779	0.0392909	NUGGC
cg03302822	chr10	99928067		OpenSea	5'UTR	-1.0806	0.0393944	C10orf28
cg23980366	chr5	134475606		OpenSea	5'UTR	0.641362	0.0394414	C5orf66
cg08478074	chr1	110613397	chr1:110610265-110613303	S_Shore	TSS200	0.583288	0.0397346	ALX3
cg06601993	chr7	80244500		OpenSea	5'UTR	0.682132	0.0398654	CD36
cg12674918	chr1	169556312		OpenSea	TSS1500	-0.817278	0.0398871	F5
cg05033369	chr1	161676469		OpenSea	TSS1500	-0.600716	0.0399138	FCRLA
cg23428491	chr5	173219205		OpenSea	TSS1500	-0.74093	0.0399641	LINC01485
cg03744071	chr11	94300070		OpenSea	TSS1500	-0.830452	0.0400444	PIWIL4
cg22882776	chr17	57806995		OpenSea	5'UTR	1.36621	0.0401032	VMP1
cg01389386	chr16	70471055	chr16:70472588-70473649	N_Shore	5'UTR	-0.638186	0.0401107	ST3GAL2
cg24843057	chr2	111505127		OpenSea	5'UTR	-0.729144	0.040208	ACOXL
cg11060956	chr1	239995407		OpenSea	5'UTR	0.822396	0.0402924	CHRM3
cg02828785	chr12	12846546	chr12:12849067-12849270	N_Shelf	5'UTR	-0.90637	0.0403245	GPR19
cg27183188	chr17	26904121		OpenSea	TSS200	0.878081	0.0403464	ALDOC
cg18237551	chr5	150284600	chr5:150284385-150284635	Island	TSS1500	0.821212	0.0404406	ZNF300
cg03316101	chr11	4566853		OpenSea	1stExon	-0.63628	0.0404583	OR52M1
cg13318543	chr12	29932047	chr12:29935995-29937433	N_Shelf	5'UTR	-0.670132	0.0404669	TMTC1
cg12439348	chr6	167534251		OpenSea	5'UTR	0.828044	0.0405262	CCR6
cg12676740	chr10	1096290	chr10:1094337-1095594	S_Shore	TSS1500	-0.755031	0.0405854	IDI1
cg26200141	chr18	67957205	chr18:67955692-67957062	S_Shore	5'UTR	0.601497	0.040723	SOCS6
cg11863717	chr10	73725041	chr10:73723711-73724770	S_Shore	5'UTR	0.863029	0.0408253	CHST3
cg07980680	chr14	97275320		OpenSea	5'UTR	-0.784931	0.0409727	VRK1
cg11270042	chr17	26219919	chr17:26219938-26220475	N_Shore	5'UTR	1.1488	0.0411705	C17orf108
cg15305521	chr6	132931714		OpenSea	TSS1500	0.606538	0.0412592	TAAR3
cg23246821	chr3	149095573		OpenSea	TSS200	0.758732	0.0412634	TM4SF1
cg01008102	chr1	192127465		OpenSea	TSS200	0.925184	0.041268	RGS18
cg05028795	chr19	52872855	chr19:52873084-52873572	N_Shore	TSS1500	0.785802	0.0413201	ZNF880
cg14332120	chr8	97657097	chr8:97657174-97657943	N_Shore	TSS1500	-0.764654	0.0415392	PGCP
cg13103915	chr5	131409408		OpenSea	TSS200	0.692132	0.0416113	CSF2
cg19075823	chr19	14138818	chr19:14142398-14142977	N_Shelf	TSS200	-0.745915	0.0416966	RLN3
cg07728036	chr12	51235704	chr12:51236633-51236924	N_Shore	TSS1500	-0.919595	0.0417948	TMPRSS12
cg17864609	chr20	48909180		OpenSea	TSS200	1.20123	0.0419769	LINC01270
cg00089107	chr1	24235303		OpenSea	5'UTR	0.915325	0.042037	CNR2
cg16621816	chr2	47798256	chr2:47796923-47799166	Island	TSS1500	1.14053	0.0420528	KCNK12
cg25964984	chr22	30783371	chr22:30783010-30783620	Island	TSS200	-0.667033	0.0420548	RNF215
cg13392051	chr11	17314948		OpenSea	5'UTR	1.34158	0.042073	NUCB2
cg26389330	chr5	151057860		OpenSea	5'UTR	1.11476	0.0421157	SPARC
cg05445326	chr3	196065569		OpenSea	TSS1500	0.760632	0.0422391	TM4SF19
cg06784448	chr22	37099804	chr22:37099471-37099711	S_Shore	TSS1500	0.596767	0.042271	CACNG2
cg22750273	chr13	53384080		OpenSea	TSS200	0.673411	0.0422957	MIR759
cg14220884	chr4	160188423		OpenSea	TSS1500	0.791594	0.0423951	RAPGEF2
cg08933220	chr12	1728914		OpenSea	5'UTR	1.26041	0.0427313	WNT5B
cg05383947	chr19	22469242	chr19:22469367-22469687	N_Shore	TSS200	0.735263	0.0427754	ZNF729
cg16850419	chr17	74237210	chr17:74235758-74237211	Island	TSS1500	0.586641	0.04296	RNF157
cg25636075	chr3	185217761	chr3:185216310-185217131	S_Shore	TSS1500	-0.716685	0.0430551	TMEM41A
cg00064733	chr7	153584038	chr7:153583317-153585666	Island	TSS200	1.52261	0.0430831	DPP6
cg25076881	chr1	159409836		OpenSea	1stExon	-0.758618	0.0431146	OR10J1
cg04312209	chr5	35857130		OpenSea	1stExon	-0.8145	0.043123	IL7R
cg17463698	chr15	83477712	chr15:83478366-83479273	N_Shore	TSS1500	-0.628646	0.0431452	WHAMM
cg17026573	chr1	193273188		OpenSea	TSS1500	-0.650089	0.0433896	LINC01031
cg25804044	chr6	31870970	chr6:31868781-31870311	S_Shore	TSS1500	0.717519	0.043403	ZBTB12
cg19245381	chr17	15847977	chr17:15847757-15849513	Island	TSS1500	0.683094	0.0434236	ADORA2B
cg13207326	chr4	4860190	chr4:4859632-4860191	Island	TSS1500	0.616599	0.0435459	MSX1
cg22633597	chr19	6591674	chr19:6590340-6591072	S_Shore	TSS1500	0.675239	0.0437218	CD70
cg07425597	chr17	43503567	chr17:43506828-43510380	N_Shelf	TSS1500	-0.592484	0.0438288	ARHGAP27
cg02819372	chr12	1836060		OpenSea	5'UTR	0.951183	0.0438422	ADIPOR2
cg20725868	chr16	57518202		OpenSea	5'UTR	-0.611813	0.043927	DOK4
cg23566333	chr5	154230213		OpenSea	TSS200	1.15078	0.043989	FAXDC2
cg27099145	chr12	13049192		OpenSea	5'UTR	-0.594072	0.0440761	GPRC5A
cg25440680	chr4	77226417	chr4:77227354-77228482	N_Shore	TSS1500	0.605834	0.0442166	STBD1
cg10836809	chr9	4300203	chr9:4297817-4300182	S_Shore	TSS200	0.846991	0.0442862	GLIS3
cg03699462	chr1	185284707	chr1:185285329-185286735	N_Shore	5'UTR	-0.988152	0.0444208	IVNS1ABP
cg05225461	chr5	102596755	chr5:102594435-102595550	S_Shore	5'UTR	-0.872793	0.0444358	C5orf30
cg09662226	chr7	138721840	chr7:138720044-138721019	S_Shore	TSS1500	-0.612651	0.0445015	ZC3HAV1L
cg07048516	chr22	24105087		OpenSea	TSS200	0.851882	0.0445513	C22orf15
cg01487187	chr11	6281180	chr11:6281076-6281307	Island	1stExon	0.60842	0.0446273	CCKBR
cg03660710	chr22	50631079	chr22:50632707-50633041	N_Shore	5'UTR	0.842206	0.0448351	TRABD
cg26437628	chr5	71768884		OpenSea	5'UTR	1.1591	0.0449305	ZNF366
cg18347642	chr4	21950766	chr4:21950538-21950865	Island	TSS1500	0.72054	0.0449696	KCNIP4
cg16928994	chr2	178977002	chr2:178977078-178977828	N_Shore	TSS200	0.828528	0.0450459	RBM45
cg03572284	chr3	114816388		OpenSea	5'UTR	0.784254	0.0450785	ZBTB20
cg01294695	chr15	90294640	chr15:90293221-90294733	Island	TSS200	0.663217	0.045106	MESP1
cg09280475	chr12	57030993	chr12:57028393-57028747	S_Shelf	TSS1500	0.672542	0.0451367	BAZ2A
cg00387445	chr1	151584078	chr1:151584374-151585205	N_Shore	TSS1500	0.783785	0.0451633	SNX27
cg19084916	chr3	11759992	chr3:11760638-11762078	N_Shore	5'UTR	0.854626	0.0452004	VGLL4
cg04976038	chr21	35773789		OpenSea	TSS1500	-0.617195	0.0452091	C21orf140
cg24935042	chr2	7006627	chr2:7005163-7006340	S_Shore	TSS1500	0.925085	0.045268	CMPK2
cg22986770	chr8	61648691		OpenSea	5'UTR	1.09479	0.0452745	CHD7
cg11171705	chr10	112402863	chr10:112402953-112404328	N_Shore	TSS1500	0.676945	0.0454229	RBM20
cg20054248	chr12	56414508		OpenSea	TSS200	1.07392	0.0456711	IKZF4
cg00656881	chr1	2138757	chr1:2136808-2137351	S_Shore	5'UTR	-0.776325	0.045701	C1orf86
cg19901005	chr19	50869007		OpenSea	TSS200	-0.617977	0.0457379	NAPSA
cg10324245	chr11	6259233	chr11:6261340-6261735	N_Shelf	TSS1500	-0.598088	0.0458651	CNGA4
cg11582579	chr1	206972130		OpenSea	TSS200	-0.769879	0.0459257	IL19
cg05927068	chr1	151882406	chr1:151881763-151882407	Island	TSS1500	0.620703	0.0459968	THEM4
cg16686158	chr22	30476098	chr22:30476012-30476530	Island	TSS1500	0.672258	0.0460133	HORMAD2
cg16774292	chr21	40229424		OpenSea	TSS200	-0.672131	0.04614	LOC101928398
cg02642565	chr16	4579402		OpenSea	5'UTR	0.728718	0.0461687	C16orf5
cg12806353	chr3	119315532		OpenSea	TSS1500	0.767499	0.0461835	PLA1A
cg00621646	chr11	123849141		OpenSea	TSS1500	-0.656674	0.0462274	OR10S1
cg15032239	chr15	22891954	chr15:22891937-22893998	Island	TSS1500	0.708189	0.0462781	CYFIP1
cg08402059	chr4	113203768	chr4:113206832-113207278	N_Shelf	5'UTR	-0.834684	0.0463421	TIFA
cg14617996	chr2	157187341	chr2:157189057-157191437	N_Shore	5'UTR	0.642117	0.046372	NR4A2
cg11581579	chr19	11484468	chr19:11485286-11485769	N_Shore	TSS1500	0.616105	0.0465888	SWSAP1
cg26203582	chr7	38236541		OpenSea	5'UTR	1.35999	0.046657	STARD3NL
cg19997922	chr10	35615923		OpenSea	5'UTR	0.793177	0.046687	CCNY
cg15839448	chr8	41166530	chr8:41165852-41167140	Island	1stExon	0.778377	0.0467165	SFRP1
cg15513620	chr1	120174873		OpenSea	5'UTR	0.867137	0.0468646	ZNF697
cg05669832	chr2	37545562		OpenSea	TSS1500	0.617582	0.0468688	PRKD3
cg24779941	chr14	103524901	chr14:103522988-103524431	S_Shore	TSS1500	0.712948	0.0469024	CDC42BPB
cg18366505	chr12	49526749	chr12:49524072-49525492	S_Shore	TSS1500	-0.612191	0.0469247	TUBA1B
cg03845193	chr3	53017744		OpenSea	5'UTR	0.70661	0.0469896	SFMBT1
cg20773571	chr2	74648360	chr2:74648512-74649419	N_Shore	TSS1500	0.993463	0.0470088	WDR54
cg22610434	chr1	158259914		OpenSea	1stExon	-0.71635	0.0470553	CD1C
cg17359931	chr3	20080218	chr3:20081458-20082426	N_Shore	TSS1500	0.920043	0.0471454	KAT2B
cg05766251	chr17	37024760	chr17:37025737-37027104	N_Shore	TSS1500	0.594154	0.0473285	LASP1
cg02836987	chr10	4093393		OpenSea	TSS1500	0.659316	0.0473498	LOC101927964
cg25894160	chr20	24974513	chr20:24972665-24973700	S_Shore	TSS1500	0.636207	0.04746	C20orf3
cg19769182	chr16	29823868	chr16:29823163-29823906	Island	5'UTR	1.39718	0.0474669	PRRT2
cg09776113	chr1	8003644	chr1:8002408-8002699	S_Shore	TSS1500	-0.965683	0.0474792	TNFRSF9
cg22010052	chr5	115298704	chr5:115298350-115299137	Island	1stExon	1.1562	0.0474826	LVRN
cg02802073	chr19	13243586		OpenSea	5'UTR	0.721071	0.0476355	NACC1
cg22035566	chr3	161090756	chr3:161089626-161090649	S_Shore	TSS1500	1.01524	0.0478183	SPTSSB
cg27192620	chr1	32169785	chr1:32169537-32169869	Island	TSS200	1.14941	0.0478309	COL16A1
cg14669524	chr6	44309927		OpenSea	TSS1500	0.768937	0.0478331	SPATS1
cg07550579	chr19	4832918	chr19:4831433-4831892	S_Shore	TSS1500	-0.627189	0.0478777	TICAM1
cg16105620	chr11	74178684	chr11:74178175-74178801	Island	TSS200	0.581769	0.0480124	KCNE3
cg14424363	chr8	42128252	chr8:42128689-42129141	N_Shore	TSS1500	0.681027	0.048021	IKBKB
cg05921148	chr10	25352633		OpenSea	TSS1500	-0.704328	0.0480465	ENKUR
cg12125606	chr4	78500969		OpenSea	5'UTR	-0.801886	0.0481024	CXCL13
cg21563683	chr12	46767928	chr12:46765134-46766633	S_Shore	TSS1500	0.951712	0.0481202	SLC38A2
cg22781348	chr9	116159853	chr9:116163208-116163848	N_Shelf	5'UTR	-0.786672	0.048485	ALAD
cg13380502	chr1	27718221	chr1:27718892-27719349	N_Shore	TSS1500	0.617228	0.0485539	GPR3
cg00384221	chr6	52859375	chr6:52859565-52859767	N_Shore	5'UTR	0.795505	0.048574	GSTA4
cg12280065	chr17	40687885	chr17:40688033-40688745	N_Shore	TSS200	0.771086	0.0485845	NAGLU
cg08960443	chr9	140066947	chr9:140068792-140069082	N_Shore	TSS1500	-0.591155	0.0486283	TMEM210
cg03077331	chr17	80693076	chr17:80693067-80693729	Island	TSS1500	0.619247	0.0487395	FN3K
cg18327952	chr4	76823763		OpenSea	TSS200	-0.632512	0.0488671	PPEF2
cg08301016	chr11	33564344		OpenSea	1stExon	-0.597443	0.0488851	KIAA1549L
cg01086940	chr22	37641484		OpenSea	TSS1500	1.21694	0.0488971	RAC2
cg12795981	chr2	54730039		OpenSea	5'UTR	-0.604599	0.0489203	SPTBN1
cg01973406	chr3	48964489		OpenSea	5'UTR	-0.641936	0.0489265	ARIH2
cg12880295	chr7	47661289		OpenSea	TSS1500	-0.985055	0.0490083	LINC01447
cg23058239	chr12	54868395		OpenSea	TSS1500	-0.607851	0.0491103	GTSF1
cg16646054	chr5	150157726	chr5:150158223-150158654	N_Shore	TSS200	0.608876	0.0491289	C5orf62
cg24467387	chr19	1168354	chr19:1168576-1169139	N_Shore	5'UTR	-0.622209	0.049197	SBNO2
cg10148801	chr5	126312517		OpenSea	5'UTR	-0.659101	0.0492226	MARCH3
cg20578769	chr7	63709368		OpenSea	5'UTR	1.61309	0.0492423	ZNF679
cg07195438	chr21	39236351		OpenSea	5'UTR	0.940109	0.0492856	KCNJ6
cg12786452	chr17	62309293		OpenSea	5'UTR	-0.706006	0.0492913	TEX2
cg12873119	chr20	23067771		OpenSea	TSS1500	0.617671	0.0493681	CD93
cg13356117	chr11	113185561	chr11:113185332-113185663	Island	5'UTR	0.591288	0.0494012	TTC12
cg03331794	chr5	86415318		OpenSea	TSS1500	0.967706	0.0496927	LOC101929380
cg14035506	chr2	176868921	chr2:176866693-176867188	S_Shore	TSS1500	-0.592825	0.049731	KIAA1715
cg14409810	chr9	140172908	chr9:140172613-140176105	Island	5'UTR	0.726539	0.0498245	C9orf167
cg22700686	chr1	153538764		OpenSea	TSS1500	1.03835	0.049855	S100A2
cg23328962	chr12	52225863		OpenSea	TSS200	0.682519	0.0499905	FIGNL2

## Sheet: DMGs_t4VSt0
row.names	chr	pos	Islands_Name	Relation_to_Island	UCSC_RefGene_Group	logFC	P.Value	UCSC_RefGene_Name
cg15499265	chr9	117157330	chr9:117160139-117161064	N_Shelf	TSS1500	1.24246	1.17905e-08	AKNA
cg13221624	chr22	47134912		OpenSea	TSS1500	0.836478	1.22863e-08	CERK
cg26342454	chr4	10035262		OpenSea	5'UTR	-1.15407	1.39428e-08	SLC2A9
cg18290789	chr19	15590840		OpenSea	TSS1500	0.653724	4.15838e-08	PGLYRP2
cg06753439	chr6	33245488	chr6:33244677-33245554	Island	1stExon	1.40152	8.3838e-08	B3GALT4
cg09258479	chr1	47655861		OpenSea	TSS200	0.686247	1.2455e-07	PDZK1IP1
cg04425624	chr6	31543565		OpenSea	1stExon	1.15998	1.52869e-07	TNF
cg13708298	chr6	24900051		OpenSea	5'UTR	0.671727	2.19902e-07	FAM65B
cg24707290	chr1	109421497	chr1:109419544-109420038	S_Shore	5'UTR	0.648841	2.30094e-07	GPSM2
cg25242306	chr13	74667131		OpenSea	5'UTR	1.15995	4.18992e-07	KLF12
cg25602176	chr21	16421119		OpenSea	5'UTR	0.881152	4.43449e-07	NRIP1
cg20240091	chr1	175044916	chr1:175048550-175048874	N_Shelf	5'UTR	0.773159	4.55971e-07	TNN
cg27035734	chr12	86230557		OpenSea	TSS1500	0.608892	6.70211e-07	RASSF9
cg21355059	chr4	48742912		OpenSea	5'UTR	0.790275	6.76489e-07	FRYL
cg15105359	chr7	47576957	chr7:47576519-47577210	Island	5'UTR	1.27966	7.44484e-07	TNS3
cg27394566	chr14	105391635		OpenSea	5'UTR	0.820218	8.06108e-07	PLD4
cg16970926	chr12	29381810		OpenSea	5'UTR	0.763629	1.00992e-06	FAR2
cg06193043	chr1	11908199		OpenSea	TSS1500	0.650722	1.08375e-06	NPPA
cg27131142	chr2	65295139		OpenSea	5'UTR	0.995277	1.17166e-06	CEP68
cg02792446	chr1	228700887		OpenSea	TSS1500	0.819728	1.2689e-06	BTNL10
cg01109535	chr16	24856104		OpenSea	TSS1500	-0.629693	1.51704e-06	SLC5A11
cg07732037	chr12	123707827		OpenSea	TSS1500	1.52952	1.57761e-06	MPHOSPH9
cg07667560	chr19	42637805	chr19:42637277-42637684	S_Shore	TSS1500	0.759123	1.60739e-06	POU2F2
cg08069247	chr10	115312600		OpenSea	TSS200	-0.596791	2.04126e-06	HABP2
cg13379236	chr4	110833808		OpenSea	TSS1500	0.853943	2.08614e-06	EGF
cg09863659	chr20	30328246	chr20:30326913-30327430	S_Shore	5'UTR	-0.647219	2.2733e-06	TPX2
cg12423733	chr6	29454623		OpenSea	1stExon	0.654035	2.31925e-06	MAS1L
cg01787798	chr1	175474437		OpenSea	5'UTR	0.590305	2.61347e-06	TNR
cg26020743	chr2	8469935		OpenSea	TSS1500	0.764551	2.61925e-06	LINC00299
cg07168556	chr17	48912483		OpenSea	TSS200	0.604319	2.71206e-06	WFIKKN2
cg12575659	chr6	163746319		OpenSea	TSS1500	0.588438	2.79501e-06	PACRG-AS1
cg22976567	chr1	156074182		OpenSea	5'UTR	0.632776	2.97387e-06	LMNA
cg15741433	chr6	26018084	chr6:26020671-26021125	N_Shelf	TSS200	0.580375	4.19725e-06	HIST1H1A
cg26092675	chr6	26225258	chr6:26225386-26225790	N_Shore	TSS200	0.618929	4.97161e-06	HIST1H3E
cg09244349	chr17	44290388		OpenSea	5'UTR	0.634598	5.10918e-06	KANSL1
cg11145648	chr3	196290300		OpenSea	5'UTR	1.00552	5.45374e-06	WDR53
cg04969921	chr2	224810714	chr2:224808923-224810219	S_Shore	TSS1500	0.729255	5.45961e-06	WDFY1
cg07252010	chr4	89146395		OpenSea	5'UTR	0.825936	5.82579e-06	ABCG2
cg23580000	chr16	50322156		OpenSea	1stExon	1.07442	6.37727e-06	ADCY7
cg26949268	chr12	7848736		OpenSea	TSS1500	0.802048	6.5019e-06	GDF3
cg01751802	chr19	11309639	chr19:11307495-11308276	S_Shore	TSS1500	0.771768	6.71678e-06	KANK2
cg06417460	chr11	60869760		OpenSea	TSS200	0.782867	7.60955e-06	CD5
cg21023831	chr2	218769784		OpenSea	5'UTR	0.731466	8.14636e-06	TNS1
cg26204079	chr2	234262348		OpenSea	TSS1500	0.659177	8.45637e-06	DGKD
cg16559268	chr6	143193224		OpenSea	5'UTR	0.850759	8.48183e-06	HIVEP2
cg00642460	chr5	176827697	chr5:176827081-176827754	Island	TSS200	0.809146	9.51846e-06	PFN3
cg23063647	chr4	206339	chr4:206377-206892	N_Shore	TSS200	0.818044	9.54336e-06	ZNF876P
cg07572451	chr3	160168238	chr3:160167184-160168200	S_Shore	TSS1500	0.758888	9.75071e-06	TRIM59
cg06495038	chr5	76247647	chr5:76249435-76250528	N_Shore	TSS1500	0.634999	9.95542e-06	CRHBP
cg04868197	chr8	71183904		OpenSea	5'UTR	0.780352	1.12516e-05	NCOA2
cg10334928	chr14	81865007		OpenSea	TSS200	0.600057	1.25637e-05	STON2
cg23124203	chr17	40398863		OpenSea	5'UTR	1.06377	1.26919e-05	STAT5B
cg25582220	chr6	30130914		OpenSea	TSS200	-1.03702	1.36875e-05	TRIM15
cg08867933	chr15	89150842	chr15:89147660-89149198	S_Shore	TSS1500	-0.598407	1.42387e-05	MIR1179
cg19400179	chr3	108321607		OpenSea	5'UTR	1.15413	1.55939e-05	DZIP3
cg22407942	chr7	22894828	chr7:22893794-22894577	S_Shore	TSS1500	-0.835952	1.65593e-05	SNORD93
cg04275362	chr1	167598560	chr1:167599464-167599839	N_Shore	TSS1500	0.633637	1.6923e-05	RCSD1
cg07639694	chr17	7254909	chr17:7254622-7255808	Island	TSS1500	0.695015	1.76592e-05	KCTD11
cg15345896	chr16	202565	chr16:203753-204866	N_Shore	TSS1500	-0.639506	1.79913e-05	HBZ
cg15620646	chr2	74555784		OpenSea	5'UTR	-0.70436	1.85333e-05	SLC4A5
cg23145382	chr22	40503968		OpenSea	5'UTR	0.76157	1.89361e-05	TNRC6B
cg17518965	chr19	3178955	chr19:3178741-3179986	Island	1stExon	1.26417	1.90955e-05	S1PR4
cg12551875	chr14	70105067		OpenSea	5'UTR	0.696418	2.0405e-05	SUSD6
cg18064410	chr16	81031080		OpenSea	5'UTR	0.77509	2.07096e-05	CMC2
cg10257870	chr5	78985484		OpenSea	TSS200	0.702479	2.09964e-05	CMYA5
cg20869844	chr7	140103726		OpenSea	TSS200	1.01354	2.13595e-05	RAB19
cg10946599	chr22	36761228		OpenSea	5'UTR	1.02012	2.14434e-05	MYH9
cg23923442	chr3	148581734		OpenSea	TSS1500	0.72818	2.30133e-05	CPA3
cg02610360	chr11	120197521	chr11:120195805-120196372	S_Shore	5'UTR	0.852302	2.91459e-05	TMEM136
cg26680502	chr20	37433765	chr20:37434206-37435592	N_Shore	TSS1500	1.04622	3.07326e-05	PPP1R16B
cg02389859	chr5	1201691	chr5:1201443-1202138	Island	TSS200	-0.616433	3.10403e-05	SLC6A19
cg24433685	chr3	132151724		OpenSea	5'UTR	1.01682	3.27566e-05	DNAJC13
cg21777154	chr1	184396304		OpenSea	5'UTR	0.694172	3.34744e-05	C1orf21
cg02535219	chr16	11876908		OpenSea	TSS1500	0.830921	3.44636e-05	ZC3H7A
cg13159693	chr4	15779729	chr4:15779998-15780729	N_Shore	TSS1500	-0.642504	3.49132e-05	CD38
cg23023797	chr20	61282847		OpenSea	5'UTR	0.631339	3.72141e-05	SLCO4A1
cg14114546	chr5	77823064		OpenSea	5'UTR	0.940734	3.7573e-05	LHFPL2
cg26357596	chr5	54397592		OpenSea	TSS1500	0.883114	3.85387e-05	GZMA
cg25086144	chr8	58979861		OpenSea	5'UTR	0.586913	3.96381e-05	FAM110B
cg07651914	chr7	100881986		OpenSea	TSS1500	0.78672	3.99252e-05	CLDN15
cg26781524	chr16	81272080		OpenSea	TSS1500	0.816656	4.04274e-05	BCMO1
cg23604266	chr2	7101021		OpenSea	5'UTR	1.09535	4.21826e-05	RNF144A
cg03144848	chr8	142377368		OpenSea	TSS200	0.599724	4.42834e-05	GPR20
cg25594549	chr19	16740308	chr19:16738315-16739679	S_Shore	TSS1500	-0.703073	4.70979e-05	MED26
cg11320084	chr1	185014181	chr1:185014369-185015220	N_Shore	TSS1500	0.70479	4.92951e-05	RNF2
cg14845179	chr1	44876863	chr1:44871109-44874047	S_Shelf	5'UTR	0.686747	5.18282e-05	RNF220
cg09783609	chr11	36322367		OpenSea	5'UTR	0.753335	5.19391e-05	PRR5L
cg12063688	chr14	65173327	chr14:65170876-65172007	S_Shore	5'UTR	-0.598169	5.22068e-05	PLEKHG3
cg15693729	chr20	40201055		OpenSea	5'UTR	0.900772	5.44703e-05	CHD6
cg08732275	chr1	9371806		OpenSea	5'UTR	-0.895679	6.04619e-05	SPSB1
cg24955642	chr19	39403745		OpenSea	TSS1500	0.78269	6.13771e-05	CCER2
cg18992113	chr19	15636103		OpenSea	5'UTR	-0.636677	6.53845e-05	CYP4F22
cg25552843	chr10	106088702		OpenSea	5'UTR	0.655535	6.7906e-05	ITPRIP
cg02409829	chr21	44783106	chr21:44782248-44782601	S_Shore	TSS1500	-0.769693	6.86691e-05	TCONS_00029157
cg10472919	chr5	135266805	chr5:135265848-135266517	S_Shore	5'UTR	0.624688	7.09738e-05	FBXL21
cg20659764	chr17	25848004		OpenSea	5'UTR	0.69348	7.35481e-05	KSR1
cg19560014	chr12	31799118		OpenSea	TSS1500	0.683442	7.79475e-05	C12orf72
cg22872396	chr2	167222673		OpenSea	5'UTR	-0.597324	7.80605e-05	SCN9A
cg04707327	chr14	50159532	chr14:50159667-50160424	N_Shore	TSS1500	0.94694	7.94568e-05	KLHDC1
cg08529481	chr1	36832173		OpenSea	5'UTR	1.38425	8.18807e-05	STK40
cg19174044	chr20	18446362	chr20:18447429-18448341	N_Shore	5'UTR	0.642227	8.27471e-05	DZANK1
cg05281407	chr1	204285551		OpenSea	5'UTR	0.718156	8.43193e-05	PLEKHA6
cg03218374	chr20	896981		OpenSea	TSS200	-0.653891	8.4577e-05	ANGPT4
cg09047569	chr8	21772439	chr8:21769694-21770080	S_Shelf	TSS1500	0.793755	8.5231e-05	DOK2
cg17079738	chr3	187882141		OpenSea	5'UTR	0.88306	8.66758e-05	LPP
cg06757995	chr2	202296920		OpenSea	5'UTR	0.775715	8.98874e-05	TRAK2
cg02830467	chr6	153018721		OpenSea	TSS1500	0.755298	9.07567e-05	MYCT1
cg19280206	chr3	196694932	chr3:196695319-196697065	N_Shore	5'UTR	0.583639	9.24969e-05	PIGZ
cg22292753	chr17	17655165		OpenSea	5'UTR	0.666377	9.47008e-05	RAI1
cg25321844	chr3	129692836	chr3:129693127-129694841	N_Shore	TSS1500	-0.605555	9.58002e-05	TRH
cg25332717	chr2	106020669		OpenSea	5'UTR	-0.64598	9.62092e-05	FHL2
cg12196780	chr9	21335701	chr9:21335125-21335560	S_Shore	TSS1500	0.653732	9.69611e-05	KLHL9
cg23644960	chr11	101454823	chr11:101453357-101454684	S_Shore	TSS200	0.588343	0.000100429	TRPC6
cg04705669	chr2	197451647		OpenSea	5'UTR	0.766734	0.000101062	HECW2
cg18694169	chr6	28227079	chr6:28226979-28227483	Island	TSS200	0.740203	0.000102401	NKAPL
cg16655765	chr6	110680256	chr6:110678854-110679108	S_Shore	TSS1500	0.591672	0.000103505	C6orf186
cg08005692	chr1	155506056		OpenSea	5'UTR	0.693074	0.00010492	ASH1L
cg01037823	chr16	2879998		OpenSea	TSS200	0.739769	0.000107244	ZG16B
cg19747465	chr4	75174074		OpenSea	TSS200	0.713922	0.000108142	EPGN
cg06941011	chr9	130541531		OpenSea	TSS1500	0.630726	0.000111091	SH2D3C
cg03958883	chr11	73020729	chr11:73018452-73020563	S_Shore	1stExon	0.703593	0.000116982	ARHGEF17
cg00206542	chr11	59210965		OpenSea	1stExon	-0.729029	0.000118506	OR5A1
cg23358625	chr19	23945641	chr19:23945713-23946128	N_Shore	TSS200	0.672204	0.000121694	RPSAP58
cg05545351	chr6	31082835		OpenSea	5'UTR	0.694311	0.000123203	PSORS1C1
cg10922280	chr16	68034227		OpenSea	TSS1500	0.666187	0.000135213	DPEP2
cg07238512	chr14	35746869		OpenSea	TSS1500	0.688351	0.000135297	PSMA6
cg12073319	chr4	15965025		OpenSea	TSS200	0.701176	0.000136025	FGFBP2
cg04462378	chr11	71749760		OpenSea	5'UTR	0.733372	0.000138873	NUMA1
cg22122449	chr22	51176711		OpenSea	1stExon	-0.702553	0.000139835	ACR
cg16169513	chr17	46634546	chr17:46631800-46632212	S_Shelf	5'UTR	0.61436	0.000148815	HOXB3
cg16514544	chr5	20042240		OpenSea	5'UTR	0.598559	0.000150345	CDH18
cg00966540	chr12	112785457		OpenSea	5'UTR	0.684652	0.00015443	HECTD4
cg04266607	chr7	28221667	chr7:28219435-28219697	S_Shore	TSS1500	-0.763046	0.000155347	JAZF1
cg14994205	chr14	67829337	chr14:67826139-67827526	S_Shore	5'UTR	-0.695538	0.000162784	EIF2S1
cg02341271	chr18	21960369		OpenSea	5'UTR	-0.639517	0.000164683	OSBPL1A
cg16937168	chr2	241936844	chr2:241937716-241938468	N_Shore	TSS1500	0.617691	0.00017017	SNED1
cg10689784	chr9	35791982	chr9:35791584-35791924	S_Shore	TSS1500	0.628008	0.000170616	NPR2
cg08022989	chr11	112140012		OpenSea	TSS1500	-0.588675	0.000171169	LOC283140
cg05407338	chr17	8213522		OpenSea	TSS200	0.645153	0.000181738	ARHGEF15
cg08677140	chr6	30582241	chr6:30584885-30585677	N_Shelf	5'UTR	0.60039	0.000189502	PPP1R10
cg02927042	chr1	21476669		OpenSea	5'UTR	0.646639	0.000191581	EIF4G3
cg27136994	chr15	81426534	chr15:81426499-81426702	Island	TSS200	0.633211	0.000199381	C15orf26
cg10324158	chr3	45067713		OpenSea	TSS200	0.610896	0.000201491	CLEC3B
cg15974642	chr10	91137622		OpenSea	TSS200	-1.02685	0.000206505	IFIT1L
cg14678223	chr2	158300811		OpenSea	TSS1500	0.837014	0.000207438	CYTIP
cg06711380	chr17	37123949		OpenSea	TSS1500	0.602824	0.000207458	FBXO47
cg13195895	chr1	147012788		OpenSea	TSS1500	0.923558	0.000210706	BCL9
cg23696712	chr12	53228141		OpenSea	TSS200	-0.787267	0.000210756	KRT79
cg14059744	chr10	103800656		OpenSea	5'UTR	0.722158	0.000218093	C10orf76
cg09451188	chr13	45989144	chr13:45991974-45992591	N_Shelf	5'UTR	1.10212	0.000223014	SLC25A30
cg19868593	chr6	31744816		OpenSea	5'UTR	0.859532	0.000226207	C6orf27
cg19097500	chr1	61542329	chr1:61542537-61542877	N_Shore	TSS1500	0.599332	0.000231788	NFIA
cg00960071	chr5	59629169		OpenSea	5'UTR	-0.658754	0.00023378	PDE4D
cg07277549	chr7	30509141		OpenSea	5'UTR	0.923684	0.000235791	NOD1
cg16996019	chr1	114303149	chr1:114301514-114302272	S_Shore	TSS1500	0.588134	0.000239081	PHTF1
cg16865138	chr12	56732447		OpenSea	TSS1500	0.725435	0.000256737	IL23A
cg20054157	chr10	10837080		OpenSea	TSS1500	0.612779	0.000257336	SFTA1P
cg21372755	chr21	44753301		OpenSea	TSS1500	0.820412	0.000260273	LINC00322
cg26383193	chr4	47488375		OpenSea	5'UTR	0.724867	0.000261863	ATP10D
cg07324869	chr12	9268730		OpenSea	TSS200	-0.666035	0.000264663	A2M
cg05818394	chr13	31041124		OpenSea	TSS1500	-0.61425	0.000276467	HMGB1
cg14324502	chr9	88898587	chr9:88896741-88897721	S_Shore	TSS1500	0.773703	0.000291542	ISCA1
cg14371123	chr9	71319356	chr9:71319698-71320937	N_Shore	TSS1500	0.637055	0.000302779	PIP5K1B
cg06991300	chr4	122301724	chr4:122301567-122302290	Island	1stExon	0.636892	0.000304087	QRFPR
cg01684881	chr17	42635419	chr17:42634829-42636851	Island	1stExon	0.697666	0.000308115	FZD2
cg24826115	chr1	11723547	chr1:11724113-11724885	N_Shore	TSS1500	-0.719031	0.000310031	FBXO6
cg18492107	chr15	85290752	chr15:85291079-85291697	N_Shore	TSS1500	0.658005	0.000325894	ZNF592
cg01102477	chr2	97524719	chr2:97523356-97524186	S_Shore	TSS1500	0.630707	0.000334104	ANKRD39
cg04849985	chr1	68215783		OpenSea	5'UTR	0.877298	0.000334504	GNG12
cg11886670	chr7	20212522		OpenSea	5'UTR	0.635921	0.000340414	MACC1
cg24459792	chr1	31230846		OpenSea	TSS200	0.676404	0.000348023	LAPTM5
cg07356233	chr10	26771480		OpenSea	5'UTR	1.05348	0.000351368	APBB1IP
cg23194364	chr11	7870558		OpenSea	TSS200	-0.582883	0.000354051	OR5E1P
cg20352108	chr6	161676037		OpenSea	5'UTR	-0.613614	0.000359954	AGPAT4
cg06523556	chr8	42623786		OpenSea	TSS200	-0.677874	0.000364473	CHRNA6
cg00443307	chr12	9141740		OpenSea	TSS1500	0.800276	0.000371919	KLRG1
cg18054492	chr12	31799111		OpenSea	TSS1500	0.678509	0.000380556	METTL20
cg18260397	chr5	154230438		OpenSea	TSS1500	0.964318	0.000384267	C5orf4
cg00328720	chr8	28562890	chr8:28558588-28559960	S_Shelf	5'UTR	0.757574	0.000387944	EXTL3
cg03238354	chr7	91906015		OpenSea	5'UTR	-0.586213	0.000390414	ANKIB1
cg04251368	chr11	2890587	chr11:2890388-2891337	Island	TSS1500	0.829369	0.000397542	KCNQ1DN
cg13500029	chr12	75873039		OpenSea	TSS1500	0.625232	0.00039849	GLIPR1
cg04886221	chr1	27669729		OpenSea	5'UTR	0.689296	0.000399604	SYTL1
cg25440680	chr4	77226417	chr4:77227354-77228482	N_Shore	TSS1500	0.741038	0.000402821	STBD1
cg20468868	chr18	43653534	chr18:43651796-43652455	S_Shore	TSS1500	0.760807	0.00040416	PSTPIP2
cg16484820	chr2	190524924	chr2:190526058-190526419	N_Shore	TSS1500	-0.658165	0.000405014	ASNSD1
cg07328351	chr21	48026298		OpenSea	TSS1500	0.662927	0.000410392	S100B
cg18302606	chr19	39904402	chr19:39903036-39904490	Island	5'UTR	-0.587138	0.000421175	PLEKHG2
cg12718985	chr2	139273777		OpenSea	5'UTR	0.89567	0.000424672	SPOPL
cg09082617	chr20	49201869		OpenSea	TSS1500	1.13814	0.000432748	MIR645
cg23105515	chr2	143903655		OpenSea	5'UTR	0.582549	0.00043697	ARHGAP15
cg20344925	chr6	32078127		OpenSea	TSS1500	-0.587087	0.000442632	TNXB
cg14120436	chr15	52483498		OpenSea	5'UTR	0.911435	0.00044606	GNB5
cg16033633	chr13	100624855	chr13:100620241-100624348	S_Shore	TSS1500	0.692849	0.000448683	ZIC5
cg07480762	chr3	155422145		OpenSea	TSS200	1.43487	0.000453164	PLCH1
cg15718932	chr1	89592725		OpenSea	TSS1500	0.720072	0.00045388	GBP2
cg22802974	chr11	915377	chr11:910677-911581	S_Shelf	TSS1500	-0.906616	0.000459708	CHID1
cg21183455	chr22	50052396		OpenSea	TSS1500	0.656637	0.00046052	C22orf34
cg02348119	chr17	78003528		OpenSea	5'UTR	0.638192	0.000468662	TBC1D16
cg22336648	chr3	18480706		OpenSea	TSS1500	0.635062	0.000476045	SATB1
cg26715529	chr13	108877982		OpenSea	5'UTR	0.812034	0.000490127	ABHD13
cg10498365	chr12	62523235		OpenSea	5'UTR	0.776361	0.000519909	FAM19A2
cg14428237	chr1	198136929		OpenSea	5'UTR	0.725456	0.000520595	NEK7
cg03385262	chr4	128890086	chr4:128886004-128886971	S_Shelf	5'UTR	-0.637049	0.000524029	C4orf29
cg09026706	chr15	44750861		OpenSea	5'UTR	0.78857	0.000528681	CTDSPL2
cg17582777	chr1	155050100	chr1:155051155-155055291	N_Shore	TSS1500	-0.721624	0.000529349	EFNA3
cg11015251	chr7	27170554	chr7:27169572-27170638	Island	TSS200	0.620227	0.00052985	HOXA4
cg23648347	chr15	91447241	chr15:91445563-91446768	S_Shore	TSS200	-0.798148	0.000534533	MAN2A2
cg13617561	chr11	67222073		OpenSea	TSS1500	0.72157	0.000534907	CABP4
cg09222811	chr1	247654714		OpenSea	1stExon	-0.583945	0.000541201	OR2W5
cg17344033	chr11	57090275	chr11:57091614-57092831	N_Shore	5'UTR	-0.663397	0.000548311	TNKS1BP1
cg03272225	chr19	17957106	chr19:17958490-17958808	N_Shore	5'UTR	1.34984	0.00055231	JAK3
cg22345878	chr12	6234313		OpenSea	TSS1500	0.590077	0.000564516	VWF
cg18282388	chr11	129716470		OpenSea	5'UTR	0.707307	0.000566176	TMEM45B
cg02852959	chr12	2944436		OpenSea	TSS1500	0.611678	0.000572191	NRIP2
cg17487839	chr19	17419051	chr19:17420717-17420939	N_Shore	TSS1500	-0.602191	0.00057653	DDA1
cg02695343	chr12	6881595	chr12:6882855-6883184	N_Shore	TSS200	0.630493	0.000589014	LAG3
cg06825777	chr10	11937141	chr10:11936169-11937060	S_Shore	TSS1500	-0.749072	0.000594488	PROSER2-AS1
cg02520639	chr8	82021210	chr8:82023855-82024483	N_Shelf	5'UTR	-0.938247	0.000601818	PAG1
cg15346880	chr5	68512977	chr5:68513514-68514200	N_Shore	TSS1500	-0.641796	0.000605038	MRPS36
cg09826050	chr1	217310174	chr1:217310749-217311178	N_Shore	5'UTR	0.64998	0.000611018	ESRRG
cg06938519	chr19	2545986	chr19:2546620-2546983	N_Shore	5'UTR	-0.602908	0.000623445	GNG7
cg09182455	chr12	109116994		OpenSea	5'UTR	0.926015	0.000628156	CORO1C
cg27496339	chr7	43803803		OpenSea	5'UTR	1.13059	0.000628385	BLVRA
cg10045909	chr16	31075842	chr16:31075084-31075756	S_Shore	5'UTR	0.793912	0.000628663	ZNF668
cg19565262	chr2	73869966		OpenSea	TSS1500	0.592056	0.000631026	NAT8
cg12091542	chr3	48700425	chr3:48698335-48701667	Island	TSS200	0.616731	0.000632999	CELSR3
cg23497377	chr14	73706264	chr14:73704054-73705106	S_Shore	5'UTR	0.840596	0.000644049	PAPLN
cg11410305	chr10	50508713		OpenSea	5'UTR	-0.763679	0.000644879	C10orf71
cg22111043	chr7	45019005		OpenSea	TSS1500	0.589485	0.000667307	MYO1G
cg09236382	chr11	6676366	chr11:6676496-6677096	N_Shore	5'UTR	0.595413	0.000670659	DCHS1
cg11303839	chr7	75405967		OpenSea	5'UTR	-0.838033	0.000673441	CCL26
cg17885542	chr8	102503944	chr8:102504478-102504841	N_Shore	TSS1500	0.600882	0.000689498	GRHL2
cg04654716	chr5	74162924	chr5:74161536-74162716	S_Shore	TSS1500	0.806935	0.000696764	FAM169A
cg22916586	chr12	12686957		OpenSea	5'UTR	0.627903	0.000707738	DUSP16
cg15139596	chr19	36233380	chr19:36231186-36232219	S_Shore	TSS200	0.690952	0.000723805	TMEM149
cg00533891	chr10	80919242		OpenSea	5'UTR	0.71688	0.000735371	ZMIZ1
cg04527220	chr14	105521961		OpenSea	5'UTR	-1.02629	0.000736736	GPR132
cg04227581	chr2	16059290		OpenSea	TSS1500	-0.631106	0.000740071	MYCNUT
cg13175778	chr17	202759	chr17:205475-206667	N_Shelf	TSS200	0.729776	0.000742158	RPH3AL
cg15826568	chr16	81272104		OpenSea	TSS200	0.679802	0.000745759	BCO1
cg02134095	chr10	33248787	chr10:33246271-33247707	S_Shore	TSS1500	-0.597562	0.000746351	ITGB1
cg17798901	chr3	100236708		OpenSea	5'UTR	-0.713975	0.00076124	TMEM45A
cg05445326	chr3	196065569		OpenSea	TSS1500	0.860861	0.000766879	TM4SF19
cg24678928	chr4	169240829	chr4:169239549-169239824	S_Shore	TSS1500	-0.754303	0.000770357	DDX60
cg08238036	chr21	43918729	chr21:43917046-43917268	S_Shore	TSS1500	-0.804	0.000779752	SLC37A1
cg08097359	chr19	50064054	chr19:50059574-50060175	S_Shelf	5'UTR	1.35253	0.000793696	NOSIP
cg13990947	chr9	19128801	chr9:19127179-19127880	S_Shore	TSS1500	0.596796	0.000795566	PLIN2
cg05461529	chr6	33865066		OpenSea	TSS1500	0.688575	0.000796942	LINC01016
cg13679679	chr3	28282245	chr3:28282826-28283457	N_Shore	TSS1500	0.717449	0.000805717	CMC1
cg09954314	chr11	66059162	chr11:66056209-66057324	S_Shore	TSS1500	0.705894	0.000811493	TMEM151A
cg03144232	chr16	31022351		OpenSea	TSS1500	0.755357	0.000858309	STX1B
cg24867804	chr10	43476985		OpenSea	TSS200	-0.587696	0.000891947	LINC01264
cg02802073	chr19	13243586		OpenSea	5'UTR	0.824968	0.00089689	NACC1
cg17463698	chr15	83477712	chr15:83478366-83479273	N_Shore	TSS1500	-0.70225	0.000903847	WHAMM
cg26157872	chr17	42145037	chr17:42143654-42144096	S_Shore	TSS200	0.705612	0.000913112	LSM12
cg22334880	chr6	30312818	chr6:30312837-30313419	N_Shore	TSS200	1.02825	0.000917329	RPP21
cg05850769	chr14	88470085		OpenSea	TSS1500	-0.731081	0.000917522	GPR65
cg11094543	chr2	242238387		OpenSea	5'UTR	0.814481	0.000922168	HDLBP
cg26818464	chr10	6618723	chr10:6621907-6622642	N_Shelf	5'UTR	0.689946	0.000922959	PRKCQ
cg00061031	chr9	100744026	chr9:100744982-100747768	N_Shore	TSS1500	-0.621339	0.000927385	ANP32B
cg24484600	chr11	75220406		OpenSea	5'UTR	-0.580743	0.00092904	GDPD5
cg10827378	chr10	63421958	chr10:63422538-63423105	N_Shore	TSS1500	-0.584458	0.000937439	C10orf107
cg21155609	chr1	32713275	chr1:32713918-32714186	N_Shore	1stExon	-0.785061	0.000946149	FAM167B
cg15396830	chr4	90224479		OpenSea	5'UTR	-0.866721	0.000994855	GPRIN3
cg04804796	chr2	100824363		OpenSea	TSS1500	-0.600957	0.000998176	LINC01104
cg22683019	chr1	239893976		OpenSea	5'UTR	-0.610339	0.00101129	CHRM3
cg23758305	chr8	70982867	chr8:70981873-70984888	Island	5'UTR	0.736625	0.00101232	PRDM14
cg18226169	chr19	12998764	chr19:12996086-12997039	S_Shore	TSS1500	-0.596029	0.00103339	KLF1
cg06039074	chr16	89502388	chr16:89500025-89500226	S_Shelf	5'UTR	0.909467	0.00105523	ANKRD11
cg13484953	chr20	23114274		OpenSea	TSS1500	-0.83172	0.00106468	LINC00656
cg08581018	chr16	832942	chr16:832827-833042	Island	TSS200	-0.718882	0.00107526	MSLNL
cg15568376	chr19	8808271	chr19:8807813-8808794	Island	1stExon	-0.608868	0.00108215	ACTL9
cg12512875	chr9	71784067		OpenSea	5'UTR	0.744755	0.00108901	TJP2
cg25133453	chr1	153189564		OpenSea	TSS1500	-0.593262	0.00109651	PRR9
cg00447324	chr17	34208154		OpenSea	TSS1500	-0.636899	0.00111354	CCL5
cg03409108	chr6	34489785		OpenSea	5'UTR	0.687046	0.00112023	PACSIN1
cg16845394	chr8	109096007	chr8:109094485-109095849	S_Shore	TSS200	0.637015	0.00112694	RSPO2
cg09841052	chr6	41019912		OpenSea	TSS1500	0.769207	0.00113022	APOBEC2
cg10897344	chr10	104227113		OpenSea	5'UTR	-0.588794	0.00113745	TMEM180
cg22323086	chr14	67878767	chr14:67878534-67879167	Island	1stExon	1.0422	0.00115228	PLEK2
cg22855020	chr8	42356731		OpenSea	5'UTR	1.0772	0.00117118	SLC20A2
cg17071104	chr19	1204610	chr19:1205368-1207422	N_Shore	TSS1500	-0.746523	0.00117744	STK11
cg17241776	chr13	51417469	chr13:51417371-51418149	Island	1stExon	0.727582	0.00120012	DLEU7
cg24617176	chr8	82607760		OpenSea	TSS1500	0.850612	0.00121216	SLC10A5
cg02372334	chr11	3855878		OpenSea	5'UTR	0.626187	0.00124482	RHOG
cg05129597	chr15	44970408		OpenSea	TSS1500	0.593175	0.00125766	PATL2
cg07854132	chr12	29650795		OpenSea	TSS200	-0.758941	0.00126746	OVCH1
cg15305521	chr6	132931714		OpenSea	TSS1500	0.645438	0.00127266	TAAR3
cg07361723	chr11	5601948		OpenSea	TSS200	-0.61265	0.00130098	OR52B6
cg11758995	chr2	190446738	chr2:190445459-190445983	S_Shore	TSS1500	0.8306	0.00132353	SLC40A1
cg11519176	chr1	156211801	chr1:156215368-156215899	N_Shelf	TSS200	0.774465	0.00133556	BGLAP
cg00735923	chr7	117119963		OpenSea	TSS200	0.754055	0.00138287	CFTR
cg07402683	chr12	7034825	chr12:7036955-7037924	N_Shelf	5'UTR	0.633221	0.00141	ATN1
cg06557491	chr1	120253576	chr1:120254844-120255499	N_Shore	TSS1500	0.595475	0.00142212	PHGDH
cg00614959	chr4	720870	chr4:724335-726070	N_Shelf	5'UTR	0.690169	0.00142534	PCGF3
cg00646813	chr4	38806025		OpenSea	5'UTR	0.703321	0.00143201	TLR1
cg12556220	chr20	47892452	chr20:47894197-47895199	N_Shore	5'UTR	-0.651031	0.00144518	ZNFX1
cg15391296	chr8	39770375		OpenSea	TSS1500	0.827884	0.00144663	IDO1
cg16215402	chr10	131265405	chr10:131264948-131265710	Island	TSS200	0.594191	0.00144754	MGMT
cg26995378	chr11	58612992		OpenSea	TSS1500	0.616327	0.00144862	GLYATL2
cg08945443	chr10	75193254		OpenSea	5'UTR	0.8323	0.0014508	ZMYND17
cg03483267	chr20	6103007	chr20:6103436-6103970	N_Shore	5'UTR	0.662032	0.00145342	FERMT1
cg01647632	chr15	89438905	chr15:89438176-89438850	S_Shore	TSS200	-0.667237	0.00146055	HAPLN3
cg01577414	chr11	89867653		OpenSea	TSS200	0.777393	0.00147159	NAALAD2
cg22509158	chr7	15727847		OpenSea	TSS200	0.60957	0.00149529	MEOX2-AS1
cg26803289	chr1	182760430	chr1:182758395-182759097	S_Shore	TSS1500	-0.93265	0.00150295	NPL
cg04275881	chr1	159796434		OpenSea	TSS200	0.591326	0.00150843	SLAMF8
cg17036418	chr17	33417113	chr17:33416129-33416578	S_Shore	TSS1500	0.63099	0.00151516	RFFL
cg09159285	chr1	6664134	chr1:6661776-6663844	S_Shore	TSS1500	0.612549	0.00154521	KLHL21
cg03612569	chr15	48483440		OpenSea	TSS1500	0.704255	0.00156032	CTXN2
cg06569729	chr10	99532410	chr10:99531025-99531968	S_Shore	TSS1500	-0.757154	0.00156833	SFRP5
cg04355435	chr1	43736290	chr1:43738484-43738829	N_Shelf	5'UTR	0.676721	0.00157754	TMEM125
cg13887911	chr16	53167615	chr16:53164000-53165838	S_Shore	5'UTR	-0.616865	0.00158152	CHD9
cg26781701	chr19	48247554	chr19:48246632-48247114	S_Shore	TSS1500	0.628583	0.00158237	GLTSCR2
cg15999515	chr1	186814699		OpenSea	5'UTR	0.961058	0.00159057	PLA2G4A
cg20467260	chr13	46751170		OpenSea	5'UTR	0.641206	0.00159793	LCP1
cg17327331	chr14	67736448		OpenSea	5'UTR	0.767995	0.00160553	MPP5
cg07243930	chr11	3647365		OpenSea	TSS1500	0.725462	0.00160559	TRPC2
cg26937038	chr1	153330072		OpenSea	TSS1500	0.631292	0.00162391	S100A9
cg23044178	chr11	12136405	chr11:12131813-12133016	S_Shelf	5'UTR	-0.873234	0.00163092	MICAL2
cg24772267	chr6	72130742	chr6:72129508-72130756	Island	TSS1500	0.651361	0.00164932	C6orf155
cg20332517	chr22	38301066	chr22:38301954-38302871	N_Shore	TSS1500	-0.648073	0.00165413	MICALL1
cg22772747	chr7	27164285	chr7:27162087-27162426	S_Shore	5'UTR	-0.60824	0.00169898	HOXA3
cg03229590	chr7	71868494		OpenSea	5'UTR	0.590226	0.00171744	CALN1
cg16217016	chr16	70443039		OpenSea	5'UTR	0.604095	0.00173795	ST3GAL2
cg22123464	chr19	47974901		OpenSea	5'UTR	0.592823	0.00173904	SLC8A2
cg19995434	chr15	66513183		OpenSea	5'UTR	0.733965	0.00174215	MEGF11
cg10599156	chr3	141145231		OpenSea	5'UTR	0.865218	0.00175625	ZBTB38
cg27089736	chr2	3714278		OpenSea	5'UTR	-0.596516	0.00175963	ALLC
cg24389386	chr6	29854740	chr6:29855295-29856565	N_Shore	TSS1500	0.693282	0.00180317	HLA-H
cg20546648	chr1	9764863		OpenSea	5'UTR	1.01717	0.0018136	PIK3CD
cg20606146	chr11	13708499		OpenSea	5'UTR	0.79582	0.00183746	FAR1
cg12506775	chr10	5734571		OpenSea	5'UTR	0.588475	0.00184801	C10orf18
cg17720286	chr19	1513941	chr19:1512961-1514034	Island	TSS1500	-0.603101	0.00186636	ADAMTSL5
cg09939625	chr7	98983294		OpenSea	5'UTR	1.04459	0.00187609	ARPC1B
cg17051343	chr3	128503288		OpenSea	5'UTR	0.5903	0.00188056	RAB7A
cg24572745	chr3	112932345	chr3:112930437-112931506	S_Shore	5'UTR	0.666071	0.00189817	BOC
cg10356204	chr19	2255744	chr19:2250560-2253959	S_Shore	TSS1500	-0.878634	0.00192535	JSRP1
cg04743945	chr7	86273058		OpenSea	TSS200	0.732776	0.00192583	GRM3
cg15648896	chr15	39542877		OpenSea	TSS200	0.635946	0.00194896	C15orf54
cg18327061	chr8	62200380		OpenSea	TSS200	0.654275	0.00195106	CLVS1
cg14332120	chr8	97657097	chr8:97657174-97657943	N_Shore	TSS1500	-0.774826	0.00195414	PGCP
cg06881310	chr6	138893718		OpenSea	TSS200	0.755927	0.00199095	NHSL1
cg12378834	chr5	134646487		OpenSea	5'UTR	-0.960034	0.0020131	C5orf66
cg19536243	chr15	31454242		OpenSea	TSS1500	-0.648874	0.00202852	TRPM1
cg07919577	chr22	26966223		OpenSea	5'UTR	0.922085	0.00205539	TPST2
cg01562385	chr19	10698098	chr19:10697786-10698099	Island	TSS200	0.633268	0.00205631	AP1M2
cg09099925	chr9	75171983		OpenSea	5'UTR	-0.592454	0.00206256	TMC1
cg14844855	chr19	51151253		OpenSea	TSS1500	-0.745153	0.00210538	C19orf81
cg02937282	chr3	42637412		OpenSea	5'UTR	-0.768831	0.00210899	SEC22C
cg23763137	chr22	24823509	chr22:24819537-24820810	S_Shelf	TSS200	0.651145	0.00211165	ADORA2A
cg25860598	chr4	146099474	chr4:146100754-146102055	N_Shore	5'UTR	-0.613677	0.00212573	OTUD4
cg13131686	chr19	8302808		OpenSea	5'UTR	-0.655215	0.0021407	CERS4
cg06388346	chr3	50542887	chr3:50540220-50541123	S_Shore	TSS1500	-0.671811	0.00215129	CACNA2D2
cg18050741	chr19	42071943		OpenSea	5'UTR	0.902777	0.0021627	CEACAM21
cg13113121	chr2	23747346	chr2:23749086-23749291	N_Shore	5'UTR	-0.722851	0.00216316	KLHL29
cg16281276	chr11	7695528	chr11:7694711-7695685	Island	TSS1500	0.940666	0.00220618	CYB5R2
cg14806614	chr18	3008771	chr18:3012547-3013173	N_Shelf	5'UTR	1.48295	0.00224122	LPIN2
cg07330230	chr3	125899925	chr3:125898662-125899568	S_Shore	TSS1500	0.844068	0.00226643	ALDH1L1
cg18745416	chr6	152011399		OpenSea	TSS1500	0.630666	0.0022793	ESR1
cg26950557	chr5	38258441	chr5:38257825-38259136	Island	TSS200	0.586781	0.00228592	EGFLAM
cg07965041	chr19	39369004		OpenSea	TSS200	0.626573	0.00229507	RINL
cg16522223	chr22	43400443		OpenSea	5'UTR	0.702764	0.00230455	PACSIN2
cg18034737	chr4	188916865	chr4:188916605-188916876	Island	TSS200	0.638525	0.00230603	ZFP42
cg19192256	chr11	60621714	chr11:60619924-60621111	S_Shore	5'UTR	0.661391	0.00237918	GPR44
cg24585334	chr1	206260565		OpenSea	5'UTR	0.949941	0.00238244	C1orf186
cg17934790	chr19	14693742		OpenSea	TSS200	0.777707	0.00239919	CLEC17A
cg14387854	chr2	182321282	chr2:182321761-182323029	N_Shore	TSS1500	-0.688367	0.00242492	ITGA4
cg09975865	chr4	48270121	chr4:48272026-48272298	N_Shore	5'UTR	-0.651631	0.00243744	TEC
cg25451194	chr2	61407414	chr2:61404048-61405361	S_Shelf	5'UTR	-0.681411	0.00244376	AHSA2
cg01191788	chr16	30967493	chr16:30968425-30969815	N_Shore	TSS1500	-0.75129	0.00247276	SETD1A
cg04859918	chr10	71893017	chr10:71892092-71892802	S_Shore	TSS1500	0.647775	0.0024913	AIFM2
cg24532471	chr11	82445072	chr11:82443435-82444976	S_Shore	TSS200	0.649298	0.00249338	FAM181B
cg22606736	chr19	3803270	chr19:3801392-3801819	S_Shore	TSS1500	-0.59524	0.00250847	MATK
cg03442378	chr11	44332385	chr11:44332314-44332757	Island	TSS1500	0.619564	0.00253885	ALX4
cg18939241	chr15	26109394	chr15:26107503-26108818	S_Shore	TSS1500	-0.687873	0.00256178	ATP10A
cg11735755	chr2	176981244	chr2:176980765-176981423	Island	TSS1500	0.692775	0.00259118	HOXD10
cg16280141	chr5	63257753	chr5:63256548-63257886	Island	TSS1500	0.730786	0.00260241	HTR1A
cg07145783	chr1	160855077		OpenSea	TSS200	0.639437	0.00260321	ITLN1
cg22526430	chr2	15731325	chr2:15731792-15732494	N_Shore	TSS1500	-0.665784	0.00262624	DDX1
cg12295918	chr3	46506481	chr3:46506161-46506416	S_Shore	TSS200	0.804969	0.00262831	LTF
cg03768916	chr10	49813307	chr10:49812852-49813352	Island	TSS200	0.598226	0.00263681	ARHGAP22
cg06463958	chr6	166582393	chr6:166579973-166583423	Island	TSS1500	1.00088	0.00264464	T
cg18236421	chr1	21836133	chr1:21835548-21836344	Island	5'UTR	0.841503	0.00264951	ALPL
cg16362386	chr19	17665996	chr19:17666192-17666978	N_Shore	TSS1500	-0.606365	0.00270009	COLGALT1
cg03457776	chr12	7055666	chr12:7053149-7053927	S_Shore	TSS200	0.91928	0.00273201	PTPN6
cg08173459	chr13	113303431	chr13:113303306-113303540	Island	5'UTR	-0.622547	0.00275268	C13orf35
cg04373566	chr12	120030203	chr12:120031494-120033212	N_Shore	TSS1500	-0.69315	0.00275292	TMEM233
cg13646880	chr2	102685846		OpenSea	TSS1500	0.677066	0.00275698	IL1R1
cg08495296	chr16	25228083		OpenSea	TSS1500	-0.602861	0.00277748	AQP8
cg09888026	chr17	79303434		OpenSea	5'UTR	-0.660331	0.00277824	TMEM105
cg18856652	chr2	43864913	chr2:43864322-43864956	Island	5'UTR	0.666478	0.00280977	PLEKHH2
cg07612986	chr3	44283035	chr3:44283239-44283838	N_Shore	TSS1500	-0.615516	0.00285345	C3orf77
cg13954548	chr19	47334060		OpenSea	TSS200	0.689149	0.00286683	SNAR-E
cg07839457	chr16	57023022	chr16:57023190-57023768	N_Shore	TSS1500	-0.711981	0.0029121	NLRC5
cg20995127	chr2	135808369		OpenSea	TSS1500	-0.648143	0.00291215	RAB3GAP1
cg25734490	chr12	103351188	chr12:103351579-103352695	N_Shore	TSS1500	0.688472	0.00292387	ASCL1
cg05779990	chr3	128292593		OpenSea	5'UTR	0.592386	0.00296237	C3orf27
cg21361021	chr20	30873618		OpenSea	5'UTR	0.996587	0.00296714	KIF3B
cg22859276	chr7	24950930		OpenSea	5'UTR	0.703594	0.00296804	OSBPL3
cg00031708	chr7	23051361	chr7:23052971-23054002	N_Shore	5'UTR	-0.695925	0.00296976	FAM126A
cg08598221	chr8	121824929	chr8:121823534-121824720	S_Shore	TSS1500	0.701234	0.0029743	SNTB1
cg00807909	chr5	169659618	chr5:169659830-169660229	N_Shore	TSS1500	-0.663409	0.00299556	C5orf58
cg20823481	chr4	185736247		OpenSea	5'UTR	0.704818	0.00301218	ACSL1
cg07401928	chr19	38411857		OpenSea	5'UTR	0.654284	0.00304744	SIPA1L3
cg12606911	chr2	87036626	chr2:87036600-87037001	Island	TSS1500	0.602131	0.00305705	CD8A
cg00646761	chr5	148960425	chr5:148960797-148961203	N_Shore	TSS1500	-0.828317	0.00308784	ARHGEF37
cg08072862	chr12	113587240	chr12:113590806-113591304	N_Shelf	TSS1500	-0.589525	0.00308872	CCDC42B
cg14120571	chr15	90727363	chr15:90727879-90728570	N_Shore	TSS1500	-0.803752	0.003141	SEMA4B
cg18381455	chr19	44905980		OpenSea	TSS1500	0.617113	0.00314966	ZNF285A
cg06857441	chr13	50141638		OpenSea	5'UTR	0.597868	0.00315542	RCBTB1
cg02828785	chr12	12846546	chr12:12849067-12849270	N_Shelf	5'UTR	-0.859201	0.00315544	GPR19
cg23648810	chr10	30337992		OpenSea	5'UTR	-0.580229	0.00315861	KIAA1462
cg22309939	chr11	60196432		OpenSea	TSS1500	0.637894	0.0031608	MS4A5
cg21428379	chr17	32581975		OpenSea	TSS1500	0.632894	0.00316982	CCL2
cg13672800	chr20	2795194		OpenSea	TSS1500	0.74063	0.00317482	C20orf141
cg18418369	chr15	52121447	chr15:52121816-52122452	N_Shore	TSS1500	-0.643138	0.00327743	TMOD3
cg18364120	chr11	118097056		OpenSea	TSS1500	0.894376	0.00328141	AMICA1
cg25188593	chr14	24867586	chr14:24868163-24868590	N_Shore	TSS1500	0.621336	0.00329975	NYNRIN
cg09947985	chr12	10023092		OpenSea	TSS1500	0.821267	0.00337453	CLEC2B
cg12449685	chr11	124768950		OpenSea	TSS1500	0.645369	0.00338941	ROBO4
cg21215929	chr5	14873039	chr5:14871391-14871611	S_Shore	TSS1500	0.625411	0.00345958	ANKH
cg23055003	chr6	10886946	chr6:10887184-10887622	N_Shore	TSS200	0.701217	0.00347088	SYCP2L
cg01648237	chr2	61372066		OpenSea	TSS200	0.66895	0.00347664	C2orf74
cg01227537	chr3	147127012	chr3:147126988-147128999	Island	TSS200	0.997199	0.00352323	ZIC1
cg02363950	chr1	156676793	chr1:156674858-156676654	S_Shore	TSS1500	0.592072	0.00357401	CRABP2
cg10319490	chr17	42468131		OpenSea	TSS1500	0.691774	0.0035856	ITGA2B
cg16997375	chr22	24384944	chr22:24384134-24384405	S_Shore	TSS1500	0.660879	0.00359122	GSTT1
cg26101277	chr17	32690412		OpenSea	TSS200	0.953161	0.00363389	CCL1
cg11664848	chr22	19997372		OpenSea	5'UTR	-0.613697	0.00364335	ARVCF
cg24028828	chr12	56694932	chr12:56693680-56694345	S_Shore	TSS1500	-0.690691	0.00364671	CS
cg15651616	chr18	42996065		OpenSea	5'UTR	0.681674	0.00366133	SLC14A2
cg14052997	chr10	89575546	chr10:89577481-89578287	N_Shore	5'UTR	-0.617569	0.0036979	ATAD1
cg11800117	chr11	93270375		OpenSea	5'UTR	0.751948	0.00371908	C11orf75
cg13904968	chr20	56136012		OpenSea	TSS200	-0.655491	0.00375047	PCK1
cg08403095	chr11	15664034		OpenSea	TSS1500	0.817006	0.00384453	LOC102724957
cg01095518	chr6	655849	chr6:656409-657155	N_Shore	5'UTR	-0.646612	0.00389497	EXOC2
cg15952725	chr1	15783190		OpenSea	TSS200	-0.60485	0.00390332	CELA2A
cg16643088	chr3	39188743	chr3:39186524-39186730	S_Shelf	5'UTR	0.809964	0.00391283	CSRNP1
cg25809059	chr15	90581649		OpenSea	5'UTR	0.597253	0.0039746	ZNF710
cg16504798	chr19	8643540		OpenSea	TSS1500	0.629251	0.00404528	MYO1F
cg07192997	chr16	68270271	chr16:68269010-68272143	Island	TSS200	0.58182	0.0041006	ESRP2
cg12878190	chr11	6259853	chr11:6261340-6261735	N_Shore	TSS1500	-0.601924	0.00410127	CNGA4
cg15112032	chr13	58204365	chr13:58203586-58204322	S_Shore	TSS1500	0.607187	0.00418183	PCDH17
cg02290349	chr1	118153944		OpenSea	5'UTR	-0.701457	0.00418659	FAM46C
cg15962547	chr1	204183337		OpenSea	TSS200	0.72949	0.00418679	GOLT1A
cg02642565	chr16	4579402		OpenSea	5'UTR	0.686312	0.00418857	C16orf5
cg07824742	chr9	136501784		OpenSea	1stExon	-0.806787	0.00423116	DBH
cg12391690	chr1	38100811	chr1:38099677-38100864	Island	TSS1500	0.9296	0.00423588	RSPO1
cg01362225	chr14	90011180		OpenSea	5'UTR	0.662929	0.00424252	FOXN3
cg16677144	chr1	1790217		OpenSea	5'UTR	0.844589	0.0042561	GNB1
cg02069619	chr2	11885266	chr2:11886249-11887207	N_Shore	TSS1500	0.6219	0.00426876	LPIN1
cg23148266	chr5	126312773		OpenSea	5'UTR	-0.639739	0.00434744	MARCH3
cg02819372	chr12	1836060		OpenSea	5'UTR	0.880033	0.00437103	ADIPOR2
cg12032415	chr17	19981530		OpenSea	5'UTR	0.670883	0.00443997	SPECC1
cg24859158	chr1	26605913	chr1:26606362-26606913	N_Shore	TSS1500	0.671825	0.0044461	SH3BGRL3
cg02780017	chr11	64981227		OpenSea	TSS200	0.645194	0.00444769	SLC22A20
cg08139238	chr16	22219550	chr16:22217299-22218090	S_Shore	5'UTR	-0.655494	0.00453868	EEF2K
cg12145564	chr11	67220263		OpenSea	TSS200	-0.588004	0.0045501	GPR152
cg12746366	chr11	44803338		OpenSea	5'UTR	-0.671563	0.00457874	TSPAN18
cg03240324	chr14	102974825	chr14:102973317-102976666	Island	5'UTR	-0.635907	0.00459243	ANKRD9
cg25375340	chr1	85463364	chr1:85462585-85463435	Island	TSS1500	0.605347	0.00468731	MCOLN2
cg15800327	chr10	126417104		OpenSea	5'UTR	-0.693954	0.0047051	FAM53B
cg26465391	chr19	58220773	chr19:58220189-58220517	S_Shore	TSS200	0.641415	0.00470818	ZNF154
cg23054394	chr3	140784675	chr3:140784809-140785481	N_Shore	5'UTR	-0.623254	0.00476262	SPSB4
cg03572284	chr3	114816388		OpenSea	5'UTR	0.721667	0.00476515	ZBTB20
cg25364041	chr17	33815814	chr17:33814234-33814947	S_Shore	TSS1500	0.623037	0.0047654	SLFN12L
cg09008705	chr1	115880865	chr1:115880167-115881332	Island	TSS200	0.625406	0.00478274	NGF
cg20127859	chr8	144656271	chr8:144659745-144660635	N_Shelf	TSS1500	1.23735	0.00479043	C8orf73
cg10599900	chr20	30063036	chr20:30062969-30063281	Island	TSS200	0.622732	0.00481836	REM1
cg12124386	chr1	190444776		OpenSea	5'UTR	0.795008	0.00483045	FAM5C
cg20840540	chr6	42363749		OpenSea	5'UTR	-0.585947	0.00485054	TRERF1
cg01863392	chr8	28233035		OpenSea	5'UTR	0.855012	0.0049064	ZNF395
cg02100354	chr17	39675976		OpenSea	TSS1500	-0.635087	0.00494571	KRT15
cg27055782	chr11	2397486	chr11:2398223-2399598	N_Shore	TSS1500	-0.600118	0.0049531	CD81
cg26432256	chr14	77607222	chr14:77605885-77608304	Island	5'UTR	0.670937	0.00497703	ZDHHC22
cg08038054	chr7	93550781		OpenSea	TSS1500	0.725438	0.00500879	GNG11
cg22750273	chr13	53384080		OpenSea	TSS200	0.606312	0.00501681	MIR759
cg16567290	chr12	58013569	chr12:58013171-58013652	Island	TSS200	0.753811	0.00503495	SLC26A10
cg08080195	chr2	37875836		OpenSea	5'UTR	0.704385	0.00503971	CDC42EP3
cg09659915	chr9	132806098	chr9:132804279-132806003	S_Shore	TSS1500	0.612849	0.00511433	FNBP1
cg27272217	chr3	57110824	chr3:57112567-57113908	N_Shore	5'UTR	-0.580177	0.00512105	ARHGEF3
cg15606135	chr12	55378169		OpenSea	5'UTR	0.654824	0.00513901	TESPA1
cg18781121	chr2	149925367		OpenSea	5'UTR	0.755392	0.00521784	LYPD6B
cg16990168	chr1	119526060	chr1:119526782-119527192	N_Shore	5'UTR	0.637581	0.00522691	TBX15
cg11018363	chr8	27941436		OpenSea	TSS200	-0.596045	0.0052735	NUGGC
cg24594818	chr1	35525367		OpenSea	TSS200	0.719672	0.00531191	ZMYM1
cg25214914	chr1	155910523		OpenSea	TSS1500	0.627078	0.00537223	RXFP4
cg00644025	chr1	151965091	chr1:151966632-151966893	N_Shore	5'UTR	-0.62344	0.00537637	S100A10
cg08432727	chr2	5831722	chr2:5832041-5834208	N_Shore	TSS1500	0.681386	0.00540694	SOX11
cg24219128	chr12	6898149		OpenSea	TSS1500	-0.616271	0.00541735	CD4
cg11444048	chr17	77194175	chr17:77194067-77194269	Island	5'UTR	-0.603563	0.00544658	HRNBP3
cg00960700	chr17	80709150	chr17:80709052-80710843	Island	TSS1500	0.717279	0.00558348	TBCD
cg03802185	chr7	101927846	chr7:101929503-101931089	N_Shore	TSS1500	0.789255	0.00565072	SH2B2
cg13346411	chr11	6280512	chr11:6281076-6281307	N_Shore	TSS1500	0.664496	0.00572435	CCKBR
cg16774292	chr21	40229424		OpenSea	TSS200	-0.605479	0.00576212	LOC101928398
cg22187376	chr11	111126172		OpenSea	TSS1500	-0.621082	0.00578702	C11orf53
cg17065772	chr3	14991718	chr3:14989486-14989984	S_Shore	5'UTR	0.649739	0.00584744	NR2C2
cg26514552	chr1	207277450		OpenSea	TSS200	0.63999	0.00588888	C4BPA
cg19932080	chr15	78631179	chr15:78632669-78633108	N_Shore	TSS1500	-0.582428	0.00597888	CRABP1
cg03302822	chr10	99928067		OpenSea	5'UTR	-0.933144	0.00601781	C10orf28
cg13205937	chr11	61449737	chr11:61447599-61448273	S_Shore	5'UTR	-0.580306	0.00609847	DAGLA
cg08304190	chr20	26188997	chr20:26188638-26190348	Island	TSS200	0.61923	0.00610006	MIR663
cg12255897	chr10	4868398	chr10:4868125-4868949	Island	TSS200	0.615437	0.00617801	AKR1E2
cg17980625	chr11	94965587	chr11:94965357-94965588	Island	TSS1500	0.680219	0.00618811	SESN3
cg18109874	chr19	14115611	chr19:14116532-14118017	N_Shore	5'UTR	0.670384	0.00624314	RFX1
cg19075823	chr19	14138818	chr19:14142398-14142977	N_Shelf	TSS200	-0.648208	0.00629195	RLN3
cg12484489	chr19	38345949	chr19:38345808-38346160	Island	TSS200	0.686898	0.00634704	LOC100631378
cg05964212	chr3	48936979	chr3:48936041-48936457	S_Shore	TSS1500	0.655193	0.00638295	SLC25A20
cg00650176	chr9	72435576		OpenSea	TSS200	0.64929	0.00638931	C9orf135
cg01049678	chr7	150147536		OpenSea	TSS1500	0.635398	0.00643059	GIMAP8
cg21221899	chr5	72921439	chr5:72921593-72922527	N_Shore	TSS1500	0.585096	0.0066516	RGNEF
cg26371345	chr6	44090748	chr6:44094708-44096134	N_Shelf	5'UTR	0.598994	0.00666084	MRPL14
cg11171705	chr10	112402863	chr10:112402953-112404328	N_Shore	TSS1500	0.594376	0.00670775	RBM20
cg05005217	chr8	25317638	chr8:25315286-25317028	S_Shore	5'UTR	-0.636162	0.00671338	CDCA2
cg06167664	chr2	27072564	chr2:27070302-27072922	Island	5'UTR	0.808254	0.006726	DPYSL5
cg04533098	chr19	18345653	chr19:18343496-18344196	S_Shore	5'UTR	-0.580593	0.00687473	PDE4C
cg24926320	chr5	150163018		OpenSea	5'UTR	0.640524	0.00695442	SMIM3
cg17160382	chr6	121758980		OpenSea	5'UTR	0.640993	0.00698179	GJA1
cg02867574	chr2	96782107	chr2:96781406-96782971	Island	TSS200	0.644667	0.0070623	ADRA2B
cg12691004	chr2	88352949	chr2:88354840-88355574	N_Shore	5'UTR	1.03689	0.0071603	KRCC1
cg00280524	chr5	141487482	chr5:141488316-141488919	N_Shore	TSS1500	0.65959	0.00718708	NDFIP1
cg12075498	chr1	65428216	chr1:65431455-65432614	N_Shelf	5'UTR	0.635445	0.00723781	JAK1
cg06878391	chr19	49998244	chr19:49999252-49999839	N_Shore	TSS1500	-0.653604	0.00745477	RPS11
cg26227186	chr1	95393138	chr1:95391837-95393116	S_Shore	TSS1500	0.646189	0.0074702	CNN3
cg02592133	chr2	99526035		OpenSea	5'UTR	0.841026	0.00751913	C2orf55
cg00953201	chr13	30156486		OpenSea	5'UTR	-0.817612	0.00753816	SLC7A1
cg25105652	chr5	39413038		OpenSea	5'UTR	0.679005	0.00754819	DAB2
cg18324707	chr7	137531801	chr7:137531125-137532382	Island	TSS200	0.808284	0.00754877	DGKI
cg09765245	chr2	101926154	chr2:101924364-101925357	S_Shore	TSS1500	0.737144	0.00755843	RNF149
cg24104938	chr6	108487078	chr6:108485671-108490539	Island	TSS200	0.630077	0.00760455	NR2E1
cg14947116	chr7	148419973		OpenSea	5'UTR	0.835053	0.00770281	CUL1
cg11419456	chr19	37157861	chr19:37157632-37158119	Island	TSS200	0.763516	0.00770542	ZNF461
cg14274989	chr2	119606302	chr2:119606038-119606313	Island	TSS1500	0.77725	0.00778239	EN1
cg01315054	chr22	39869399		OpenSea	5'UTR	-0.642255	0.00782116	MGAT3
cg22924721	chr17	72527705		OpenSea	TSS200	0.98056	0.00783547	CD300LB
cg12439348	chr6	167534251		OpenSea	5'UTR	0.690188	0.00798362	CCR6
cg12377591	chr8	97748699		OpenSea	5'UTR	0.761348	0.00798469	CPQ
cg22736850	chr20	18039663	chr20:18039532-18039928	Island	TSS1500	0.796893	0.0080392	OVOL2
cg00250196	chr2	16836324		OpenSea	5'UTR	-0.905425	0.00809104	FAM49A
cg24927800	chr2	220283214	chr2:220283200-220283750	Island	1stExon	0.885679	0.00822805	DES
cg09430445	chr3	42918546	chr3:42922219-42922872	N_Shelf	TSS1500	-0.58709	0.00834401	CYP8B1
cg06641366	chr1	90097604	chr1:90098230-90099292	N_Shore	TSS1500	-0.617173	0.00834604	LRRC8C
cg18299578	chr14	29235928	chr14:29236835-29237832	N_Shore	TSS1500	0.589195	0.00848262	FOXG1
cg21022732	chr7	105222024	chr7:105223524-105223850	N_Shore	TSS200	0.834095	0.00855706	EFCAB10
cg12880295	chr7	47661289		OpenSea	TSS1500	-0.848743	0.00857074	LINC01447
cg26593946	chr15	96869043	chr15:96864881-96866787	S_Shelf	TSS200	0.604033	0.00870603	NR2F2
cg13813366	chr4	42398518	chr4:42399152-42400802	N_Shore	TSS1500	0.752309	0.0087514	SHISA3
cg12623648	chr5	178487384	chr5:178487146-178487921	Island	TSS1500	0.65302	0.00881027	ZNF354C
cg24377694	chr20	1975372		OpenSea	TSS1500	-0.672832	0.00904803	PDYN
cg25902187	chr15	55881044	chr15:55879792-55881228	Island	1stExon	0.666106	0.00925141	PYGO1
cg00564163	chr7	87935979		OpenSea	5'UTR	0.602486	0.00925934	STEAP4
cg16775167	chr8	95229664		OpenSea	TSS200	0.585474	0.00932152	CDH17
cg05663573	chr3	170302890	chr3:170303044-170303249	N_Shore	5'UTR	0.722861	0.00933023	SLC7A14
cg15253255	chr5	175960505	chr5:175963498-175965116	N_Shelf	5'UTR	0.795658	0.00934616	RNF44
cg05547260	chr6	43611905	chr6:43612714-43613366	N_Shore	TSS1500	-0.601113	0.00939382	RSPH9
cg20682675	chr9	124329182		OpenSea	TSS200	-0.743219	0.00944179	DAB2IP
cg26333136	chr15	101419333	chr15:101419261-101421133	Island	TSS1500	0.706624	0.00948564	ALDH1A3
cg01006802	chr16	2892766	chr16:2892579-2892810	Island	TSS200	0.651897	0.00954313	TMPRSS8
cg11629107	chr19	19572954		OpenSea	5'UTR	0.906331	0.00954608	GATAD2A
cg24353443	chr3	73674166	chr3:73673230-73674375	Island	TSS200	1.08324	0.009584	PDZRN3
cg13226737	chr16	24682412		OpenSea	TSS200	0.693618	0.00960531	LINC01567
cg00049664	chr16	66613334	chr16:66612749-66613412	Island	TSS200	0.790899	0.0096249	CMTM2
cg14048780	chr9	91793365	chr9:91792662-91793611	Island	1stExon	0.696272	0.00975643	SHC3
cg01137047	chr6	2970877	chr6:2971086-2971962	N_Shore	5'UTR	0.639624	0.00985857	SERPINB6
cg19192120	chr11	67070517	chr11:67070807-67071801	N_Shore	TSS1500	0.592016	0.00995594	SSH3
cg12296772	chr8	17271067	chr8:17270603-17271120	Island	TSS200	1.04885	0.010009	MTMR7
cg17128892	chr4	185374766	chr4:185377596-185377810	N_Shelf	5'UTR	0.601101	0.0100103	IRF2
cg26694566	chr19	9930493	chr19:9929166-9930494	Island	TSS1500	0.589444	0.010101	FBXL12
cg27035169	chr14	23653098		OpenSea	TSS1500	0.705558	0.0102027	SLC7A8
cg21205978	chr22	36044151		OpenSea	TSS1500	0.627774	0.0103445	APOL6
cg22208997	chr7	23337843	chr7:23338797-23339264	N_Shore	TSS1500	-0.622652	0.0103453	MALSU1
cg00991520	chr10	98589349	chr10:98591707-98593273	N_Shelf	TSS1500	-0.608383	0.0103787	MIR607
cg21363348	chr7	134832221		OpenSea	TSS1500	0.742646	0.010409	TMEM140
cg14633455	chr9	115819158	chr9:115818836-115819343	Island	TSS200	0.929281	0.0104492	ZFP37
cg13698548	chr8	128808194	chr8:128806081-128806899	S_Shore	TSS200	-0.599049	0.0105901	MIR1204
cg24927747	chr17	48613656	chr17:48613878-48614466	N_Shore	5'UTR	-0.61431	0.0105972	EPN3
cg21925310	chr22	44258574	chr22:44257942-44258612	Island	TSS200	0.668112	0.0106096	SULT4A1
cg04253876	chr2	30453758	chr2:30453566-30455655	Island	TSS1500	0.602885	0.0106158	LBH
cg01743841	chr20	61992494	chr20:61992186-61993599	Island	1stExon	0.792468	0.0108419	CHRNA4
cg00656881	chr1	2138757	chr1:2136808-2137351	S_Shore	5'UTR	-0.633414	0.0109152	C1orf86
cg03852045	chr1	120439870	chr1:120439013-120439220	S_Shore	TSS1500	-0.590345	0.0110306	ADAM30
cg08347595	chr14	89018017	chr14:89017660-89017972	S_Shore	5'UTR	0.700059	0.0110377	PTPN21
cg13928490	chr13	51640442		OpenSea	TSS200	0.768045	0.011091	GUCY1B2
cg08037620	chr3	196006470		OpenSea	5'UTR	0.840709	0.0113819	PCYT1A
cg10526374	chr11	2292525	chr11:2290104-2292932	Island	TSS1500	0.700346	0.0114356	ASCL2
cg13750269	chr14	60573268		OpenSea	5'UTR	0.645184	0.0114789	PCNXL4
cg23482891	chr20	55841841	chr20:55840216-55841794	S_Shore	TSS200	0.695106	0.0115649	BMP7
cg11727282	chr9	23826368	chr9:23822412-23822667	S_Shelf	TSS1500	0.610571	0.0115694	ELAVL2
cg09269007	chr3	164914812		OpenSea	TSS1500	0.635258	0.0116716	SLITRK3
cg13623108	chr1	32716827	chr1:32713918-32714186	S_Shelf	TSS200	0.630439	0.0116871	LCK
cg15166492	chr11	119294705	chr11:119292689-119292891	S_Shore	TSS1500	-0.618095	0.0117213	THY1
cg19380001	chr1	50889427	chr1:50884228-50891471	Island	TSS1500	0.763662	0.0118464	DMRTA2
cg13445796	chr11	20181725	chr11:20181200-20182325	Island	1stExon	1.09585	0.0118727	DBX1
cg06092948	chr10	91061294		OpenSea	TSS1500	0.633684	0.0119443	IFIT2
cg10961753	chr12	54332530	chr12:54332805-54333731	N_Shore	TSS200	0.702786	0.0119749	HOXC13
cg00706994	chr11	59190310		OpenSea	1stExon	-0.813311	0.0120488	OR5A2
cg00847857	chr21	30565636		OpenSea	TSS200	0.679368	0.0121315	NCRNA00189
cg11889265	chr5	140474135	chr5:140475599-140476607	N_Shore	TSS200	0.586161	0.0123012	PCDHB2
cg11926561	chr21	39241273		OpenSea	5'UTR	-0.593373	0.0123297	KCNJ6
cg05225461	chr5	102596755	chr5:102594435-102595550	S_Shore	5'UTR	-0.693312	0.0123575	C5orf30
cg22882776	chr17	57806995		OpenSea	5'UTR	1.06001	0.0123736	VMP1
cg05350607	chr1	151777000		OpenSea	5'UTR	-0.787023	0.012387	LINGO4
cg19428235	chr7	79763136	chr7:79763793-79764889	N_Shore	TSS1500	-0.605793	0.0124564	GNAI1
cg07187268	chr22	24105186		OpenSea	TSS200	0.712506	0.0125118	C22orf15
cg07728036	chr12	51235704	chr12:51236633-51236924	N_Shore	TSS1500	-0.717584	0.0126442	TMPRSS12
cg22131234	chr7	54609968	chr7:54609734-54610140	Island	TSS200	0.986311	0.0127184	VSTM2A
cg15113803	chr3	129247119		OpenSea	TSS1500	-0.603776	0.0128403	RHO
cg14559259	chr2	223168575	chr2:223168653-223169008	N_Shore	5'UTR	0.601632	0.0128424	CCDC140
cg08446194	chr1	54124735		OpenSea	5'UTR	-0.592075	0.0129882	GLIS1
cg23587449	chr4	155663689	chr4:155663809-155664315	N_Shore	TSS1500	0.621641	0.0130377	LRAT
cg01734112	chr2	26624760	chr2:26624603-26625057	Island	TSS200	0.664449	0.0130676	C2orf39
cg23079866	chr11	64936920		OpenSea	TSS1500	0.683972	0.0131222	SPDYC
cg24384195	chr7	106505370	chr7:106508057-106508733	N_Shelf	TSS1500	0.620372	0.0133201	PIK3CG
cg24989962	chr14	52734286	chr14:52734207-52735486	Island	TSS200	0.86896	0.0134023	PTGDR
cg09586459	chr15	52404463	chr15:52404191-52404978	Island	1stExon	0.588958	0.0135382	BCL2L10
cg05714396	chr5	81048495	chr5:81045904-81047849	S_Shore	TSS1500	-0.595456	0.0137338	SSBP2
cg18529845	chr2	31806042	chr2:31805293-31806403	Island	TSS200	0.791099	0.0137887	SRD5A2
cg24414325	chr12	56414442		OpenSea	TSS1500	0.891733	0.0138706	IKZF4
cg24134261	chr2	33661362		OpenSea	TSS200	0.645174	0.0140533	RASGRP3
cg03040477	chr21	38753088		OpenSea	5'UTR	0.807089	0.0141375	DYRK1A
cg01761662	chr11	120110812	chr11:120110497-120110719	S_Shore	TSS200	0.636884	0.0144091	POU2F3
cg15874903	chr14	38678537	chr14:38678245-38680937	Island	5'UTR	0.607096	0.0145611	SSTR1
cg17078070	chr19	51220783	chr19:51220054-51220298	S_Shore	TSS1500	-0.630323	0.0147282	SHANK1
cg10836110	chr5	132161127	chr5:132160904-132161809	Island	1stExon	0.772938	0.0148082	SHROOM1
cg12296552	chr3	11058843	chr3:11058818-11059051	Island	5'UTR	-0.584398	0.0148776	SLC6A1
cg18237551	chr5	150284600	chr5:150284385-150284635	Island	TSS1500	0.618806	0.0148784	ZNF300
cg20947377	chr7	121512781	chr7:121513046-121513911	N_Shore	TSS1500	0.614837	0.0150692	PTPRZ1
cg11354681	chr2	182546536	chr2:182547873-182549177	N_Shore	TSS1500	0.626016	0.0150853	NEUROD1
cg11036833	chr5	115152494	chr5:115151348-115152713	Island	TSS200	0.642885	0.0151157	CDO1
cg15620642	chr2	180097911		OpenSea	5'UTR	0.667501	0.0151911	SESTD1
cg00016226	chr11	120008939	chr11:120008046-120008710	S_Shore	TSS200	-0.58796	0.0153173	TRIM29
cg25951210	chr2	177016619	chr2:177016416-177016632	Island	1stExon	0.826736	0.015339	HOXD4
cg00468146	chr6	19838211	chr6:19837504-19839314	Island	1stExon	0.601099	0.0153617	ID4
cg14418802	chr1	9299979		OpenSea	5'UTR	0.632648	0.0153828	H6PD
cg02295078	chr17	16472670	chr17:16472074-16472800	Island	TSS200	0.592417	0.0156558	ZNF287
cg07253829	chr3	109056349		OpenSea	1stExon	0.655132	0.0157595	DPPA4
cg09577144	chr17	76573499		OpenSea	TSS200	-0.608958	0.015953	DNAH17
cg26389330	chr5	151057860		OpenSea	5'UTR	0.837265	0.0159824	SPARC
cg27229823	chr2	105858015	chr2:105858587-105859084	N_Shore	TSS200	-0.590349	0.01601	GPR45
cg21000072	chr1	3567408	chr1:3566445-3569636	Island	TSS1500	0.765746	0.0162444	WDR8
cg19997922	chr10	35615923		OpenSea	5'UTR	0.608109	0.0162809	CCNY
cg17155007	chr2	106681384	chr2:106681982-106682403	N_Shore	TSS1500	0.690453	0.0164253	C2orf40
cg23084705	chr18	57566328	chr18:57566866-57567723	N_Shore	TSS1500	0.594372	0.0165622	PMAIP1
cg06399488	chr9	88742299		OpenSea	TSS200	-0.661073	0.0166626	LOC101927623
cg16600370	chr3	49851721		OpenSea	TSS1500	0.58317	0.0168273	UBA7
cg07696699	chr4	17783502	chr4:17782642-17783624	Island	TSS1500	0.678172	0.0168479	FAM184B
cg03699462	chr1	185284707	chr1:185285329-185286735	N_Shore	5'UTR	-0.74369	0.0169323	IVNS1ABP
cg00089107	chr1	24235303		OpenSea	5'UTR	0.678544	0.0171705	CNR2
cg09145516	chr2	235889967		OpenSea	5'UTR	0.66445	0.0171708	SH3BP4
cg22299454	chr4	165304443	chr4:165304328-165305177	Island	TSS200	0.589111	0.0172159	MARCH1
cg04144521	chr2	191276183	chr2:191272484-191273671	S_Shelf	5'UTR	0.890556	0.0175248	MFSD6
cg17487050	chr8	93107627		OpenSea	TSS200	0.590506	0.017641	RUNX1T1
cg23974271	chr4	70625303		OpenSea	5'UTR	0.892624	0.0176914	SULT1B1
cg08925170	chr1	120191366	chr1:120190377-120191251	S_Shore	TSS1500	0.60597	0.0177165	ZNF697
cg05614059	chr14	52780386	chr14:52780687-52781969	N_Shore	TSS1500	0.751081	0.0180107	PTGER2
cg13703871	chr19	9473674	chr19:9473589-9474001	Island	TSS200	0.77363	0.0180848	ZNF177
cg09940360	chr6	43211211	chr6:43211114-43211345	Island	TSS200	0.598459	0.0181152	TTBK1
cg23065934	chr5	16180266	chr5:16179064-16180420	Island	TSS1500	0.853443	0.0181311	MARCH11
cg12614630	chr12	57387318		OpenSea	TSS1500	1.02364	0.0181872	GPR182
cg13772313	chr17	43368748		OpenSea	5'UTR	1.10939	0.0182717	MAP3K14
cg24530250	chr11	71955599	chr11:71954816-71955659	Island	TSS1500	0.820591	0.0185995	PHOX2A
cg20557104	chr19	41934313		OpenSea	5'UTR	0.731892	0.0186907	B3GNT8
cg09020665	chr8	17355239	chr8:17354321-17355250	Island	5'UTR	0.714849	0.0188341	SLC7A2
cg21205972	chr11	93259022		OpenSea	5'UTR	0.607837	0.0192015	SMCO4
cg10615414	chr20	37353096	chr20:37352130-37357372	Island	TSS200	0.670499	0.0192524	SLC32A1
cg20930366	chr5	113698847	chr5:113696516-113699195	Island	1stExon	0.821544	0.0194527	KCNN2
cg22781348	chr9	116159853	chr9:116163208-116163848	N_Shelf	5'UTR	-0.589197	0.0194893	ALAD
cg02462837	chr8	11322452	chr8:11323779-11324697	N_Shore	5'UTR	0.646364	0.0195591	FAM167A
cg17843212	chr1	42780390		OpenSea	5'UTR	0.634515	0.0195739	FOXJ3
cg06246651	chr2	239187798		OpenSea	5'UTR	-0.600489	0.0196076	PER2
cg07497120	chr9	20701281		OpenSea	5'UTR	0.696996	0.0198498	FOCAD
cg22010052	chr5	115298704	chr5:115298350-115299137	Island	1stExon	0.858743	0.0198551	LVRN
cg03554335	chr17	62075151		OpenSea	TSS1500	0.666039	0.0200811	C17orf72
cg20449685	chr19	58545728	chr19:58545115-58545897	Island	5'UTR	0.868875	0.020196	ZSCAN1
cg11944657	chr7	16566396	chr7:16566252-16566674	Island	TSS200	-0.585791	0.0202219	LRRC72
cg24172173	chr3	124775523	chr3:124774246-124775113	S_Shore	TSS1500	0.594913	0.0202812	HEG1
cg16517702	chr1	201617853	chr1:201617041-201619788	Island	1stExon	0.659473	0.0205012	NAV1
cg20884298	chr13	46190037		OpenSea	TSS200	0.703473	0.020528	FAM194B
cg08097614	chr19	46388787	chr19:46387327-46389578	Island	1stExon	-0.600243	0.0207398	IRF2BP1
cg09509183	chr1	209979624	chr1:209979316-209979666	Island	TSS200	0.632602	0.0209094	IRF6
cg12393589	chr7	45027643	chr7:45025958-45026626	S_Shore	TSS1500	-0.736223	0.0209156	C7orf40
cg16536329	chr5	178368185	chr5:178367620-178368725	Island	TSS200	0.580575	0.0216046	ZNF454
cg27278017	chr20	33759645	chr20:33762403-33762774	N_Shelf	TSS200	0.587973	0.0216472	PROCR
cg16654610	chr4	471390	chr4:467471-467839	S_Shelf	5'UTR	-0.655585	0.0216838	ZNF721
cg09515953	chr19	38747355	chr19:38746638-38747379	Island	TSS200	0.625323	0.0219291	PPP1R14A
cg06855546	chr16	1538826	chr16:1537699-1537927	S_Shore	TSS1500	0.686185	0.0220817	PTX4
cg13101087	chr2	154729059	chr2:154728944-154729328	Island	5'UTR	0.847507	0.0220835	GALNT13
cg06005891	chr6	1389167	chr6:1389139-1391393	Island	TSS1500	0.646246	0.0221803	FOXF2
cg04490349	chr7	5571608	chr7:5569062-5570594	S_Shore	TSS1500	0.831167	0.0223009	ACTB
cg06036912	chr16	3068340	chr16:3067521-3068358	Island	TSS200	0.584464	0.0223114	CLDN6
cg15590153	chr1	64058523	chr1:64058937-64059913	N_Shore	TSS1500	0.830521	0.0225143	PGM1
cg17032602	chr2	129076392	chr2:129075197-129077639	Island	TSS1500	0.701352	0.0226967	HS6ST1
cg10761315	chr14	104552034	chr14:104552012-104552478	Island	TSS200	0.6795	0.0228864	ASPG
cg08202226	chr1	153896590	chr1:153894837-153895921	S_Shore	TSS1500	0.621433	0.0229312	GATAD2B
cg06677890	chr5	149887486		OpenSea	TSS200	0.786668	0.0230199	NDST1
cg08971281	chr17	40575485	chr17:40573740-40575526	Island	TSS200	0.849471	0.0230913	PTRF
cg25246246	chr17	43503131	chr17:43506828-43510380	N_Shelf	TSS200	0.645725	0.0233022	ARHGAP27
cg27147819	chr20	21378074	chr20:21376358-21378245	Island	TSS200	0.67629	0.0235688	NKX2-4
cg08321600	chr12	111284527		OpenSea	TSS1500	0.604294	0.0239122	CCDC63
cg17441455	chr8	38831543	chr8:38831592-38832353	N_Shore	TSS200	0.705469	0.0243041	HTRA4
cg24690479	chr6	10521142		OpenSea	TSS1500	0.615374	0.0243166	GCNT2
cg10836167	chr5	178324449	chr5:178322713-178323538	S_Shore	5'UTR	-0.728753	0.0246321	ZFP2
cg02765998	chr9	27499649		OpenSea	5'UTR	0.692565	0.0247626	MOB3B
cg08843809	chr17	6679484	chr17:6679205-6679710	Island	TSS200	0.716847	0.0248359	FBXO39
cg24004665	chr10	52176755	chr10:52177724-52178182	N_Shore	5'UTR	-0.626459	0.024948	SGMS1
cg19268695	chr1	111743411	chr1:111746337-111747303	N_Shelf	TSS200	0.587661	0.0250646	DENND2D
cg10141019	chr11	790169	chr11:791953-792400	N_Shore	TSS200	0.631406	0.025079	CEND1
cg00940546	chr8	81785255	chr8:81785425-81786038	N_Shore	5'UTR	0.5983	0.0253967	ZNF704
cg14951808	chr3	53858731	chr3:53857392-53857954	S_Shore	5'UTR	-0.5965	0.0254728	CHDH
cg04053392	chr6	168720505	chr6:168719681-168720495	S_Shore	TSS200	0.888629	0.0255108	DACT2
cg02175489	chr11	15132665	chr11:15136058-15136545	N_Shelf	TSS1500	-0.688506	0.0256961	INSC
cg19969733	chr2	102927898		OpenSea	TSS200	0.680772	0.0259584	IL1RL1
cg15035774	chr16	68450892		OpenSea	5'UTR	0.687288	0.0259882	SMPD3
cg16382047	chr2	231790037		OpenSea	TSS200	0.59965	0.0261628	GPR55
cg08271804	chr19	22816896	chr19:22817274-22817546	N_Shore	TSS1500	0.607835	0.0261659	ZNF492
cg26205771	chr8	53851156	chr8:53851701-53854426	N_Shore	TSS1500	0.594581	0.0261731	NPBWR1
cg07629454	chr3	121903520	chr3:121902742-121903645	Island	5'UTR	0.646448	0.0261898	CASR
cg14284618	chr8	38627889		OpenSea	5'UTR	0.651208	0.0261972	TACC1
cg16480692	chr16	3355295	chr16:3355020-3356012	Island	TSS200	0.709501	0.0263792	ZNF75A
cg12427906	chr2	121018421		OpenSea	5'UTR	0.580363	0.0264249	RALB
cg04457196	chr2	164593264	chr2:164592917-164593511	Island	TSS1500	0.605766	0.0266267	FIGN
cg00064733	chr7	153584038	chr7:153583317-153585666	Island	TSS200	1.0449	0.0266735	DPP6
cg10429922	chr15	33010143	chr15:33009530-33011696	Island	TSS200	0.590756	0.0269141	GREM1
cg20823515	chr1	90018307		OpenSea	5'UTR	0.76442	0.0271429	LRRC8B
cg05930881	chr8	11560540	chr8:11559596-11562956	Island	TSS1500	0.825348	0.0272408	GATA4
cg10416963	chr4	121844401	chr4:121843148-121844193	S_Shore	TSS1500	0.582483	0.0274216	PRDM5
cg25534244	chr17	53341098	chr17:53342198-53343061	N_Shore	TSS1500	0.601825	0.0276912	HLF
cg14996220	chr12	85673270	chr12:85673878-85674700	N_Shore	TSS1500	0.821468	0.0278925	ALX1
cg19929126	chr7	28998195	chr7:28995305-28998541	Island	TSS200	0.615952	0.0278977	TRIL
cg02597092	chr15	31523177		OpenSea	TSS200	-0.675539	0.0282478	LOC283710
cg23816544	chr11	72449683		OpenSea	5'UTR	0.648101	0.0284064	ARAP1
cg00025981	chr13	42031281	chr13:42030913-42032667	Island	TSS1500	0.588774	0.0288577	C13orf15
cg26226202	chr17	44928552	chr17:44928287-44929690	Island	TSS1500	0.610775	0.0288764	WNT9B
cg14885742	chr11	320956	chr11:318361-319052	S_Shore	TSS200	0.724119	0.029143	IFITM3
cg05446424	chr2	14772734	chr2:14772377-14775809	Island	TSS200	0.667207	0.0292149	FAM84A
cg20177502	chr10	46054057		OpenSea	5'UTR	0.821285	0.0292365	MARCH8
cg27549834	chr3	39850412	chr3:39851025-39851820	N_Shore	TSS1500	0.631833	0.0293788	MYRIP
cg12162100	chr8	87529647	chr8:87526560-87527272	S_Shelf	5'UTR	1.11356	0.0298714	CPNE3
cg11798182	chr14	98444513		OpenSea	TSS200	0.584759	0.030513	C14orf64
cg14438453	chr6	39786566		OpenSea	5'UTR	0.604896	0.031362	DAAM2
cg26440289	chr8	101661921	chr8:101661671-101662022	Island	TSS200	0.847115	0.0315879	SNX31
cg14142007	chr2	176987225	chr2:176986424-176988291	Island	TSS200	0.66982	0.0316247	HOXD9
cg18780412	chr3	179755086	chr3:179754520-179755245	Island	TSS1500	0.672356	0.0321511	PEX5L
cg03611452	chr19	38183253	chr19:38182793-38183327	Island	TSS200	0.663755	0.0322456	ZNF781
cg17092594	chr9	100615349	chr9:100615234-100617510	Island	TSS200	0.767346	0.0322749	FOXE1
cg02223351	chr16	66402367		OpenSea	5'UTR	0.606801	0.0325157	CDH5
cg09111223	chr4	93225086	chr4:93226348-93227007	N_Shore	TSS1500	0.724412	0.0328393	GRID2
cg17621718	chr3	42306737	chr3:42306149-42307520	Island	TSS1500	0.709484	0.0331145	CCK
cg17875555	chr8	23564490	chr8:23562475-23565175	Island	TSS1500	0.836115	0.0331165	NKX2-6
cg10131657	chr8	110374585	chr8:110374552-110374793	Island	TSS200	0.62136	0.0335231	PKHD1L1
cg02075820	chr11	17300909	chr11:17297779-17298694	S_Shelf	5'UTR	0.718507	0.0343388	NUCB2
cg09693432	chr5	7851280	chr5:7850957-7851413	Island	TSS200	0.765083	0.0347234	C5orf49
cg17837191	chr17	62318673		OpenSea	5'UTR	0.822724	0.0347938	TEX2
cg03609354	chr2	231750324		OpenSea	TSS1500	-0.801547	0.0348334	LOC151484
cg03964958	chr2	176964720	chr2:176964062-176965509	Island	1stExon	0.664806	0.0350263	HOXD12
cg04658021	chr17	8056967	chr17:8054550-8055835	S_Shore	TSS1500	0.647871	0.0350528	PER1
cg13265740	chr6	139349120	chr6:139349955-139350740	N_Shore	TSS1500	0.675887	0.0352695	C6orf115
cg09155209	chr4	1400252	chr4:1396291-1401730	Island	TSS200	0.590694	0.036596	NKX1-1
cg12857080	chr9	138967872	chr9:138966648-138967467	S_Shore	5'UTR	0.76093	0.0366904	NACC2
cg06319822	chr16	215960	chr16:214343-216720	Island	TSS200	0.711492	0.0367238	HBM
cg18915452	chr10	133999471	chr10:133998912-134001500	Island	TSS1500	0.643475	0.0367667	DPYSL4
cg26348514	chr20	44098358	chr20:44098280-44099536	Island	TSS200	0.691136	0.0368852	WFDC2
cg07866632	chr16	28584802		OpenSea	5'UTR	0.67053	0.0370647	CCDC101
cg21232161	chr2	135011626		OpenSea	TSS1500	0.66444	0.0370995	MGAT5
cg22007227	chr1	32930544	chr1:32930500-32931061	Island	TSS200	0.703335	0.0372791	ZBTB8B
cg06758591	chr1	177140203	chr1:177140120-177140323	Island	TSS1500	0.798809	0.0375874	FAM5B
cg04136610	chr5	5139878	chr5:5139441-5140941	Island	TSS1500	0.668919	0.0378827	ADAMTS16
cg20677901	chr1	3568210	chr1:3566445-3569636	Island	TSS1500	0.648443	0.0378951	TP73
cg14754151	chr19	33162944	chr19:33165266-33168099	N_Shelf	5'UTR	0.791086	0.0380045	ANKRD27
cg13504993	chr10	134122291	chr10:134120447-134122422	Island	TSS1500	0.635852	0.0384836	STK32C
cg26394055	chr1	161184921		OpenSea	TSS200	0.999012	0.0387767	FCER1G
cg20872937	chr18	74961968	chr18:74961556-74963822	Island	TSS200	0.73331	0.0387799	GALR1
cg17146917	chr17	4674194		OpenSea	TSS1500	0.632042	0.0387908	TM4SF5
cg19148919	chr19	35773095	chr19:35769543-35770197	S_Shelf	TSS200	0.815542	0.0389986	HAMP
cg08614416	chr9	94903689	chr9:94903572-94903827	Island	TSS200	0.585514	0.0392857	LINC00475
cg26224169	chr8	67343584	chr8:67344497-67344989	N_Shore	TSS1500	-0.614288	0.0392893	ADHFE1
cg12930392	chr3	196481615		OpenSea	5'UTR	0.812521	0.0393411	PAK2
cg05021643	chr2	177029608	chr2:177029413-177029941	Island	5'UTR	0.638746	0.0395351	HOXD3
cg02221302	chr3	62304629	chr3:62304514-62304780	Island	TSS1500	0.812907	0.0395827	C3orf14
cg27484181	chr19	58459310	chr19:58458686-58459219	S_Shore	TSS1500	0.599527	0.0401729	ZNF256
cg18154014	chr19	37997991	chr19:37997790-37998125	Island	5'UTR	0.822647	0.0401734	ZNF793
cg12491659	chr5	57786356		OpenSea	TSS1500	0.78024	0.0403798	GAPT
cg26826183	chr19	10231701	chr19:10230162-10230682	S_Shore	TSS1500	-0.74424	0.0404546	EIF3G
cg00490406	chr1	159046773		OpenSea	TSS200	0.592167	0.0407011	AIM2
cg08564661	chr10	124133785	chr10:124134088-124134933	N_Shore	TSS1500	0.716716	0.0417061	PLEKHA1
cg08827075	chr4	185772619		OpenSea	TSS1500	0.642985	0.0418441	MIR3945
cg20764656	chr14	65410479		OpenSea	TSS1500	0.733231	0.0418587	GPX2
cg21150053	chr5	27040099		OpenSea	TSS1500	0.741406	0.0421573	CDH9
cg08949974	chr4	40632860	chr4:40631740-40632587	S_Shore	TSS1500	0.810428	0.0430901	RBM47
cg14603098	chr17	32484259	chr17:32484007-32484280	Island	TSS1500	0.724063	0.0433485	ACCN1
cg01324474	chr12	54758545		OpenSea	TSS1500	0.637256	0.0443217	GPR84
cg04776489	chr22	22597965		OpenSea	TSS1500	-0.617035	0.0443493	VPREB1
cg03761216	chr1	51986130	chr1:51984547-51985216	S_Shore	TSS1500	-0.631237	0.0445571	EPS15
cg09776113	chr1	8003644	chr1:8002408-8002699	S_Shore	TSS1500	-0.604474	0.0454627	TNFRSF9
cg21308575	chr19	6887544		OpenSea	TSS200	0.719972	0.0463545	EMR1
cg25602684	chr5	37839918	chr5:37836747-37840726	Island	TSS200	0.595954	0.0463652	GDNF
cg01030534	chr7	143579698	chr7:143582125-143582610	N_Shelf	5'UTR	0.695169	0.0464978	FAM115A
cg01014987	chr19	1948987	chr19:1947721-1948042	S_Shore	5'UTR	0.894901	0.0470318	CSNK1G2
cg04726150	chr2	64864645		OpenSea	5'UTR	0.805596	0.047152	SERTAD2
cg10613822	chr15	40074070	chr15:40074645-40075188	N_Shore	5'UTR	0.718865	0.0477686	FSIP1
cg08311322	chr12	116716330		OpenSea	TSS1500	0.817094	0.0478224	MED13L
cg06808751	chr8	54163693	chr8:54163303-54164443	Island	5'UTR	0.765891	0.0478971	OPRK1
cg23416081	chr6	35693573	chr6:35695725-35696156	N_Shelf	5'UTR	0.780788	0.0480385	FKBP5
cg17397592	chr2	237416338	chr2:237416090-237416382	Island	TSS1500	0.825769	0.0480433	IQCA1
cg08285943	chr3	196377893		OpenSea	5'UTR	0.808641	0.0486407	NRROS
cg15736847	chr3	113473496		OpenSea	5'UTR	0.709231	0.0497117	ATP6V1A

## Sheet: DMGs_t5VSt0
row.names	chr	pos	Islands_Name	Relation_to_Island	UCSC_RefGene_Group	logFC	P.Value	UCSC_RefGene_Name
cg26342454	chr4	10035262		OpenSea	5'UTR	-1.3132	4.5134e-08	SLC2A9
cg08069247	chr10	115312600		OpenSea	TSS200	-0.836744	2.85039e-07	HABP2
cg06847624	chr5	176827671	chr5:176827081-176827754	Island	TSS200	0.662885	2.31186e-06	PFN3
cg04317399	chr7	27170313	chr7:27169572-27170638	Island	1stExon	0.732769	7.61807e-06	HOXA4
cg15499265	chr9	117157330	chr9:117160139-117161064	N_Shelf	TSS1500	0.953716	1.14205e-05	AKNA
cg06753439	chr6	33245488	chr6:33244677-33245554	Island	1stExon	1.19925	1.36738e-05	B3GALT4
cg13221624	chr22	47134912		OpenSea	TSS1500	0.628454	1.55016e-05	CERK
cg15105359	chr7	47576957	chr7:47576519-47577210	Island	5'UTR	1.24518	1.68123e-05	TNS3
cg17200702	chr11	31013924		OpenSea	5'UTR	-0.672627	1.70545e-05	DCDC5
cg09863659	chr20	30328246	chr20:30326913-30327430	S_Shore	5'UTR	-0.676086	1.84843e-05	TPX2
cg23063647	chr4	206339	chr4:206377-206892	N_Shore	TSS200	0.885626	4.38841e-05	ZNF876P
cg07168556	chr17	48912483		OpenSea	TSS200	0.592672	4.64889e-05	WFIKKN2
cg07252010	chr4	89146395		OpenSea	5'UTR	0.853656	4.87024e-05	ABCG2
cg25242306	chr13	74667131		OpenSea	5'UTR	0.96981	6.53377e-05	KLF12
cg16970926	chr12	29381810		OpenSea	5'UTR	0.670601	7.4241e-05	FAR2
cg06523556	chr8	42623786		OpenSea	TSS200	-0.957515	7.88865e-05	CHRNA6
cg27394566	chr14	105391635		OpenSea	5'UTR	0.698094	8.87102e-05	PLD4
cg08124030	chr3	149095283		OpenSea	1stExon	-0.688345	9.22398e-05	TM4SF1
cg18694169	chr6	28227079	chr6:28226979-28227483	Island	TSS200	0.912456	9.46869e-05	NKAPL
cg10276818	chr6	31671292	chr6:31670594-31671274	S_Shore	TSS1500	-0.672134	0.000107899	BAT5
cg16983486	chr11	8854244		OpenSea	5'UTR	-0.60068	0.000121128	ST5
cg25602176	chr21	16421119		OpenSea	5'UTR	0.694363	0.000132624	NRIP1
cg09701700	chr10	104194843	chr10:104191984-104192527	S_Shelf	TSS1500	-0.587742	0.000139451	MIR146B
cg22872396	chr2	167222673		OpenSea	5'UTR	-0.679053	0.000176536	SCN9A
cg04907244	chr7	22894795	chr7:22893794-22894577	S_Shore	TSS1500	-0.916324	0.000180744	SNORD93
cg25582220	chr6	30130914		OpenSea	TSS200	-1.01365	0.000189572	TRIM15
cg02879453	chr16	50321818		OpenSea	TSS200	0.993622	0.000198312	ADCY7
cg08818610	chr6	24910720	chr6:24910626-24911285	Island	5'UTR	0.85619	0.000198504	FAM65B
cg25594549	chr19	16740308	chr19:16738315-16739679	S_Shore	TSS1500	-0.755924	0.000200885	MED26
cg16819604	chr20	47836038	chr20:47835783-47836067	Island	1stExon	-0.617718	0.000201466	DDX27
cg13213009	chr8	74903761		OpenSea	1stExon	-0.585938	0.000265255	LY96
cg03218374	chr20	896981		OpenSea	TSS200	-0.714783	0.000286338	ANGPT4
cg07839457	chr16	57023022	chr16:57023190-57023768	N_Shore	TSS1500	-1.12618	0.00028982	NLRC5
cg04969921	chr2	224810714	chr2:224808923-224810219	S_Shore	TSS1500	0.634056	0.00030765	WDFY1
cg15718222	chr1	6483926	chr1:6484503-6485327	N_Shore	TSS1500	-0.599669	0.00030776	ESPN
cg01751802	chr19	11309639	chr19:11307495-11308276	S_Shore	TSS1500	0.679933	0.000315248	KANK2
cg00533891	chr10	80919242		OpenSea	5'UTR	0.954783	0.00032418	ZMIZ1
cg26204079	chr2	234262348		OpenSea	TSS1500	0.583781	0.000356887	DGKD
cg05854894	chr18	9475337	chr18:9474804-9475978	Island	TSS200	-0.596486	0.000359389	RALBP1
cg25023437	chr11	71935669	chr11:71934247-71936321	Island	TSS1500	-0.656121	0.000362918	INPPL1
cg13379236	chr4	110833808		OpenSea	TSS1500	0.680424	0.000364426	EGF
cg21144158	chr11	65211084		OpenSea	TSS1500	-0.754214	0.000385135	MIR612
cg02933413	chr3	155420144		OpenSea	5'UTR	-0.597723	0.000411048	PLCH1
cg21777154	chr1	184396304		OpenSea	5'UTR	0.668459	0.000460541	C1orf21
cg20801491	chr5	76248520	chr5:76249435-76250528	N_Shore	TSS200	0.609309	0.000486886	CRHBP
cg02202721	chr1	156865043	chr1:156863415-156863711	S_Shore	5'UTR	0.581794	0.000550691	PEAR1
cg02610360	chr11	120197521	chr11:120195805-120196372	S_Shore	5'UTR	0.796452	0.000551472	TMEM136
cg11145648	chr3	196290300		OpenSea	5'UTR	0.822132	0.000563881	WDR53
cg18302606	chr19	39904402	chr19:39903036-39904490	Island	5'UTR	-0.690405	0.000621246	PLEKHG2
cg07572451	chr3	160168238	chr3:160167184-160168200	S_Shore	TSS1500	0.641169	0.000628249	TRIM59
cg04648309	chr6	151701556		OpenSea	5'UTR	-0.643509	0.000644741	ZBTB2
cg23648810	chr10	30337992		OpenSea	5'UTR	-0.854613	0.000647352	KIAA1462
cg25552843	chr10	106088702		OpenSea	5'UTR	0.642624	0.000689637	ITPRIP
cg20780721	chr11	69519237	chr11:69517840-69519929	Island	TSS200	-0.595737	0.000722302	FGF19
cg15556672	chr5	68513082	chr5:68513514-68514200	N_Shore	TSS1500	-0.606534	0.000757379	MRPS36
cg23417306	chr2	180868811	chr2:180871627-180871874	N_Shelf	5'UTR	-0.7268	0.000776919	CWC22
cg20103692	chr6	29454672		OpenSea	1stExon	0.794541	0.000794429	MAS1L
cg03300353	chr1	160121063		OpenSea	TSS1500	0.587337	0.000814773	ATP1A4
cg05818394	chr13	31041124		OpenSea	TSS1500	-0.671706	0.00082784	HMGB1
cg11303839	chr7	75405967		OpenSea	5'UTR	-0.999202	0.000859502	CCL26
cg10257870	chr5	78985484		OpenSea	TSS200	0.607168	0.000891472	CMYA5
cg07732037	chr12	123707827		OpenSea	TSS1500	1.08443	0.000917783	MPHOSPH9
cg15396830	chr4	90224479		OpenSea	5'UTR	-1.06187	0.000987231	GPRIN3
cg25970929	chr21	26933520	chr21:26934423-26934805	N_Shore	TSS1500	-0.692909	0.000996662	MIR155HG
cg22210652	chr1	214159589	chr1:214161197-214161415	N_Shore	TSS200	0.64042	0.00100177	PROX1-AS1
cg24564187	chr11	129688995	chr11:129685737-129686211	S_Shelf	5'UTR	-0.675355	0.0010512	TMEM45B
cg10946599	chr22	36761228		OpenSea	5'UTR	0.866892	0.0010548	MYH9
cg17445145	chr4	330290	chr4:330162-332068	Island	TSS1500	0.818484	0.00107739	ZNF141
cg08578141	chr16	58768265	chr16:58767447-58768328	Island	TSS200	-0.591101	0.00118513	GOT2
cg06281795	chr8	91095114		OpenSea	TSS200	-0.670177	0.00124129	CALB1
cg05332652	chr21	44783125	chr21:44782248-44782601	S_Shore	TSS1500	-0.737199	0.00129875	TCONS_00029157
cg11320084	chr1	185014181	chr1:185014369-185015220	N_Shore	TSS1500	0.626533	0.00130147	RNF2
cg02520639	chr8	82021210	chr8:82023855-82024483	N_Shelf	5'UTR	-1.05083	0.00134986	PAG1
cg10095938	chr10	126138615	chr10:126135809-126138896	Island	TSS200	-0.600084	0.00137611	NKX1-2
cg27131142	chr2	65295139		OpenSea	5'UTR	0.659701	0.00138419	CEP68
cg02415057	chr12	75784884	chr12:75784799-75785241	Island	TSS200	-0.67014	0.00144598	GLIPR1L2
cg23105515	chr2	143903655		OpenSea	5'UTR	0.623851	0.0014931	ARHGAP15
cg23274264	chr3	108321497		OpenSea	5'UTR	0.778926	0.0015046	DZIP3
cg26680502	chr20	37433765	chr20:37434206-37435592	N_Shore	TSS1500	0.876478	0.0015432	PPP1R16B
cg17013132	chr1	145548915		OpenSea	TSS1500	-0.617201	0.00155237	ANKRD35
cg04244985	chr19	55043845		OpenSea	TSS200	-0.668079	0.00158411	KIR3DX1
cg08960443	chr9	140066947	chr9:140068792-140069082	N_Shore	TSS1500	-0.768165	0.00179934	TMEM210
cg06186155	chr17	46648582		OpenSea	5'UTR	0.734756	0.0018157	HOXB3
cg03301582	chr7	95026095	chr7:95025559-95026122	Island	TSS1500	0.80572	0.00197715	PON3
cg03768916	chr10	49813307	chr10:49812852-49813352	Island	TSS200	0.758666	0.00198083	ARHGAP22
cg05311629	chr9	35619332	chr9:35616980-35617324	S_Shelf	TSS1500	-0.604708	0.00198277	CD72
cg10670310	chr12	113494422	chr12:113494389-113495534	Island	TSS1500	0.678117	0.00204457	DTX1
cg12378834	chr5	134646487		OpenSea	5'UTR	-1.15886	0.00225675	C5orf66
cg13646880	chr2	102685846		OpenSea	TSS1500	0.844389	0.0023771	IL1R1
cg08191854	chr21	45773294		OpenSea	TSS200	-0.594498	0.00239265	TRPM2
cg03272225	chr19	17957106	chr19:17958490-17958808	N_Shore	5'UTR	1.39624	0.00243106	JAK3
cg14923289	chr6	52535675	chr6:52535714-52535988	N_Shore	TSS1500	0.607279	0.00256719	TMEM14A
cg02927042	chr1	21476669		OpenSea	5'UTR	0.596921	0.00261104	EIF4G3
cg09783609	chr11	36322367		OpenSea	5'UTR	0.614198	0.00276515	PRR5L
cg12681972	chr6	26225299	chr6:26225386-26225790	N_Shore	TSS200	0.611836	0.00302532	HIST1H3E
cg07651914	chr7	100881986		OpenSea	TSS1500	0.619479	0.00305007	CLDN15
cg04707327	chr14	50159532	chr14:50159667-50160424	N_Shore	TSS1500	0.789017	0.00311051	KLHDC1
cg10552523	chr11	313478	chr11:315739-316539	N_Shelf	TSS1500	-0.834643	0.00314508	IFITM1
cg03385262	chr4	128890086	chr4:128886004-128886971	S_Shelf	5'UTR	-0.631008	0.00327199	C4orf29
cg15974642	chr10	91137622		OpenSea	TSS200	-0.925959	0.00331258	IFIT1L
cg00328720	chr8	28562890	chr8:28558588-28559960	S_Shelf	5'UTR	0.724666	0.00337852	EXTL3
cg22348752	chr1	32666112	chr1:32666231-32666460	N_Shore	TSS200	-0.624525	0.00345094	CCDC28B
cg01102477	chr2	97524719	chr2:97523356-97524186	S_Shore	TSS1500	0.587338	0.003698	ANKRD39
cg17866378	chr16	84538412	chr16:84538884-84539115	N_Shore	TSS200	-0.591746	0.0037195	TLDC1
cg04425624	chr6	31543565		OpenSea	1stExon	0.586924	0.00401407	TNF
cg14387854	chr2	182321282	chr2:182321761-182323029	N_Shore	TSS1500	-0.787467	0.00408897	ITGA4
cg10498365	chr12	62523235		OpenSea	5'UTR	0.743016	0.00421224	FAM19A2
cg14059744	chr10	103800656		OpenSea	5'UTR	0.63381	0.00422225	C10orf76
cg14324502	chr9	88898587	chr9:88896741-88897721	S_Shore	TSS1500	0.698338	0.00422332	ISCA1
cg17079738	chr3	187882141		OpenSea	5'UTR	0.709975	0.00431476	LPP
cg04332373	chr4	15779642	chr4:15779998-15780729	N_Shore	TSS1500	-0.672028	0.00443512	CD38
cg11190156	chr6	26104118	chr6:26104184-26104502	N_Shore	TSS200	-0.583957	0.00449553	HIST1H4C
cg01095518	chr6	655849	chr6:656409-657155	N_Shore	5'UTR	-0.770429	0.00475102	EXOC2
cg06745519	chr6	28911464		OpenSea	TSS200	-0.622099	0.00478806	LINC01556
cg22516649	chr8	97718934		OpenSea	5'UTR	-0.663225	0.00508698	CPQ
cg02759110	chr4	141489859	chr4:141489962-141490378	N_Shore	1stExon	0.638554	0.00515629	UCP1
cg27173245	chr1	2457999	chr1:2457241-2458259	Island	1stExon	-0.610411	0.00515954	PANK4
cg22336648	chr3	18480706		OpenSea	TSS1500	0.585058	0.00519933	SATB1
cg08269714	chr9	130541778		OpenSea	TSS1500	-0.700987	0.00536825	SH2D3C
cg04765078	chr22	23165064		OpenSea	TSS1500	-0.707546	0.00560432	MIR650
cg07265924	chr8	61880470		OpenSea	TSS200	-0.645822	0.00580241	LOC100130298
cg24433685	chr3	132151724		OpenSea	5'UTR	0.717844	0.00602863	DNAJC13
cg24707051	chr12	49393681	chr12:49390617-49392441	S_Shore	TSS1500	-0.587067	0.00607498	DDN
cg04888241	chr4	3768458	chr4:3767072-3769789	Island	1stExon	0.750805	0.00607605	ADRA2C
cg12424785	chr2	154728133	chr2:154727906-154728271	Island	TSS1500	0.727191	0.00609769	GALNT13
cg25925764	chr3	46924050	chr3:46923265-46925182	Island	5'UTR	-0.620243	0.00668128	PTH1R
cg17798901	chr3	100236708		OpenSea	5'UTR	-0.666272	0.00670717	TMEM45A
cg04927537	chr17	76976091		OpenSea	TSS200	-0.671706	0.00686594	LGALS3BP
cg11351475	chr10	75545401	chr10:75545264-75546124	Island	TSS1500	-0.59615	0.00698705	KIAA0913
cg00686598	chr14	53173677	chr14:53173752-53174112	N_Shore	TSS1500	-0.65551	0.0071052	PSMC6
cg23097509	chr1	21113554	chr1:21112708-21114121	Island	TSS1500	0.63096	0.00711926	HP1BP3
cg27648020	chr8	124408845	chr8:124408092-124409038	Island	TSS200	-0.657428	0.00726191	ATAD2
cg19300568	chr4	2060112	chr4:2059928-2063181	Island	TSS1500	0.614484	0.00729621	NAT8L
cg27167000	chr1	228700938		OpenSea	TSS1500	0.61231	0.00791947	BTNL10
cg22888484	chr20	37075185	chr20:37075227-37075854	N_Shore	TSS200	0.739119	0.00813055	SNHG11
cg21046355	chr19	52772717	chr19:52772706-52773257	Island	TSS200	-0.630907	0.00824631	ZNF766
cg23604266	chr2	7101021		OpenSea	5'UTR	0.75356	0.008277	RNF144A
cg22912359	chr17	38574272	chr17:38573716-38574243	S_Shore	TSS200	-0.580448	0.00881703	TOP2A
cg11095404	chr13	41837767		OpenSea	TSS200	-0.593228	0.00888323	MTRF1
cg16636767	chr11	13694647	chr11:13689588-13690724	S_Shelf	5'UTR	0.606659	0.00908689	FAR1
cg08553467	chr3	128292922		OpenSea	5'UTR	0.735654	0.00914941	C3orf27
cg18102862	chr6	119030323		OpenSea	5'UTR	-0.714636	0.00937365	CEP85L
cg25499099	chr17	7284662	chr17:7284223-7284687	Island	5'UTR	0.603026	0.00953152	TNK1
cg13468002	chr3	49907468	chr3:49906737-49907482	Island	TSS200	0.65635	0.00969493	CAMKV
cg10961753	chr12	54332530	chr12:54332805-54333731	N_Shore	TSS200	0.88543	0.0100156	HOXC13
cg27053957	chr2	200775873	chr2:200775746-200776548	Island	TSS200	-0.620379	0.0100406	C2orf69
cg03457776	chr12	7055666	chr12:7053149-7053927	S_Shore	TSS200	0.932101	0.0103368	PTPN6
cg07382588	chr15	44750869		OpenSea	5'UTR	0.625023	0.0104815	CTDSPL2
cg23124203	chr17	40398863		OpenSea	5'UTR	0.639575	0.0105163	STAT5B
cg08787832	chr6	34452932		OpenSea	5'UTR	-0.855608	0.0105181	PACSIN1
cg22334880	chr6	30312818	chr6:30312837-30313419	N_Shore	TSS200	0.913936	0.0105299	RPP21
cg16864139	chr2	43864212	chr2:43864322-43864956	N_Shore	TSS1500	-0.590275	0.0105429	PLEKHH2
cg26715529	chr13	108877982		OpenSea	5'UTR	0.674276	0.0106177	ABHD13
cg02123667	chr8	127570702	chr8:127568676-127570873	Island	TSS1500	-0.585084	0.0108801	FAM84B
cg20332517	chr22	38301066	chr22:38301954-38302871	N_Shore	TSS1500	-0.611667	0.0110162	MICALL1
cg02582387	chr1	20879813	chr1:20878894-20880592	Island	1stExon	0.590798	0.0112145	FAM43B
cg26781701	chr19	48247554	chr19:48246632-48247114	S_Shore	TSS1500	0.588135	0.0112545	GLTSCR2
cg13642872	chr15	78527113		OpenSea	TSS1500	-0.707644	0.0112568	ACSBG1
cg05477331	chr11	133716207		OpenSea	TSS1500	-0.8858	0.0112981	SPATA19
cg20869844	chr7	140103726		OpenSea	TSS200	0.627173	0.011368	RAB19
cg15800327	chr10	126417104		OpenSea	5'UTR	-0.741483	0.0116629	FAM53B
cg26157872	chr17	42145037	chr17:42143654-42144096	S_Shore	TSS200	0.612476	0.0121475	LSM12
cg22131234	chr7	54609968	chr7:54609734-54610140	Island	TSS200	1.21569	0.0122011	VSTM2A
cg27342273	chr2	106682003	chr2:106681982-106682403	Island	TSS200	0.828163	0.012343	C2orf40
cg15693729	chr20	40201055		OpenSea	5'UTR	0.593916	0.012401	CHD6
cg23011817	chr6	33422290	chr6:33422046-33422530	Island	TSS200	-0.677105	0.012467	ZBTB9
cg23696712	chr12	53228141		OpenSea	TSS200	-0.58485	0.0125967	KRT79
cg21800232	chr5	79866368	chr5:79864842-79866447	Island	TSS200	0.656238	0.0127746	ANKRD34B
cg24353443	chr3	73674166	chr3:73673230-73674375	Island	TSS200	1.26369	0.0129057	PDZRN3
cg24115827	chr14	70110374		OpenSea	5'UTR	0.75384	0.0131999	SUSD6
cg19461582	chr7	134671987	chr7:134671119-134671750	S_Shore	5'UTR	-0.615002	0.0132194	AGBL3
cg15648896	chr15	39542877		OpenSea	TSS200	0.591294	0.0135874	C15orf54
cg04996251	chr5	52856497	chr5:52856665-52856870	N_Shore	1stExon	-0.665731	0.0138964	NDUFS4
cg25072398	chr5	9438086		OpenSea	5'UTR	0.640979	0.0144616	SEMA5A
cg02802073	chr19	13243586		OpenSea	5'UTR	0.693346	0.0145479	NACC1
cg15839448	chr8	41166530	chr8:41165852-41167140	Island	1stExon	0.743604	0.0147101	SFRP1
cg11018363	chr8	27941436		OpenSea	TSS200	-0.622337	0.0147184	NUGGC
cg06857441	chr13	50141638		OpenSea	5'UTR	0.581721	0.0148271	RCBTB1
cg05470393	chr2	204801413		OpenSea	TSS200	-0.764503	0.0148657	ICOS
cg02235659	chr3	45066580		OpenSea	TSS1500	0.610996	0.0148773	CLEC3B
cg11548971	chr18	56940674	chr18:56939624-56941540	Island	TSS200	0.581203	0.0151611	RAX
cg12718985	chr2	139273777		OpenSea	5'UTR	0.690143	0.0152368	SPOPL
cg14617454	chr1	173640387	chr1:173638662-173639045	S_Shore	TSS1500	-0.659291	0.0161643	ANKRD45
cg00706994	chr11	59190310		OpenSea	1stExon	-0.942834	0.0165868	OR5A2
cg09082617	chr20	49201869		OpenSea	TSS1500	0.862496	0.0169391	MIR645
cg02937282	chr3	42637412		OpenSea	5'UTR	-0.693697	0.0170823	SEC22C
cg09182455	chr12	109116994		OpenSea	5'UTR	0.724727	0.0175577	CORO1C
cg24678928	chr4	169240829	chr4:169239549-169239824	S_Shore	TSS1500	-0.603148	0.0175904	DDX60
cg12449685	chr11	124768950		OpenSea	TSS1500	0.613672	0.0178192	ROBO4
cg22802974	chr11	915377	chr11:910677-911581	S_Shelf	TSS1500	-0.683247	0.0180858	CHID1
cg23898322	chr20	9191844		OpenSea	5'UTR	-0.682918	0.0181075	PLCB4
cg13195895	chr1	147012788		OpenSea	TSS1500	0.642887	0.0183393	BCL9
cg20656868	chr19	3177310	chr19:3178741-3179986	N_Shore	TSS1500	0.930627	0.0184083	S1PR4
cg19868593	chr6	31744816		OpenSea	5'UTR	0.600129	0.0187227	C6orf27
cg25960366	chr9	71764492		OpenSea	5'UTR	0.635227	0.0187621	TJP2
cg04372942	chr17	72426933	chr17:72426783-72428977	Island	TSS1500	0.769109	0.0187761	GPRC5C
cg26227186	chr1	95393138	chr1:95391837-95393116	S_Shore	TSS1500	0.67785	0.0190681	CNN3
cg16770288	chr21	34497409		OpenSea	TSS1500	-0.740599	0.0196396	LOC101928107
cg06601993	chr7	80244500		OpenSea	5'UTR	0.596688	0.0196906	CD36
cg21000072	chr1	3567408	chr1:3566445-3569636	Island	TSS1500	0.905333	0.019711	WDR8
cg02828785	chr12	12846546	chr12:12849067-12849270	N_Shelf	5'UTR	-0.794604	0.0197267	GPR19
cg12880295	chr7	47661289		OpenSea	TSS1500	-0.902223	0.0198701	LINC01447
cg17863551	chr19	43856594		OpenSea	TSS1500	-0.765408	0.0201072	CD177
cg12484489	chr19	38345949	chr19:38345808-38346160	Island	TSS200	0.696232	0.0201704	LOC100631378
cg03031609	chr10	7453871	chr10:7449376-7455339	Island	TSS1500	0.756283	0.0201737	SFMBT2
cg10148801	chr5	126312517		OpenSea	5'UTR	-0.602541	0.0201877	MARCH3
cg19939065	chr3	116163765		OpenSea	1stExon	0.604685	0.020258	LSAMP
cg27496339	chr7	43803803		OpenSea	5'UTR	0.854898	0.0211958	BLVRA
cg26882438	chr3	122399120	chr3:122399655-122400190	N_Shore	TSS1500	-0.591343	0.0213382	PARP14
cg00991520	chr10	98589349	chr10:98591707-98593273	N_Shelf	TSS1500	-0.655288	0.021742	MIR607
cg08403095	chr11	15664034		OpenSea	TSS1500	0.760783	0.0218585	LOC102724957
cg22633597	chr19	6591674	chr19:6590340-6591072	S_Shore	TSS1500	0.588964	0.0223655	CD70
cg05028795	chr19	52872855	chr19:52873084-52873572	N_Shore	TSS1500	0.671591	0.0232599	ZNF880
cg09765245	chr2	101926154	chr2:101924364-101925357	S_Shore	TSS1500	0.743294	0.0237641	RNF149
cg16522223	chr22	43400443		OpenSea	5'UTR	0.602132	0.0239534	PACSIN2
cg06641366	chr1	90097604	chr1:90098230-90099292	N_Shore	TSS1500	-0.630049	0.0240935	LRRC8C
cg09698471	chr5	63257847	chr5:63256548-63257886	Island	TSS1500	0.607683	0.0243466	HTR1A
cg24104567	chr17	40932508	chr17:40932329-40933299	Island	TSS200	0.725013	0.0245984	WNK4
cg24089118	chr14	52734251	chr14:52734207-52735486	Island	TSS200	0.722502	0.0246646	PTGDR
cg00250196	chr2	16836324		OpenSea	5'UTR	-0.915624	0.0246866	FAM49A
cg21597425	chr6	143195947		OpenSea	5'UTR	0.65653	0.0248513	HIVEP2
cg10096215	chr16	68034002		OpenSea	TSS1500	0.875607	0.0249158	DPEP2
cg09496263	chr10	22614872	chr10:22614275-22614934	Island	5'UTR	0.621781	0.0251154	BMI1
cg05031521	chr16	1030561	chr16:1029878-1035327	Island	TSS1500	0.593186	0.0257753	SOX8
cg11758995	chr2	190446738	chr2:190445459-190445983	S_Shore	TSS1500	0.65612	0.0258799	SLC40A1
cg26803289	chr1	182760430	chr1:182758395-182759097	S_Shore	TSS1500	-0.745705	0.0262284	NPL
cg21155609	chr1	32713275	chr1:32713918-32714186	N_Shore	1stExon	-0.594688	0.0264173	FAM167B
cg00987379	chr8	28244386	chr8:28243684-28244283	S_Shore	TSS1500	0.593143	0.0266092	ZNF395
cg13504993	chr10	134122291	chr10:134120447-134122422	Island	TSS1500	0.837945	0.0270776	STK32C
cg09451188	chr13	45989144	chr13:45991974-45992591	N_Shelf	5'UTR	0.70872	0.0285592	SLC25A30
cg26650816	chr1	41129371	chr1:41131111-41131378	N_Shore	5'UTR	-0.623768	0.0287531	RIMS3
cg12186410	chr8	21882104	chr8:21882245-21882883	N_Shore	TSS1500	0.690831	0.0289096	NPM2
cg07836815	chr17	61778515	chr17:61776890-61778733	Island	TSS1500	0.58203	0.0297678	LIMD2
cg16677144	chr1	1790217		OpenSea	5'UTR	0.748862	0.0300573	GNB1
cg11898695	chr6	42883504	chr6:42879279-42879623	S_Shelf	TSS1500	-0.592803	0.0300799	PTCRA
cg10803218	chr5	177544994	chr5:177540207-177541234	S_Shelf	5'UTR	-0.598548	0.0302131	N4BP3
cg14730445	chr12	101603581	chr12:101603387-101603933	Island	1stExon	0.68231	0.0303437	SLC5A8
cg00646761	chr5	148960425	chr5:148960797-148961203	N_Shore	TSS1500	-0.70056	0.0307575	ARHGEF37
cg19192120	chr11	67070517	chr11:67070807-67071801	N_Shore	TSS1500	0.590999	0.0308979	SSH3
cg23434428	chr10	6557129		OpenSea	5'UTR	0.667525	0.0315221	PRKCQ
cg24352618	chr1	36273317	chr1:36273499-36274461	N_Shore	TSS1500	0.652263	0.0315788	EIF2C4
cg05383947	chr19	22469242	chr19:22469367-22469687	N_Shore	TSS200	0.593056	0.0322905	ZNF729
cg05046020	chr1	158148523	chr1:158147433-158147854	S_Shore	TSS1500	0.58178	0.0341152	CD1D
cg14806614	chr18	3008771	chr18:3012547-3013173	N_Shelf	5'UTR	1.17658	0.0343921	LPIN2
cg22012079	chr1	79091177		OpenSea	5'UTR	-0.612689	0.0349744	IFI44L
cg01315054	chr22	39869399		OpenSea	5'UTR	-0.601384	0.0350788	MGAT3
cg03964958	chr2	176964720	chr2:176964062-176965509	Island	1stExon	0.81269	0.0352488	HOXD12
cg00049664	chr16	66613334	chr16:66612749-66613412	Island	TSS200	0.763115	0.0353984	CMTM2
cg08374619	chr17	78008622	chr17:78009076-78011084	N_Shore	5'UTR	0.67483	0.0358134	TBC1D16
cg20127859	chr8	144656271	chr8:144659745-144660635	N_Shelf	TSS1500	1.07105	0.0363664	C8orf73
cg05350607	chr1	151777000		OpenSea	5'UTR	-0.785154	0.0366074	LINGO4
cg07012823	chr6	155777070		OpenSea	TSS200	-0.756279	0.0369056	NOX3
cg01227537	chr3	147127012	chr3:147126988-147128999	Island	TSS200	0.820743	0.037885	ZIC1
cg12273505	chr10	35534954		OpenSea	TSS1500	-0.585847	0.0381226	CCNY
cg00940546	chr8	81785255	chr8:81785425-81786038	N_Shore	5'UTR	0.672979	0.0381605	ZNF704
cg02230244	chr12	7024319	chr12:7023261-7024089	S_Shore	5'UTR	0.646845	0.0382634	ENO2
cg04264075	chr19	51876470		OpenSea	TSS1500	-0.621442	0.0386145	NKG7
cg22620221	chr7	153584416	chr7:153583317-153585666	Island	TSS200	1.14445	0.0390787	DPP6
cg27169129	chr1	206223453	chr1:206223537-206224028	N_Shore	TSS1500	0.58986	0.0391124	AVPR1B
cg23281154	chr6	72130547	chr6:72129508-72130756	Island	TSS200	0.71061	0.0392174	C6orf155
cg20504084	chr8	58929200		OpenSea	5'UTR	0.583202	0.0393439	FAM110B
cg20340302	chr20	55841149	chr20:55840216-55841794	Island	1stExon	0.77274	0.0396917	BMP7
cg18236421	chr1	21836133	chr1:21835548-21836344	Island	5'UTR	0.659881	0.0399273	ALPL
cg13388983	chr11	66824140	chr11:66824118-66824621	Island	TSS200	0.699572	0.0399798	RHOD
cg06268694	chr22	46932642	chr22:46929317-46934861	Island	1stExon	0.754969	0.0404588	CELSR1
cg07728579	chr15	83475013	chr15:83478366-83479273	N_Shelf	TSS1500	-0.805325	0.041234	FSD2
cg17078070	chr19	51220783	chr19:51220054-51220298	S_Shore	TSS1500	-0.629999	0.041407	SHANK1
cg03802185	chr7	101927846	chr7:101929503-101931089	N_Shore	TSS1500	0.678328	0.0416926	SH2B2
cg09939625	chr7	98983294		OpenSea	5'UTR	0.775646	0.0421132	ARPC1B
cg22338127	chr1	209979572	chr1:209979316-209979666	Island	TSS200	0.637724	0.0423577	IRF6
cg03744763	chr7	27184737	chr7:27182613-27185562	Island	TSS1500	0.589389	0.04293	HOXA5
cg08529481	chr1	36832173		OpenSea	5'UTR	0.741173	0.0436171	STK40
cg10356204	chr19	2255744	chr19:2250560-2253959	S_Shore	TSS1500	-0.648439	0.0438495	JSRP1
cg15563974	chr19	38864256	chr19:38865263-38865733	N_Shore	TSS1500	0.94903	0.0439086	PSMD8
cg10599156	chr3	141145231		OpenSea	5'UTR	0.629912	0.04434	ZBTB38
cg24004665	chr10	52176755	chr10:52177724-52178182	N_Shore	5'UTR	-0.67843	0.0444513	SGMS1
cg09577144	chr17	76573499		OpenSea	TSS200	-0.606873	0.0445569	DNAH17
cg16654610	chr4	471390	chr4:467471-467839	S_Shelf	5'UTR	-0.690728	0.0445651	ZNF721
cg20677901	chr1	3568210	chr1:3566445-3569636	Island	TSS1500	0.764812	0.0446805	TP73
cg27192620	chr1	32169785	chr1:32169537-32169869	Island	TSS200	0.884292	0.0450151	COL16A1
cg11061136	chr5	175969423	chr5:175969749-175971053	N_Shore	TSS200	0.616369	0.0474742	CDHR2
cg13867963	chr8	35092878	chr8:35092679-35093559	Island	TSS200	0.881652	0.0475804	UNC5D
cg02991338	chr14	29236017	chr14:29236835-29237832	N_Shore	TSS1500	0.849318	0.0482815	FOXG1
