# Supplementary material for: DNA methylation of hematopoietic stem/progenitor cells from donor peripheral blood to patient bone marrow: implications for allogeneic hematopoietic stem cell transplantation
Source: Clin Exp Med. 2023 Apr 7;23(8):4493–510. doi: 10.1007/s10238-023-01053-w (PMC10725404; doi:10.1007/s10238-023-01053-w)
Supplement: Supplementary file 7 — Supplementary file7 (XLSX 160 KB) [file 10238_2023_1053_MOESM7_ESM.xlsx]

## Sheet: Foglio1
Supplementary Table S5: median of b-value at different time points
row.names	X1	X2	X3	X4	X5	X6
Group.1	T0	T1	T2	T3	T4	T5
cg01296603	0.5784190	0.8231881	0.8039930	0.7591536	0.7960762	0.7767841
cg06753439	0.1322517	0.4518206	0.3226439	0.2696086	0.2846075	0.2816455
cg04018738	0.6968483	0.8576967	0.8582945	0.8299798	0.8580370	0.8083416
cg08620426	0.3045556	0.5862660	0.5396959	0.3817876	0.4465890	0.4359529
cg14002778	0.3945694	0.6328200	0.5722206	0.5101428	0.5445148	0.4968403
cg27340201	0.4326511	0.7249473	0.7340992	0.6831940	0.6686974	0.5949052
cg02980249	0.4491237	0.7169636	0.6960789	0.6471350	0.6796954	0.6193920
cg00660433	0.4861131	0.6881623	0.6531403	0.6120240	0.6359003	0.5699403
cg24771152	0.8028113	0.9284524	0.9435103	0.9161067	0.9237610	0.8928588
cg24049493	0.4001667	0.6433812	0.5533619	0.3456215	0.3638003	0.2575811
cg03463411	0.4323746	0.6488623	0.6844054	0.5780988	0.5732986	0.5514832
cg27232629	0.5791077	0.7732081	0.7477261	0.7448154	0.7528324	0.6939974
cg23516002	0.1641351	0.3081123	0.3024794	0.2532316	0.2591073	0.2417565
cg17416730	0.1516244	0.2938295	0.2148834	0.2238251	0.2252681	0.2238145
cg08173263	0.3718526	0.6343431	0.6110235	0.6457691	0.6536617	0.6356149
cg02485044	0.5853565	0.8151892	0.8618801	0.8388441	0.8143687	0.7845346
cg25671507	0.5969861	0.7986458	0.7428467	0.6962034	0.7550830	0.7204541
cg09720404	0.5561250	0.3223310	0.3511834	0.4171799	0.4122746	0.4328113
cg09856696	0.5779961	0.7506766	0.7526022	0.6826800	0.7128954	0.6760826
cg12018852	0.3999970	0.6441402	0.5861319	0.5051213	0.5411909	0.5181094
cg09022230	0.6022513	0.8162947	0.8467280	0.7744024	0.8043179	0.7614645
cg15251748	0.4678005	0.3057255	0.2746710	0.3144582	0.2876383	0.2953672
cg19445880	0.4557259	0.6301269	0.5858597	0.5625868	0.5759952	0.5203581
cg21990144	0.3300908	0.5398521	0.4261678	0.4244199	0.4462288	0.4069682
cg04399598	0.2879002	0.4719075	0.4888719	0.4168725	0.4269222	0.3771406
cg07207669	0.5585313	0.7155383	0.6961953	0.6604060	0.6488572	0.5611432
cg12375870	0.4325592	0.6348531	0.6229435	0.5636543	0.5771623	0.5440688
cg03108070	0.1243933	0.4876290	0.3827262	0.3341867	0.3116064	0.2895126
cg19145240	0.6331178	0.8125478	0.7747703	0.7799259	0.7937301	0.7691080
cg02597894	0.5137883	0.7361505	0.7161545	0.6798311	0.7237993	0.6799259
cg10119082	0.1893419	0.4815328	0.4423654	0.3993629	0.4001560	0.4091380
cg02202721	0.3748050	0.5725365	0.5476708	0.5110183	0.4687978	0.4634848
cg05164926	0.4105072	0.6975347	0.6492817	0.6170999	0.5581960	0.5161517
cg18650367	0.2969226	0.1779736	0.1650495	0.1376745	0.1889275	0.1560263
cg06601098	0.4822838	0.2500984	0.2050455	0.2204651	0.3037406	0.2684627
cg20402477	0.4423517	0.2042759	0.1804704	0.2647656	0.2623353	0.2799959
cg19858882	0.4968337	0.6959081	0.6422932	0.6309776	0.6413585	0.6017004
cg16271200	0.2497134	0.4906474	0.3553296	0.3489010	0.3517985	0.3784889
cg24572003	0.27137937	0.11957290	0.08715322	0.17631720	0.12474751	0.13977744
cg03877706	0.7693721	0.4778501	0.4902586	0.4660815	0.4683948	0.4366852
cg02016405	0.4538743	0.2888318	0.3249736	0.3384790	0.3540762	0.3784237
cg05273639	0.2684357	0.5249905	0.3978622	0.3575808	0.4079763	0.3511907
cg26269677	0.5034806	0.7415543	0.7507093	0.6654312	0.6487168	0.6398743
cg07732037	0.4357076	0.7770338	0.6888159	0.5930874	0.6774903	0.6228970
cg14792781	0.4333957	0.2600450	0.2526772	0.2822287	0.3226551	0.2992997
cg07545526	0.3440493	0.5543604	0.5054225	0.4869892	0.5015961	0.4623152
cg12418947	0.1212395	0.2523546	0.2023609	0.1524022	0.1692442	0.1332069
cg02985240	0.5357966	0.7713707	0.7017170	0.6481427	0.6813694	0.6613760
cg24873256	0.4449073	0.6357745	0.5884298	0.5448490	0.5621724	0.5226139
cg08203231	0.6562818	0.8148479	0.7752157	0.7413124	0.7569166	0.7449307
cg16046391	0.1691817	0.3176501	0.2889435	0.2350964	0.2542949	0.2566089
cg12557948	0.2338379	0.4678000	0.3766441	0.2648605	0.3259255	0.3181775
cg01356139	0.5525803	0.3504731	0.3431111	0.4418678	0.4134544	0.4401038
cg27403957	0.3150815	0.5340171	0.5077452	0.4609053	0.4903180	0.4435332
cg15596810	0.1898256	0.3893732	0.3580837	0.2284090	0.3031819	0.2633104
cg00528014	0.5420303	0.7676929	0.7767794	0.7681569	0.7665767	0.7088647
cg09410512	0.2846303	0.1481713	0.1568379	0.1585630	0.1895990	0.1734244
cg14634473	0.5476471	0.3586979	0.3635784	0.4012948	0.3885470	0.3836121
cg05227101	0.2040340	0.4617969	0.3914116	0.3654647	0.3700103	0.3263066
cg23661483	0.5810949	0.7822608	0.7767302	0.7474403	0.7624987	0.7038048
cg02023728	0.4388396	0.7027792	0.7482051	0.6880858	0.6585316	0.5995210
cg09874683	0.5384233	0.2743227	0.3087187	0.4519413	0.4309922	0.4375505
cg05715492	0.6346876	0.7838646	0.7525631	0.7209055	0.7416901	0.7424696
cg23117180	0.3963754	0.5901088	0.5865824	0.5922567	0.5772190	0.5354005
cg12641545	0.7472440	0.4275563	0.5185519	0.6045129	0.5414987	0.5681677
cg07069844	0.2564211	0.4274096	0.3689617	0.3504811	0.3295257	0.3287604
cg16993186	0.5019064	0.7210011	0.6975858	0.6452751	0.7063745	0.6328846
cg27242132	0.6021594	0.7671584	0.7921174	0.7160481	0.7514495	0.7139801
cg05701418	0.6571570	0.4614334	0.5237558	0.5120915	0.4541203	0.4781593
cg15499265	0.6165868	0.7942105	0.7830073	0.7692380	0.7891075	0.7500111
cg10587886	0.4866024	0.2626389	0.2535851	0.3012210	0.3080868	0.2829621
cg20774026	0.7780742	0.4666656	0.6113602	0.4783606	0.6176782	0.5699160
cg18523183	0.7129131	0.8588861	0.8560817	0.8577980	0.8431796	0.8281656
cg10036431	0.4760297	0.6879807	0.6805879	0.6017254	0.6305577	0.5956141
cg24489135	0.2096556	0.3606232	0.3246924	0.2430558	0.2968147	0.2533635
cg08632701	0.7865890	0.5820591	0.6023801	0.5828130	0.6457620	0.5893245
cg27567933	0.5235330	0.7116259	0.7082533	0.6891600	0.6886785	0.6513721
cg10931237	0.4682221	0.7077101	0.6801807	0.6282191	0.6090582	0.5873716
cg20217592	0.4561762	0.6742253	0.6295700	0.6416261	0.6532749	0.5793236
cg07677157	0.3335373	0.1740328	0.1817999	0.2375774	0.2173491	0.1804547
cg23523668	0.2516099	0.4205149	0.3647271	0.2721266	0.3261714	0.3188095
cg10380546	0.5592660	0.8014570	0.7968445	0.7596264	0.7432594	0.6804805
cg05753553	0.6902500	0.8287394	0.8000648	0.7966578	0.7919012	0.7485595
cg03337382	0.7287961	0.5571877	0.6231290	0.6884687	0.6816091	0.6971696
cg15822392	0.6214483	0.3640656	0.4007524	0.4814565	0.4919538	0.4962834
cg08829007	0.4574118	0.6728296	0.6602795	0.6100622	0.6305657	0.5919261
cg13595880	0.6472026	0.8114056	0.8370268	0.7997721	0.8128661	0.7706220
cg01641754	0.4422994	0.2591821	0.2445831	0.2710638	0.2798808	0.2633385
cg15687502	0.6676864	0.4924793	0.5487028	0.6030537	0.6065177	0.6356171
cg12798040	0.5960601	0.7868483	0.8064257	0.7718511	0.7739296	0.7429703
cg24277817	0.3887556	0.5711049	0.5546027	0.5981261	0.5640596	0.5557015
cg18930529	0.3817757	0.6327820	0.6018659	0.5616631	0.5400546	0.5334270
cg24331563	0.4949809	0.6850308	0.6925967	0.6893566	0.6795785	0.6158537
cg01906955	0.7373041	0.5387977	0.5665874	0.6240651	0.6436833	0.6707529
cg20503108	0.5568885	0.3715745	0.4142022	0.4229354	0.4597007	0.4616132
cg08336473	0.25856264	0.09210480	0.09591293	0.14916500	0.13135026	0.13916061
cg22878489	0.5186466	0.7365273	0.6988307	0.6477406	0.6394627	0.6664873
cg04248263	0.2720098	0.4425955	0.3857607	0.3427306	0.3666810	0.3259101
cg02676175	0.6375074	0.7928055	0.7794078	0.7914131	0.7975528	0.7692317
cg23462236	0.5868211	0.7894414	0.7824276	0.6817707	0.7358728	0.6961473
cg13702222	0.4939388	0.7519600	0.6968045	0.6418449	0.6628318	0.6480830
cg27018912	0.3068428	0.5064430	0.5512746	0.4234771	0.4263916	0.4238987
cg24387129	0.5080822	0.6921352	0.6640120	0.6563133	0.6513564	0.5829146
cg14984824	0.5400862	0.7138313	0.6437437	0.6484294	0.6640864	0.6181464
cg22761205	0.2898654	0.4726301	0.4505703	0.4292257	0.4247490	0.3972788
cg20477461	0.1710311	0.3400585	0.3171723	0.2977084	0.3128948	0.2466576
cg24531955	0.4104876	0.2247563	0.2009908	0.2936855	0.2699536	0.2511304
cg08055846	0.1651899	0.2964417	0.2586240	0.2144150	0.2208341	0.2027089
cg09409865	0.4947071	0.7197800	0.6876045	0.6189800	0.6306912	0.5985448
cg14513315	0.2270478	0.3696740	0.3264919	0.2846040	0.3191002	0.2802194
cg10710610	0.2819444	0.4457926	0.4475820	0.3298187	0.4344924	0.3429541
cg18064410	0.3669573	0.5656764	0.4757902	0.4581472	0.4960801	0.4184691
cg09781748	0.3159111	0.1391155	0.1065011	0.1697532	0.1765983	0.1601805
cg16396284	0.1699666	0.3704044	0.2446499	0.2706004	0.2485300	0.2602995
cg17603613	0.7500743	0.8657324	0.8833942	0.8761459	0.8728830	0.8553943
cg08745506	0.5594257	0.7625787	0.7683417	0.7113185	0.7376946	0.6688821
cg08244779	0.6528764	0.8091434	0.8188989	0.7952923	0.8023605	0.7726757
cg15920975	0.3606915	0.5701693	0.5305511	0.4259492	0.4721560	0.4469322
cg07509511	0.8240398	0.6477698	0.7372683	0.7630878	0.7677040	0.7916707
cg10411146	0.6714687	0.8108970	0.8266580	0.8248486	0.8282877	0.8062776
cg12912394	0.6994911	0.8575798	0.8497291	0.8448152	0.8356275	0.8353571
cg11809638	0.3792032	0.5729410	0.5230197	0.4704837	0.5129538	0.4672269
cg12902896	0.5047485	0.6733105	0.6709144	0.6539630	0.6519583	0.6158785
cg08869273	0.1514332	0.2977562	0.2823383	0.2505896	0.2302505	0.2263194
cg07722580	0.3122717	0.1399027	0.1067032	0.1503194	0.1575619	0.1603969
cg22123486	0.1133833	0.2380826	0.2462595	0.2317343	0.2175121	0.1810284
cg10694470	0.3229208	0.5197562	0.5608518	0.4308889	0.4342879	0.4404344
cg08342762	0.5649209	0.3234376	0.3362206	0.4404424	0.4235136	0.4361109
cg07660627	0.5850850	0.8005258	0.8142503	0.7553738	0.7581931	0.7389915
cg05560479	0.6819675	0.4503280	0.5503457	0.6238615	0.5944845	0.6160124
cg05609445	0.6926661	0.8217377	0.8165312	0.7971260	0.8133516	0.7888490
cg25010248	0.8112116	0.6332744	0.6950781	0.6593639	0.7503056	0.7091566
cg02638044	0.3824727	0.5592523	0.5411627	0.5547938	0.5144478	0.4872869
cg26221987	0.4550538	0.2195017	0.1915653	0.2645719	0.2912533	0.2843048
cg16156591	0.1988049	0.3924420	0.3323505	0.3116467	0.3033382	0.2738424
cg26189827	0.4452845	0.2394023	0.2621368	0.3530666	0.3593631	0.3401041
cg14619304	0.2434156	0.4021183	0.3415480	0.4047634	0.3977768	0.3489359
cg06909384	0.1592531	0.2901027	0.2724711	0.2533067	0.3183691	0.3110062
cg03286609	0.5504295	0.7324032	0.6876038	0.6753143	0.6422802	0.6480352
cg05148180	0.6597521	0.4642064	0.5041745	0.5467339	0.5507932	0.5815780
cg01860287	0.6260499	0.7981775	0.7670212	0.7011158	0.7442302	0.7110086
cg04454088	0.1408615	0.2858432	0.2513151	0.2007320	0.1988572	0.1805991
cg22402378	0.4549792	0.6596938	0.5688719	0.5514403	0.5708568	0.5299220
cg16761098	0.4872772	0.6908324	0.6454796	0.6579878	0.6131297	0.6120734
cg05547237	0.7529893	0.8613685	0.8740984	0.8666798	0.8662587	0.8495356
cg19222830	0.1901110	0.4434912	0.3818350	0.3505403	0.3506540	0.3245930
cg02779128	0.7378427	0.5918884	0.6451666	0.7104700	0.6999888	0.7001717
cg06307913	0.4024907	0.6561193	0.7043444	0.5858666	0.5886948	0.5585972
cg20507228	0.4300175	0.6992585	0.7400530	0.7411032	0.7025685	0.6696171
cg00263619	0.5954436	0.7939284	0.7987108	0.7577149	0.7769847	0.7235299
cg22902505	0.4977746	0.6945093	0.7501377	0.6407190	0.6729768	0.6345579
cg19943300	0.6804820	0.4819153	0.5582200	0.6511984	0.6447556	0.6530411
cg12640435	0.6557770	0.4335019	0.4584719	0.4586022	0.5105670	0.5016020
cg22045878	0.2102234	0.3877918	0.3568436	0.3382063	0.3390344	0.2920037
cg00218090	0.6866979	0.8313449	0.8377813	0.8025840	0.8148507	0.7741544
cg26709300	0.5946676	0.7550472	0.7468332	0.7249336	0.7319993	0.7084293
cg03843031	0.1407690	0.2494335	0.2412454	0.1860626	0.1921119	0.1779130
cg19269033	0.3819648	0.6200493	0.5377395	0.4970925	0.5258241	0.4877390
cg01073521	0.6078942	0.2881354	0.3383468	0.4607740	0.4839882	0.3930862
cg12825867	0.1769436	0.3058647	0.2838592	0.2395062	0.2938937	0.2235050
cg14169284	0.5364776	0.7184946	0.7438766	0.7409490	0.6904767	0.6463628
cg04756223	0.5061298	0.7255783	0.7656379	0.7116817	0.7021870	0.6291306
cg05059566	0.3128005	0.4984250	0.5553995	0.4484807	0.4573566	0.4360267
cg27372654	0.6352350	0.8015652	0.8212900	0.8105800	0.7826297	0.7641669
cg15393490	0.5996637	0.7989698	0.8447475	0.7848679	0.7762429	0.7468116
cg18954401	0.1833917	0.3528224	0.3860677	0.2919603	0.2599967	0.2647392
cg15509573	0.1721891	0.3026070	0.3123892	0.2702483	0.2752772	0.2494410
cg06688763	0.5463437	0.7455134	0.8097208	0.7630632	0.7742712	0.7230353
cg20966054	0.7168857	0.8435982	0.8685760	0.8363059	0.8483739	0.8255904
cg12100742	0.6321659	0.7972983	0.7621993	0.8090253	0.7691736	0.7426974
cg00591515	0.7036181	0.8379632	0.8448224	0.8347195	0.8367028	0.7996372
cg06388937	0.3557376	0.5516117	0.4917913	0.4276259	0.4456889	0.4493438
cg10493186	0.3935695	0.5735671	0.5615192	0.5082744	0.5267286	0.4877662
cg18973847	0.3129158	0.1641903	0.1194983	0.1572588	0.1649001	0.1671435
cg01802545	0.21371565	0.11048608	0.09106850	0.10143053	0.11019363	0.09704536
cg26202327	0.5885021	0.3654841	0.4081480	0.4954790	0.4689687	0.4771425
cg02999748	0.1222573	0.2683467	0.2291893	0.1878541	0.1907674	0.1734818
cg26804891	0.5801970	0.7362424	0.7469906	0.7209174	0.7392875	0.6997216
cg10946599	0.1240828	0.2836440	0.2502154	0.2066112	0.2262982	0.2037602
cg21288889	0.5874869	0.7424913	0.7303170	0.6854879	0.6943984	0.6665551
cg08712824	0.1327544	0.2625199	0.2216048	0.1704524	0.1835684	0.1851896
cg19924540	0.1003710	0.2122708	0.2114467	0.1720746	0.1566986	0.1525284
cg04594619	0.4546599	0.6922017	0.6592318	0.6609697	0.6378388	0.5896723
cg20996351	0.1915248	0.3939852	0.4782866	0.4486358	0.4441663	0.4576038
cg14482991	0.7323917	0.8519294	0.8481297	0.8462981	0.8540238	0.8277502
cg26299084	0.3211622	0.5125214	0.5589768	0.4356561	0.4240494	0.4246267
cg13915063	0.5908529	0.3657970	0.4286287	0.2613313	0.4317658	0.4031290
cg08343240	0.7011725	0.4146097	0.4023168	0.5351805	0.5449816	0.5438050
cg19016428	0.2468477	0.4888523	0.4494664	0.3925648	0.3861292	0.3754859
cg21185661	0.3928294	0.5815179	0.5085688	0.5112027	0.5366723	0.4881242
cg00320216	0.7352787	0.8493488	0.7866926	0.7757417	0.7985490	0.8077152
cg18929835	0.4043919	0.5827551	0.5588062	0.4792830	0.5072153	0.4800415
cg24247537	0.4106232	0.6570285	0.6340992	0.6258114	0.6319879	0.5704425
cg08012149	0.5135252	0.7572504	0.8002888	0.7032167	0.7012165	0.6646678
cg19241689	0.1129424	0.3504313	0.2021659	0.2050278	0.2082520	0.1983841
cg13690357	0.7580533	0.6021446	0.6239163	0.6915662	0.6278658	0.7004782
cg20857694	0.8043270	0.5411815	0.6659661	0.5594317	0.6769694	0.6279695
cg16335583	0.2940661	0.4772078	0.3638283	0.3391941	0.3663428	0.3776698
cg03772567	0.4429311	0.6354973	0.6167947	0.5990434	0.5854579	0.5632128
cg12810503	0.1498366	0.3825543	0.3176532	0.2285389	0.2524761	0.2592902
cg12229841	0.3487997	0.5251950	0.4785640	0.4050812	0.4246490	0.4164856
cg18764943	0.5978013	0.7437210	0.7046940	0.6501881	0.6819089	0.6585218
cg06116549	0.6372548	0.7810751	0.7947166	0.7898332	0.7825771	0.7401876
cg01892452	0.3154176	0.5131906	0.4902661	0.4971636	0.4780511	0.4431801
cg18561464	0.3353450	0.6015736	0.5307666	0.4344566	0.5297806	0.4458631
cg26077811	0.5927180	0.3239503	0.3424408	0.3658205	0.4058534	0.4593717
cg19639331	0.4006553	0.5839483	0.5879727	0.5947980	0.5715435	0.4984523
cg22413912	0.6503021	0.4658610	0.5090922	0.5174472	0.5434216	0.5541477
cg06457011	0.3611858	0.6267720	0.4913065	0.4437736	0.5111718	0.4757881
cg08666638	0.3565231	0.2222073	0.2502768	0.3156770	0.2978826	0.2997473
cg20331390	0.6137357	0.4064325	0.4794888	0.5706559	0.5714931	0.6057793
cg13316433	0.3953025	0.2376582	0.2334256	0.2822507	0.3391054	0.2937321
cg13621184	0.2529123	0.4401599	0.3902556	0.3551044	0.3208908	0.3246644
cg01706940	0.3014229	0.4710433	0.4724751	0.4202017	0.4508320	0.4115080
cg09010370	0.1951084	0.3297197	0.2795231	0.2573565	0.2916055	0.2499978
cg05406358	0.1934692	0.3241201	0.2899772	0.2247551	0.2558664	0.2484527
cg22328837	0.3903631	0.6479703	0.6034334	0.5745411	0.5919821	0.5335462
cg03982355	0.1308632	0.2839673	0.2391629	0.1371754	0.1806713	0.1385950
cg03116541	0.4094491	0.6427244	0.6579149	0.5943741	0.5968403	0.5104138
cg01193555	0.3889002	0.5775605	0.5642063	0.5639272	0.5256176	0.5073982
cg20114199	0.2876478	0.5262630	0.4978695	0.5114248	0.5339457	0.4189015
cg11268834	0.2570052	0.5293368	0.4985266	0.4303430	0.4296853	0.3947624
cg08074663	0.5716734	0.3701146	0.3525811	0.4676255	0.4336143	0.4321467
cg22494725	0.5363812	0.7074317	0.7070887	0.7142706	0.7005980	0.6651330
cg20751430	0.1788561	0.4323693	0.3711281	0.2461523	0.3557811	0.2790395
cg19564893	0.6203198	0.3294358	0.4086235	0.5510974	0.5159392	0.5183114
cg08842287	0.6171370	0.7784328	0.8026093	0.7824777	0.7734177	0.7658121
cg14918289	0.3862923	0.5661782	0.5931543	0.5931623	0.6217430	0.5669438
cg20977229	0.6933855	0.4593389	0.4575422	0.4527286	0.5030232	0.4873601
cg25830869	0.3198997	0.6349044	0.5389617	0.5205677	0.5574396	0.4786343
cg15584686	0.6570691	0.4497789	0.5028686	0.5761113	0.5752705	0.6168258
cg06487943	0.4556139	0.2385960	0.1370957	0.2296588	0.2612483	0.2626301
cg25042436	0.3821214	0.5775097	0.5404434	0.4842716	0.4947875	0.4647798
cg09225861	0.5797984	0.7833684	0.8170174	0.7579254	0.7752090	0.7710914
cg08281312	0.1819361	0.3856452	0.3546503	0.2722807	0.3152733	0.2956775
cg03354554	0.3229094	0.1475573	0.1612122	0.1849763	0.2311647	0.2195094
cg04596187	0.4796521	0.6899913	0.6917776	0.6701951	0.6381313	0.6134954
cg04263436	0.1429733	0.2876989	0.1989988	0.1791338	0.1774505	0.1891995
cg14088282	0.6032846	0.3191657	0.4019105	0.3708615	0.4684499	0.4511390
cg16079309	0.2858594	0.1265427	0.1158289	0.1741148	0.1362397	0.1306943
cg02950536	0.6089231	0.7717389	0.7840570	0.7569553	0.7618180	0.7184957
cg06206136	0.2256197	0.3808118	0.3521548	0.3037997	0.2998418	0.3052566
cg02233436	0.6272801	0.7841596	0.7884542	0.7566882	0.7399831	0.7202501
cg21777415	0.4576545	0.6446355	0.5800778	0.4911664	0.5286901	0.5121711
cg08061598	0.4354011	0.6696857	0.6107407	0.5716465	0.6144664	0.5606820
cg19248264	0.4444173	0.7098241	0.6084246	0.5257518	0.5796491	0.5779837
cg02194129	0.4666069	0.6771113	0.7075247	0.6625004	0.6710175	0.6316929
cg01423916	0.3336868	0.1612497	0.1574786	0.2135113	0.2031943	0.1867626
cg19741129	0.2266954	0.4039798	0.3469720	0.3244878	0.3581571	0.2929026
cg11580118	0.4774389	0.6578199	0.6049019	0.6512990	0.6088279	0.5715466
cg09745322	0.4045200	0.5911081	0.5963016	0.5406187	0.5513330	0.4977856
cg20396110	0.4804490	0.6572241	0.6427167	0.5782496	0.6066760	0.6298728
cg14343062	0.09595616	0.20457377	0.15314433	0.12132552	0.12961245	0.12551055
cg16176495	0.6959241	0.4103565	0.4648194	0.6274369	0.6028740	0.5896551
cg23173586	0.3242712	0.5266265	0.4609189	0.4196831	0.4424529	0.4348403
cg07520074	0.6350051	0.8059533	0.7999259	0.8298133	0.7995213	0.7392349
cg26261055	0.5703211	0.7329450	0.7432547	0.7043630	0.6855169	0.6662303
cg00842555	0.4140090	0.6324504	0.5944897	0.5938921	0.6052390	0.5381924
cg26825811	0.2313407	0.1301420	0.1541991	0.1987351	0.1756964	0.1802042
cg12999769	0.6480795	0.7956056	0.7879850	0.8120332	0.7849372	0.7627634
cg15660446	0.6958845	0.8247078	0.8517736	0.8307357	0.8202309	0.7875771
cg17793814	0.5331845	0.6968222	0.6865083	0.6781033	0.6902615	0.6608046
cg19112952	0.2856460	0.5391440	0.4717127	0.4207154	0.4353786	0.4059493
cg14913143	0.8305443	0.6482457	0.7463652	0.8079717	0.7684326	0.8015718
cg13645526	0.2004952	0.3986636	0.3454688	0.2778690	0.2916978	0.2757757
cg11377865	0.5180286	0.6881393	0.5997286	0.6032086	0.6043046	0.5967593
cg06618629	0.2660141	0.4915889	0.4453317	0.4007904	0.4185018	0.3648865
cg23950233	0.4389190	0.6504219	0.6257153	0.5559179	0.5632110	0.5823746
cg21570709	0.2434910	0.4501364	0.4485618	0.4196038	0.4057179	0.3773280
cg19098606	0.27699018	0.12752072	0.09364751	0.17404973	0.14559506	0.14644624
cg14575594	0.5136676	0.7192910	0.6790201	0.6725087	0.6765960	0.6410815
cg22393436	0.3355293	0.1695942	0.1605022	0.2200281	0.2182433	0.2119608
cg17170262	0.2656944	0.4506477	0.3919637	0.3219942	0.3708607	0.3381347
cg00986590	0.3979335	0.5987654	0.5525078	0.5030557	0.5247269	0.5384709
cg13292715	0.4758133	0.6705126	0.6409873	0.5769864	0.5646241	0.5666982
cg23774365	0.1808810	0.3218363	0.3444884	0.2856676	0.2993624	0.2539805
cg17041601	0.1820905	0.3287177	0.2678865	0.2041802	0.2469783	0.2361084
cg23683800	0.2734479	0.1367715	0.1294366	0.1472269	0.1715999	0.1564914
cg00686915	0.2841838	0.5362787	0.4354587	0.3743622	0.4208794	0.4022125
cg18556420	0.5414929	0.7562537	0.7482487	0.7542359	0.7226998	0.6809589
cg09401598	0.6600144	0.8040829	0.8211907	0.8165611	0.8061717	0.7679210
cg01459135	0.5357390	0.7038907	0.6839215	0.6608129	0.6525915	0.6428156
cg14200473	0.1449230	0.2793872	0.1908524	0.1918606	0.1986242	0.2134132
cg23371584	0.1873460	0.3085729	0.3022994	0.2790307	0.2674652	0.2618770
cg02404775	0.3515543	0.5638745	0.5419048	0.5049557	0.4997699	0.4606985
cg22846809	0.2088044	0.3547404	0.3422950	0.2904740	0.2823409	0.2765069
cg11187522	0.2525271	0.3989043	0.4295334	0.2622683	0.3777420	0.3416279
cg21618197	0.2124522	0.3637363	0.3388366	0.3056842	0.3121930	0.2978869
cg02291875	0.7018438	0.8400675	0.8380846	0.8548365	0.8320011	0.8307788
cg02030331	0.3175061	0.5065786	0.4516773	0.4787294	0.4969436	0.4245294
cg25242306	0.2944655	0.4748118	0.4688355	0.5273809	0.4823986	0.4600668
cg23009818	0.1410579	0.2780268	0.2897296	0.1866163	0.2246156	0.2238499
cg02535219	0.2652765	0.4403728	0.3789793	0.3961724	0.3898324	0.3426379
cg10045909	0.2054247	0.3911468	0.3378459	0.3165205	0.3087856	0.2796919
cg21361021	0.2997398	0.6269244	0.5029351	0.3728353	0.4481561	0.4093269
cg03789415	0.4035279	0.6780025	0.5728266	0.5185807	0.5935532	0.5379125
cg24080199	0.4497268	0.6720079	0.6284702	0.5463381	0.5952090	0.5592052
cg00223569	0.5626204	0.7534348	0.7389041	0.7465355	0.7160500	0.6846950
cg04494136	0.4658369	0.6506941	0.6129555	0.6163059	0.6093750	0.5538459
cg17088014	0.3615883	0.6067778	0.5808812	0.4884858	0.5060210	0.4859158
cg05844798	0.6135397	0.7785306	0.7835600	0.7066353	0.7313591	0.7241606
cg27343900	0.6463385	0.7870253	0.7989965	0.7702109	0.7647177	0.7327117
cg11317199	0.4799096	0.6609061	0.7461858	0.6909725	0.7075744	0.7018180
cg07744152	0.3829126	0.5762600	0.5404598	0.4814074	0.4901522	0.4574572
cg19623397	0.3718913	0.6030548	0.5948410	0.6085404	0.5868072	0.5359610
cg04609952	0.6833768	0.8251359	0.8410866	0.8041767	0.7806770	0.7699115
cg19215003	0.1097003	0.2818450	0.2804839	0.1956967	0.2104911	0.2066551
cg00052772	0.2858790	0.4597556	0.4325496	0.4155039	0.4042618	0.4023667
cg09076584	0.4346083	0.6099282	0.6601938	0.6297445	0.6469275	0.5817464
cg02345399	0.5840655	0.7512509	0.6911791	0.5760317	0.6545716	0.6375769
cg02028388	0.3226403	0.4976479	0.4690647	0.4783792	0.4393068	0.4185781
cg11377086	0.4132950	0.2328056	0.2174737	0.2659220	0.2772815	0.2698836
cg22279159	0.3809496	0.1947751	0.2109788	0.1917293	0.2528964	0.2503791
cg08401758	0.1302956	0.2597643	0.2412746	0.2020730	0.1650144	0.1622270
cg09219813	0.1057479	0.2565515	0.2114618	0.1533854	0.1550776	0.1468489
cg02426324	0.5813508	0.7529882	0.7544080	0.7372042	0.7182366	0.6895178
cg14117034	0.5604306	0.7485918	0.6825694	0.6335040	0.6758601	0.6097700
cg18625530	0.7322351	0.8493503	0.8461405	0.8285431	0.8527469	0.8232059
cg16824126	0.4597103	0.6377853	0.6525702	0.6214987	0.6217501	0.5630212
cg00073565	0.6318693	0.7880437	0.7873954	0.7636665	0.7588236	0.7385987
cg10430284	0.2598847	0.4804640	0.4437902	0.3683077	0.3503195	0.3329601
cg13416901	0.1355946	0.2896206	0.2377138	0.1972563	0.2004163	0.2144409
cg13554864	0.2397432	0.5405257	0.4838812	0.3586346	0.4609259	0.4038261
cg03976645	0.6966942	0.8383750	0.8330254	0.8102255	0.8247796	0.7974817
cg11199270	0.6437900	0.4721639	0.4442829	0.5450581	0.4999751	0.5264102
cg19828049	0.5703706	0.2778277	0.3502887	0.4590800	0.4735717	0.4363561
cg01894038	0.3703994	0.5822716	0.5409343	0.5825593	0.5321059	0.4791226
cg03593369	0.4034630	0.5784122	0.5329579	0.4922892	0.5014336	0.4970852
cg02048220	0.7705914	0.5863040	0.6138739	0.6820248	0.7119858	0.7218551
cg01738702	0.4831027	0.6633619	0.7004637	0.6431504	0.6564761	0.6155914
cg23825480	0.7153308	0.8665373	0.8063165	0.7619075	0.8110916	0.7667926
cg09432154	0.6996523	0.5315221	0.5639070	0.5423610	0.6266142	0.6124803
cg14172849	0.4447818	0.6712960	0.6759102	0.6557380	0.6450646	0.5997951
cg16171205	0.5133910	0.6844754	0.6604885	0.6790977	0.6753531	0.6275736
cg08899667	0.4793808	0.6719494	0.7072063	0.6887478	0.6941962	0.6380513
cg09269759	0.4533825	0.6419069	0.6303414	0.5974562	0.6088430	0.5736766
cg05617317	0.4555124	0.6635933	0.6866142	0.6810952	0.6826404	0.6273364
cg02448825	0.5294900	0.7096111	0.7161469	0.6957792	0.7213315	0.6641578
cg18263166	0.2000024	0.3792350	0.3421210	0.2882514	0.2915521	0.2827382
cg17763553	0.4961387	0.1894873	0.2367732	0.3612101	0.3499490	0.3080774
cg08438690	0.2994865	0.4583906	0.4436026	0.3555409	0.3550434	0.3255592
cg02589986	0.5623509	0.7291987	0.7169866	0.6456026	0.6481193	0.6333966
cg06362282	0.4661037	0.6626324	0.6363646	0.5828854	0.5678818	0.5783055
cg05382301	0.2160768	0.4377254	0.3968954	0.3291126	0.3213378	0.2631349
cg22165522	0.2327806	0.4046009	0.3740267	0.3232928	0.3454125	0.3175664
cg16698149	0.2193664	0.3867940	0.3577803	0.2834273	0.2929374	0.3057272
cg01405767	0.5761391	0.7400376	0.7834050	0.7383220	0.7329237	0.6846015
cg22863744	0.1117564	0.2408079	0.2209690	0.1696630	0.1723655	0.1638370
cg06188566	0.2717323	0.5084391	0.4223910	0.3823069	0.4337764	0.3887731
cg26804911	0.5380268	0.7017525	0.7054618	0.6962541	0.6970753	0.6432024
cg26170244	0.2378947	0.4304064	0.4139254	0.3873547	0.3840599	0.3466124
cg01569898	0.2968790	0.4776880	0.4394050	0.3881840	0.4103602	0.3431451
cg12232388	0.3119653	0.4842280	0.4531073	0.3782816	0.3798849	0.3584832
cg11388414	0.4269521	0.6540951	0.6266217	0.6357098	0.5919297	0.5636584
cg10347224	0.5067086	0.7097266	0.7095860	0.6586133	0.6538384	0.6100943
cg03090254	0.6633309	0.4202073	0.5121174	0.5656705	0.5999848	0.5562154
cg04459437	0.6527452	0.4179736	0.4859051	0.5880265	0.5486867	0.5444555
cg26432350	0.5931965	0.7596992	0.7682527	0.7305908	0.7098166	0.6939748
cg24293344	0.1912775	0.3128470	0.3095261	0.2819997	0.3448344	0.2421758
cg10501210	0.7277412	0.8461935	0.8949003	0.8439785	0.8398953	0.7817386
cg09711488	0.1065496	0.2298954	0.2248715	0.1710728	0.1622974	0.1510161
cg08214927	0.6898141	0.8204274	0.8538135	0.7844554	0.8171812	0.7713127
cg24333845	0.1529563	0.3740286	0.3146936	0.2338144	0.2400879	0.2205618
cg19081636	0.1300970	0.2598849	0.2320307	0.1852838	0.2473065	0.1892659
cg11583064	0.4239901	0.6096135	0.5793514	0.5705193	0.5577905	0.4953953
cg02802073	0.2166706	0.4153570	0.3434602	0.2735075	0.3300872	0.2892725
cg09792819	0.7059674	0.4841683	0.5021836	0.5595674	0.5716839	0.5438625
cg13482308	0.1528862	0.4122258	0.4499737	0.3906335	0.3297603	0.3229828
cg23580000	0.5728116	0.7477395	0.7113548	0.7211019	0.7327415	0.7045846
cg24605046	0.3829363	0.5603277	0.5236782	0.4741599	0.4695766	0.4793226
cg05455266	0.8098185	0.6731035	0.6896175	0.7712478	0.7604261	0.7798171
cg13053471	0.6092731	0.3886078	0.3631666	0.4481590	0.4647715	0.4724713
cg17104026	0.1575858	0.3588244	0.2971229	0.2178280	0.2409092	0.2295791
cg01960184	0.6573560	0.8053498	0.8225728	0.8060034	0.7676142	0.7741430
cg12541569	0.1037761	0.2448297	0.1920293	0.1629146	0.1562718	0.1449092
cg26429069	0.1633996	0.3309589	0.3279262	0.2485436	0.2550275	0.2306930
cg16640730	0.5814206	0.3956396	0.3830985	0.5284592	0.4910740	0.5037523
cg05850769	0.5585046	0.3669935	0.4631142	0.4152539	0.4353802	0.4714070
cg05802075	0.4443282	0.2454302	0.1801336	0.2431102	0.3316926	0.2907101
cg06673374	0.1415438	0.3074573	0.2755630	0.2483778	0.2335065	0.2083238
cg06322185	0.3390955	0.5180149	0.5125299	0.5374273	0.5333641	0.4647561
cg14017705	0.5257812	0.3236301	0.3333013	0.3517374	0.4172499	0.4271480
cg21022547	0.4470290	0.2471835	0.2280951	0.2649582	0.3199237	0.3231724
cg04102510	0.3600534	0.1823566	0.1709698	0.2296007	0.2702418	0.2430957
cg10546888	0.4453962	0.6660993	0.5958119	0.5078780	0.5867654	0.5388995
cg03141007	0.1136361	0.3130127	0.2426985	0.2464131	0.2294714	0.2286173
cg03574890	0.5390134	0.7362777	0.6312694	0.6257678	0.6976392	0.6677903
cg22663791	0.4190887	0.5948012	0.5404951	0.5174367	0.5250641	0.5115614
cg00094538	0.4076430	0.2267419	0.2145613	0.2400581	0.2793844	0.2627446
cg13302425	0.4596154	0.7008601	0.6926608	0.6172912	0.6670124	0.5664376
cg13085630	0.6471340	0.7872800	0.8004151	0.7520672	0.7530875	0.7209188
cg23111655	0.5946212	0.7545702	0.7739904	0.7533566	0.7552629	0.7171980
cg12585732	0.5539495	0.7117216	0.6956571	0.5999874	0.6548576	0.6429661
cg13432873	0.1200814	0.2321799	0.2237781	0.1819087	0.1698265	0.1595746
cg12683236	0.20591771	0.10695808	0.09080421	0.11859712	0.13863144	0.11670405
cg03391528	0.5693960	0.3504800	0.3276849	0.3805818	0.4393453	0.4434489
cg08969925	0.3957181	0.5956304	0.5731933	0.5123920	0.6018062	0.5506699
cg14137833	0.2083752	0.3798774	0.3542519	0.2893004	0.3685508	0.2926666
cg26572459	0.4368291	0.6298771	0.5952772	0.5954266	0.5666616	0.5731176
cg15826519	0.5574468	0.7295608	0.7359253	0.7201871	0.7185560	0.6774914
cg22950193	0.1503178	0.2739038	0.2297556	0.2410865	0.2211305	0.2315956
cg17652998	0.6396545	0.8025592	0.8194036	0.8017504	0.7821517	0.7437693
cg01123957	0.2631665	0.4361994	0.3628559	0.3436926	0.3522627	0.2858742
cg21805179	0.4934342	0.7221063	0.6696096	0.6045792	0.6773505	0.6204844
cg03764811	0.5273367	0.6999851	0.6197715	0.5572847	0.6389991	0.5851037
cg05247850	0.1217359	0.2438443	0.2050190	0.1765401	0.1958437	0.1695142
cg10037002	0.5330216	0.7007498	0.6803608	0.7408467	0.6686064	0.6464342
cg20839724	0.5787018	0.7427493	0.7613448	0.7593869	0.7401872	0.6965267
cg09105928	0.09235586	0.20207060	0.19712210	0.14864649	0.14259849	0.14905746
cg09768617	0.6790287	0.8270499	0.8199128	0.8002666	0.7920589	0.7763557
cg09080576	0.3196028	0.1859884	0.1777465	0.2182661	0.2514705	0.2440680
cg05699320	0.4557986	0.6761942	0.6623081	0.6177372	0.6512896	0.5963581
cg19570155	0.5543398	0.7525811	0.7840206	0.7163506	0.7332989	0.6921947
cg10575219	0.4040519	0.6322433	0.6426433	0.6073407	0.5674476	0.5117831
cg05438378	0.3529439	0.1996419	0.1999193	0.1613997	0.2250755	0.1950825
cg08119610	0.1442948	0.2624684	0.1991088	0.2029261	0.1926550	0.1778809
cg08189464	0.4693964	0.3069641	0.2539804	0.3285831	0.3823016	0.3893901
cg10989144	0.5955311	0.4267654	0.4688879	0.4771822	0.5085903	0.4551178
cg13780718	0.2225377	0.4985337	0.4503568	0.3899435	0.3932494	0.3473885
cg06383405	0.5120560	0.6976431	0.6864446	0.6364130	0.6697497	0.6180418
cg11057802	0.2248140	0.3790015	0.3779303	0.2709994	0.3189085	0.2898838
cg15002347	0.2458890	0.4724743	0.4627036	0.4274758	0.4786219	0.4072366
cg10167303	0.3164851	0.5122445	0.4591085	0.3810769	0.4475426	0.3892815
cg27117792	0.3401931	0.5550590	0.5370473	0.4181938	0.4610179	0.4319754
cg01660930	0.7432269	0.5234728	0.5554672	0.6739849	0.6486209	0.6476886
cg17687025	0.3214175	0.4886712	0.4543038	0.3700941	0.4335256	0.4067054
cg22836191	0.2546179	0.1444109	0.1236851	0.1197374	0.1500771	0.1406205
cg23072086	0.1658040	0.3535149	0.3065979	0.2603057	0.2666972	0.2495545
cg10941185	0.7599807	0.5428820	0.5945626	0.6668901	0.6647138	0.6765276
cg13859301	0.2692291	0.1309704	0.1250907	0.1439415	0.1743603	0.1455620
cg27529588	0.6578645	0.4975958	0.5300163	0.5084728	0.5130705	0.5100090
cg06800849	0.8661483	0.9385682	0.9147409	0.9282569	0.9121673	0.9036177
cg17150445	0.2690339	0.4664848	0.4371703	0.4416028	0.3697956	0.3618038
cg20405620	0.1718768	0.3490598	0.3159722	0.2519009	0.3130994	0.2711038
cg00982136	0.4333007	0.6044419	0.5301775	0.4293296	0.5243623	0.4703040
cg05107618	0.2493888	0.4269515	0.3979057	0.3686997	0.3757358	0.3453098
cg09388590	0.1391147	0.2533424	0.2038396	0.1465942	0.1896058	0.1452295
cg17143376	0.5300457	0.3316657	0.3398467	0.4006497	0.3281508	0.3448778
cg20405811	0.4402702	0.6282867	0.5695349	0.4646214	0.5179267	0.4966272
cg14817906	0.2467419	0.4184525	0.4277498	0.4068005	0.3877159	0.3643629
cg21724240	0.2203042	0.4417868	0.4336263	0.3509755	0.3842395	0.3323291
cg18098839	0.2571926	0.1479184	0.1412368	0.1621404	0.1682220	0.1629344
cg10186536	0.3132976	0.5159407	0.4892612	0.4034284	0.4008156	0.3766068
cg02981980	0.7718556	0.5919031	0.6447086	0.7509515	0.7085018	0.7025223
cg19062021	0.2687089	0.4377059	0.3885406	0.3398323	0.3396254	0.3248928
cg17107239	0.3685396	0.5283248	0.4780048	0.4407368	0.4089254	0.3745235
cg06727598	0.4523843	0.6657967	0.6788172	0.6416328	0.6542655	0.5803344
cg08116450	0.1169115	0.2546011	0.2639198	0.2207551	0.2127138	0.1933700
cg04387347	0.5311260	0.7036202	0.6613429	0.5706552	0.6417505	0.5817501
cg18376568	0.5506165	0.7421855	0.7459088	0.7288606	0.7090723	0.6674325
cg12712122	0.3068865	0.5262645	0.4262653	0.3466753	0.4244132	0.3909333
cg12048965	0.5655103	0.3421490	0.2939418	0.3951492	0.4436867	0.4462522
cg13587068	0.5741930	0.7470198	0.7535591	0.7225414	0.7206069	0.6804746
cg15946524	0.2852484	0.4698302	0.3707713	0.3871354	0.3669002	0.3795886
cg06758448	0.3013768	0.1651190	0.1443451	0.1758004	0.1834826	0.1623151
cg16770881	0.6909928	0.8291944	0.7465747	0.8232812	0.8069770	0.7842211
cg24578769	0.4401507	0.2726455	0.3496988	0.3276638	0.3623027	0.3465868
cg13177778	0.5966812	0.3788854	0.4046008	0.5301082	0.5041422	0.5066350
cg12233463	0.4919488	0.2960997	0.3367629	0.4275287	0.3644134	0.3726581
cg10943263	0.2924715	0.5446531	0.4951642	0.4030892	0.4556351	0.4456756
cg05708512	0.5218330	0.7018634	0.6649052	0.5922036	0.6658773	0.6391284
cg06398873	0.1430265	0.2680610	0.2559389	0.2046744	0.1989714	0.1797400
cg11832281	0.1603002	0.3205405	0.3212451	0.2241423	0.2643187	0.2589854
cg06646796	0.4583047	0.6515203	0.6447124	0.6198832	0.6227262	0.5821481
cg03967504	0.4964238	0.3231108	0.3459497	0.4457945	0.4290661	0.4148554
cg13849276	0.5720755	0.7546645	0.7003679	0.6619746	0.7250524	0.6928319
cg07388950	0.1572569	0.2857645	0.2773883	0.2425693	0.2758637	0.2719493
cg03415120	0.4304100	0.6351282	0.5984077	0.4377393	0.5210329	0.5204688
cg20845670	0.2879492	0.4582634	0.4075988	0.4349186	0.4328351	0.3443624
cg13545247	0.1315202	0.2612985	0.2204172	0.1863779	0.1964281	0.1931950
cg03513101	0.6693295	0.4979182	0.5457298	0.6280207	0.6001869	0.6211483
cg13231392	0.4279010	0.6563746	0.6014324	0.4826454	0.5572545	0.5207258
cg22385325	0.4894478	0.2975472	0.2911989	0.3786362	0.3838733	0.3528434
cg09791324	0.1704744	0.3656711	0.3282852	0.2156814	0.2253277	0.2330610
cg09225336	0.6420815	0.7978798	0.7782943	0.7777142	0.7499803	0.7500836
cg06740808	0.6077711	0.3823539	0.3973953	0.5698835	0.5450632	0.5389380
cg09435170	0.6541449	0.4850488	0.4815263	0.5346870	0.5585462	0.5639165
cg04559928	0.3860545	0.6042322	0.5314772	0.4003935	0.5028911	0.4859366
cg05262191	0.1133175	0.2082444	0.1808317	0.1540109	0.1589801	0.1590503
cg07331906	0.4751828	0.2998442	0.2712343	0.4130634	0.4054002	0.4071489
cg19078289	0.4338913	0.6601319	0.6061766	0.5319831	0.5823267	0.5649974
cg26376241	0.4530145	0.2097664	0.2279478	0.2534526	0.2538141	0.1994987
cg10806645	0.2210510	0.3862095	0.3412850	0.2445694	0.3078619	0.2826712
cg19333433	0.1201035	0.2255246	0.2110761	0.1502272	0.2074397	0.1760185
cg22581187	0.5675162	0.7565842	0.8070048	0.7713314	0.7289815	0.7257492
cg22608507	0.2088663	0.3464240	0.3056086	0.2199784	0.2434085	0.2338636
cg03319315	0.3557256	0.2110506	0.1733463	0.2166106	0.2006876	0.1931718
cg23034197	0.5407995	0.7045098	0.7547544	0.7471516	0.6989078	0.6566511
cg00807990	0.5033569	0.7282043	0.6878596	0.6737904	0.6740374	0.6189323
cg27422468	0.2658748	0.4845811	0.3870992	0.3677511	0.4183844	0.3490522
cg23919844	0.5262042	0.6887088	0.6496453	0.6107076	0.6339573	0.6172156
cg06667640	0.2868035	0.1576736	0.1585335	0.2329231	0.2012885	0.1823074
cg18740175	0.4873748	0.6688083	0.6190124	0.5352006	0.6328278	0.5765771
cg18492194	0.1221601	0.2410499	0.2245395	0.2235331	0.2318066	0.1905223
cg01751245	0.6480409	0.3976055	0.4072840	0.4940592	0.4724085	0.3839018
cg05376738	0.4151004	0.5945898	0.5331332	0.5128241	0.5103734	0.4938192
cg00441262	0.5318022	0.7282162	0.7253033	0.6994931	0.6955980	0.6613682
cg01622872	0.1672506	0.3382878	0.2934909	0.2863120	0.2738697	0.2712087
cg04332373	0.2908614	0.1704572	0.1673568	0.1957892	0.2094386	0.1937975
cg00185804	0.5182856	0.7151158	0.7113228	0.7422238	0.6783159	0.6708391
cg16801601	0.4646685	0.6612340	0.5566859	0.4622323	0.5190376	0.5291814
cg04799410	0.4891389	0.2435479	0.2567891	0.2894964	0.3577376	0.3270230
cg18535437	0.1454636	0.2511038	0.1849557	0.1390612	0.1956923	0.1911815
cg15105359	0.2286255	0.3793041	0.3951987	0.4000401	0.4119717	0.3924133
cg21954370	0.2172745	0.3861178	0.3301394	0.2809162	0.3478694	0.2975183
cg27135218	0.5587500	0.3754399	0.4747459	0.5469668	0.5043901	0.5138688
cg01623743	0.1564521	0.3018024	0.2917569	0.2579887	0.2687490	0.2566191
cg13573978	0.1112624	0.2503217	0.2049028	0.1602634	0.2140825	0.1687700
cg15373782	0.8000925	0.6552326	0.6688649	0.7307817	0.7423582	0.7431250
cg14768892	0.4760388	0.2503154	0.2068041	0.3195090	0.3336822	0.3531950
cg21407899	0.1610338	0.3010844	0.2878036	0.1988310	0.2344975	0.2276523
cg25919221	0.5858562	0.3542772	0.2885052	0.3519449	0.4353207	0.4117483
cg07461273	0.6074579	0.7643669	0.7023494	0.6270254	0.7041277	0.6907859
cg25457000	0.6520667	0.4886311	0.5836985	0.6642029	0.6284834	0.6350000
cg05732336	0.4370742	0.2836070	0.2841663	0.2842438	0.3284405	0.3313188
cg21768844	0.2694515	0.4387415	0.3834677	0.3106095	0.3463408	0.3385446
cg12498580	0.1881487	0.4583596	0.4335578	0.3303868	0.3303461	0.3525289
cg09042952	0.1633019	0.3204245	0.3048456	0.1971991	0.2324605	0.2088316
cg03557441	0.3348479	0.5365679	0.4120944	0.3293449	0.3972846	0.3629696
cg24391912	0.2622602	0.1346544	0.1205575	0.1475595	0.1447622	0.1420898
cg08843623	0.5324532	0.7010207	0.7019696	0.6739151	0.6939503	0.6485616
cg17344560	0.3138003	0.4805766	0.4437464	0.4182519	0.3936395	0.3935196
cg26305294	0.3464677	0.5595872	0.5087789	0.5660546	0.5467390	0.4628928
cg16151352	0.5186335	0.3319436	0.3956148	0.4995855	0.4375231	0.4698066
cg01562540	0.5378320	0.6971554	0.6613275	0.5611825	0.6011648	0.5774268
cg26540765	0.7837625	0.6362721	0.6391806	0.7213035	0.7017875	0.7147057
cg08491125	0.1313613	0.2528221	0.2189591	0.1761871	0.1813303	0.1772672
cg20374917	0.2706031	0.4659789	0.4411120	0.3342573	0.3604725	0.3614596
cg25959516	0.8468372	0.7235278	0.7530711	0.8024790	0.8003990	0.8120643
cg15420606	0.3322337	0.5303825	0.5530081	0.5123291	0.4812535	0.4469671
cg15026268	0.6363012	0.7852502	0.6830134	0.6559653	0.7160067	0.7066957
cg21324861	0.5776745	0.7319827	0.7477888	0.7508028	0.7134462	0.6861244
cg00582320	0.1360960	0.2560989	0.2374716	0.1668605	0.1955838	0.1896868
cg15495906	0.6872878	0.5239493	0.5719570	0.6271999	0.6127367	0.6128826
cg05119883	0.3954302	0.1969826	0.3954750	0.3434737	0.3468239	0.3091496
cg23531640	0.1380508	0.2544339	0.2571295	0.2213417	0.2173594	0.2067795
cg05021267	0.1889983	0.4668965	0.4334025	0.3597673	0.3793345	0.3445517
cg21865687	0.3617553	0.5495769	0.5354313	0.5632926	0.5538682	0.4785553
cg15486609	0.7539562	0.5521178	0.5705707	0.6710009	0.6690130	0.6761413
cg15730281	0.3737875	0.5665502	0.5300735	0.5755557	0.5059478	0.4825582
cg05590818	0.3509812	0.5484441	0.5383152	0.6098608	0.5625470	0.5107479
cg07701241	0.1257802	0.2929599	0.3264880	0.2875629	0.2381892	0.2553778
cg25366408	0.3768669	0.5909554	0.5709350	0.5491014	0.5530032	0.4953630
cg25913647	0.6897591	0.8257166	0.8291387	0.8028444	0.7847353	0.7815712
cg01850747	0.1608911	0.3259754	0.3285981	0.2882909	0.2601615	0.2682065
cg19868593	0.1692692	0.3141132	0.3155334	0.2668321	0.2715884	0.2411348
cg03361294	0.6605414	0.8418942	0.7625419	0.7400922	0.7979959	0.7862591
cg06373032	0.1102819	0.2368425	0.1966984	0.1866992	0.2057420	0.1610007
cg19291696	0.7731488	0.6133426	0.5703844	0.5705497	0.6467028	0.6081779
cg12527995	0.3465029	0.1576029	0.1527340	0.2322990	0.2179927	0.2111635
cg20671304	0.2631664	0.4576929	0.3420252	0.3447241	0.3847878	0.3336500
cg21370007	0.4881926	0.3193229	0.2928067	0.4520153	0.4182812	0.4203468
cg09806612	0.5925879	0.7454305	0.7674974	0.7257015	0.7354550	0.6822603
cg25580656	0.6649062	0.8046716	0.8051273	0.7401858	0.7551102	0.7346510
cg25937052	0.3326940	0.5191255	0.4349625	0.5630470	0.4796659	0.4180641
cg06302284	0.5505023	0.7395362	0.6542618	0.6688163	0.6719579	0.6292778
cg11562188	0.3449275	0.5290679	0.5244818	0.5336486	0.4827051	0.4612675
cg26883048	0.5776808	0.7686209	0.7758970	0.7550755	0.7477814	0.7313270
cg02227809	0.5158609	0.6896435	0.6894147	0.6997327	0.6385184	0.6183357
cg11815839	0.1923677	0.3535442	0.3389297	0.2797676	0.2805347	0.2637411
cg06910290	0.6146054	0.7504251	0.7889471	0.7721518	0.7411252	0.7051069
cg22292345	0.3446539	0.5266284	0.5094870	0.4501536	0.4419568	0.4391737
cg20258698	0.2914650	0.4584358	0.4542294	0.3666700	0.4390688	0.3529733
cg17782974	0.4903046	0.6978295	0.6726276	0.6924553	0.6498579	0.6420720
cg00014825	0.6103926	0.7822150	0.8051972	0.7740762	0.7620980	0.7125729
cg06885857	0.1261957	0.2449092	0.2404661	0.1770378	0.1739780	0.1661941
cg21067652	0.1087717	0.2335654	0.2087638	0.1602123	0.1626822	0.1541238
cg00614959	0.7401531	0.8531035	0.8272401	0.8369459	0.8157498	0.7774820
cg00767344	0.3471296	0.5318259	0.4734608	0.4490651	0.5314656	0.4301643
cg03186149	0.4441874	0.6141442	0.6050127	0.5840915	0.5891869	0.5313004
cg27634845	0.3072445	0.4871769	0.4119235	0.3835684	0.3737658	0.3640320
cg04582128	0.7955646	0.5700941	0.5692851	0.7088586	0.6735322	0.6893389
cg08867471	0.7708796	0.5786000	0.5850622	0.7085921	0.7047203	0.7109997
cg04760771	0.1044698	0.2129214	0.1899324	0.1662008	0.1640245	0.1478098
cg10901608	0.2386401	0.4137379	0.3843340	0.3077420	0.3454346	0.3106332
cg10248100	0.2580841	0.4312404	0.3773832	0.3855311	0.3785533	0.3823795
cg12201616	0.2435795	0.4357122	0.3864753	0.3208964	0.3777830	0.3059283
cg09974432	0.5279904	0.3009167	0.1792992	0.2662368	0.3119396	0.3442785
cg05406954	0.1456172	0.2648150	0.2505958	0.1929348	0.1955477	0.1907386
cg08462055	0.4028569	0.5812328	0.5132533	0.4569000	0.5029514	0.4859760
cg13585073	0.2745615	0.4488817	0.4117908	0.3759441	0.4143700	0.3807857
cg06551230	0.3659013	0.1915591	0.2549672	0.3250370	0.2676468	0.2469099
cg03699843	0.1834708	0.3613298	0.3384380	0.2559092	0.2806962	0.2562052
cg20226460	0.1506858	0.3233492	0.3296257	0.2580333	0.3026311	0.2745505
cg03134666	0.2182239	0.4124292	0.4159518	0.3565535	0.3339618	0.3257495
cg25218831	0.4063476	0.5910757	0.5086286	0.4464014	0.5034754	0.4575558
cg11234839	0.2982465	0.1736262	0.1709616	0.1772908	0.1985288	0.1898128
cg22334880	0.1768876	0.3885885	0.3936346	0.3230318	0.3078092	0.2930366
cg11163555	0.3004272	0.4802748	0.4656892	0.4559187	0.4394992	0.3989295
cg05307957	0.1557173	0.2873512	0.2827240	0.2304692	0.2152775	0.2183345
cg05416773	0.6426915	0.7987653	0.6825962	0.6334212	0.7115326	0.7068874
cg08894532	0.1483160	0.3068704	0.3052968	0.1995135	0.2160494	0.2092308
cg01070424	0.5414671	0.3674420	0.3391436	0.3633263	0.4222206	0.4116681
cg08564019	0.5171346	0.3413579	0.4042606	0.4983700	0.4704870	0.4791539
cg16550104	0.6954020	0.4728200	0.5011939	0.6053922	0.5754725	0.5680001
cg00798554	0.4430801	0.6317491	0.6219495	0.6174506	0.6204759	0.5584051
cg03384701	0.3822352	0.2292063	0.2109398	0.2935782	0.2811223	0.2806939
cg26982544	0.1274113	0.3098280	0.2982774	0.2362821	0.1883732	0.1919539
cg24256225	0.6111904	0.4208287	0.3390237	0.4448635	0.4682494	0.4379603
cg07943780	0.4289837	0.2792612	0.2676692	0.3712436	0.3481606	0.3656180
cg20913894	0.6012034	0.4040297	0.4127673	0.5256072	0.5296415	0.5384577
cg19145607	0.4419554	0.6269372	0.5622062	0.6403330	0.5708925	0.5441777
cg02244175	0.3051015	0.5288539	0.5448183	0.4512339	0.4717355	0.4315797
cg19066816	0.1466923	0.2894500	0.2804620	0.2747028	0.2881804	0.2019882
cg16003004	0.4834995	0.6600799	0.6303866	0.4875217	0.5977226	0.5365955
cg11570752	0.3266185	0.1996039	0.1475283	0.2579083	0.2597806	0.2317094
cg12270741	0.1675393	0.3143947	0.2081566	0.2079137	0.2641990	0.2259155
cg08915405	0.2130978	0.4265288	0.3569448	0.2755015	0.3956172	0.2879553
cg18361892	0.1756742	0.3052003	0.2898560	0.2820893	0.3152168	0.2213678
cg23387468	0.5371772	0.7022873	0.7072269	0.6066898	0.6736419	0.6339938
cg22921147	0.2147633	0.4348818	0.3978212	0.3270148	0.3103600	0.3244320
cg09388654	0.1614309	0.3517303	0.3340896	0.2761674	0.2863852	0.2458885
cg00948111	0.5174335	0.6840531	0.6466205	0.6695214	0.6802357	0.6254478
cg14551458	0.5700147	0.3916162	0.3571495	0.4310179	0.4881921	0.4995249
cg19035833	0.1925708	0.3621424	0.3573913	0.3057360	0.3156378	0.2910975
cg05383255	0.3491136	0.5198165	0.4902356	0.3630360	0.4722573	0.4167585
cg07191633	0.5893775	0.4068963	0.3708344	0.4830676	0.5277680	0.4880024
cg13681701	0.2647726	0.4266241	0.4334815	0.3839430	0.3674063	0.3472162
cg11679293	0.1197462	0.2371772	0.2332819	0.1809940	0.1709928	0.1646144
cg08356214	0.1289305	0.2508561	0.2005786	0.1893063	0.1715433	0.1637868
cg08836972	0.4950004	0.6641573	0.6601217	0.6443857	0.6199841	0.5855768
cg25809059	0.1402713	0.2538916	0.2213202	0.1987040	0.1985907	0.1902555
cg15488194	0.1123972	0.2682023	0.2514588	0.1693184	0.1849318	0.1620736
cg23567690	0.6209708	0.7764850	0.6899025	0.6465716	0.6942393	0.6836230
cg24556382	0.7203414	0.4929384	0.5080038	0.6396528	0.6158062	0.5963370
cg24999588	0.3230724	0.1898388	0.1769270	0.2182521	0.2277141	0.2347845
cg21948676	0.8279899	0.6816011	0.7283664	0.7851068	0.7668510	0.8051709
cg12695381	0.8118284	0.6623621	0.7003909	0.7797549	0.7602676	0.7691548
cg17481940	0.5269551	0.3579628	0.3675932	0.4620760	0.4470338	0.4456527
cg01154283	0.4401433	0.6182003	0.6234196	0.6106132	0.5988867	0.5432630
cg06946797	0.3884418	0.2247061	0.1945746	0.2535037	0.2637484	0.2496737
cg21221767	0.4806522	0.2727854	0.2712937	0.3314694	0.3699846	0.3623031
cg14815628	0.6491244	0.4716002	0.5635880	0.6455709	0.6064357	0.6080919
cg13534071	0.1252491	0.2373202	0.2185910	0.2116478	0.2209817	0.1988776
cg01243538	0.4561160	0.2700237	0.3094836	0.3473084	0.3797639	0.3665548
cg05350607	0.7271888	0.4750400	0.4978816	0.6297390	0.6064014	0.6093530
cg14173325	0.7807595	0.5520537	0.6183774	0.7272876	0.7194990	0.7095762
cg03189210	0.1599672	0.3028798	0.2166125	0.2242801	0.2049569	0.2284290
cg09190907	0.1321714	0.2695426	0.2757702	0.1817767	0.2019586	0.1937744
cg03272508	0.09591483	0.19967347	0.17337379	0.14997496	0.16216383	0.14658561
cg13660174	0.4373854	0.6168278	0.5853794	0.4909427	0.5222683	0.5096495
cg01956293	0.1466756	0.3127467	0.2682042	0.1918583	0.2061288	0.2008561
cg07380021	0.1561023	0.2907415	0.2665369	0.3201603	0.3113469	0.2668751
cg05234415	0.7091001	0.5331553	0.5487420	0.6699912	0.6551482	0.6451723
cg06192883	0.2878277	0.4882324	0.4229228	0.2918492	0.3662351	0.4047015
cg09203577	0.3033615	0.4792401	0.4391798	0.3741098	0.4408588	0.3909040
cg11244603	0.5418767	0.7037142	0.7487373	0.7313929	0.7154618	0.6721940
cg08282118	0.1838169	0.3951993	0.4142537	0.3744736	0.3310281	0.3246340
cg11540770	0.8629403	0.7224430	0.7785173	0.8165199	0.8096626	0.8417147
cg01021283	0.1107140	0.3110898	0.2730224	0.2210508	0.2168949	0.1940737
cg14330919	0.3114387	0.1342989	0.1006887	0.1941005	0.1942078	0.1739323
cg21489622	0.1441350	0.2473091	0.1813279	0.1508123	0.1959979	0.1826189
cg09923443	0.1482411	0.2619566	0.2691087	0.2353738	0.2489955	0.2110930
cg17821137	0.1069330	0.2348104	0.2262080	0.1707535	0.1636351	0.1560243
cg17226042	0.4512181	0.6378764	0.6630554	0.6219025	0.6243483	0.5978906
cg17291662	0.6871232	0.4525270	0.4587380	0.6016787	0.5965012	0.5756292
cg09249494	0.3439080	0.2002760	0.1656406	0.2435202	0.2424779	0.2250548
cg21936330	0.7734769	0.5453607	0.5456664	0.6504188	0.6578312	0.6754845
cg17277833	0.6320418	0.7890976	0.7860648	0.7998345	0.7860576	0.7634261
cg04727199	0.2576868	0.4267849	0.4442568	0.4213954	0.3668962	0.3693779
cg05710777	0.5424612	0.7424322	0.6846225	0.6524209	0.7087815	0.7166765
cg12314853	0.4058221	0.6211777	0.5701391	0.5296125	0.5400229	0.5114510
cg16522223	0.2717248	0.4412348	0.4170774	0.3699685	0.3787285	0.3313030
cg01904812	0.5843205	0.7672167	0.7637766	0.6985274	0.7152326	0.6525501
cg00237554	0.7658051	0.5297265	0.5585075	0.6992198	0.6763704	0.6954439
cg09201221	0.2674820	0.4262932	0.3786181	0.3436821	0.3833218	0.3614292
cg24362952	0.1238211	0.3974189	0.3656399	0.3062794	0.3422934	0.2748300
cg18088723	0.2165030	0.3723859	0.4216794	0.3087910	0.3365098	0.2998019
cg05799962	0.5866770	0.4073550	0.4374265	0.5304454	0.5082772	0.5110010
cg00946195	0.1211601	0.2228824	0.2011478	0.1638229	0.1941139	0.1557459
cg00632260	0.6897898	0.8221914	0.8066176	0.7479927	0.8017763	0.7395820
cg18949786	0.2547535	0.4247589	0.3495563	0.3309015	0.3640547	0.3425391
cg12477512	0.8698863	0.7167088	0.7782791	0.8267476	0.8405994	0.8348253
cg19180905	0.4675033	0.2494467	0.2947118	0.3807238	0.3387306	0.3251448
cg02628581	0.3550993	0.5157983	0.4907111	0.4050273	0.4389551	0.4196185
cg04417773	0.1560345	0.3182757	0.2915288	0.2490905	0.2473305	0.2696627
cg01795081	0.1754410	0.3607390	0.3722452	0.3202238	0.3184893	0.3050386
cg10998158	0.3975714	0.5809817	0.5089835	0.4601153	0.5117789	0.4798787
cg19142186	0.7094524	0.5100377	0.5653676	0.6452484	0.6460071	0.6368161
cg19072042	0.7962685	0.6425117	0.6377213	0.7899579	0.7262231	0.7429165
cg18627139	0.7680285	0.5781157	0.6181175	0.7294638	0.6863728	0.7099647
cg06085541	0.4698773	0.6550008	0.5781268	0.5960933	0.6222704	0.5976069
cg19281948	0.3604040	0.5663306	0.5239337	0.4616644	0.4489368	0.4492133
cg19420069	0.6451515	0.8110773	0.7920321	0.7840910	0.7482101	0.7603443
cg21091611	0.7809833	0.6315746	0.6774782	0.7010328	0.6893551	0.7219720
cg25228737	0.4506365	0.6413112	0.6679931	0.6202376	0.5484985	0.5514871
cg04707327	0.3923791	0.5592603	0.5815167	0.5714451	0.5526661	0.5260456
cg05756439	0.3032769	0.1408961	0.1174613	0.1921534	0.1817712	0.1805336
cg10803218	0.7671436	0.6034940	0.6609320	0.7315390	0.6901043	0.6981926
cg09047235	0.3068868	0.5116150	0.4617496	0.3839073	0.4155028	0.3672259
cg01554751	0.5482118	0.3704531	0.3524633	0.4257388	0.4527835	0.4477516
cg13137321	0.8243398	0.6591849	0.6766008	0.7501652	0.7407581	0.7583804
cg01255527	0.8531979	0.6066645	0.6686549	0.7859858	0.7835022	0.7747426
cg26886885	0.3423305	0.1739267	0.1283859	0.2282414	0.2067728	0.2150289
cg20446912	0.4695181	0.2900735	0.2993900	0.3802467	0.3986084	0.3773233
cg25549122	0.2863382	0.4518268	0.4171868	0.4179364	0.4619227	0.3947446
cg10552523	0.4746949	0.3093201	0.2884489	0.3698494	0.3916148	0.3604927
cg25739742	0.4372917	0.6227280	0.6232585	0.5346504	0.5465862	0.5018722
cg26013712	0.1645046	0.3362589	0.2897514	0.2012735	0.2403642	0.2171687
cg03165356	0.4923152	0.3210084	0.3364359	0.3959793	0.4454251	0.3902781
cg25960090	0.7310170	0.5675953	0.6569036	0.7443818	0.7272815	0.7135770
cg04496543	0.2886871	0.4917662	0.5171226	0.4371126	0.4226032	0.3862346
cg26955215	0.4496242	0.2887513	0.2883941	0.3800803	0.3861532	0.3612754
cg08289049	0.7585090	0.6039147	0.6205516	0.6969731	0.6908803	0.6851858
cg11303839	0.4252583	0.2621006	0.2355254	0.2689232	0.2956251	0.2747331
cg19950499	0.2252765	0.3942409	0.3723444	0.3779310	0.3584145	0.3345163
cg00692173	0.5733953	0.7306877	0.7280985	0.6733714	0.6738127	0.6300084
cg13667069	0.7264246	0.5271997	0.5729323	0.6845291	0.6550406	0.6603097
cg08339344	0.4666050	0.6425793	0.6527066	0.6113420	0.6087268	0.5850729
cg03315407	0.2311176	0.1272630	0.1179771	0.1226588	0.1491398	0.1305722
cg20951978	0.2545463	0.4873311	0.4513877	0.3872144	0.3995515	0.3868242
cg06867910	0.2297695	0.3940350	0.3266527	0.3175109	0.2615898	0.2795603
cg12724001	0.4324044	0.6082398	0.5914090	0.5517061	0.5616697	0.5465058
cg26189762	0.2239862	0.1255017	0.1474717	0.1880647	0.1613971	0.1675349
cg23770434	0.3639079	0.1959024	0.2680054	0.3624103	0.3331871	0.3096457
cg11956636	0.2753965	0.1400640	0.1558906	0.1830042	0.1714806	0.1449857
cg17721879	0.1031030	0.2722265	0.2756418	0.1524118	0.2622657	0.1856105
cg11108105	0.6689483	0.4865562	0.5534520	0.6359156	0.6232315	0.6194853
cg15931839	0.4605955	0.3165192	0.2712133	0.3435490	0.3522276	0.3626273
cg05281340	0.1362126	0.2499732	0.2256282	0.1542612	0.1662829	0.1741883
cg00466071	0.15844593	0.08379303	0.06427852	0.09557536	0.10394301	0.10134515
cg11898695	0.8042927	0.6484711	0.6554008	0.7814566	0.7453879	0.7465564
cg17691612	0.4626926	0.2779285	0.2370342	0.3556525	0.3515249	0.3073230
cg00632415	0.4677048	0.6459994	0.6653880	0.6530230	0.6541744	0.5750887
cg15573623	0.4386002	0.6320547	0.5849234	0.5631256	0.5816801	0.5318871
cg09945440	0.2658360	0.4682864	0.4702029	0.4132431	0.4079977	0.3754298
cg03802185	0.1795403	0.3606152	0.3163303	0.2776751	0.2781692	0.2622505
cg20656868	0.2100047	0.4396282	0.4193144	0.2774688	0.3133023	0.3346106
cg12264511	0.3353722	0.2007614	0.1744439	0.2434875	0.2555462	0.2259310
cg10644073	0.7658471	0.6305017	0.6544404	0.7882258	0.7136743	0.7476316
cg09427812	0.4299255	0.6284750	0.6480602	0.5752911	0.6091516	0.5560321
cg05954609	0.7242168	0.4809074	0.5122345	0.6695126	0.6489437	0.6291181
cg09626867	0.2528780	0.4439836	0.4175794	0.4237173	0.3670867	0.3384455
cg17765669	0.6921845	0.4438361	0.3858195	0.3977395	0.4825596	0.5010537
cg10170152	0.3994188	0.6295710	0.6260723	0.6208154	0.5992851	0.5484843
cg03609354	0.8605143	0.6146971	0.6303978	0.7842679	0.7721791	0.7719864
cg05891054	0.4444940	0.6351513	0.6799687	0.6922455	0.6389994	0.6145925
cg07522644	0.1849425	0.3176898	0.2924243	0.2287221	0.2163629	0.2017205
cg08839323	0.2115793	0.3560416	0.3200087	0.2588060	0.2590044	0.2483826
cg01368900	0.7517829	0.5076808	0.5167225	0.6576984	0.6027902	0.6265805
cg09911083	0.6178340	0.7971590	0.6977395	0.5616302	0.6324962	0.6378366
cg16677144	0.1817283	0.3586232	0.3524245	0.3234887	0.2839524	0.2692114
cg00918179	0.2459984	0.4437246	0.4230673	0.3478225	0.4136175	0.3332625
cg05851255	0.4515361	0.6212464	0.5418373	0.4547648	0.5248187	0.5516464
cg07267600	0.2460633	0.4336143	0.4047200	0.2951711	0.3328802	0.3157867
cg03272225	0.1130842	0.3078369	0.3305054	0.2315748	0.2527484	0.2459717
cg15087939	0.7627638	0.5830518	0.5991962	0.6935505	0.6869450	0.6813980
cg19954357	0.2386992	0.4253473	0.4078154	0.3281317	0.3185025	0.3234102
cg11664931	0.3567616	0.1732983	0.1632157	0.2461571	0.2506840	0.2405238
cg08736621	0.7649464	0.5020440	0.5313379	0.6353121	0.6349076	0.6454823
cg10700560	0.5348444	0.3629269	0.3724428	0.5165020	0.4803037	0.4882151
cg20683207	0.1856271	0.3265489	0.3236116	0.2602787	0.2788337	0.2632376
cg10536988	0.5566227	0.2803100	0.3863263	0.5055102	0.4788004	0.4938403
cg20271698	0.2200426	0.3684079	0.2896242	0.2417802	0.2991412	0.2579607
cg09856265	0.3715674	0.5519077	0.4812271	0.4142580	0.4600427	0.4758227
cg17381507	0.3510243	0.1782056	0.1495716	0.2492345	0.2229402	0.2373583
cg15937829	0.3726815	0.5608356	0.5391752	0.5069606	0.4983723	0.4722545
cg14227558	0.1655741	0.3829118	0.3791512	0.3874805	0.3982516	0.3281988
cg04849850	0.7475179	0.5245936	0.5282710	0.6072044	0.6287739	0.6137368
cg26877259	0.3471395	0.1570352	0.1679345	0.2121274	0.2493646	0.1880391
cg14453996	0.6311120	0.4180251	0.4647105	0.5801908	0.5348595	0.5464828
cg02771343	0.7738246	0.5233973	0.5281298	0.6990363	0.6710652	0.6648416
cg25806875	0.1607364	0.3449553	0.3247825	0.2662884	0.3062668	0.2274070
cg03739132	0.1724088	0.3241453	0.3050942	0.2249969	0.2525535	0.2753229
cg16549994	0.7431011	0.5480577	0.5793831	0.6717261	0.7014683	0.6618678
cg16107648	0.1285526	0.2280809	0.2905325	0.1394900	0.1995494	0.1704801
cg27482594	0.8069602	0.5853054	0.5953513	0.7383699	0.7316351	0.7118440
cg03172657	0.6576710	0.8137976	0.6954723	0.6392221	0.6942111	0.6961512
cg13265331	0.8137361	0.5722232	0.6316407	0.7564257	0.7470603	0.7352030
cg10191240	0.4533638	0.2753502	0.2608435	0.3611212	0.3683116	0.3638392
cg23604266	0.3082202	0.4808862	0.4953064	0.4587966	0.4851507	0.4286645
cg13192464	0.3697254	0.5937894	0.5082171	0.4163055	0.4923139	0.4669003
cg02944032	0.09174514	0.18489982	0.15973891	0.14409039	0.18314080	0.14788628
cg27485075	0.7540373	0.5415128	0.5867900	0.6655842	0.6829393	0.6708292
cg12880295	0.7534934	0.5185692	0.5225097	0.6423832	0.6263653	0.6271128
cg22445942	0.8346949	0.5938786	0.6292376	0.7834442	0.7580236	0.7645198
cg09518226	0.4395738	0.2572782	0.1177976	0.2780043	0.2328748	0.2559751
cg17464510	0.7684156	0.5675496	0.5655291	0.6949499	0.6899758	0.6877325
cg27445273	0.09879419	0.19767738	0.20792416	0.15509626	0.15344280	0.13712588
cg15552491	0.8318593	0.5827215	0.6426482	0.7741635	0.7445908	0.7634189
cg11391811	0.1952116	0.3598343	0.3219958	0.2388976	0.2553293	0.2520187
cg01325299	0.6208446	0.4331741	0.4069697	0.4882090	0.5191494	0.4859402
cg07899102	0.3747875	0.5602259	0.5182537	0.5252991	0.5328150	0.4819613
cg16237031	0.5452087	0.7330937	0.6202568	0.6016091	0.6289316	0.6152843
cg17379926	0.1615791	0.3000757	0.3214906	0.3726839	0.2990613	0.2896301
cg01887148	0.2631210	0.4529715	0.4177465	0.3369236	0.3655789	0.3590073
cg27180005	0.8313792	0.6607908	0.7451050	0.8070230	0.7964102	0.7878362
cg00347662	0.7917062	0.5532944	0.5672705	0.6924155	0.7100591	0.6847516
cg13817826	0.7994198	0.6267846	0.6732270	0.7659195	0.7325743	0.7399614
cg03914277	0.5024492	0.6755001	0.6873621	0.5985672	0.6103506	0.5977665
cg17704154	0.7322807	0.5751944	0.6220756	0.7005204	0.6618879	0.6950031
cg10095305	0.4403131	0.7142366	0.7067596	0.6550961	0.6512973	0.5875221
cg06299093	0.7705471	0.6135302	0.6466127	0.7078951	0.7124013	0.7335361
cg21506453	0.8145565	0.6573348	0.7276590	0.7623716	0.7612335	0.7822243
cg12947311	0.1908315	0.3800977	0.3846452	0.3586046	0.3360415	0.3225417
cg02532174	0.5532251	0.3025223	0.2985362	0.4765273	0.3916451	0.3879296
cg13574858	0.2447967	0.4035564	0.4015434	0.4012919	0.3792733	0.3486265
cg13697891	0.6096720	0.7803181	0.6840374	0.6766125	0.7180042	0.7186232
cg11869499	0.2657780	0.4627293	0.3887331	0.3741327	0.4280854	0.3279186
cg14759944	0.5186016	0.3275488	0.4207151	0.4399974	0.4548307	0.3624598
cg03654304	0.1325660	0.2493147	0.2254778	0.1677542	0.1864053	0.2077908
cg01240318	0.8803820	0.7654398	0.8464338	0.8647690	0.8764969	0.8812355
cg07010622	0.5989851	0.7629707	0.7366629	0.7355335	0.7524702	0.7129279
cg13351580	0.7695271	0.5330011	0.5774739	0.6796131	0.6523945	0.6633359
cg18477820	0.4335428	0.6038912	0.6365542	0.6090665	0.6303278	0.5656438
cg15791719	0.5401317	0.7306860	0.7396594	0.7294674	0.6793323	0.6703386
cg10933082	0.2885626	0.4666239	0.4766972	0.3959050	0.4144347	0.3988106
cg13169662	0.8397871	0.6349637	0.6612279	0.7508318	0.7618572	0.7549720
cg09309755	0.4265795	0.2712011	0.2861992	0.3644645	0.3779309	0.3494612
cg10343719	0.6567223	0.4909819	0.4891343	0.5714594	0.5908334	0.5838171
cg07709849	0.5659670	0.7153268	0.7000397	0.7086541	0.6644276	0.6546679
cg13144999	0.8012197	0.6460620	0.6749608	0.7512653	0.7497611	0.7428889
cg19771748	0.7922401	0.6176327	0.6695747	0.7503209	0.7460829	0.7548572
cg10893249	0.7657778	0.5271730	0.5384099	0.6791725	0.6407866	0.7061366
cg12098949	0.7378453	0.4856817	0.5252024	0.6061634	0.5987023	0.6151942
cg11470256	0.7749312	0.5606907	0.5859099	0.7410797	0.7053153	0.7063935
cg16589614	0.1936698	0.3272084	0.2993620	0.2669544	0.2880058	0.2640947
cg13605300	0.3680026	0.2270397	0.2346822	0.3443877	0.2950383	0.2841046
cg15717081	0.4471625	0.2566344	0.2900475	0.4346080	0.3933439	0.3842024
cg08545632	0.7289608	0.5087616	0.5095268	0.5352031	0.5283011	0.4507581
cg27182070	0.2070830	0.3606788	0.3505622	0.3474152	0.3757329	0.3074537
cg11084266	0.1354069	0.2785852	0.2566019	0.1960417	0.2013847	0.2100391
cg03653801	0.1599270	0.2873807	0.2539249	0.2112194	0.2146838	0.2024622
cg08065867	0.5207316	0.7028498	0.6969464	0.7022174	0.6852514	0.6294382
cg02331158	0.8418041	0.6315789	0.6416691	0.7990564	0.7777480	0.7683647
cg11094543	0.3917459	0.5661267	0.5121840	0.4340735	0.5206589	0.4760886
cg08126665	0.6950533	0.4897207	0.5885226	0.6931512	0.6687873	0.6486895
cg25837258	0.7425282	0.5398427	0.5476229	0.6439920	0.6617178	0.6550315
cg17472649	0.3611713	0.5626369	0.5379587	0.5489822	0.5491753	0.4860870
cg16079645	0.7290644	0.5343246	0.5419840	0.6070514	0.6094127	0.6288833
cg25902939	0.2400246	0.4357272	0.4329197	0.3643897	0.3045304	0.3405297
cg10894156	0.2642967	0.4821148	0.4984583	0.4349650	0.4187957	0.3935804
cg12071775	0.6288440	0.4147243	0.4708788	0.5997728	0.5585301	0.5703873
cg02494703	0.6431518	0.4586794	0.4812444	0.5695718	0.5500955	0.5326301
cg16324121	0.1465801	0.2796589	0.2706435	0.1899903	0.2114654	0.1993999
cg10864200	0.7158183	0.8465637	0.8113036	0.8281049	0.7911605	0.7616467
cg02395069	0.2382978	0.4086978	0.4042515	0.3646390	0.3765461	0.3030410
cg15800327	0.2911866	0.1612999	0.1847544	0.2644395	0.2038373	0.2087584
cg20622669	0.3595424	0.2207887	0.2172210	0.1725168	0.2065278	0.2031386
cg06130354	0.1320530	0.2438993	0.2288763	0.1766223	0.2276299	0.1845873
cg05551825	0.4083898	0.6030991	0.4724779	0.4528807	0.4981533	0.4644769
cg02988288	0.1871656	0.3626342	0.3228672	0.3302941	0.2777262	0.2661718
cg10609883	0.4338074	0.6394477	0.6287293	0.6520215	0.6325662	0.5662392
cg07629127	0.7716908	0.5495758	0.5934771	0.7385101	0.6776119	0.7035860
cg01034197	0.5598869	0.3872183	0.4244500	0.4808166	0.4934036	0.4903639
cg14245913	0.7556558	0.5742696	0.6145353	0.6596134	0.6902656	0.6930068
cg09162537	0.3967123	0.5671748	0.5490282	0.4651636	0.5100846	0.4728808
cg10688755	0.2096402	0.3476281	0.3162272	0.2398223	0.3123250	0.2692992
cg17981790	0.7304858	0.5644414	0.6011676	0.7319932	0.6922933	0.7033712
cg06807095	0.5099929	0.6804376	0.7230843	0.6308347	0.6567459	0.6010303
cg01481503	0.2371311	0.3898810	0.3644386	0.3258789	0.3535300	0.3175443
cg10120255	0.7141825	0.4819384	0.5179957	0.6415704	0.6188814	0.6190265
cg04804748	0.3401116	0.5130608	0.4856090	0.4606105	0.4425803	0.4380375
cg22895728	0.5894582	0.7403557	0.6752209	0.7000001	0.7095780	0.7105525
cg18594983	0.5932526	0.7515348	0.7421513	0.7772417	0.7653045	0.7380626
cg26311610	0.3541718	0.5809704	0.5663432	0.4878515	0.4773396	0.4615283
cg14875206	0.7138105	0.5405128	0.6120171	0.6862425	0.6792528	0.6639293
cg00442390	0.3205254	0.5202092	0.4482065	0.4714853	0.4473514	0.4572139
cg00589581	0.6606013	0.4660406	0.5130425	0.6600433	0.5900425	0.6030425
cg09169291	0.4430960	0.6202918	0.6554483	0.6270886	0.6160199	0.5760016
cg25396301	0.2123542	0.4079169	0.4545160	0.4342435	0.4194606	0.3566764
cg17836251	0.3047620	0.5334850	0.5385724	0.4719037	0.4739014	0.4335183
cg21705355	0.2543845	0.4203725	0.4398906	0.3756221	0.3701924	0.3494177
cg13798839	0.6700054	0.4478201	0.5107813	0.6236407	0.5956572	0.5753312
cg07110659	0.2424626	0.3995727	0.4120922	0.4328617	0.3742516	0.3755450
cg26262196	0.8279101	0.5796051	0.6288457	0.7469313	0.7296312	0.7395361
cg14317609	0.3968776	0.6684695	0.6565331	0.5211814	0.5944567	0.5510765
cg02460440	0.7662780	0.5289863	0.5442889	0.7157639	0.6569456	0.6493609
cg04952324	0.4067807	0.5947315	0.6342781	0.5622179	0.5658320	0.5128463
cg14824887	0.2555957	0.4801165	0.4975471	0.4133228	0.4330124	0.3763865
cg10718835	0.8460980	0.5992697	0.6056937	0.7756134	0.7537163	0.7548889
cg12147783	0.6182426	0.8052857	0.7493364	0.8108849	0.7780104	0.7786324
cg08548734	0.1833025	0.3305770	0.2996740	0.2715783	0.2980163	0.2765667
cg19265110	0.8616231	0.5894218	0.6396179	0.7972227	0.7696828	0.7579965
cg08373547	0.3179740	0.1920073	0.1656080	0.1433991	0.2138587	0.1855364
cg24099140	0.1307475	0.2572956	0.2378360	0.2032091	0.2059822	0.1753790
cg16246347	0.4054988	0.2074757	0.3237014	0.4484745	0.3797588	0.3888425
cg19027424	0.4442512	0.2656055	0.3361115	0.3739171	0.3829954	0.3819354
cg13289769	0.1551675	0.3118030	0.2888001	0.2586135	0.2260846	0.2180499
cg26580313	0.8595594	0.7400206	0.7584387	0.8381474	0.8133482	0.8489300
cg27175380	0.6680587	0.4553193	0.5000993	0.6300703	0.5942939	0.5993219
cg04001899	0.8296018	0.5942320	0.5995406	0.7853240	0.7449973	0.7402789
cg13775306	0.6782874	0.4730674	0.4667112	0.5617636	0.5520482	0.5559547
cg12936469	0.8354296	0.6790724	0.7129039	0.8041566	0.7916312	0.8147655
cg18960324	0.7341733	0.5559109	0.5913945	0.7072469	0.6776314	0.6816104
cg07473408	0.7854727	0.5764614	0.5998487	0.7174281	0.6878245	0.7046908
cg26342834	0.3978520	0.5770371	0.5160471	0.4628472	0.4886379	0.4871102
cg01355089	0.6804079	0.5124410	0.4721658	0.5874630	0.6030996	0.5839883
cg13854193	0.1903310	0.3373031	0.3376388	0.2462546	0.2650737	0.2395559
cg07565956	0.4328566	0.6049166	0.6607996	0.6316031	0.6079510	0.5754442
cg17385482	0.8187033	0.5764255	0.6012121	0.7742609	0.7324519	0.7463523
cg12927730	0.5327255	0.7094377	0.6220146	0.5150711	0.6106618	0.5654315
cg12232911	0.7627037	0.5843905	0.5851386	0.6980920	0.6560560	0.6779526
cg16001422	0.2698757	0.5136692	0.5409442	0.4237038	0.4106031	0.3908202
cg24126592	0.2487675	0.3996424	0.4085414	0.3592461	0.3065186	0.3188012
cg06176876	0.6107369	0.4234438	0.4346278	0.5450728	0.4982814	0.5245397
cg15694146	0.7040747	0.4916969	0.5137139	0.6526981	0.6403428	0.6174890
cg27054084	0.5091623	0.7019769	0.6076130	0.5409223	0.5970926	0.5716720
cg10329928	0.7102661	0.5140450	0.5292368	0.6216042	0.6240332	0.6312201
cg07717183	0.8154894	0.6673362	0.6699309	0.7760050	0.7448845	0.7622359
cg10696539	0.8169307	0.6728131	0.6626361	0.7951540	0.7693281	0.7802032
cg00433709	0.7347926	0.5300136	0.5652789	0.6528329	0.6550752	0.6476321
cg17223789	0.4895608	0.6550185	0.6717473	0.6414421	0.6514081	0.6081680
cg12661092	0.8034541	0.6065884	0.5863883	0.7449848	0.7107973	0.7303771
cg06600229	0.6850310	0.4805468	0.4745179	0.5911387	0.5644396	0.5840352
cg05492071	0.4007031	0.6148242	0.6360643	0.6052612	0.5997916	0.5383392
cg20157782	0.5629229	0.7638974	0.6408612	0.5966071	0.6626179	0.6684446
cg03399583	0.7545482	0.5487145	0.5619794	0.6679874	0.6314604	0.6446860
cg09388301	0.8194377	0.6054191	0.6460959	0.7500572	0.7473858	0.7683340
cg13916098	0.5000770	0.3270688	0.3792938	0.4626724	0.4505932	0.4303658
cg18664915	0.8356412	0.6464146	0.6841339	0.8033990	0.7829277	0.7976023
cg22579075	0.6919208	0.4987205	0.4584024	0.5058578	0.5412131	0.5557509
cg06452129	0.8220016	0.6145606	0.6576583	0.7658958	0.7356201	0.7476156
cg24366736	0.8265208	0.6429035	0.7396035	0.8177169	0.7915034	0.7909390
cg15791967	0.6148258	0.7716578	0.6633450	0.5852478	0.6767429	0.6634374
cg15421034	0.5336814	0.7097915	0.7008507	0.6646007	0.6549674	0.6360136
cg11947295	0.2294061	0.4018011	0.3575851	0.3141583	0.3807908	0.3038347
cg05995267	0.1799227	0.3583035	0.3171989	0.2265590	0.2436405	0.2563033
cg21531033	0.8189701	0.5504641	0.6062487	0.7305990	0.7131139	0.7143909
cg18912366	0.6731548	0.4755766	0.4964229	0.6573430	0.6083581	0.6029546
cg15514521	0.2744368	0.4588892	0.4281093	0.3644871	0.3535430	0.3685359
cg06721910	0.3871376	0.5600344	0.4923813	0.3987097	0.4526820	0.4617608
cg12939236	0.8023425	0.6345151	0.6265273	0.7053294	0.7316504	0.6914194
cg24084859	0.7451142	0.5121384	0.5049765	0.6017519	0.5968963	0.5940133
cg21329649	0.8461584	0.7084005	0.7599901	0.7946069	0.7862856	0.8082553
cg00179272	0.1287837	0.2539135	0.2450558	0.1914780	0.2534581	0.1895114
cg04011173	0.2653461	0.4681293	0.4055936	0.2733605	0.3377242	0.2581885
cg18264933	0.2299229	0.4417077	0.4052049	0.2790689	0.3159071	0.2874617
cg10217454	0.8381365	0.6024433	0.6480470	0.7834336	0.7565730	0.7624802
cg15170740	0.3497844	0.5392131	0.5561755	0.4786002	0.4738850	0.4339357
cg13394991	0.2000182	0.3522976	0.3345534	0.2514675	0.2655443	0.2568101
cg01283579	0.8764095	0.7372570	0.7634621	0.8388425	0.8225982	0.8205196
cg16914989	0.2091604	0.3566422	0.3569654	0.2836876	0.3304530	0.3446520
cg07753717	0.7473460	0.5308212	0.5556352	0.6727566	0.6814418	0.6476919
cg06963757	0.7973299	0.5896292	0.6288470	0.7648699	0.7489044	0.7191678
cg13210325	0.8237808	0.6220471	0.6965414	0.7429132	0.7519741	0.7635531
cg00141498	0.5906271	0.3950275	0.4390296	0.5701382	0.5114842	0.5195150
cg23387401	0.5201187	0.6953784	0.7344710	0.6961100	0.6899706	0.6437983
cg24254447	0.8266419	0.6033303	0.6016716	0.7729821	0.7431066	0.7509256
cg21284750	0.7069962	0.5218865	0.5402660	0.6341876	0.6063203	0.6070860
cg03817803	0.2570841	0.4206179	0.3550729	0.2920877	0.3220470	0.3162059
cg24930541	0.4137401	0.5867063	0.5563557	0.4717655	0.5808766	0.5375209
cg01379264	0.8590501	0.6812637	0.6654155	0.8141193	0.7756442	0.8004347
cg26794191	0.2123246	0.3574612	0.3608633	0.3187963	0.3023824	0.2903866
cg10502206	0.6477700	0.8035262	0.7867275	0.8008860	0.7820464	0.7925659
cg21195376	0.6725163	0.4514518	0.4742463	0.5770346	0.5864458	0.5685395
cg01267675	0.7809051	0.5207072	0.5540250	0.7029117	0.6662186	0.6645613
cg11612354	0.4685212	0.3036813	0.2243382	0.3571779	0.3509485	0.3580952
cg23192553	0.5658219	0.3879417	0.4205489	0.5259752	0.4949243	0.4794738
cg22117805	0.1973248	0.3709084	0.3884909	0.4288005	0.3972103	0.3146068
cg06741044	0.6921311	0.5100507	0.5477339	0.6363862	0.6221606	0.6209108
cg01378143	0.6936044	0.5209263	0.5283040	0.5994613	0.6255169	0.6241054
cg27279678	0.1727839	0.3014344	0.2926915	0.2165173	0.2376696	0.2442273
cg26682407	0.3920364	0.2197913	0.2308358	0.3516266	0.3310048	0.2878752
cg22281206	0.8292420	0.6083955	0.6763747	0.7805783	0.7839292	0.7823584
cg04330884	0.1996575	0.3699344	0.3212573	0.3000293	0.2878635	0.2919854
cg05257097	0.8428391	0.6846468	0.7124108	0.7928801	0.7750846	0.7818042
cg22895366	0.3856732	0.2421347	0.2716300	0.2486628	0.2892190	0.2877105
cg02628135	0.8263203	0.6074401	0.6224353	0.7778721	0.7648419	0.7613184
cg03140929	0.8339139	0.6860306	0.6883315	0.7991357	0.7638819	0.7961363
cg22014289	0.7167342	0.5521125	0.5608360	0.6904143	0.6815984	0.6611276
cg09939625	0.3209707	0.5440498	0.5704332	0.4825954	0.4932654	0.4301375
cg00250196	0.4272016	0.2190399	0.2154235	0.2843968	0.2867408	0.2944646
cg02156070	0.8166108	0.5731558	0.6334113	0.7674702	0.7374897	0.7434521
cg12691330	0.6181359	0.7695417	0.6664170	0.6112614	0.6942190	0.6893754
cg20604028	0.8463515	0.6988954	0.7234770	0.8200483	0.7891247	0.8041785
cg27388962	0.6822957	0.4591974	0.4465405	0.5951427	0.6009212	0.5843626
cg04982372	0.8534632	0.5786285	0.5904146	0.7560963	0.7476699	0.7533901
cg17988326	0.7338396	0.5166864	0.5559605	0.6352944	0.6480171	0.6534906
cg20695119	0.8053223	0.5604105	0.6141544	0.7409827	0.7260218	0.7415803
cg12692029	0.4359899	0.6144530	0.6472523	0.5299070	0.5659870	0.5226596
cg19827883	0.1021531	0.2289229	0.2244127	0.2347274	0.2673587	0.2083348
cg13734905	0.7900496	0.5876048	0.5939690	0.7346234	0.7191971	0.7206840
cg26854931	0.7799534	0.5454552	0.5631076	0.6674339	0.6892685	0.6861554
cg19888099	0.7729245	0.5481957	0.5621705	0.7080448	0.6768730	0.6947296
cg08202743	0.8401083	0.6114719	0.6173258	0.7468445	0.7515215	0.7425565
cg22794803	0.7763454	0.6192427	0.6058215	0.7328333	0.7026822	0.7230167
cg10356204	0.6967895	0.5043999	0.5190636	0.5634436	0.5542736	0.5989719
cg04115893	0.2756106	0.4526144	0.3934974	0.3006696	0.3474293	0.3305176
cg00854448	0.1517865	0.3222500	0.3818250	0.3964898	0.3236085	0.2930268
cg18842854	0.8088265	0.5822633	0.6100504	0.7678268	0.7423238	0.7569980
cg08017518	0.8644235	0.7207315	0.7553561	0.8408243	0.8078101	0.8391822
cg07323885	0.6057903	0.4005222	0.4686246	0.6098199	0.5455434	0.5373574
cg23017002	0.7448065	0.5506586	0.6066872	0.7265933	0.7032668	0.7020821
cg15004075	0.6550767	0.4799589	0.5070766	0.5006932	0.5570135	0.5440560
cg15208685	0.8098653	0.6086338	0.6259197	0.7449927	0.7255894	0.7201575
cg23468312	0.6528062	0.5060681	0.5462331	0.6752068	0.6528962	0.6632670
cg01519406	0.6783314	0.4632651	0.4865837	0.5961873	0.5926907	0.5779630
cg05943554	0.8436934	0.7023324	0.7531296	0.8113324	0.8106875	0.8120661
cg17207756	0.7722990	0.5916508	0.5941336	0.6574413	0.6843800	0.7075337
cg26874367	0.2037369	0.3845402	0.3424525	0.3110849	0.3358177	0.3089386
cg08491711	0.8521770	0.6361587	0.6627522	0.7976502	0.7926807	0.7688212
cg17247713	0.7627897	0.5303765	0.5650414	0.6973329	0.6728100	0.6751947
cg27598629	0.8382635	0.6045415	0.6346400	0.8009169	0.7828473	0.7782590
cg23369670	0.3818463	0.6174236	0.6888108	0.6754035	0.6374821	0.5876444
cg23253582	0.7112843	0.5332695	0.5417775	0.6541168	0.6295409	0.6149103
cg19295184	0.8235562	0.5935462	0.6191429	0.7947961	0.7473352	0.7631692
cg04786323	0.6600576	0.4622497	0.4930055	0.6000151	0.5877129	0.5891431
cg11639516	0.7998632	0.6028788	0.6463325	0.7646276	0.7379776	0.7514571
cg10639435	0.5843850	0.7447936	0.6809872	0.6480069	0.6665854	0.6719690
cg22211440	0.4582753	0.6569362	0.5783736	0.4640832	0.5662507	0.5303572
cg24616450	0.6187546	0.7670463	0.8000986	0.7085630	0.7288905	0.6826937
cg02140269	0.2864804	0.5116534	0.5429571	0.4928116	0.5042158	0.4511854
cg14078070	0.7905084	0.5878971	0.6203597	0.7568047	0.7356269	0.7068477
cg27059970	0.8532687	0.6585614	0.7064879	0.8064976	0.7915573	0.7840888
cg03748473	0.7454174	0.4938871	0.5261184	0.6312501	0.6151272	0.6547490
cg04515608	0.5080362	0.2946263	0.3117944	0.5064932	0.4420461	0.4093763
cg22771337	0.7833763	0.5832059	0.5898582	0.6946143	0.6588116	0.6893536
cg08583273	0.7819061	0.5481473	0.5885236	0.7092769	0.7111402	0.6947316
cg26264767	0.8697233	0.6170521	0.6370808	0.7958900	0.7755988	0.7785243
cg05108359	0.5273198	0.3669408	0.3820550	0.5710076	0.4863893	0.4823800
cg05059607	0.4444099	0.6488576	0.5960817	0.5763116	0.5789570	0.5276957
cg27070405	0.2641349	0.4561882	0.4825433	0.4700524	0.4418675	0.3875582
cg08498542	0.1385865	0.3561327	0.3449689	0.2429993	0.2351723	0.2343764
cg17078070	0.7702612	0.6072763	0.5786228	0.7168382	0.6823984	0.6942052
cg10794804	0.3590131	0.2244587	0.4090855	0.4180637	0.3821880	0.4031075
cg26498670	0.7687707	0.5337998	0.5741351	0.7050637	0.6924997	0.6889759
cg05708367	0.3201836	0.5088322	0.4968153	0.3474946	0.4362727	0.4025070
cg16457614	0.7179426	0.5227375	0.5205491	0.6349353	0.6428978	0.6399548
cg17996699	0.5328031	0.7011056	0.7401780	0.7060767	0.6895725	0.6581204
cg17092391	0.8008330	0.6037274	0.6209168	0.6665177	0.6968031	0.7135062
cg00795538	0.7610682	0.5262028	0.5532164	0.6341849	0.6234948	0.6381434
cg18603056	0.3990300	0.2253543	0.2072205	0.2841999	0.3147373	0.2991765
cg10581342	0.7825641	0.5842538	0.6033639	0.7033817	0.6992102	0.7090318
cg14750782	0.8328466	0.6692103	0.7034906	0.7927938	0.7926455	0.7742121
cg26795340	0.7710361	0.5375955	0.5706505	0.6842253	0.6710128	0.6741130
cg12378834	0.5502154	0.3541856	0.3731756	0.4744545	0.3920683	0.3522000
cg13558754	0.3819686	0.1991240	0.4377349	0.4763976	0.4368555	0.4385675
cg03036852	0.7963049	0.5682158	0.5866994	0.6968501	0.7034286	0.6912889
cg13598881	0.4725458	0.6474664	0.6787684	0.6235965	0.6197190	0.5790566
cg04256734	0.8515715	0.6194037	0.6602179	0.7876888	0.7749629	0.7756973
cg05869631	0.6945661	0.5135709	0.5033364	0.6928925	0.6393126	0.6500415
cg08446038	0.2475673	0.4324359	0.4406591	0.3881670	0.4599050	0.3650615
cg14575739	0.8008405	0.5727492	0.5999308	0.7437859	0.7147742	0.7031230
cg21901859	0.8329509	0.6855813	0.7165222	0.8015930	0.7943506	0.7977813
cg01495332	0.7741045	0.6173386	0.6624710	0.7340416	0.7167139	0.7062761
cg00706371	0.7869341	0.5440738	0.5783819	0.6841721	0.6657022	0.6590122
cg26684776	0.1534340	0.2889302	0.2502893	0.2894336	0.2769463	0.2390252
cg15758758	0.7240952	0.5234118	0.5652941	0.6651172	0.6282162	0.6545132
cg00524374	0.3008127	0.4880563	0.4452535	0.3709452	0.3742525	0.3579604
cg26836479	0.1591202	0.3218342	0.2917490	0.2550467	0.2746889	0.2214597
cg13916111	0.6629957	0.4759290	0.5310579	0.6549688	0.6053006	0.5878473
cg02221520	0.4087675	0.1856267	0.3466475	0.4440586	0.3513483	0.3388906
cg04867344	0.5670259	0.3986479	0.3641934	0.5129638	0.4955394	0.4911395
cg19538026	0.7141345	0.5080177	0.5040552	0.6596605	0.6410328	0.6194581
cg10196751	0.8620057	0.5986743	0.6457114	0.8098766	0.7735837	0.7759817
cg00138407	0.4905401	0.6605426	0.6616112	0.6335502	0.6353368	0.5692149
cg16905438	0.8319659	0.5550077	0.5942165	0.7717252	0.7262040	0.7213867
cg20018425	0.6937204	0.4865288	0.5024275	0.5738065	0.5671447	0.5791698
cg15931673	0.8134421	0.5862460	0.6237434	0.7375069	0.7339119	0.7409830
cg11870455	0.6690365	0.4925511	0.5856620	0.7139478	0.6417550	0.6413406
cg10863857	0.2048502	0.3848775	0.3624003	0.3678514	0.3424257	0.3235905
cg04930062	0.7126363	0.4949073	0.5195722	0.6157694	0.6210788	0.6226429
cg02075976	0.7619805	0.5591365	0.5768395	0.6906635	0.7068266	0.7028382
cg22826986	0.7890565	0.5364621	0.5750382	0.7092527	0.6914938	0.6980214
cg03457776	0.2400223	0.4135174	0.4102638	0.3688684	0.3689442	0.3630849
cg00710857	0.7978446	0.6080243	0.6435281	0.7886903	0.7326338	0.7412828
cg22256853	0.8237973	0.5731634	0.6195863	0.7836770	0.7375480	0.7487660
cg12976793	0.8552237	0.7266204	0.7412667	0.8332285	0.8123390	0.8282081
cg08741064	0.1494560	0.2694979	0.2517901	0.2649623	0.2784476	0.2138865
cg14115597	0.5642560	0.3814276	0.5018268	0.5781125	0.5233558	0.5010531
cg04536419	0.7361698	0.5704046	0.5720769	0.6880850	0.6533894	0.6801082
cg21690978	0.8334651	0.5925920	0.6037072	0.7377721	0.7115259	0.7483789
cg10168330	0.7690418	0.5608395	0.5816429	0.7361045	0.7088319	0.7058894
cg07068735	0.2879590	0.4877421	0.4541672	0.4069149	0.3718249	0.3865752
cg24669669	0.7937242	0.5517085	0.5785076	0.6875016	0.6753057	0.6806380
cg12683339	0.7944147	0.5876694	0.6037480	0.7231696	0.7086907	0.7234931
cg20556361	0.8528560	0.6460267	0.7023449	0.8012889	0.7958673	0.7924487
cg03362871	0.6707873	0.4889433	0.5276286	0.6076107	0.5762902	0.5916912
cg21310814	0.7847619	0.5200497	0.5541482	0.6508909	0.6634991	0.6449614
cg03851835	0.1612638	0.3579724	0.3551418	0.2687310	0.3177626	0.2572781
cg22212560	0.8089548	0.5717168	0.6083983	0.7588154	0.7202934	0.7237068
cg08945443	0.5611059	0.7260579	0.6864169	0.6344763	0.6919681	0.6446280
cg25292901	0.8096736	0.6076289	0.6081894	0.7135399	0.7244822	0.7352892
cg04369739	0.8107943	0.6182971	0.6871251	0.7867969	0.7595921	0.7640762
cg22381248	0.7901702	0.5628488	0.6078979	0.7443836	0.7154902	0.7218172
cg23939642	0.7891748	0.6336109	0.5927820	0.7811008	0.7207457	0.7439116
cg08333580	0.6619720	0.4841763	0.5197007	0.6889935	0.6020416	0.6173672
cg08368624	0.7903254	0.5747864	0.5739498	0.7431657	0.7009051	0.7240577
cg15188939	0.7457234	0.5788660	0.5929420	0.6896027	0.6708440	0.6848266
cg17546523	0.4556548	0.6422091	0.6851627	0.6556277	0.6284867	0.5943131
cg23105068	0.8470795	0.6313673	0.6480163	0.7684458	0.7756046	0.7769279
cg06473178	0.7498488	0.5484200	0.6010292	0.6917632	0.6880797	0.6884216
cg16178065	0.1654733	0.2951545	0.3026269	0.2511473	0.2395976	0.2249376
cg17485717	0.6377592	0.8019080	0.7909716	0.7415262	0.7619089	0.7339659
cg04344588	0.7276792	0.5752130	0.6384676	0.6608855	0.6874469	0.6718554
cg19869818	0.5725049	0.3711871	0.2795727	0.3908067	0.4432191	0.4420793
cg07271653	0.5343042	0.7300439	0.7504267	0.7543660	0.7223164	0.6801388
cg04496578	0.8595124	0.5954818	0.6430384	0.7863450	0.7760047	0.7824668
cg23219704	0.7966923	0.6465080	0.6455762	0.7476653	0.7415535	0.7401646
cg06153917	0.8406741	0.5926384	0.6296214	0.7372768	0.7597826	0.7517944
cg23786157	0.8589968	0.6232343	0.6621943	0.7884463	0.7819133	0.7743871
cg05254518	0.1314457	0.2665429	0.2554758	0.1791753	0.1981872	0.2060952
cg18477248	0.6397388	0.4640887	0.4726681	0.6022143	0.5468741	0.5694570
cg20641425	0.6595578	0.4833724	0.4978724	0.5627573	0.5837152	0.5859664
cg09809623	0.8303223	0.6049009	0.6436488	0.7796407	0.7556615	0.7633858
cg00198066	0.8180236	0.5432247	0.5698309	0.7169702	0.7030961	0.7064593
cg24998197	0.7563387	0.5315534	0.5669207	0.6653955	0.6840074	0.6680064
cg22854343	0.8163232	0.5960764	0.6415001	0.7740677	0.7535762	0.7369662
cg08224291	0.6772637	0.4728695	0.5425825	0.6345927	0.6414406	0.6187104
cg26453900	0.8147944	0.5655458	0.6122491	0.7797673	0.7326874	0.7236102
cg26583403	0.1294217	0.2526856	0.2415686	0.2059558	0.2192262	0.1808979
cg22565340	0.4655425	0.2349605	0.4967345	0.6111969	0.4741041	0.5063043
cg16931240	0.1969973	0.3473085	0.3292424	0.2585722	0.2466650	0.2430916
cg10203922	0.7657831	0.5346846	0.5550767	0.6405979	0.6747594	0.6601027
cg06246651	0.7628149	0.6028879	0.5917337	0.6925335	0.6785488	0.6887287
cg15122536	0.8194521	0.5628808	0.5967016	0.7216255	0.7438517	0.7139275
cg10548805	0.7956185	0.5501585	0.5876834	0.7034055	0.7123901	0.6986930
cg09717923	0.8548958	0.6659303	0.7030167	0.8212358	0.8210996	0.8020463
cg08640252	0.1879497	0.3759185	0.3781990	0.2327132	0.2815742	0.2729691
cg09483223	0.1686694	0.3578567	0.3455632	0.2668984	0.2527994	0.2683608
cg04581793	0.1433531	0.3455538	0.3460045	0.2378839	0.2582394	0.2612048
cg16505233	0.3349657	0.1981373	0.1644005	0.2490996	0.2465604	0.2313881
cg20197819	0.8722471	0.7305011	0.7438192	0.7959622	0.8219738	0.8207558
cg21248060	0.8507246	0.5765106	0.6319868	0.7246054	0.7341995	0.7214385
cg13125224	0.7802558	0.5829651	0.6210469	0.7558306	0.7318922	0.7299338
cg01598421	0.8754738	0.6742258	0.6629880	0.7889388	0.7917946	0.7736189
cg16362647	0.8374134	0.6058156	0.6417295	0.7757210	0.7638809	0.7633724
cg22635676	0.6003143	0.4117729	0.4502981	0.2999273	0.4159780	0.4124544
cg00591588	0.7292364	0.5608325	0.5940241	0.6985048	0.6738308	0.6615509
cg12214741	0.2574386	0.4574712	0.4510071	0.3923652	0.3842071	0.3431747
cg26838560	0.7952322	0.5790214	0.5880825	0.6911777	0.6582895	0.6762138
cg09377020	0.7803494	0.5379109	0.5577889	0.6683994	0.6631821	0.6451303
cg27230529	0.1379884	0.2482451	0.2671792	0.2790440	0.2379710	0.2174147
cg15582789	0.2234050	0.3723363	0.3840166	0.3516693	0.3293896	0.3065191
cg11190033	0.7517788	0.5582300	0.5770514	0.6521065	0.6935867	0.6650175
cg02630207	0.7907362	0.5822425	0.6159866	0.7359060	0.7203393	0.7145894
cg08246318	0.7569471	0.5657004	0.6130630	0.7069480	0.7178185	0.6947627
cg11118428	0.8434118	0.5846113	0.6411052	0.7727835	0.7623822	0.7473655
cg09815212	0.7313794	0.5211210	0.5590286	0.6745005	0.6155454	0.6366194
cg06184361	0.7111229	0.5102197	0.5360243	0.6337383	0.6293499	0.6303770
cg16755833	0.8263086	0.6532699	0.6680396	0.7692083	0.7837510	0.7564393
cg04499011	0.7674146	0.5757807	0.5916293	0.6896758	0.7089398	0.6917216
cg10689689	0.6335213	0.7783044	0.7915446	0.7400113	0.7561839	0.7058869
cg00403484	0.5358046	0.3866570	0.4019513	0.5289310	0.4697141	0.4720807
cg02175489	0.7622196	0.5607191	0.5724913	0.6488376	0.6636934	0.6663651
cg22887461	0.8163407	0.6790735	0.7070313	0.7891509	0.7672274	0.7694845
cg14664835	0.5918733	0.4016439	0.4062865	0.5928945	0.5533951	0.5452381
cg02520639	0.4396165	0.2905811	0.1998717	0.2319813	0.2922357	0.2891727
cg16902684	0.8382457	0.6058129	0.6486492	0.7587925	0.7786725	0.7547725
cg18758976	0.2841343	0.4577909	0.4862630	0.4515056	0.4370956	0.3971933
cg02881488	0.8326369	0.6307622	0.6397146	0.7501289	0.7334282	0.7496026
cg06323049	0.7762105	0.5639112	0.5846995	0.7396089	0.7072798	0.6984253
cg13688202	0.7283834	0.5023413	0.5665139	0.7099437	0.6779542	0.6635730
cg21141089	0.7183145	0.5329994	0.5461290	0.6534590	0.6489942	0.6335601
cg02401786	0.4967108	0.6893776	0.5917911	0.5081616	0.5749693	0.5574603
cg14113958	0.6213065	0.7757996	0.6878101	0.7006659	0.7316204	0.7201226
cg00715929	0.2532459	0.4677600	0.4910551	0.4623446	0.4148360	0.4419667
cg09242530	0.8634481	0.6398269	0.6970409	0.8245110	0.8137998	0.8049170
cg13957403	0.6611606	0.4623302	0.4769381	0.6115056	0.5924514	0.5990709
cg05637940	0.7481087	0.5866898	0.5845081	0.7097999	0.7052520	0.6847166
cg27300619	0.7982613	0.6186877	0.6400114	0.7097260	0.7002055	0.7167567
cg11511314	0.5958106	0.8056769	0.7235243	0.6801227	0.7444942	0.6898294
cg22324087	0.8151453	0.5967715	0.6315653	0.7827862	0.7661431	0.7647270
cg11722504	0.8155234	0.6717311	0.6559878	0.7971091	0.7521641	0.7787603
cg11147886	0.2007364	0.3440863	0.3318141	0.2198360	0.2639116	0.2329604
cg06839158	0.1502089	0.2862290	0.2943489	0.3238190	0.3429804	0.2472709
cg12357497	0.5030885	0.6690847	0.6662591	0.6698440	0.6637154	0.5889766
cg02796835	0.4418854	0.2117048	0.2997383	0.4297793	0.3422425	0.3468397
cg03386536	0.8619515	0.6369653	0.6865939	0.8086887	0.7959223	0.7781140
cg16781488	0.1928980	0.4200789	0.4115423	0.2925928	0.3076169	0.3109206
cg17002328	0.7611461	0.5647005	0.5807896	0.6973480	0.7029038	0.6882343
cg16976870	0.2972965	0.4711502	0.4067120	0.3266843	0.3378459	0.3702240
cg22835427	0.7807850	0.5548489	0.5963314	0.7164278	0.7106578	0.6894614
cg00663986	0.7476188	0.5696826	0.5878087	0.7114238	0.7163252	0.6850887
cg06951727	0.2120524	0.3966060	0.4104831	0.3388538	0.3827076	0.2857819
cg14656948	0.7456339	0.5566893	0.5242782	0.5962479	0.6260206	0.6320542
cg06932760	0.8203908	0.5688557	0.6100866	0.7293190	0.7109651	0.7217824
cg02095334	0.7924735	0.5807684	0.6051039	0.7192304	0.7347435	0.7227055
cg18069144	0.8293538	0.6518711	0.6568869	0.7917937	0.7813201	0.7776257
cg13712012	0.7710912	0.5332018	0.5516101	0.6347213	0.6874060	0.6465471
cg08399626	0.7561913	0.5702764	0.5834211	0.7385097	0.6879351	0.6881953
cg03224259	0.7985398	0.5512796	0.5888873	0.7261925	0.7225190	0.7024648
cg13502023	0.5790069	0.7819546	0.6673788	0.5667807	0.6282062	0.6278682
cg07327489	0.4817157	0.3050937	0.2507848	0.3597844	0.4166415	0.3978911
cg15312377	0.7615310	0.5300497	0.5523100	0.7151966	0.6983325	0.6808481
cg02309230	0.7193605	0.5479930	0.5404174	0.6615849	0.6391821	0.6302215
cg05459390	0.4415656	0.2342529	0.3246878	0.3575970	0.3362923	0.3812236
cg23948703	0.8274109	0.5938537	0.6312362	0.7608003	0.7601389	0.7506455
cg19244583	0.1646811	0.2890640	0.2312275	0.1840204	0.2077695	0.2009985
cg07821620	0.3641238	0.2110633	0.2172682	0.3443167	0.2777663	0.2698854
cg03377878	0.8360973	0.6373560	0.6692528	0.7870688	0.7797939	0.7731609
cg16589830	0.3835409	0.5736411	0.5864774	0.6128326	0.5946079	0.5344459
cg19723715	0.8663254	0.7004057	0.7545935	0.8108091	0.8010718	0.8255630
cg19234363	0.8506141	0.6318367	0.6518642	0.8047040	0.7781190	0.7772267
cg08583234	0.8093203	0.6271246	0.6371779	0.7688551	0.7372722	0.7540443
cg21363876	0.7507169	0.5525017	0.5420044	0.6414536	0.6690715	0.6727121
cg06335123	0.3529111	0.5809663	0.5436114	0.5145808	0.5103818	0.5048586
cg12074251	0.6403898	0.4677347	0.3585067	0.5087718	0.5552763	0.5446841
cg12534645	0.6792974	0.4918226	0.5091374	0.6051103	0.6182371	0.6091351
cg10452448	0.1119611	0.2248851	0.1887620	0.1215818	0.1840516	0.1465272
cg01309511	0.3251676	0.5155071	0.5138765	0.4826268	0.4442837	0.4121723
cg08389280	0.7588151	0.5677890	0.5416133	0.6264423	0.6381519	0.6441162
cg05579731	0.8263517	0.6215001	0.6575914	0.7881994	0.7715316	0.7648371
cg09469986	0.8227643	0.6017784	0.6270833	0.7381144	0.7482551	0.7314602
cg21511509	0.7944854	0.6252860	0.6489038	0.7379356	0.7639217	0.7709347
cg14038949	0.7171644	0.5335425	0.5265335	0.5847157	0.5778984	0.5939171
cg16660220	0.7832425	0.5506641	0.5694951	0.7208862	0.6920454	0.7025167
cg10443421	0.7521072	0.5164432	0.5530784	0.7233647	0.6958670	0.6778042
cg20458811	0.2142452	0.3772076	0.3127068	0.2507332	0.2546129	0.2807490
cg12657668	0.6678462	0.4658772	0.4858705	0.6100955	0.5780276	0.5540338
cg27520108	0.7598597	0.5400576	0.5593730	0.6680209	0.6583226	0.6699713
cg22438006	0.6418305	0.4441614	0.4699486	0.6613922	0.5880505	0.5641827
cg09950449	0.6998704	0.5310442	0.5451915	0.6380599	0.6076182	0.6464129
cg16348111	0.8559035	0.6963777	0.6816337	0.7966492	0.7926865	0.7864240
cg21289076	0.8084272	0.5927140	0.6350971	0.7573387	0.7436118	0.7357845
cg26987310	0.7708996	0.5444846	0.5646052	0.6675487	0.7100911	0.6631998
cg11182965	0.7023965	0.5291540	0.5467326	0.6595121	0.6389728	0.6224862
cg25256866	0.7911932	0.5743968	0.5931022	0.7446476	0.7105581	0.7162011
cg24757001	0.1048253	0.2224991	0.2198188	0.1282203	0.1899025	0.1484698
cg18799946	0.8176167	0.5936001	0.6069246	0.7374111	0.7519447	0.7403058
cg07106534	0.8192351	0.6432478	0.6431919	0.7945223	0.7548270	0.7646614
cg03569637	0.1118427	0.2790894	0.2505284	0.1809317	0.2315600	0.1766011
cg20689962	0.5061273	0.3523419	0.2924634	0.4586347	0.3784945	0.3946964
cg07145038	0.8224624	0.6139982	0.6240271	0.7443553	0.7433697	0.7541410
cg27489827	0.3412255	0.2036762	0.2437481	0.3290742	0.2799840	0.2448285
cg07367607	0.5867070	0.4098125	0.4192002	0.5047956	0.5204263	0.4894518
cg13318911	0.7137961	0.5254622	0.5485293	0.6459532	0.6666013	0.6499833
cg16264549	0.2144565	0.4175650	0.4387403	0.3233088	0.3540142	0.3086955
cg27022201	0.7969922	0.6111029	0.6660257	0.7691973	0.7500787	0.7450570
cg14353956	0.1442958	0.2747429	0.2747220	0.1985927	0.2013883	0.2063199
cg27159561	0.8128412	0.6596104	0.6624179	0.7243262	0.7275342	0.7295480
cg09803068	0.7396152	0.5274051	0.5132687	0.6918255	0.6441212	0.6785390
cg09800648	0.7835957	0.5634738	0.5732948	0.6874976	0.7000532	0.6868408
cg12604490	0.8138284	0.5787508	0.6064976	0.7555549	0.7434420	0.7344291
cg19344749	0.7296789	0.5510840	0.5695252	0.6488554	0.6599397	0.6765949
cg22368847	0.8367042	0.6506338	0.6754699	0.7903850	0.7780978	0.7736451
cg10170964	0.8063292	0.5828313	0.5951562	0.7598674	0.7081578	0.7391204
cg26394380	0.6919239	0.5078375	0.5363564	0.6178375	0.6207491	0.6069282
cg03860768	0.8151880	0.6338559	0.6619661	0.7633939	0.7526211	0.7527152
cg07698804	0.8111542	0.5971995	0.5674699	0.7231847	0.7197475	0.7322399
cg15742712	0.7717476	0.5463006	0.5415417	0.6460488	0.6563026	0.6888965
cg15527117	0.7912706	0.5635979	0.5811828	0.7007786	0.7020666	0.7082152
cg20367894	0.3304530	0.5449904	0.5244761	0.5005196	0.5004703	0.4760382
cg03901846	0.3193839	0.4893092	0.4451723	0.4073299	0.4108354	0.3915433
cg27243847	0.6947651	0.5033481	0.5379205	0.6284854	0.6108613	0.6228845
cg05256053	0.7244881	0.5539756	0.6182805	0.6872664	0.6742503	0.6596787
cg07436286	0.7555924	0.5269390	0.5310358	0.6578899	0.6487987	0.6712141
cg13132267	0.8656478	0.6454388	0.6715848	0.8119884	0.7917237	0.7926268
cg19766988	0.8325950	0.6220441	0.6676465	0.7806919	0.7730101	0.7727749
cg21317581	0.7638183	0.5699573	0.6023119	0.6956090	0.6676899	0.6857523
cg25062513	0.7777863	0.5516644	0.5757895	0.7278144	0.7087218	0.7098168
cg00449189	0.1508612	0.2698916	0.2764185	0.1909861	0.2168145	0.2004431
cg23396432	0.5068153	0.3417587	0.3883522	0.4866008	0.4620435	0.4500575
cg04298686	0.7183184	0.4991340	0.5145839	0.6205128	0.6258296	0.6111843
cg22422264	0.4467050	0.6244377	0.6269561	0.6547819	0.6116657	0.5560342
cg19260718	0.8294654	0.6087294	0.6453226	0.7737346	0.7504411	0.7626147
cg10462017	0.8695161	0.6430175	0.6394592	0.8189638	0.8155793	0.7989211
cg21671532	0.4218815	0.2397375	0.2855994	0.3619985	0.3282258	0.3179105
cg04581273	0.4361007	0.6532999	0.6820445	0.6280469	0.6053410	0.5728630
cg00404142	0.8552955	0.6270991	0.6649377	0.8421551	0.8124200	0.7984085
cg18450009	0.5491862	0.3101753	0.4128177	0.5816211	0.4974851	0.4418052
cg04737759	0.7642456	0.6122249	0.6271065	0.7479302	0.7279000	0.7199001
cg04747225	0.8053263	0.6487432	0.6701571	0.7440396	0.7457956	0.7350166
cg16384688	0.2265699	0.4103365	0.3978270	0.3599061	0.3748980	0.3172161
cg07257300	0.7156422	0.5280080	0.5640260	0.6638327	0.6477562	0.6557044
cg21917510	0.2442506	0.4494364	0.4535444	0.3403428	0.3350911	0.3172013
cg21805019	0.7966482	0.6513344	0.6530507	0.7081948	0.7009249	0.7200024
cg02604817	0.4493184	0.2555072	0.3296344	0.4368226	0.3864057	0.3715056
cg09417716	0.6837994	0.4854292	0.4846920	0.6066591	0.6033768	0.5881810
cg15701639	0.4262809	0.6451285	0.5294837	0.4957495	0.5401702	0.5355635
cg23474890	0.7207867	0.8388509	0.7167373	0.6522710	0.6981285	0.7144054
cg14220262	0.6982527	0.5122261	0.5218618	0.6177410	0.6140348	0.6195602
cg22905350	0.8093191	0.5887426	0.6275632	0.7771332	0.7526355	0.7495278
cg11899448	0.4178840	0.6029070	0.6163873	0.6544763	0.6230242	0.5634608
cg14255417	0.1675298	0.3440111	0.3309724	0.2429510	0.2582105	0.2373438
cg11167611	0.8378884	0.6900110	0.7312692	0.8478492	0.7973633	0.7982139
cg23151714	0.4609014	0.2047666	0.3304274	0.4591872	0.3757258	0.3541049
cg21781671	0.8182558	0.6576294	0.6586599	0.7519312	0.7547025	0.7377945
cg15472145	0.2586736	0.4475122	0.3252592	0.3170811	0.3897519	0.3207973
cg14812524	0.4302650	0.2551079	0.3016898	0.4500557	0.4156903	0.3854861
cg24508249	0.8425576	0.6124382	0.6487955	0.7622655	0.7859136	0.7656391
cg20844579	0.8136257	0.5737323	0.6047076	0.7662683	0.7467214	0.7450163
cg16380016	0.4781341	0.6820259	0.6316129	0.5330423	0.6295932	0.5757464
cg12054453	0.3806874	0.2168874	0.2179870	0.1677218	0.2536441	0.2102554
cg16904852	0.7786503	0.5663909	0.6025766	0.7063219	0.7024757	0.6976574
cg12506121	0.8641950	0.6836992	0.7462221	0.8132927	0.8233063	0.8050712
cg23183849	0.7384566	0.5345167	0.5889719	0.6912683	0.6974228	0.6859681
cg21316598	0.8375576	0.5698648	0.6110235	0.7632515	0.7592595	0.7408248
cg02243795	0.8322874	0.6147557	0.6056101	0.7365331	0.7520077	0.7320764
cg05236728	0.09734782	0.19476777	0.20603668	0.12742362	0.16978649	0.14181649
cg12479795	0.7767550	0.5973817	0.5948907	0.7021335	0.6865231	0.6904107
cg01312999	0.8406208	0.6140022	0.6605791	0.8144191	0.7869828	0.7805632
cg18967835	0.7871750	0.5742785	0.5740687	0.7531537	0.7430431	0.7031095
cg26826183	0.8042644	0.5841261	0.6010528	0.7344727	0.7079486	0.7120888
cg01581561	0.8368619	0.6169781	0.6345651	0.7657938	0.7333721	0.7547767
cg20796496	0.2728726	0.4731556	0.4392086	0.3561706	0.3896921	0.3758295
cg23144799	0.1684618	0.3594886	0.3511322	0.3135470	0.3156220	0.2859042
cg07434082	0.6515693	0.4854416	0.4932627	0.6387929	0.6255991	0.6063986
cg21184340	0.4560558	0.2873510	0.3600428	0.4695471	0.4066657	0.3859812
cg08901429	0.8567759	0.6917828	0.7013485	0.7984618	0.7777509	0.7912475
cg13391621	0.7751006	0.5987103	0.5687982	0.6598156	0.6381278	0.6780433
cg11972721	0.8091700	0.5626497	0.5654903	0.7297312	0.7386218	0.7069575
cg10824972	0.8122609	0.5974673	0.6639043	0.7422647	0.7609223	0.7630882
cg18017657	0.7628168	0.5346049	0.5533710	0.6424133	0.6321938	0.6495054
cg04247488	0.8580627	0.7022411	0.7718443	0.8110554	0.8215567	0.8355203
cg07136400	0.8567751	0.6232127	0.6404345	0.7811944	0.7640338	0.7795464
cg09572816	0.6176966	0.4391959	0.4611269	0.5627467	0.5291838	0.5354843
cg09574909	0.7744836	0.5467815	0.5349191	0.6657672	0.6579320	0.7005323
cg16654610	0.8204551	0.6601015	0.6731248	0.7939841	0.7382191	0.7557795
cg24230904	0.4904741	0.6733778	0.6732112	0.7122797	0.6456208	0.6009903
cg05145922	0.4800101	0.3244409	0.3445275	0.3459347	0.4267812	0.4501696
cg03825736	0.7671120	0.5515181	0.5878149	0.6774491	0.6746301	0.6777174
cg05187549	0.8283564	0.6115368	0.6475471	0.7904396	0.7751992	0.7537302
cg01154966	0.1982543	0.3334882	0.3226726	0.1768491	0.2382618	0.2313309
cg02025136	0.7447708	0.4854233	0.5075975	0.6226305	0.6088243	0.6207060
cg02584975	0.7477274	0.5705666	0.5604312	0.7129961	0.7057565	0.6980151
cg15707553	0.7205481	0.5455317	0.5543918	0.6679559	0.6279273	0.6494542
cg17527697	0.7385381	0.5535809	0.5576389	0.5940142	0.6075715	0.6081001
cg12998149	0.8357128	0.6174820	0.6394041	0.7843170	0.7599496	0.7734210
cg07269647	0.4486542	0.2818423	0.3307113	0.3859671	0.3712349	0.3393614
cg02041702	0.5119854	0.2367675	0.3346638	0.5227098	0.4316324	0.4054668
cg00809787	0.8374356	0.5931972	0.6382595	0.7726997	0.7644967	0.7469341
cg06259313	0.7193338	0.5255976	0.4850720	0.6094649	0.6317698	0.6294310
cg01636650	0.3736896	0.5382405	0.6115616	0.4880241	0.4697957	0.4410492
cg07938582	0.6899887	0.5022585	0.4836174	0.5680510	0.6036054	0.6102039
cg02835823	0.6849620	0.4944076	0.4982038	0.6653929	0.6381473	0.6455917
cg05728258	0.8416408	0.6500836	0.6480599	0.7591458	0.7718992	0.7591080
cg14087413	0.6582702	0.4247876	0.3609919	0.4647140	0.4843134	0.4985084
cg01389506	0.8385313	0.6395467	0.6552239	0.8253270	0.7870156	0.7776387
cg16103029	0.3468653	0.1873237	0.1865241	0.2376477	0.2343838	0.2307120
cg11264428	0.3717437	0.2261129	0.2547954	0.3454520	0.2998694	0.3061855
cg12835868	0.7803284	0.5847597	0.6066394	0.7589829	0.6958848	0.7191472
cg25783920	0.7726807	0.5446982	0.5542478	0.6817427	0.6753800	0.6619069
cg18335377	0.3980866	0.5918308	0.6028306	0.5655173	0.5589194	0.5073899
cg05937787	0.7622657	0.5546312	0.5854401	0.7463329	0.7038995	0.7072760
cg20806436	0.8525547	0.6071253	0.6230361	0.7421963	0.7738346	0.7577816
cg08637163	0.3280022	0.5123652	0.5583149	0.5512305	0.5382659	0.4617856
cg15674899	0.7568039	0.5217914	0.5807667	0.7073408	0.6929409	0.6898000
cg13687887	0.7611558	0.5321114	0.5064193	0.6617757	0.6400313	0.6329477
cg24894826	0.8326296	0.6787551	0.6793679	0.7520798	0.7860945	0.7844401
cg21780615	0.7346041	0.5168496	0.5523256	0.6762594	0.6753071	0.6675978
cg15880090	0.6584102	0.4473860	0.4671867	0.6132533	0.6288838	0.5983733
cg04118467	0.8050813	0.5899369	0.6233248	0.7287631	0.7207926	0.7275617
cg22337964	0.1775774	0.3154752	0.2800305	0.2127651	0.2057205	0.2227007
cg06805218	0.1363211	0.2516372	0.2393780	0.2113388	0.1986727	0.1754211
cg05728756	0.5540255	0.3872199	0.4814376	0.4833593	0.4766924	0.5078408
cg02225720	0.1997269	0.4223385	0.4163012	0.3514885	0.3782104	0.3315494
cg00812770	0.7064289	0.5385763	0.5105998	0.6017011	0.6180810	0.6293608
cg15139660	0.8438202	0.5871472	0.6233803	0.7769858	0.7641673	0.7511754
cg15256244	0.8513563	0.6056619	0.6256535	0.7807011	0.7542983	0.7622752
cg19947463	0.3495206	0.5859908	0.5354764	0.5733255	0.5757440	0.5026474
cg27564931	0.8077765	0.5537840	0.5435971	0.7509969	0.7163074	0.7065128
cg03238899	0.8194584	0.5922617	0.6207875	0.7582271	0.7489569	0.7302301
cg27370392	0.5453674	0.7319706	0.7368041	0.7252076	0.7168533	0.6952022
cg17160384	0.1196445	0.2398016	0.2625813	0.1568192	0.1526735	0.1736042
cg13559409	0.8126115	0.6614995	0.7095249	0.7718817	0.7829924	0.7708803
cg07433769	0.7833730	0.5818743	0.6057064	0.7198105	0.7159824	0.7055592
cg18438462	0.8618961	0.6222448	0.6654114	0.7904105	0.7907205	0.7876333
cg07017832	0.7993254	0.6048973	0.6335041	0.7406842	0.7368235	0.7300913
cg11748461	0.6716574	0.5010930	0.5400865	0.6708365	0.6483696	0.6315839
cg19610383	0.8181766	0.5874689	0.6237930	0.7725229	0.7517265	0.7504896
cg11883423	0.8817201	0.7087899	0.6697360	0.8430049	0.8015265	0.7931236
cg26841040	0.6647203	0.4777399	0.4995551	0.5949379	0.6052509	0.5900249
cg22676347	0.8098822	0.6109034	0.6265124	0.7647541	0.7572212	0.7222230
cg25119028	0.5578938	0.7316524	0.7157749	0.7392627	0.7141327	0.6823162
cg24422865	0.7824831	0.5838553	0.6306884	0.7107276	0.7267494	0.7085702
cg02523978	0.8153501	0.6113624	0.6399151	0.7537152	0.7613992	0.7567039
cg14256511	0.8321284	0.6708654	0.6783323	0.7768726	0.7703310	0.7888503
cg25920814	0.7986641	0.6073378	0.6170945	0.7548108	0.7244950	0.7355928
cg13396060	0.7419603	0.5208622	0.5901340	0.7452446	0.7176368	0.7058477
cg00760938	0.7897945	0.5459430	0.5928322	0.7309415	0.7068849	0.6995835
cg00227665	0.7969942	0.6088139	0.6300655	0.7482622	0.7544009	0.7374986
cg08315530	0.1151675	0.2352211	0.2239859	0.2072584	0.1902246	0.1695687
cg10768883	0.7842448	0.5558511	0.5570076	0.6954678	0.6954942	0.7011244
cg01391455	0.7833557	0.5941486	0.6235865	0.7454205	0.7429549	0.7309586
cg11213202	0.8156264	0.6100735	0.6317312	0.7585417	0.7310519	0.7333038
cg16212207	0.6581786	0.4547975	0.5202533	0.6814164	0.6191215	0.6119560
cg16231739	0.7664722	0.5678425	0.5920683	0.6991394	0.6802607	0.6910485
cg27170268	0.4526371	0.6626008	0.6879941	0.6806012	0.6341580	0.6036941
cg16015622	0.7402341	0.5605197	0.5673014	0.6603926	0.6719309	0.6646152
cg11603350	0.5018882	0.3310717	0.4418008	0.5412819	0.5080258	0.4380114
cg26905726	0.8561426	0.5924866	0.6339384	0.7869958	0.7767774	0.7589093
cg22313353	0.7692728	0.5723098	0.5774734	0.6910760	0.6974856	0.6959255
cg17634650	0.8380548	0.6233130	0.6424594	0.7802046	0.7771662	0.7549516
cg02057796	0.7832026	0.6021325	0.6159258	0.7253628	0.7397321	0.7145096
cg09102880	0.3838336	0.6114174	0.5528160	0.6470866	0.5376863	0.5242012
cg14568928	0.7859291	0.6060036	0.6455604	0.7390945	0.7544825	0.7163696
cg14217674	0.3811049	0.1653130	0.2250589	0.4191535	0.3013196	0.2910192
cg04987431	0.4670161	0.6396952	0.5780541	0.5546128	0.5907103	0.5526004
cg02113446	0.5505724	0.3706905	0.3430416	0.4205297	0.4675831	0.4639883
cg10943921	0.8005573	0.5874793	0.6432095	0.7578104	0.7308378	0.7390333
cg09217898	0.6629321	0.4781705	0.4789789	0.6084541	0.6189389	0.6033768
cg08532436	0.6515793	0.4745913	0.4990692	0.6495958	0.6104968	0.6157027
cg13943333	0.6618459	0.4881427	0.5305305	0.5939288	0.6011111	0.5750446
cg05005728	0.8655670	0.6779973	0.7266367	0.8267015	0.7984785	0.8150869
cg01591579	0.8751122	0.7129530	0.7243742	0.8331221	0.8350334	0.8190226
cg17576228	0.6280611	0.4110646	0.4670737	0.5790406	0.5757956	0.5701909
cg04868788	0.3479321	0.5242877	0.4906438	0.4514057	0.4489621	0.4611556
cg00706994	0.6208461	0.4223529	0.3845893	0.5205798	0.4836896	0.4822429
cg08875297	0.8055774	0.6099417	0.6393541	0.7724525	0.7312629	0.7430205
cg18890248	0.8220068	0.6015283	0.6227371	0.7838432	0.7612066	0.7669365
cg01110839	0.5266260	0.7180576	0.7784759	0.7432200	0.7240278	0.6587870
cg15533189	0.6895062	0.4575325	0.3828502	0.5360373	0.5809813	0.5916979
cg19769715	0.8257751	0.6557349	0.6615799	0.7910938	0.7626834	0.7792353
cg21259333	0.2661674	0.4382593	0.4024149	0.3524368	0.4064637	0.3581112
cg25088707	0.6685750	0.4817800	0.4952688	0.6294785	0.6209110	0.6156079
cg04470054	0.2417985	0.4437652	0.4085482	0.3165753	0.3511350	0.3150388
cg15642312	0.2979767	0.4782811	0.4971363	0.4546186	0.4240354	0.4145700
cg14275281	0.6704546	0.4983308	0.5447302	0.6616220	0.6422853	0.6271257
cg05776861	0.8541864	0.6118740	0.6551313	0.8170237	0.7914782	0.7796929
cg24191285	0.1754622	0.3264759	0.2768217	0.1936580	0.2422419	0.2153241
cg06637924	0.7339284	0.5173117	0.5584108	0.7208156	0.6776627	0.6695274
cg07008355	0.8663822	0.7511575	0.8011011	0.8596406	0.8449305	0.8587133
cg02122920	0.8057291	0.6280795	0.6552948	0.7672503	0.7531491	0.7505809
cg16248511	0.3936292	0.2356436	0.2907401	0.3886803	0.3477118	0.3537362
cg27157038	0.8749772	0.7291425	0.7152687	0.8537233	0.8281204	0.8049791
cg02212339	0.8600773	0.7015212	0.7183348	0.8050902	0.7998850	0.8041960
cg25949671	0.3960416	0.5840646	0.5300799	0.5800515	0.5554117	0.5355359
cg07446753	0.7868871	0.5670276	0.5904237	0.7394440	0.7121797	0.6964636
cg13947310	0.8437199	0.6230355	0.6591701	0.8082132	0.7661542	0.7769693
cg10413915	0.7873135	0.5435179	0.5735039	0.7041494	0.6814822	0.6828855
cg13989614	0.6972821	0.5076488	0.5377321	0.6467948	0.6225688	0.6200058
cg23683962	0.8561479	0.7089148	0.7501891	0.8188261	0.8135250	0.7976440
cg09723773	0.8371250	0.6149040	0.6332980	0.7843487	0.7829132	0.7695312
cg26052784	0.6736324	0.4676162	0.4346181	0.5805198	0.5602214	0.5533591
cg13420642	0.8244735	0.5715229	0.5893914	0.7192115	0.7291191	0.7284342
cg09422942	0.8232632	0.5841779	0.5971511	0.7400022	0.7269628	0.7370639
cg07435215	0.8191933	0.6214215	0.6491860	0.7975729	0.7366078	0.7432005
cg06288355	0.7632355	0.5496051	0.5633416	0.7078450	0.7135023	0.6887703
cg26247508	0.7910928	0.5553474	0.5762582	0.7038189	0.7026246	0.6862321
cg21677940	0.7903405	0.5998470	0.6343053	0.7343858	0.7086394	0.7317445
cg19508726	0.3259723	0.1998702	0.1447484	0.1715528	0.1735811	0.1653441
cg24501728	0.2549121	0.5007142	0.5417507	0.4496120	0.4410983	0.4180197
cg03395275	0.8431139	0.6354526	0.6530104	0.7847057	0.7949004	0.7691527
cg11879620	0.1225256	0.2397157	0.2268741	0.1971832	0.1653512	0.1703113
cg00170072	0.8684141	0.7485268	0.7494296	0.8530736	0.8183213	0.8425370
cg26508841	0.7202480	0.5441454	0.5473310	0.6798043	0.6386232	0.6530767
cg12525025	0.7433212	0.5426458	0.5620433	0.6869415	0.6575798	0.6824514
cg10196258	0.8666090	0.6654484	0.7055436	0.8215067	0.8123962	0.8087011
cg00183468	0.7347114	0.5332378	0.5714019	0.6967993	0.6756955	0.6990650
cg10571406	0.6822747	0.5141464	0.5416560	0.6293644	0.6224571	0.6377030
cg19437917	0.7793168	0.5438847	0.5994507	0.7210100	0.7337460	0.7198634
cg25989526	0.4500563	0.1958370	0.2877270	0.4414906	0.3811017	0.3554358
cg06836102	0.7460841	0.5687136	0.5742819	0.6724524	0.6895490	0.6588592
cg06301945	0.7598578	0.5557212	0.5619640	0.6778532	0.6726668	0.6836150
cg24734122	0.1092415	0.2341876	0.2440986	0.1853439	0.1593463	0.1682032
cg18591982	0.8395784	0.6353922	0.6478693	0.7590165	0.7419136	0.7621369
cg00490406	0.4613081	0.6514077	0.5336384	0.5273714	0.5591719	0.5533597
cg20156164	0.8362845	0.6705697	0.6839784	0.8016342	0.7840948	0.7968608
cg07790658	0.8395697	0.6346703	0.6277339	0.7691041	0.7704712	0.7569112
cg12497181	0.8233639	0.5721685	0.5713169	0.7517389	0.7425172	0.7328808
cg01758575	0.7463390	0.5698792	0.5958806	0.6695889	0.6803319	0.6830603
cg18300884	0.8638356	0.6537929	0.6824484	0.8149749	0.7961517	0.7758383
cg16329527	0.1598871	0.2912006	0.2707084	0.1737826	0.2612260	0.2101198
cg12024104	0.4003377	0.5851361	0.6024578	0.5754703	0.5544347	0.5065912
cg03168886	0.8508726	0.6131374	0.6410388	0.8116014	0.7921422	0.7960537
cg22635096	0.4527522	0.2583791	0.2942829	0.3923922	0.3264396	0.3449766
cg13924996	0.5246310	0.6934010	0.6740313	0.5767506	0.6643920	0.6282390
cg04074908	0.7178246	0.5197059	0.5646084	0.6779274	0.6765071	0.6632598
cg04068959	0.7977510	0.5417109	0.5395082	0.6864537	0.6888598	0.6904528
cg10641762	0.6654508	0.4717168	0.4775971	0.6042154	0.5886908	0.5907157
cg10724776	0.7593914	0.5130248	0.5435791	0.6327383	0.6342206	0.6403860
cg23320029	0.6233445	0.7796446	0.7444335	0.7320436	0.7155977	0.7299722
cg01037262	0.8278955	0.6248990	0.6071599	0.7055238	0.7341133	0.7213783
cg11051295	0.8329409	0.5951383	0.6376545	0.7863813	0.7587264	0.7579055
cg14690711	0.8501376	0.6087246	0.6390738	0.7887668	0.7843242	0.7618924
cg12773885	0.3151756	0.5260660	0.4800844	0.4087500	0.4352767	0.4154761
cg22372096	0.8350298	0.6294564	0.6570032	0.7755761	0.7057056	0.7281760
cg26266117	0.2333485	0.4368939	0.4827876	0.4337738	0.4210537	0.3389557
cg19549270	0.7439714	0.5480471	0.5569747	0.6288863	0.6370549	0.6362860
cg15815827	0.2558952	0.4506175	0.4681081	0.4098211	0.4384675	0.3825289
cg20139630	0.1960748	0.3566737	0.3709096	0.4070867	0.3462696	0.3088019
cg09989037	0.4422317	0.2472466	0.3341663	0.4584051	0.4141317	0.3941447
cg15103991	0.8271194	0.6330504	0.6380365	0.8117646	0.7568576	0.7627432
cg18169610	0.7962819	0.6174110	0.6458882	0.7312280	0.7116519	0.7250858
cg11473412	0.8048395	0.6232719	0.6541230	0.7409734	0.7526956	0.7555381
cg04625415	0.7967438	0.6145757	0.6280705	0.7744319	0.7248065	0.7222261
cg18406792	0.7957006	0.5787267	0.6066190	0.7062420	0.7039490	0.7110153
cg20000602	0.6336939	0.7772793	0.7524905	0.7493272	0.7303205	0.6904706
cg20847766	0.7612432	0.5681009	0.5844923	0.7028124	0.7163515	0.6967080
cg04819180	0.7633446	0.5038830	0.5125239	0.6732897	0.6615123	0.6553884
cg11227555	0.1109318	0.2014959	0.1897004	0.1263338	0.1460854	0.1270642
cg01024458	0.8519661	0.6091396	0.6359062	0.7629045	0.7642281	0.7549182
cg01274770	0.8229315	0.6539873	0.6716536	0.7444451	0.7590440	0.7477852
cg09129334	0.7132742	0.5179464	0.5791815	0.7024871	0.6652295	0.6402157
cg18088944	0.6911885	0.5032547	0.5032226	0.6344190	0.6156819	0.6309577
cg03404796	0.8591909	0.6115660	0.6358692	0.7778003	0.7834096	0.7786283
cg17158455	0.6561758	0.4871313	0.4327677	0.5384386	0.5921679	0.5666688
cg09712306	0.2976447	0.5123748	0.4552805	0.4195919	0.4726557	0.3646874
cg15243610	0.2198556	0.4099126	0.3857829	0.3459704	0.3394283	0.3182374
cg13429555	0.8657573	0.6469313	0.6802625	0.8037464	0.8156827	0.8237396
cg26593521	0.7648072	0.5442895	0.5683945	0.6535942	0.6956779	0.6805951
cg20392201	0.8361892	0.5865679	0.5970265	0.7634087	0.7375792	0.7298931
cg20340870	0.8327908	0.5949546	0.6161774	0.7875090	0.7569700	0.7685123
cg09408629	0.4235090	0.5982262	0.4850858	0.4525132	0.4907685	0.4788092
cg05524458	0.8092594	0.6096620	0.6417388	0.7543268	0.7447026	0.7318699
cg08209375	0.5993455	0.4185765	0.3868749	0.4952878	0.5170662	0.5117553
cg18612255	0.1840561	0.3416247	0.3862570	0.2780538	0.2829452	0.2252822
cg01810575	0.6880202	0.5016228	0.5203910	0.6093562	0.5786923	0.6020860
cg16186474	0.8553938	0.7055409	0.7336127	0.8635312	0.8376283	0.8366974
cg00050505	0.7817694	0.5355667	0.5702861	0.7303244	0.7121611	0.6883724
cg00222842	0.6148437	0.4362191	0.4042404	0.4771110	0.4866674	0.4959597
cg09473208	0.4591838	0.3010856	0.3311189	0.3958791	0.3872090	0.3473940
cg25884399	0.2382765	0.4766894	0.4694046	0.4119643	0.3540995	0.3604315
cg05234326	0.3399546	0.1923590	0.1633897	0.2485063	0.2572149	0.2285859
cg09441852	0.8276916	0.5901167	0.5981167	0.7825969	0.7641012	0.7490088
cg16593554	0.2038918	0.3920376	0.3736558	0.3490535	0.3363362	0.3341906
cg04545079	0.7495569	0.5379730	0.5460157	0.6506383	0.6869653	0.6663328
cg04144309	0.8517806	0.6307759	0.6344760	0.8092704	0.7782848	0.7724453
cg02416333	0.6679592	0.4886235	0.4707853	0.5957240	0.6266463	0.5872926
cg12141090	0.7970130	0.5860930	0.5846345	0.6866866	0.7104094	0.6890848
cg00757950	0.7724472	0.5798186	0.6136210	0.7845432	0.7278808	0.7605289
cg20438336	0.7706313	0.5843022	0.5731401	0.7490930	0.7013777	0.7122365
cg14579184	0.7875304	0.6291262	0.6419542	0.7936420	0.7429534	0.7684607
cg24367295	0.7820828	0.5856723	0.6259305	0.7171124	0.7287477	0.7099104
cg00664609	0.3799553	0.2166698	0.4552614	0.4489240	0.3844702	0.4086311
cg27227638	0.7335415	0.5237804	0.5293882	0.6491843	0.6475221	0.6378057
cg00957665	0.1943296	0.3505400	0.3360813	0.2425715	0.2557490	0.2651945
cg10388212	0.5669476	0.7198390	0.7483600	0.7239949	0.6928720	0.6769342
cg26226515	0.2609558	0.3964332	0.4120141	0.3792835	0.3726231	0.3367359
cg26309929	0.7408121	0.8058887	0.8464943	0.8257433	0.8437899	0.8140375
cg01283892	0.3054377	0.4217814	0.4684700	0.4469607	0.4790761	0.4141251
cg00685236	0.6448312	0.7796589	0.8204192	0.8053646	0.8013421	0.7528425
cg22670759	0.3375701	0.4745281	0.4679937	0.4649115	0.4963324	0.4713089
cg19087971	0.5658346	0.6961908	0.7292157	0.7289171	0.7203284	0.7385948
cg14509967	0.4113739	0.3312189	0.2669156	0.2854610	0.3134594	0.3079990
cg04368724	0.7061032	0.8145354	0.8417447	0.8213932	0.8329875	0.8032368
cg25159406	0.6681383	0.7803508	0.8125367	0.7777090	0.7813846	0.7481529
cg15261712	0.6300524	0.7645209	0.8244000	0.7920421	0.7934024	0.7685929
cg15961007	0.4006873	0.5442965	0.5469580	0.5365202	0.5359822	0.4617365
cg20240091	0.5846461	0.7137461	0.7472231	0.7257963	0.7040836	0.6579712
cg22350027	0.6439561	0.7844437	0.8205872	0.8034166	0.7981641	0.7886513
cg17445936	0.2630604	0.3719228	0.4249127	0.3786777	0.4642181	0.4343399
cg16854130	0.4628674	0.5904944	0.6058480	0.5999191	0.6109231	0.5462351
cg15713546	0.2701421	0.3994692	0.4024345	0.4141854	0.4460305	0.3873035
cg07925670	0.3863624	0.5449621	0.5590233	0.5680851	0.5797836	0.5290514
cg04308001	0.5504090	0.7060368	0.7256485	0.6873041	0.6799128	0.6595398
cg10180161	0.7091321	0.8251956	0.8466956	0.8239722	0.8231203	0.8027034
cg12292472	0.7009163	0.7991389	0.8356875	0.7614312	0.8013048	0.7783052
cg17093539	0.6022308	0.7354600	0.7671024	0.7700129	0.7657945	0.6986732
cg21552014	0.6141482	0.7520399	0.7696385	0.7653221	0.7610406	0.7334142
cg10114348	0.5876568	0.7364909	0.7449355	0.7568535	0.7462050	0.7020072
cg21593863	0.7124019	0.7779372	0.8161637	0.8011442	0.8190318	0.8195912
cg26926631	0.7817670	0.8696776	0.8958829	0.8548748	0.8706053	0.8444952
cg12803068	0.6571900	0.7889761	0.7997901	0.8156579	0.7999158	0.7666362
cg05914119	0.6146788	0.7455157	0.8084246	0.8134325	0.8192154	0.7815300
cg26625316	0.6423358	0.7496158	0.7916566	0.7594255	0.7577655	0.7159964
cg19577136	0.6830993	0.7706329	0.8041116	0.7568548	0.7659370	0.7369480
cg18563886	0.4270695	0.2831803	0.2271780	0.2080133	0.2287947	0.2400270
cg16367245	0.6815367	0.8031019	0.8253367	0.8021333	0.8104443	0.7760792
cg12656299	0.3395386	0.5035929	0.5119088	0.4625455	0.4686225	0.4375922
cg17707776	0.5869616	0.7330641	0.7373127	0.7222986	0.7011752	0.6770736
cg03726147	0.7629927	0.8306026	0.8655812	0.8292751	0.8417873	0.8307413
cg09728393	0.6222053	0.7623708	0.7967550	0.7571962	0.7629612	0.7519783
ch.4.194519R	0.16637506	0.11203854	0.08359627	0.09829751	0.10222993	0.11708147
cg10501360	0.5225053	0.6720920	0.7274235	0.7110042	0.7164628	0.6566133
cg26361757	0.2593573	0.3898050	0.3964395	0.4143451	0.3979744	0.3522310
cg07803375	0.6833916	0.7985237	0.7961955	0.7780131	0.7924397	0.7677571
cg01751802	0.5528054	0.6610658	0.7284455	0.6618458	0.6764654	0.6481165
cg03739378	0.7133829	0.8083095	0.8391457	0.7941658	0.8143158	0.7944409
cg06105699	0.4978392	0.6426039	0.6689228	0.6371745	0.6579105	0.6172818
cg21477844	0.7359640	0.8380748	0.8317455	0.8617227	0.8348584	0.8112424
cg05512157	0.5676104	0.7200552	0.7375719	0.6969825	0.7077656	0.6896391
cg25113462	0.6789618	0.7867563	0.8224247	0.7803255	0.7955611	0.7482154
cg18539785	0.5394377	0.6501633	0.6800718	0.6988242	0.6488273	0.6478694
cg03532253	0.5705978	0.7099466	0.7518045	0.7012050	0.7331317	0.6746605
cg07530359	0.6694762	0.8007477	0.8518296	0.7632903	0.7918324	0.7584806
cg16329358	0.3302784	0.4897709	0.4987943	0.4338601	0.4616516	0.4303100
cg09800781	0.4413419	0.5661234	0.6425779	0.6377486	0.6373563	0.5774831
cg12925355	0.9446983	0.9513775	0.9750335	0.9445011	0.9475198	0.9388281
cg12501575	0.4376795	0.5767268	0.5871827	0.5562670	0.6088762	0.5271005
cg02355304	0.6087213	0.7586347	0.7952686	0.7700982	0.7685178	0.7248500
cg07816665	0.3671228	0.2503140	0.2251761	0.2305724	0.2538743	0.2549281
cg03824899	0.4966931	0.6180810	0.6637785	0.6000667	0.6262320	0.5802786
cg10196532	0.5720141	0.7028252	0.7403753	0.6923519	0.6970445	0.6653543
cg06721232	0.4996581	0.6227956	0.6439884	0.6502825	0.6251193	0.5801945
cg05645538	0.6169576	0.7426185	0.7599958	0.7780188	0.7682050	0.7142388
cg19089810	0.5417349	0.3745077	0.3384498	0.3562153	0.4004464	0.4200519
cg20242624	0.7469297	0.8418754	0.8687996	0.8433339	0.8649265	0.8446702
cg20801491	0.4229962	0.5689075	0.5852161	0.5451943	0.5098327	0.5205587
cg05555337	0.7409600	0.8278965	0.8660605	0.8338007	0.8314482	0.7999835
cg16505891	0.6660750	0.7971604	0.8137142	0.7727729	0.7735602	0.7349155
cg23165574	0.6903878	0.5491939	0.5103565	0.5929976	0.5916644	0.5876744
cg04305912	0.8228038	0.8165634	0.9071482	0.8409656	0.8363316	0.8550877
cg23605961	0.3815991	0.5188341	0.6079803	0.6425578	0.5945818	0.6181372
cg15844438	0.7146684	0.8106768	0.8444376	0.8127408	0.7948648	0.7812951
cg09590216	0.7137389	0.7983464	0.8233951	0.8057619	0.8136720	0.7728076
cg02641840	0.5934348	0.7008583	0.7446137	0.7086884	0.6955940	0.6724809
cg07630327	0.7460781	0.8439955	0.8531346	0.8523800	0.8412257	0.8344300
cg13860849	0.5623497	0.6197012	0.6918983	0.6551736	0.6323694	0.6293005
cg03803658	0.4405684	0.6204079	0.6386702	0.6701672	0.6367035	0.5776170
cg19567594	0.3939962	0.4885744	0.5429705	0.5798973	0.5604881	0.5496908
cg08356262	0.3250988	0.4906177	0.5114639	0.4812249	0.4620145	0.4133662
cg25602176	0.7460129	0.8503780	0.8452246	0.8302544	0.8428573	0.8173520
cg19935718	0.3310337	0.2044769	0.1317491	0.1764087	0.1967493	0.2084352
cg17912020	0.7023981	0.8123353	0.8572262	0.8312362	0.8265620	0.8196893
cg25680379	0.4891661	0.6465861	0.6661460	0.6333259	0.6425909	0.5716951
cg19866065	0.6032706	0.7330499	0.7371812	0.7434787	0.7368668	0.7201956
cg23146197	0.5397538	0.6925822	0.7059292	0.6558956	0.6830138	0.6366471
cg16655715	0.3060451	0.4463676	0.4527010	0.4625894	0.4140845	0.3791857
cg00542975	0.4140564	0.5785367	0.5704913	0.5111598	0.5457061	0.5064903
cg22551157	0.5315035	0.6437085	0.7093538	0.6514834	0.6715339	0.6062210
cg22860172	0.5571057	0.6620427	0.7314517	0.6615128	0.6597381	0.6493070
cg04255947	0.5386912	0.6947925	0.7216354	0.6662685	0.6470280	0.6308652
cg06881120	0.6651991	0.7655667	0.7938651	0.7705997	0.7826916	0.7411936
cg15317464	0.4896803	0.6487752	0.6239250	0.6695942	0.6056682	0.5830447
cg18480977	0.1613425	0.2739885	0.2651389	0.2484519	0.2605228	0.2397406
cg11656387	0.6326789	0.7604585	0.7947564	0.7468939	0.7461311	0.7273368
cg18593590	0.6094128	0.7362974	0.7532127	0.7110896	0.7316207	0.7055980
cg08986465	0.8019272	0.7835831	0.8812773	0.7828914	0.7979917	0.8053855
cg01368075	0.6942193	0.8068270	0.8284104	0.7864715	0.8209726	0.7922594
cg21842274	0.3638470	0.5279583	0.5297420	0.5116634	0.4687052	0.4516586
cg10167304	0.17304213	0.11962754	0.09747234	0.12480232	0.12752283	0.13888616
cg02934657	0.7661294	0.8509058	0.8645155	0.8417028	0.8350657	0.8285314
cg19943951	0.5080761	0.6556083	0.6665903	0.6585101	0.6208582	0.5950534
cg20517911	0.5890420	0.6704054	0.7170755	0.7075448	0.7152785	0.6759179
cg00494183	0.5423592	0.6639101	0.6939983	0.6912843	0.6705508	0.6305766
cg07211215	0.7057446	0.8117037	0.8456302	0.8292081	0.8276211	0.8164496
cg27345338	0.6407108	0.7656869	0.8021801	0.7757399	0.7724362	0.7465580
cg04823169	0.4675698	0.5596826	0.6619010	0.6303420	0.6509105	0.6604402
cg00735398	0.5768437	0.6949038	0.7215765	0.7128691	0.6811445	0.6709947
cg26462892	0.5545018	0.6946272	0.7195599	0.7281623	0.7227884	0.6798918
cg14390798	0.5669257	0.7091870	0.7177092	0.7407563	0.7442563	0.6961133
cg00618275	0.6045993	0.7124033	0.7664492	0.7722390	0.7716090	0.7051283
cg06595903	0.2403428	0.3533494	0.4121232	0.4176510	0.3527149	0.3114450
cg24676398	0.5405501	0.6421262	0.7032711	0.6566408	0.6542847	0.6250209
cg11974068	0.9037844	0.9064184	0.9547835	0.9373228	0.9022911	0.9090448
cg08090407	0.4467882	0.6072248	0.6374581	0.6553579	0.6105968	0.5568790
cg22164298	0.2961266	0.1798210	0.1571696	0.1196701	0.1453571	0.1604546
cg06244688	0.5484015	0.6740219	0.7080855	0.7335628	0.6973997	0.6974755
cg16626504	0.2786641	0.1652685	0.1392821	0.1766858	0.1893623	0.2123805
cg02601475	0.4085236	0.5941087	0.4705341	0.5813781	0.5443776	0.5527347
cg11707896	0.5377711	0.6950283	0.7301564	0.7008870	0.6946873	0.6701248
cg05265936	0.6125576	0.7241989	0.7838388	0.7785796	0.7310920	0.6857462
cg05419625	0.5998705	0.7372730	0.7575714	0.7415313	0.7591765	0.7349775
cg07148458	0.7598150	0.8388830	0.8557726	0.8590633	0.8603567	0.8260008
cg06113552	0.6960169	0.8017673	0.8626065	0.8175669	0.8147729	0.7896008
cg27646484	0.5572228	0.6903953	0.7080274	0.6727027	0.6833554	0.6455896
cg13360395	0.3552585	0.5124541	0.5538949	0.4407561	0.4936045	0.4482896
cg05376219	0.5388379	0.6937559	0.7226958	0.6755147	0.6730536	0.6248317
cg02211976	0.4334712	0.5536418	0.5840205	0.6083999	0.5798493	0.5288222
cg12649038	0.6803315	0.7945019	0.8148696	0.8262349	0.7875176	0.7520539
cg06481807	0.5008845	0.6645643	0.6373679	0.6459875	0.6368671	0.5679784
cg01368217	0.5341399	0.6596946	0.6769135	0.7068085	0.6642757	0.6496420
cg25841625	0.5429432	0.6689754	0.6913941	0.7245399	0.6413082	0.6062263
cg13071994	0.4334156	0.3104650	0.2427901	0.3444206	0.3262612	0.3217388
cg10896586	0.5610541	0.6441932	0.7108836	0.7190928	0.6867594	0.6437254
cg02830467	0.4820218	0.6358125	0.6636888	0.5586030	0.6089747	0.5590259
cg04891734	0.4900558	0.6199111	0.6302116	0.6056828	0.6094272	0.5622283
cg07413467	0.5369979	0.6308116	0.6943218	0.7074079	0.7283438	0.6742321
cg08970648	0.4034985	0.5094576	0.5533876	0.5665844	0.5618691	0.4805818
cg06400288	0.5994539	0.7086672	0.7492487	0.7566365	0.7202299	0.7052808
cg06011067	0.5263841	0.6712639	0.6919485	0.6274415	0.6541821	0.6236478
cg27211071	0.4585243	0.6147253	0.6003953	0.5875711	0.5860857	0.5509803
cg01041449	0.4421419	0.5874113	0.6600929	0.5614723	0.5835397	0.5456573
cg02974089	0.5410714	0.6691417	0.7280957	0.6655085	0.6632041	0.6381363
cg18507391	0.6711188	0.7794015	0.8159871	0.7995110	0.8134860	0.7813958
cg19483537	0.5116334	0.6495529	0.6663691	0.6150727	0.5991149	0.6006053
cg22855839	0.5875641	0.7407808	0.7409927	0.7205369	0.6972868	0.7118050
cg17595624	0.4097385	0.5703863	0.5777121	0.5577747	0.5503716	0.5163006
cg07788865	0.1583908	0.2778789	0.2804612	0.2413343	0.2412317	0.2109412
cg02855830	0.4974737	0.6469174	0.6837167	0.6549466	0.6388113	0.5878778
cg24627325	0.4992578	0.5987134	0.6409851	0.6616705	0.6365967	0.6044765
cg11718162	0.5650482	0.7161078	0.7475945	0.7261822	0.7268520	0.6993826
cg12751033	0.3614233	0.5254573	0.5550959	0.5121595	0.5082559	0.4716542
cg09644779	0.6773433	0.8097814	0.8066174	0.7994240	0.7887719	0.7678134
cg17050183	0.2167296	0.1955434	0.1528659	0.2205093	0.1994208	0.1632143
cg26910675	0.6257491	0.6866093	0.7684415	0.7999923	0.7647128	0.7351153
cg27207344	0.3636784	0.5196858	0.5106878	0.4954560	0.4744895	0.4448160
cg15834151	0.6754188	0.7894725	0.8091037	0.7870628	0.7828153	0.7508447
cg11378915	0.5990095	0.7224573	0.7317596	0.7104055	0.7335807	0.6565984
cg07052063	0.5086722	0.6738876	0.6721704	0.6336332	0.6739322	0.6107160
cg02412345	0.5854967	0.6960982	0.7334550	0.7328846	0.7243486	0.6652802
cg06091210	0.5681857	0.6201888	0.7445680	0.6806276	0.6529360	0.6681197
cg17619755	0.5570354	0.6891053	0.7047986	0.6760892	0.7250639	0.6741024
cg16545105	0.4071989	0.5777858	0.5698830	0.5493905	0.5190243	0.4947324
cg09022213	0.3679013	0.4521229	0.5019209	0.5266286	0.5135732	0.4534202
cg14136028	0.6278138	0.7693607	0.8158574	0.7443317	0.7473603	0.7127610
cg06855485	0.5083071	0.6181694	0.6308143	0.6157530	0.6516261	0.5795115
cg21576103	0.5586993	0.7112345	0.7258132	0.7289894	0.6940668	0.6512280
cg06290690	0.5198597	0.6710767	0.7138691	0.7069075	0.7204247	0.7215327
ch.8.128185533F	0.13372402	0.08980574	0.06737673	0.08301094	0.08708908	0.09444423
cg16151803	0.4920912	0.5996562	0.6686760	0.6111596	0.6658266	0.5477325
cg19527518	0.7325799	0.8395166	0.8679156	0.8239683	0.7990185	0.7974980
ch.20.50133246R	0.1982146	0.1234583	0.1054877	0.1161225	0.1193057	0.1400235
cg06466147	0.6028757	0.7039829	0.7840608	0.7657873	0.7189336	0.6836878
cg08545213	0.7100999	0.8248888	0.8381365	0.8259248	0.8106046	0.7928196
cg05160449	0.3982256	0.5623543	0.5655732	0.4630714	0.5111650	0.4518153
cg25650484	0.4242167	0.5526365	0.6305249	0.5726310	0.5758267	0.5161406
cg04223924	0.4378011	0.5838602	0.5908475	0.5668874	0.5420520	0.5298753
cg18241198	0.5028737	0.6501437	0.7284295	0.7094582	0.7174419	0.6343967
cg22536332	0.5001810	0.6181322	0.6828871	0.6549919	0.6197166	0.5912104
cg24029244	0.5433506	0.6787337	0.7119118	0.6675373	0.6680293	0.6187434
cg05336486	0.4042759	0.5330465	0.5451409	0.5311790	0.5607815	0.4982179
cg17705128	0.2064428	0.3013970	0.3291383	0.3251863	0.3222756	0.2940309
cg18537183	0.4984903	0.6475653	0.6894196	0.6474881	0.6652157	0.6512376
cg04299003	0.2321680	0.3557968	0.3672639	0.3141165	0.3084459	0.3180812
cg23131127	0.5559704	0.7031279	0.7243432	0.6898312	0.6923792	0.6647792
cg09749364	0.5919897	0.7455850	0.7595372	0.7130542	0.7050900	0.6698703
cg01685893	0.5472835	0.6736713	0.7041665	0.6881926	0.6772530	0.6365249
cg08208903	0.7249998	0.8278697	0.8313698	0.8299005	0.8233297	0.7946374
cg14702865	0.6513060	0.7621262	0.8041556	0.7751541	0.7912417	0.7517069
cg27131142	0.4652984	0.6099153	0.6570513	0.5243765	0.6282598	0.5546406
cg10929802	0.3409492	0.2237031	0.1947713	0.2643123	0.2653711	0.2754105
cg22543377	0.1987480	0.2596153	0.3986309	0.3283895	0.3264584	0.3227215
cg06186155	0.7488047	0.8027844	0.8716491	0.8133189	0.8274938	0.8064577
cg16624984	0.5804066	0.7407184	0.7312506	0.6931081	0.6927864	0.6548515
cg27563701	0.4850433	0.6454026	0.6804486	0.6202731	0.6203109	0.5961122
cg04734103	0.5730368	0.6842097	0.7192436	0.7191214	0.6827942	0.6523171
cg14205164	0.7432850	0.8223780	0.8268895	0.8548660	0.8235104	0.8127646
cg15976637	0.5633023	0.6990284	0.7031645	0.6826585	0.6941668	0.6541742
cg07238512	0.7178338	0.8123308	0.8203624	0.8173785	0.8003765	0.7664362
cg23124203	0.3064204	0.4662888	0.5309335	0.4500490	0.4787678	0.4071377
cg18698902	0.5753361	0.7242269	0.7483340	0.7004000	0.6807004	0.6722117
cg26061048	0.5444126	0.6376290	0.6936202	0.6681151	0.6602383	0.6316787
cg13862855	0.6411185	0.7151829	0.7757308	0.7458665	0.7346031	0.6930874
cg03331259	0.2217907	0.3251460	0.3354665	0.3296168	0.3185605	0.2931578
cg13650660	0.2346532	0.3671632	0.3949606	0.4017773	0.3409089	0.3244760
cg23050394	0.3942037	0.5381683	0.6088525	0.5665490	0.5593379	0.5272929
cg05926358	0.4213486	0.5857145	0.5956640	0.6381303	0.5748941	0.5498342
cg03630660	0.6924672	0.7985889	0.8197627	0.7923709	0.7787788	0.7740332
cg09430344	0.6672328	0.7996640	0.7868353	0.6979512	0.6881900	0.6179424
cg22442391	0.6843009	0.7887817	0.8174394	0.8040882	0.7964303	0.7773393
cg07006163	0.5964344	0.7533054	0.7190485	0.7724393	0.7333062	0.6826860
cg08626131	0.6586271	0.7613185	0.8024920	0.7991044	0.7859032	0.7517414
cg13942283	0.3583580	0.5267825	0.5922578	0.6153618	0.5949499	0.5403603
cg02416781	0.4353536	0.5890076	0.5964989	0.5621333	0.5680298	0.5215241
cg05888850	0.3468544	0.2355949	0.2023957	0.2509257	0.2517413	0.2440048
cg05671566	0.6838654	0.8060135	0.8070042	0.8005734	0.7884388	0.7695213
cg11320406	0.6365569	0.7436021	0.7809893	0.7476298	0.7628100	0.7165900
cg20515423	0.5443545	0.6520405	0.7031769	0.7015891	0.6746993	0.6360815
cg01323720	0.6182208	0.7545116	0.7620030	0.7211586	0.7474786	0.6931881
cg15796392	0.6237015	0.7027423	0.7656331	0.7109309	0.7364037	0.6989307
cg22551587	0.6244112	0.7395055	0.7755879	0.7521758	0.7465677	0.7096464
cg15693729	0.6220181	0.7399056	0.8040269	0.7332635	0.7459510	0.7094847
cg00579868	0.3424561	0.5135000	0.5063720	0.5419381	0.5121487	0.4864946
cg05413930	0.6209911	0.7325263	0.7681573	0.7054297	0.7168916	0.6914403
cg11179009	0.4509217	0.5986850	0.6482207	0.5936368	0.6328849	0.5626858
cg13066703	0.2295226	0.3231415	0.3663995	0.3674047	0.3636050	0.3311968
cg18694169	0.3517320	0.4962384	0.4940679	0.4167105	0.4680447	0.4815315
cg11198596	0.3869447	0.5300335	0.6124404	0.5672600	0.5713069	0.5156298
cg06857441	0.5907391	0.6922961	0.7650689	0.7049743	0.6822895	0.6815032
cg10544218	0.5925666	0.7155063	0.7305642	0.7327195	0.7185269	0.6789212
cg15176487	0.5242132	0.6882030	0.7000457	0.6618553	0.6369143	0.6142922
cg11145648	0.7264448	0.8438241	0.8394901	0.8034303	0.8460750	0.8200075
cg24168835	0.5646403	0.7208624	0.7270373	0.7400332	0.7241087	0.6755645
cg25530397	0.7725114	0.8536826	0.8747325	0.8745152	0.8787360	0.8644083
cg22800543	0.4227462	0.5490787	0.6182688	0.5848199	0.5510673	0.5131728
cg27167000	0.4338308	0.5422415	0.6445756	0.5701279	0.5798745	0.5279570
cg21489638	0.5102204	0.6557754	0.6449375	0.6233582	0.6580622	0.6040855
cg19880597	0.4931460	0.5861041	0.6992042	0.6488972	0.6493150	0.6196130
cg18791929	0.5233857	0.6574202	0.6867100	0.7054067	0.6948965	0.6438353
cg13654836	0.5335127	0.6723510	0.6992604	0.6435016	0.6821385	0.6108667
cg06864759	0.6168097	0.7391375	0.7527353	0.7381995	0.7317915	0.7052647
cg03536711	0.2701320	0.3685186	0.4325008	0.3821731	0.4115348	0.4019309
cg24598141	0.4075944	0.5739531	0.6107718	0.5751431	0.5703317	0.5272346
cg17910071	0.5692144	0.7100837	0.7513862	0.7079887	0.6926924	0.6745915
cg16531956	0.4975767	0.6621138	0.7249153	0.7177708	0.6584121	0.6396473
cg06068625	0.6320458	0.7652472	0.7803951	0.7547434	0.7544723	0.7204793
cg24776736	0.4299049	0.5589432	0.6059289	0.5505319	0.5582455	0.5137131
cg23137197	0.4419093	0.5096984	0.5739742	0.5786269	0.5488713	0.5032382
cg03326609	0.5605276	0.6868117	0.7315310	0.6945615	0.6673622	0.6496399
cg14879165	0.4611478	0.5591574	0.6028678	0.5427261	0.5718373	0.5219013
cg24335915	0.6153321	0.7623996	0.7725123	0.7375802	0.7528011	0.7058707
cg09883043	0.4862769	0.6383642	0.6527748	0.5838105	0.5778316	0.5512721
cg03857453	0.6259507	0.7256877	0.7762062	0.7568439	0.7642634	0.7271246
cg07484273	0.2371920	0.3674392	0.3812473	0.3549863	0.3378148	0.2879968
cg10786767	0.5216755	0.6543550	0.7239256	0.6670867	0.6587765	0.6459947
cg20471532	0.7232355	0.8264827	0.8375196	0.8418700	0.8316262	0.8215492
cg04878826	0.3077722	0.4513348	0.4676039	0.5012134	0.4455054	0.4179337
cg03401523	0.4945716	0.6418879	0.6401969	0.5933056	0.6309429	0.5631220
cg01890836	0.5052329	0.6604077	0.6619104	0.6636745	0.6697582	0.6114476
cg13545717	0.6190857	0.7623191	0.7690385	0.7120171	0.7390255	0.6781477
cg12604858	0.6666042	0.7451484	0.7841571	0.7614906	0.7601259	0.7182429
cg14059744	0.7036693	0.8168323	0.8333961	0.7989395	0.7967745	0.7870877
cg10025846	0.2592770	0.3652423	0.3995582	0.3965623	0.3883211	0.3692236
cg21327055	0.6437016	0.7388811	0.8034413	0.7946149	0.7932063	0.7562719
cg19285129	0.7358140	0.8400501	0.8414728	0.8297318	0.8408995	0.8291421
cg21623127	0.5958512	0.7215883	0.7455346	0.7724566	0.7400425	0.6852827
cg02907489	0.5871244	0.7083067	0.7439935	0.7105750	0.7162954	0.6796369
cg12076102	0.4888612	0.6318155	0.6707602	0.6026941	0.6012465	0.5610210
cg13314012	0.7517109	0.8506559	0.8711667	0.8644246	0.8612811	0.8535157
cg01772439	0.5025999	0.6385500	0.6647032	0.6461634	0.6093429	0.5882917
cg04527083	0.3197095	0.4908613	0.4702576	0.4841208	0.4715099	0.4360685
cg20397378	0.6088980	0.7233962	0.7481669	0.7310047	0.7328531	0.7117218
cg21614073	0.4407692	0.5692904	0.6085755	0.5695718	0.5711238	0.5363895
cg17082568	0.4211885	0.5489514	0.5671503	0.6557819	0.5698073	0.5064956
cg20474450	0.5004807	0.6320396	0.7256588	0.6739754	0.6961858	0.6619462
cg14124646	0.5885775	0.7033901	0.7349181	0.6699693	0.6641348	0.6536078
cg17746899	0.5647226	0.7100118	0.7368447	0.6917011	0.6676120	0.6417553
cg08865625	0.6464848	0.7765662	0.7768504	0.7722802	0.7821694	0.7625672
cg24873093	0.4819520	0.6012465	0.6390393	0.6580620	0.6264085	0.5786678
cg24586978	0.5347211	0.6785793	0.7071410	0.6655122	0.6532190	0.6088661
cg01611175	0.4499588	0.5924989	0.6349284	0.6013033	0.6138511	0.5519997
cg11963447	0.5836578	0.7083095	0.7511238	0.6858284	0.7023684	0.6500731
cg10420527	0.4932254	0.6304595	0.6550697	0.7043583	0.6533937	0.6475288
cg26408927	0.7182932	0.6026500	0.5553559	0.4876884	0.5211644	0.4827897
cg08443549	0.4855637	0.6241391	0.7355149	0.6470208	0.6769936	0.6519865
cg07905908	0.4423992	0.3199041	0.2575494	0.2956413	0.3251461	0.3028458
cg16223079	0.1591348	0.2574372	0.3332636	0.2909935	0.2307096	0.2076883
cg18531227	0.2893197	0.1700919	0.1465853	0.1874164	0.2034258	0.1856175
cg09964854	0.2804984	0.2742805	0.1647077	0.2995478	0.2710974	0.2662836
cg12998731	0.4348757	0.6015016	0.6022118	0.5668685	0.5552817	0.5144369
cg02606488	0.4723899	0.6373462	0.6393268	0.6515777	0.6225639	0.5639769
cg20103692	0.3879571	0.5179069	0.5613712	0.5539583	0.5615127	0.5156620
cg12922781	0.2264816	0.3629385	0.3589021	0.3098229	0.3540296	0.2748650
cg01025954	0.7612961	0.7670836	0.8658748	0.7567288	0.7647115	0.7495692
cg05163230	0.4699022	0.6298447	0.6501808	0.6364295	0.6081597	0.5914353
cg11388320	0.5548384	0.7115944	0.7210135	0.6696691	0.6465798	0.6293104
cg16628676	0.3295734	0.4987997	0.5750883	0.5321701	0.5117185	0.4509165
cg19729081	0.5128505	0.6460827	0.6870477	0.6019712	0.6252086	0.5860032
cg22954819	0.3512729	0.5132456	0.5099241	0.4769770	0.4480852	0.4283896
cg05520240	0.5650292	0.7121301	0.7242300	0.7043429	0.7334230	0.6770398
cg06356163	0.5349320	0.6262968	0.6991968	0.6762287	0.6777197	0.6403035
cg15744134	0.5652812	0.7140347	0.7362201	0.7123383	0.7234889	0.6907065
cg25311466	0.7556126	0.6523319	0.6071442	0.7034242	0.6681024	0.6817883
cg20663141	0.4948600	0.3862893	0.2752674	0.3656151	0.3932382	0.4183536
cg13423383	0.6459204	0.7427943	0.7873761	0.7236661	0.7653171	0.7264605
cg25310824	0.3656195	0.5252745	0.5686846	0.5508989	0.5571800	0.5171915
cg16447483	0.5807304	0.7163792	0.7286663	0.7240167	0.6895663	0.6497786
cg05952895	0.5762548	0.7150225	0.7461126	0.7649085	0.7401364	0.6920837
cg06272854	0.3253069	0.2747922	0.2186062	0.1906180	0.1927136	0.2010868
cg11430075	0.6858419	0.7973898	0.7685485	0.8069442	0.7795794	0.7676358
cg10482356	0.5761293	0.7215669	0.7017426	0.7342812	0.6988409	0.6695896
cg19108772	0.7092583	0.7905373	0.8172830	0.8173919	0.7928665	0.7756256
cg07476285	0.5715954	0.6965196	0.7084966	0.7328979	0.7044140	0.6686732
cg09187087	0.5798624	0.6910814	0.7389478	0.7370230	0.7162187	0.7134308
cg18778401	0.2769760	0.2479471	0.1788460	0.1815190	0.1705166	0.1863405
cg17344224	0.7577205	0.8233881	0.8514605	0.8628955	0.8526967	0.8445009
cg25322319	0.5556649	0.6832780	0.6718747	0.7275121	0.7196615	0.7024778
cg19114920	0.2279733	0.1583563	0.1311521	0.1293152	0.1366843	0.1376862
cg05858442	0.4241596	0.5309948	0.5067326	0.6046418	0.5778411	0.5195178
cg01421737	0.7011324	0.7829915	0.8271529	0.7973583	0.8106484	0.7883446
cg03888640	0.3379303	0.2378097	0.2356086	0.1965751	0.2319389	0.2382678
cg00420877	0.5539622	0.6744911	0.6993587	0.7238506	0.6998321	0.6365870
cg06933525	0.3682822	0.3242275	0.2757466	0.2088089	0.2499542	0.2375497
cg06587767	0.6464375	0.5074653	0.5202255	0.4198173	0.4487647	0.4435165
cg10674569	0.2742602	0.3991664	0.3879917	0.4494173	0.4696209	0.4434344
cg07220851	0.5805508	0.6984342	0.7156206	0.7343573	0.6851591	0.6720580
cg13046107	0.2646827	0.2354537	0.2676282	0.1426540	0.2166102	0.1968853
cg19999212	0.6262221	0.6766940	0.7186740	0.7662539	0.7580465	0.7317125
cg23120900	0.4607653	0.3225499	0.3338448	0.3234507	0.3152643	0.3242786
cg02346118	0.4995296	0.3705054	0.3008287	0.2873450	0.3108350	0.2780852
cg19115737	0.3698890	0.4383297	0.4436091	0.4947718	0.5138381	0.4283603
cg07394242	0.6408568	0.7128506	0.6888121	0.8012101	0.7737880	0.7590840
cg00821310	0.5909000	0.6191743	0.7171014	0.7531194	0.7295009	0.6759883
cg26342454	0.4514097	0.3296207	0.3507627	0.3327471	0.2748080	0.2501270
cg13379236	0.6167483	0.7155086	0.7515804	0.7607433	0.7414456	0.7115839
cg01464849	0.5693104	0.5829458	0.5330222	0.4043440	0.3639707	0.2984017
cg20010264	0.6688191	0.7783540	0.7814363	0.7990419	0.7557742	0.7421847
cg03272310	0.6176939	0.4894720	0.4572064	0.4245626	0.4909324	0.4812169
cg26314868	0.2123471	0.2277963	0.3025793	0.2870754	0.2495348	0.2197265
cg18877271	0.7058954	0.7943053	0.8079738	0.8263329	0.8220162	0.8125077
cg22477590	0.6666445	0.7437169	0.7276240	0.7983746	0.7784478	0.7577136
cg00356897	0.6589694	0.6857831	0.6203567	0.4368444	0.5483388	0.4875530
cg03562414	0.3136526	0.3854935	0.3581951	0.4908652	0.4066536	0.3920293
cg27093918	0.4126693	0.3020282	0.2698004	0.2528702	0.2920925	0.2692702
cg05695631	0.4179673	0.5408114	0.5572179	0.6269949	0.6122232	0.5694115
cg18445438	0.3234626	0.4794470	0.5029786	0.5511293	0.5063888	0.4643878
cg16018106	0.1429444	0.1638370	0.2191866	0.2755301	0.2176960	0.1651844
cg25216910	0.8351419	0.8506751	0.8731118	0.9027592	0.8509224	0.8633658
cg05453127	0.3070205	0.2145820	0.1822753	0.1745125	0.1989069	0.1790378
cg24470588	0.3032921	0.4357630	0.4508962	0.4618642	0.4992638	0.4854814
cg05662676	0.2658457	0.4016969	0.3899960	0.4309685	0.4056539	0.3257054
cg16047291	0.5225636	0.6354429	0.6644017	0.7478829	0.6890800	0.6273274
cg26893515	0.3810584	0.5406318	0.5878797	0.6325776	0.5145434	0.4417453
cg05353869	0.3624901	0.3551334	0.3550847	0.3931218	0.3819199	0.3687402
cg24420089	0.4794269	0.6333300	0.6399272	0.6473522	0.6480584	0.5984444
cg04425624	0.2519808	0.3100348	0.3250671	0.4263724	0.4306988	0.3335811
cg04868197	0.6082284	0.6833385	0.6910408	0.7482400	0.7232596	0.6627764
cg21464258	0.2932944	0.3958003	0.4107086	0.4549124	0.4417430	0.3510266
cg11148327	0.6041550	0.6599677	0.7120297	0.7290466	0.7111116	0.6731868
cg26660312	0.4228298	0.5746130	0.5896774	0.6364038	0.6012276	0.5964826
cg09203501	0.4362004	0.5629259	0.5677668	0.6029350	0.5733228	0.5629034
cg12171165	0.6196691	0.7557318	0.7053379	0.7887814	0.7228933	0.7127078
cg03403093	0.6253402	0.7409094	0.7544597	0.7518893	0.7482877	0.7181133
cg16181373	0.2337030	0.2796094	0.2955412	0.3671331	0.3547362	0.2700651
cg25329734	0.16001100	0.09857221	0.08880721	0.09019496	0.10689794	0.10117410
cg23063647	0.5935071	0.6614174	0.6905808	0.7290704	0.7181088	0.7287711
cg26261627	0.5093662	0.4836996	0.5459084	0.5752914	0.5452153	0.4468090
cg19336191	0.6957834	0.7667934	0.8084063	0.8121093	0.8102043	0.7671923
cg13804090	0.2693296	0.3029142	0.3345256	0.4719684	0.3743423	0.3428536
cg08854008	0.09541672	0.14111562	0.15874091	0.21939811	0.19838666	0.16026224
cg05712639	0.5139354	0.4659730	0.4159895	0.2805316	0.3706017	0.3374075
cg13366903	0.3892552	0.2976056	0.1845910	0.1996687	0.2243083	0.2012627
cg02418306	0.1564258	0.2370255	0.2450752	0.2954384	0.2763540	0.2474775
cg10119132	0.1700263	0.1828606	0.1892549	0.3095974	0.2435095	0.2199411
cg02879453	0.6365240	0.7619059	0.7775810	0.7783393	0.7795907	0.7575049
cg27307975	0.6600840	0.7758417	0.8033943	0.8067341	0.7804308	0.7967045
cg09615980	0.5124121	0.5946814	0.6381707	0.6756070	0.6562732	0.6432979
cg11010552	0.4404853	0.5715302	0.5638711	0.6531609	0.5996993	0.5427617
cg16727318	0.5230052	0.6447058	0.6546794	0.6630400	0.6478569	0.5941368
cg23486701	0.4873145	0.6250087	0.6577163	0.6788437	0.6419759	0.6272200
cg02612949	0.6846741	0.7870972	0.7840775	0.8253450	0.7817679	0.7600249
cg05185926	0.1327504	0.1825027	0.2267378	0.2874145	0.2100102	0.1673384
cg26953469	0.6495026	0.7471843	0.7195209	0.7711573	0.7502624	0.7261226
cg00460983	0.4923020	0.5442805	0.5911126	0.6518775	0.6464194	0.6015236
cg15959113	0.2968324	0.3800590	0.4981076	0.5006670	0.4179725	0.3713754
cg08461339	0.7131222	0.8228261	0.8364327	0.8459223	0.8506202	0.8299106
cg14708360	0.4757356	0.6285723	0.6439192	0.6810795	0.6458033	0.6146055
cg24838825	0.2215413	0.3251769	0.3365634	0.3656149	0.3950070	0.2974095
cg13252498	0.4683539	0.4691382	0.3576166	0.3381845	0.3240165	0.2768809
cg01437515	0.2459995	0.2082218	0.2081225	0.1460151	0.1350962	0.1756187
cg05238750	0.4370113	0.3376789	0.2484422	0.2934549	0.3045600	0.3174156
cg15942422	0.6668923	0.7006284	0.7780523	0.7785623	0.7790906	0.7438765
cg25582220	0.7427320	0.6945208	0.6498548	0.6161000	0.5857610	0.6159343
cg02276017	0.1752686	0.1934565	0.2497708	0.3842124	0.2986214	0.2444558
cg20800004	0.6097605	0.7148913	0.7699993	0.7481132	0.7648073	0.7063680
cg20869844	0.1429766	0.2083439	0.2077901	0.2785552	0.2565171	0.2058509
cg16954329	0.5079870	0.5678760	0.6198656	0.6876092	0.6701905	0.6285979
cg02436346	0.5885497	0.5528304	0.6680789	0.7274418	0.7391564	0.6724147
cg18705881	0.6528980	0.7447567	0.7630610	0.7832188	0.7633253	0.7268339
cg15783448	0.8593273	0.8363537	0.8115326	0.7624255	0.7924533	0.8117482
cg18825167	0.5336060	0.5728493	0.6518687	0.7184497	0.6658072	0.6429411
cg25865120	0.5148071	0.4192245	0.3611810	0.3311451	0.3430458	0.3691811
cg01418153	0.3921255	0.5104695	0.5787718	0.5837504	0.5457078	0.5015054
cg07506356	0.3156044	0.4633405	0.4451866	0.5180497	0.4608941	0.3921712
cg13479041	0.6075452	0.6482804	0.7237336	0.7673148	0.7476261	0.7163878
cg23689722	0.4168487	0.4812201	0.5566435	0.5706453	0.5677341	0.5354849
cg20598190	0.6089691	0.4728021	0.4184140	0.3320708	0.4223727	0.3532574
cg00757207	0.07499568	0.11313511	0.11257753	0.16846953	0.15882067	0.12904349
cg13224914	0.7042510	0.7988665	0.8401655	0.8338494	0.8156595	0.7782730
cg13172001	0.6012396	0.7459461	0.7435431	0.7353885	0.7672729	0.7224647
cg26220016	0.2395384	0.2625200	0.3149893	0.3920002	0.3341878	0.3122300
cg24170465	0.5883809	0.6826433	0.7261439	0.7493366	0.7227252	0.7142737
cg11945474	0.4670594	0.6306834	0.6753304	0.7073343	0.6797905	0.5842046
cg18148349	0.4579273	0.4964305	0.5518041	0.6846246	0.6160306	0.6019861
cg05166530	0.4055725	0.5061358	0.5497482	0.6015394	0.5447577	0.5101004
cg25493321	0.8370694	0.8204286	0.7718118	0.7157891	0.7546836	0.7643334
cg14876117	0.4362484	0.5307328	0.5541226	0.6193449	0.5615520	0.4934409
cg10499753	0.9036230	0.9240908	0.9184928	0.9539022	0.9172512	0.9160431
cg15469414	0.1178019	0.1368151	0.1973670	0.2712130	0.2089271	0.1936669
cg23246939	0.4436914	0.6044786	0.6148446	0.6411810	0.5704768	0.5476968
cg25074809	0.6832831	0.7981065	0.8250009	0.7852432	0.7819700	0.7774040
cg06565045	0.4520648	0.6204420	0.6229303	0.6864322	0.6385445	0.5749267
cg09953842	0.4271177	0.5457081	0.5942406	0.6207537	0.5647893	0.5116005
cg18812257	0.4850032	0.3266027	0.3304318	0.2711850	0.3639214	0.3483442
cg00598693	0.7585000	0.7275171	0.6863510	0.5750198	0.6484703	0.6815802
cg13995599	0.9186265	0.8853797	0.8824604	0.8427774	0.8597792	0.8752579
cg14018471	0.4428392	0.5648847	0.5714208	0.6247248	0.6039204	0.5744274
cg06581459	0.6103634	0.5812095	0.5022996	0.4447494	0.4592126	0.5119635
cg17107079	0.4047414	0.4586700	0.5471244	0.5713547	0.5500641	0.5453393
cg11919577	0.1611477	0.2339835	0.2469084	0.2772448	0.2594397	0.2156969
cg01530214	0.1855395	0.2584416	0.2604393	0.3562406	0.2953613	0.2789486
cg01326188	0.1117716	0.1483431	0.1539583	0.1742684	0.1694066	0.1842203
cg02810967	0.5540785	0.5378873	0.4464888	0.3623037	0.4112348	0.4215675
cg04860432	0.4540084	0.5507277	0.5857506	0.5851243	0.5826485	0.5598451
cg10681525	0.6214348	0.6513720	0.7497000	0.7713388	0.7427675	0.6975939
cg27166718	0.2343730	0.3095486	0.3161684	0.3848196	0.3885078	0.3040690
cg26224381	0.1150945	0.1531138	0.1999705	0.2678083	0.2956943	0.1690638
cg19560128	0.2370249	0.3433943	0.2975934	0.3759817	0.3711856	0.3044610
cg21318071	0.6231083	0.5555335	0.4803138	0.4763240	0.4788696	0.4247984
cg10562883	0.8856932	0.8774673	0.8269410	0.7473284	0.8003923	0.8144946
cg10687730	0.2227942	0.3250748	0.3386689	0.3679026	0.3692906	0.3360141
cg01788178	0.8469790	0.7875066	0.8012111	0.7413745	0.7641864	0.7877643
cg08439350	0.5784373	0.7034443	0.6856528	0.7139582	0.7130510	0.6824920
cg25555844	0.2481922	0.3674070	0.3933370	0.4054375	0.3491471	0.3640643
cg10782071	0.1382662	0.1411741	0.2079817	0.2959939	0.2103566	0.1955644
cg25554842	0.4778868	0.6323339	0.6465631	0.6684049	0.6229099	0.5840732
cg07673098	0.6398781	0.5619218	0.4780199	0.4648411	0.5101192	0.5456431
cg20231882	0.4919065	0.5325983	0.6130004	0.6462683	0.6228472	0.5501760
cg04609257	0.5066996	0.6244300	0.6924590	0.6864455	0.6984154	0.6360652
cg21772773	0.4404149	0.4560357	0.5005601	0.6016242	0.6126083	0.5474375
cg03038869	0.3148371	0.4145679	0.4914365	0.5836228	0.4799863	0.4154244
cg09180057	0.4540328	0.5790049	0.5667022	0.6496531	0.6304731	0.5497524
cg11870358	0.5886108	0.6496024	0.7021905	0.7209154	0.6890885	0.6608913
cg19230867	0.4778381	0.5824029	0.6073372	0.6672460	0.6081089	0.5726737
cg06829659	0.3265310	0.4946742	0.4989179	0.5159477	0.5003226	0.4094813
cg01654404	0.4321760	0.5548047	0.5852384	0.6075736	0.5716185	0.5100959
cg17905009	0.5827818	0.4334166	0.3992718	0.4506756	0.4249658	0.4457888
cg04266607	0.8117287	0.7860665	0.7617981	0.6913173	0.7135908	0.7598707
cg22599769	0.1207982	0.1911856	0.2177383	0.1967876	0.1600722	0.1828920
cg25105984	0.4927086	0.6199451	0.6689010	0.6900824	0.6332391	0.5943691
cg22348755	0.3052708	0.1966102	0.2014657	0.1629344	0.1990523	0.2058188
cg12172721	0.2640305	0.3841529	0.4128804	0.4469989	0.4037725	0.3441027
cg01435315	0.5050332	0.4472713	0.3811375	0.3808315	0.3388938	0.3000816
cg22863427	0.4562240	0.5620942	0.6164844	0.5761027	0.6260304	0.5717775
cg23287816	0.5731424	0.6722598	0.6967637	0.7023729	0.7281650	0.6818539
cg23471095	0.4029323	0.4883104	0.4893378	0.4938444	0.6055080	0.5525870
cg10335273	0.2199363	0.3602656	0.3333166	0.3480036	0.3769942	0.3098497
cg20547770	0.6203998	0.7040059	0.7589134	0.7420666	0.7676516	0.7275559
cg23379040	0.3664313	0.4926329	0.5020305	0.4465365	0.5491630	0.4459048
cg05900440	0.6204813	0.5434981	0.4575494	0.5082040	0.4422645	0.4294159
cg02125896	0.4320142	0.5496089	0.5413270	0.5637351	0.6056209	0.5169549
cg17976191	0.1970273	0.3300831	0.3799548	0.4840089	0.4618176	0.3594992
cg14478217	0.1976412	0.3099944	0.2995657	0.3105636	0.3722969	0.3179433
cg05113787	0.3440680	0.4492892	0.4773429	0.4744623	0.5367664	0.4475558
cg18174486	0.6716901	0.7808781	0.7933564	0.7963617	0.8136989	0.7803219
cg27118035	0.1804149	0.3081385	0.3013081	0.2827968	0.3341330	0.2991732
cg18803039	0.4311461	0.6042509	0.5775873	0.5600349	0.5995781	0.5499349
cg06847417	0.2087792	0.3238657	0.2842561	0.3147956	0.3763739	0.3074225
cg18209791	0.08710153	0.14234458	0.15074251	0.14965038	0.17771901	0.13283555
cg00916981	0.3232901	0.3792560	0.4248594	0.4645721	0.5130497	0.4313145
cg27174577	0.2207918	0.3378599	0.3685021	0.3702410	0.4047325	0.3201462
cg24095374	0.1554175	0.2089742	0.2302163	0.2238808	0.2853162	0.2064890
cg24020890	0.4825303	0.6035233	0.6241931	0.6445648	0.6631914	0.6120673
cg01077185	0.2560187	0.3412639	0.3115632	0.3922097	0.4178886	0.3360634
cg19531057	0.2903117	0.3985469	0.4157731	0.3929507	0.4490945	0.4009743
cg25371762	0.6223952	0.7190820	0.7649295	0.7532505	0.7840223	0.7229805
cg10550416	0.4746551	0.5731024	0.5572031	0.7118250	0.6799204	0.5793348
cg25668172	0.2243334	0.3119848	0.3134039	0.3469164	0.3826510	0.3276140
cg11117649	0.2305152	0.3101501	0.3703130	0.3822263	0.3975967	0.3112645
cg13856340	0.2559304	0.3902439	0.3737878	0.3380380	0.4111461	0.3091552
cg27435485	0.2624126	0.4195482	0.4120366	0.3494668	0.4498455	0.3450739
cg11624470	0.4524138	0.4929031	0.5667131	0.5901999	0.6351813	0.5504807
cg09754663	0.1069306	0.1824680	0.1478634	0.2397311	0.2451096	0.1878880
[truncated: 198 more rows]
