# Supplementary material for: DNA methylation of hematopoietic stem/progenitor cells from donor peripheral blood to patient bone marrow: implications for allogeneic hematopoietic stem cell transplantation
Source: Clin Exp Med. 2023 Apr 7;23(8):4493–510. doi: 10.1007/s10238-023-01053-w (PMC10725404; doi:10.1007/s10238-023-01053-w)
Supplement: Supplementary file 8 — Supplementary file8 (XLSX 97 KB) [file 10238_2023_1053_MOESM8_ESM.xlsx]

## Sheet: GO_hyper
Supplementary Table S6
Functional analysis of DMGs in T1 vs T0
ID	Description	GeneRatio	BgRatio	pvalue	p.adjust	qvalue	geneID	Count
GO_CELLULAR_RESPONSE_TO_PEPTIDE_HORMONE_STIMULUS	GO_CELLULAR_RESPONSE_TO_PEPTIDE_HORMONE_STIMULUS	26/364	303/15752	9.47414e-09	3.88345e-05	3.51042e-05	ZBTB7B/CFLAR/CREB1/CRHBP/CCND3/FYN/PRKAR1B/HDAC9/SH2B2/LYN/KANK1/PRKCQ/ZFP36L1/CSK/ADCY7/STAT5B/STAT5A/STAT3/PDK2/PRKAR1A/GRB2/LPIN2/JAK3/AKT2/PTPRA/PTPN1	26
GO_POSITIVE_REGULATION_OF_CELL_ADHESION	GO_POSITIVE_REGULATION_OF_CELL_ADHESION	28/364	381/15752	7.23353e-08	7.86127e-05	7.10614e-05	TNFRSF18/CDC42/ZBTB7B/NCK2/LIMS1/LIMS2/FYN/PTK2B/LYN/TEK/PRKCQ/ZMIZ1/BAD/ETS1/PTPN6/TESPA1/IL23A/ARHGEF7/CSK/ADGRG1/CBFB/ZFHX3/EFNB3/RARA/JUP/STAT5B/GRB2/JAK3	28
GO_RESPONSE_TO_PEPTIDE_HORMONE	GO_RESPONSE_TO_PEPTIDE_HORMONE	29/364	408/15752	8.62306e-08	7.86127e-05	7.10614e-05	ZBTB7B/CFLAR/CREB1/HADH/CRHBP/CCND3/FYN/PRKAR1B/HDAC9/SH2B2/LYN/KANK1/TEK/PRKCQ/ZFP36L1/CSK/ADCY7/GOT2/STAT5B/STAT5A/STAT3/PDK2/PRKAR1A/GRB2/LPIN2/JAK3/AKT2/PTPRA/PTPN1	29
GO_CELLULAR_RESPONSE_TO_PEPTIDE	GO_CELLULAR_RESPONSE_TO_PEPTIDE	27/364	366/15752	1.15485e-07	7.86127e-05	7.10614e-05	ZBTB7B/CFLAR/CREB1/CRHBP/CCND3/FYN/PRKAR1B/HDAC9/SH2B2/LYN/KANK1/MIRLET7F1/PRKCQ/ZFP36L1/CSK/ADCY7/STAT5B/STAT5A/STAT3/PDK2/PRKAR1A/GRB2/LPIN2/JAK3/AKT2/PTPRA/PTPN1	27
GO_RESPONSE_TO_INTERLEUKIN_15	GO_RESPONSE_TO_INTERLEUKIN_15	6/364	12/15752	1.20076e-07	7.86127e-05	7.10614e-05	JAK1/STAT5B/STAT5A/STAT3/GRB2/JAK3	6
GO_MYELOID_CELL_DIFFERENTIATION	GO_MYELOID_CELL_DIFFERENTIATION	27/364	367/15752	1.22058e-07	7.86127e-05	7.10614e-05	PIK3CD/CDC42/WASF2/AGO3/TAL1/ADAR/EFNA4/ACVR2A/CREB1/INHBA/PTK2B/LYN/PRKCQ/ETS1/FLI1/PTPN6/IL23A/GPR183/DHRS2/ZFP36L1/CBFB/THRA/RARA/STAT5B/STAT3/JAK3/MYH9	27
GO_T_CELL_ACTIVATION	GO_T_CELL_ACTIVATION	30/364	441/15752	1.3425e-07	7.86127e-05	7.10614e-05	TNFRSF18/PIK3CD/CDC42/RORC/ZBTB7B/NCK2/MICA/CCND3/FYN/LYN/RC3H2/PRKCQ/ZMIZ1/BAD/PTPN6/TESPA1/IL23A/LCP1/GPR183/ZFP36L1/CSK/CBFB/EFNB3/RARA/STAT5B/STAT3/PRKAR1A/GRB2/JAK3/MYH9	30
GO_REGULATION_OF_LYMPHOCYTE_ACTIVATION	GO_REGULATION_OF_LYMPHOCYTE_ACTIVATION	28/364	398/15752	1.7948e-07	9.19612e-05	8.31277e-05	TNFRSF18/CDC42/ZBTB7B/SLAMF8/NCK2/MICA/FYN/TNFAIP3/INHBA/LYN/RC3H2/PRKCQ/ZMIZ1/BAD/PTPN6/TESPA1/IL23A/GPR183/ZFP36L1/CSK/CBFB/EFNB3/RARA/STAT5B/PRKAR1A/GRB2/CD320/JAK3	28
GO_GROWTH_HORMONE_RECEPTOR_SIGNALING_PATHWAY_VIA_JAK_STAT	GO_GROWTH_HORMONE_RECEPTOR_SIGNALING_PATHWAY_VIA_JAK_STAT	6/364	13/15752	2.18662e-07	9.95884e-05	9.00223e-05	LYN/STAT5B/STAT5A/STAT3/JAK3/PTPN1	6
GO_POSITIVE_REGULATION_OF_LEUKOCYTE_CELL_CELL_ADHESION	GO_POSITIVE_REGULATION_OF_LEUKOCYTE_CELL_CELL_ADHESION	19/364	207/15752	3.4541e-07	0.000141583	0.000127983	CDC42/ZBTB7B/NCK2/FYN/LYN/PRKCQ/ZMIZ1/BAD/ETS1/PTPN6/TESPA1/IL23A/CSK/CBFB/EFNB3/RARA/STAT5B/GRB2/JAK3	19
GO_RESPONSE_TO_PEPTIDE	GO_RESPONSE_TO_PEPTIDE	31/364	490/15752	4.08396e-07	0.000152183	0.000137565	ZBTB7B/CFLAR/CREB1/HADH/CRHBP/CCND3/FYN/TNFAIP3/PRKAR1B/HDAC9/SH2B2/LYN/KANK1/TEK/MIRLET7F1/PRKCQ/ZFP36L1/CSK/ADCY7/GOT2/STAT5B/STAT5A/STAT3/PDK2/PRKAR1A/GRB2/LPIN2/JAK3/AKT2/PTPRA/PTPN1	31
GO_IMMUNE_RESPONSE_REGULATING_CELL_SURFACE_RECEPTOR_SIGNALING_PATHWAY	GO_IMMUNE_RESPONSE_REGULATING_CELL_SURFACE_RECEPTOR_SIGNALING_PATHWAY	26/364	372/15752	5.66135e-07	0.000193352	0.000174779	PIK3CD/CDC42/WASF2/ERMAP/RAP1A/MUC1/BTNL10/RFTN1/BTN3A2/HSP90AB1/FYN/ELMO1/ARPC1B/SH2B2/LYN/RC3H2/PRKCQ/PTPN6/TESPA1/ELF1/PSMA6/CSK/CBFB/GPS2/GRB2/FPR1	26
GO_INTERLEUKIN_7_MEDIATED_SIGNALING_PATHWAY	GO_INTERLEUKIN_7_MEDIATED_SIGNALING_PATHWAY	6/364	15/15752	6.13216e-07	0.000193352	0.000174779	JAK1/STAT5B/STAT5A/STAT3/JAK3/BRWD1	6
GO_LEUKOCYTE_CELL_CELL_ADHESION	GO_LEUKOCYTE_CELL_CELL_ADHESION	23/364	320/15752	1.60261e-06	0.00046922	0.000424148	CDC42/ZBTB7B/NCK2/TNIP1/FYN/LYN/RC3H2/PRKCQ/ZMIZ1/BAD/ETS1/PTPN6/TESPA1/IL23A/SELPLG/CSK/CBFB/EFNB3/RARA/STAT5B/PRKAR1A/GRB2/JAK3	23
GO_SCHAFFER_COLLATERAL_CA1_SYNAPSE	GO_SCHAFFER_COLLATERAL_CA1_SYNAPSE	11/364	80/15752	2.17082e-06	0.000593213	0.000536231	CDC42/TNR/ITPR1/GABBR1/FYN/PRKAR1B/RNF216/SRGN/CHRM1/STAT3/PTPRA	11
GO_PEPTIDYL_TYROSINE_MODIFICATION	GO_PEPTIDYL_TYROSINE_MODIFICATION	24/364	355/15752	2.78215e-06	0.000712751	0.000644286	TNFRSF18/TAL1/JAK1/NCK2/CLK1/SH3BP5/MST1R/TNK2/EGF/FYN/PTK2B/LYN/TEK/ERCC6/PTPN6/IL23A/MAP2K1/CSK/MVP/STAT3/STAP2/JAK3/PTPN1/ADNP	24
GO_LEUKOCYTE_DIFFERENTIATION	GO_LEUKOCYTE_DIFFERENTIATION	29/364	490/15752	3.69493e-06	0.000890914	0.000805336	TNFRSF18/PIK3CD/CDC42/TAL1/RORC/ZBTB7B/EFNA4/SLAMF8/CREB1/HDAC9/INHBA/PTK2B/LYN/RC3H2/ZMIZ1/BAD/PTPN6/TESPA1/IL23A/GPR183/DHRS2/ZFP36L1/CBFB/GPS2/RARA/STAT5B/STAT3/JAK3/MYH9	29
GO_POSITIVE_REGULATION_OF_CELL_CELL_ADHESION	GO_POSITIVE_REGULATION_OF_CELL_CELL_ADHESION	19/364	245/15752	4.37541e-06	0.000916505	0.000828469	CDC42/ZBTB7B/NCK2/FYN/LYN/PRKCQ/ZMIZ1/BAD/ETS1/PTPN6/TESPA1/IL23A/CSK/CBFB/EFNB3/RARA/STAT5B/GRB2/JAK3	19
GO_RESPONSE_TO_INTERLEUKIN_2	GO_RESPONSE_TO_INTERLEUKIN_2	5/364	12/15752	4.44248e-06	0.000916505	0.000828469	JAK1/PTK2B/STAT5B/STAT5A/JAK3	5
GO_REGULATION_OF_ERYTHROCYTE_DIFFERENTIATION	GO_REGULATION_OF_ERYTHROCYTE_DIFFERENTIATION	8/364	42/15752	4.47185e-06	0.000916505	0.000828469	TAL1/ACVR2A/INHBA/LYN/ETS1/ZFP36L1/STAT5B/STAT3	8
GO_REGULATION_OF_LYMPHOCYTE_DIFFERENTIATION	GO_REGULATION_OF_LYMPHOCYTE_DIFFERENTIATION	15/364	161/15752	4.98125e-06	0.000972292	0.000878897	TNFRSF18/ZBTB7B/SLAMF8/INHBA/RC3H2/ZMIZ1/BAD/PTPN6/TESPA1/IL23A/ZFP36L1/CBFB/RARA/STAT5B/JAK3	15
GO_NON_MEMBRANE_SPANNING_PROTEIN_TYROSINE_KINASE_ACTIVITY	GO_NON_MEMBRANE_SPANNING_PROTEIN_TYROSINE_KINASE_ACTIVITY	8/364	44/15752	6.44962e-06	0.00116662	0.00105456	JAK1/CLK1/TNK2/FYN/PTK2B/LYN/CSK/JAK3	8
GO_REGULATION_OF_T_CELL_ACTIVATION	GO_REGULATION_OF_T_CELL_ACTIVATION	21/364	299/15752	6.54605e-06	0.00116662	0.00105456	TNFRSF18/CDC42/ZBTB7B/NCK2/FYN/LYN/RC3H2/PRKCQ/ZMIZ1/BAD/PTPN6/TESPA1/IL23A/CSK/CBFB/EFNB3/RARA/STAT5B/PRKAR1A/GRB2/JAK3	21
GO_POSITIVE_REGULATION_OF_CELL_ACTIVATION	GO_POSITIVE_REGULATION_OF_CELL_ACTIVATION	21/364	301/15752	7.25483e-06	0.00123907	0.00112004	CDC42/ZBTB7B/NCK2/FYN/LYN/PRKCQ/ZMIZ1/BAD/PTPN6/TESPA1/IL23A/GPR183/CSK/CBFB/SOX15/EFNB3/RARA/STAT5B/GRB2/CD320/JAK3	21
GO_CELLULAR_RESPONSE_TO_GROWTH_HORMONE_STIMULUS	GO_CELLULAR_RESPONSE_TO_GROWTH_HORMONE_STIMULUS	6/364	23/15752	1.05741e-05	0.00173373	0.0015672	LYN/STAT5B/STAT5A/STAT3/JAK3/PTPN1	6
GO_REGULATION_OF_BODY_FLUID_LEVELS	GO_REGULATION_OF_BODY_FLUID_LEVELS	27/364	465/15752	1.13845e-05	0.00174419	0.00157665	GNB1/CDC42/ZBTB7B/PEAR1/CSRP1/CREB1/DGKD/ITPR1/TP63/FYN/PRKAR1B/SH2B2/LYN/PRKCQ/CHRM1/FLI1/VWF/PTPN6/NCOR2/ADCY7/GOT2/STAT5B/STAT5A/PRKAR1A/AVP/HPS4/MYH9	27
GO_LYMPHOCYTE_DIFFERENTIATION	GO_LYMPHOCYTE_DIFFERENTIATION	22/364	335/15752	1.1489e-05	0.00174419	0.00157665	TNFRSF18/PIK3CD/RORC/ZBTB7B/SLAMF8/HDAC9/INHBA/PTK2B/RC3H2/ZMIZ1/BAD/PTPN6/TESPA1/IL23A/GPR183/ZFP36L1/CBFB/GPS2/RARA/STAT5B/STAT3/JAK3	22
GO_PROTEIN_TYROSINE_KINASE_ACTIVITY	GO_PROTEIN_TYROSINE_KINASE_ACTIVITY	13/364	133/15752	1.2682e-05	0.00185656	0.00167822	JAK1/EFNA4/CLK1/MST1R/TNK2/FYN/PTK2B/LYN/TEK/MAP2K1/CSK/EFNB3/JAK3	13
GO_POSITIVE_REGULATION_OF_HEMOPOIESIS	GO_POSITIVE_REGULATION_OF_HEMOPOIESIS	15/364	175/15752	1.37296e-05	0.00188907	0.00170761	TAL1/ZBTB7B/ACVR2A/CREB1/INHBA/ZMIZ1/BAD/ETS1/TESPA1/IL23A/ZFP36L1/CBFB/RARA/STAT5B/STAT3	15
GO_RESPONSE_TO_INTERLEUKIN_7	GO_RESPONSE_TO_INTERLEUKIN_7	6/364	24/15752	1.38258e-05	0.00188907	0.00170761	JAK1/STAT5B/STAT5A/STAT3/JAK3/BRWD1	6
GO_FC_RECEPTOR_MEDIATED_STIMULATORY_SIGNALING_PATHWAY	GO_FC_RECEPTOR_MEDIATED_STIMULATORY_SIGNALING_PATHWAY	10/364	80/15752	1.50034e-05	0.00198384	0.00179328	CDC42/WASF2/RAP1A/HSP90AB1/FYN/ELMO1/ARPC1B/LYN/CSK/GRB2	10
GO_REGULATION_OF_HEMOPOIESIS	GO_REGULATION_OF_HEMOPOIESIS	25/364	423/15752	1.79598e-05	0.00230053	0.00207955	TNFRSF18/AGO3/TAL1/ZBTB7B/SLAMF8/ACVR2A/CREB1/INHBA/PTK2B/LYN/RC3H2/PRKCQ/ZMIZ1/BAD/ETS1/PTPN6/TESPA1/IL23A/PSMA6/ZFP36L1/CBFB/RARA/STAT5B/STAT3/JAK3	25
GO_ANTIGEN_RECEPTOR_MEDIATED_SIGNALING_PATHWAY	GO_ANTIGEN_RECEPTOR_MEDIATED_SIGNALING_PATHWAY	17/364	227/15752	2.19611e-05	0.00258264	0.00233456	PIK3CD/ERMAP/BTNL10/RFTN1/BTN3A2/FYN/SH2B2/LYN/RC3H2/PRKCQ/PTPN6/TESPA1/ELF1/PSMA6/CSK/CBFB/GPS2	17
GO_GLUCOCORTICOID_RECEPTOR_BINDING	GO_GLUCOCORTICOID_RECEPTOR_BINDING	5/364	16/15752	2.2699e-05	0.00258264	0.00233456	TACC1/NCOR2/STAT5B/STAT3/NRIP1	5
GO_EPHRIN_RECEPTOR_BINDING	GO_EPHRIN_RECEPTOR_BINDING	6/364	26/15752	2.27429e-05	0.00258264	0.00233456	EFNA4/FYN/LYN/EFNB3/GRB2/PTPN1	6
GO_REGULATION_OF_B_CELL_DIFFERENTIATION	GO_REGULATION_OF_B_CELL_DIFFERENTIATION	6/364	26/15752	2.27429e-05	0.00258264	0.00233456	SLAMF8/INHBA/BAD/PTPN6/ZFP36L1/STAT5B	6
GO_LYMPHOCYTE_COSTIMULATION	GO_LYMPHOCYTE_COSTIMULATION	8/364	52/15752	2.33125e-05	0.00258264	0.00233456	CDC42/FYN/LYN/PTPN6/CSK/EFNB3/GRB2/CD320	8
GO_HOMEOSTASIS_OF_NUMBER_OF_CELLS	GO_HOMEOSTASIS_OF_NUMBER_OF_CELLS	17/364	229/15752	2.45823e-05	0.00265165	0.00239694	PIK3CD/TAL1/ADAR/ACVR2A/GAPT/TNFAIP3/INHBA/NAPEPLD/LYN/RC3H2/ETS1/GPR183/ZFP36L1/THRA/STAT5B/STAT3/JAK3	17
GO_CD4_POSITIVE_ALPHA_BETA_T_CELL_ACTIVATION	GO_CD4_POSITIVE_ALPHA_BETA_T_CELL_ACTIVATION	10/364	86/15752	2.85406e-05	0.0029385	0.00265624	RORC/ZBTB7B/RC3H2/PRKCQ/IL23A/GPR183/CBFB/RARA/STAT3/JAK3	10
GO_POSITIVE_REGULATION_OF_ERYTHROCYTE_DIFFERENTIATION	GO_POSITIVE_REGULATION_OF_ERYTHROCYTE_DIFFERENTIATION	6/364	27/15752	2.86753e-05	0.0029385	0.00265624	TAL1/ACVR2A/INHBA/ETS1/STAT5B/STAT3	6
GO_REGULATION_OF_CELL_CELL_ADHESION	GO_REGULATION_OF_CELL_CELL_ADHESION	23/364	386/15752	3.43154e-05	0.00333866	0.00301796	CDC42/ZBTB7B/TNR/NCK2/FYN/LYN/AKNA/RC3H2/PRKCQ/ZMIZ1/BAD/ETS1/PTPN6/TESPA1/IL23A/CSK/CBFB/EFNB3/RARA/STAT5B/PRKAR1A/GRB2/JAK3	23
GO_REGULATION_OF_LEUKOCYTE_DIFFERENTIATION	GO_REGULATION_OF_LEUKOCYTE_DIFFERENTIATION	18/364	259/15752	3.4384e-05	0.00333866	0.00301796	TNFRSF18/TAL1/ZBTB7B/SLAMF8/CREB1/INHBA/LYN/RC3H2/ZMIZ1/BAD/PTPN6/TESPA1/IL23A/ZFP36L1/CBFB/RARA/STAT5B/JAK3	18
GO_T_HELPER_17_TYPE_IMMUNE_RESPONSE	GO_T_HELPER_17_TYPE_IMMUNE_RESPONSE	6/364	28/15752	3.57902e-05	0.00333866	0.00301796	RORC/ZBTB7B/RC3H2/PRKCQ/IL23A/STAT3	6
GO_CD4_POSITIVE_ALPHA_BETA_T_CELL_DIFFERENTIATION	GO_CD4_POSITIVE_ALPHA_BETA_T_CELL_DIFFERENTIATION	9/364	71/15752	3.58382e-05	0.00333866	0.00301796	RORC/ZBTB7B/RC3H2/IL23A/GPR183/CBFB/RARA/STAT3/JAK3	9
GO_REGULATION_OF_PEPTIDYL_TYROSINE_PHOSPHORYLATION	GO_REGULATION_OF_PEPTIDYL_TYROSINE_PHOSPHORYLATION	17/364	243/15752	5.21289e-05	0.00474836	0.00429225	TNFRSF18/TAL1/NCK2/SH3BP5/TNK2/EGF/FYN/PTK2B/LYN/ERCC6/PTPN6/IL23A/MVP/STAT3/STAP2/PTPN1/ADNP	17
GO_ERYTHROCYTE_HOMEOSTASIS	GO_ERYTHROCYTE_HOMEOSTASIS	11/364	114/15752	6.62327e-05	0.00590191	0.00533499	TAL1/ADAR/ACVR2A/INHBA/LYN/ETS1/ZFP36L1/THRA/STAT5B/STAT3/JAK3	11
GO_B_CELL_ACTIVATION	GO_B_CELL_ACTIVATION	16/364	226/15752	7.49451e-05	0.00653617	0.00590832	PIK3CD/SLAMF8/GAPT/TNFAIP3/HDAC9/INHBA/PTK2B/LYN/BAD/PTPN6/GPR183/ZFP36L1/GPS2/STAT5B/CD320/JAK3	16
GO_ADAPTIVE_IMMUNE_RESPONSE	GO_ADAPTIVE_IMMUNE_RESPONSE	22/364	382/15752	8.38598e-05	0.00694326	0.00627631	PIK3CD/RORC/ZBTB7B/CD48/RFTN1/GAPT/BTN3A2/MICA/BACH2/FYN/TNFAIP3/PTK2B/LYN/RC3H2/PRKCQ/PTPN6/IL23A/GPR183/CSK/ADCY7/STAT3/JAK3	22
GO_RESPONSE_TO_INSULIN	GO_RESPONSE_TO_INSULIN	17/364	253/15752	8.59113e-05	0.00694326	0.00627631	ZBTB7B/CFLAR/HADH/CCND3/HDAC9/SH2B2/LYN/KANK1/PRKCQ/ZFP36L1/GOT2/PDK2/GRB2/LPIN2/AKT2/PTPRA/PTPN1	17
GO_RAS_PROTEIN_SIGNAL_TRANSDUCTION	GO_RAS_PROTEIN_SIGNAL_TRANSDUCTION	23/364	410/15752	8.62795e-05	0.00694326	0.00627631	GNB1/CDC42/WASF2/GPSM2/RAP1A/GPR17/RAB7A/ELMO1/LYN/KANK1/EPS8L2/IQSEC3/RHOF/ARHGEF7/RHOT2/ADGRG1/KSR1/GRB2/ARHGEF18/KANK2/MYO9B/CYTH4/SGSM3	23
GO_MYELOID_CELL_HOMEOSTASIS	GO_MYELOID_CELL_HOMEOSTASIS	12/364	138/15752	8.63884e-05	0.00694326	0.00627631	PIK3CD/TAL1/ADAR/ACVR2A/INHBA/LYN/ETS1/ZFP36L1/THRA/STAT5B/STAT3/JAK3	12
GO_T_CELL_DIFFERENTIATION	GO_T_CELL_DIFFERENTIATION	16/364	233/15752	0.000107282	0.008334	0.00753346	TNFRSF18/PIK3CD/RORC/ZBTB7B/RC3H2/ZMIZ1/BAD/TESPA1/IL23A/GPR183/ZFP36L1/CBFB/RARA/STAT5B/STAT3/JAK3	16
GO_HISTONE_DEACETYLASE_COMPLEX	GO_HISTONE_DEACETYLASE_COMPLEX	8/364	64/15752	0.000107758	0.008334	0.00753346	TAL1/MECOM/TRERF1/HDAC9/CHD4/NCOR2/ELMSAN1/NRIP1	8
GO_REGULATION_OF_MYELOID_CELL_DIFFERENTIATION	GO_REGULATION_OF_MYELOID_CELL_DIFFERENTIATION	15/364	210/15752	0.000113339	0.00848398	0.00766904	AGO3/TAL1/ACVR2A/CREB1/INHBA/PTK2B/LYN/PRKCQ/ETS1/IL23A/ZFP36L1/CBFB/RARA/STAT5B/STAT3	15
GO_B_CELL_DIFFERENTIATION	GO_B_CELL_DIFFERENTIATION	11/364	121/15752	0.000113837	0.00848398	0.00766904	SLAMF8/HDAC9/INHBA/PTK2B/BAD/PTPN6/GPR183/ZFP36L1/GPS2/STAT5B/JAK3	11
GO_T_CELL_DIFFERENTIATION_INVOLVED_IN_IMMUNE_RESPONSE	GO_T_CELL_DIFFERENTIATION_INVOLVED_IN_IMMUNE_RESPONSE	8/364	65/15752	0.000120444	0.00881606	0.00796922	RORC/ZBTB7B/RC3H2/IL23A/GPR183/RARA/STAT3/JAK3	8
GO_CELL_SUBSTRATE_JUNCTION	GO_CELL_SUBSTRATE_JUNCTION	22/364	393/15752	0.000126463	0.00909427	0.0082207	CDC42/CAP1/JAK1/CSRP1/ARF1/LIMS1/CLASP1/LIMS2/ANXA6/TNS3/ARPC1B/PTK2B/TEK/TSPAN4/LCP1/ARHGEF7/MAP2K1/GIT1/JUP/ADGRE5/MYH9/PACSIN2	22
GO_INTERLEUKIN_17_PRODUCTION	GO_INTERLEUKIN_17_PRODUCTION	6/364	35/15752	0.000134532	0.00945863	0.00855007	ZBTB7B/RFTN1/MYD88/MIRLET7F1/PRKCQ/IL23A	6
GO_EPHRIN_RECEPTOR_SIGNALING_PATHWAY	GO_EPHRIN_RECEPTOR_SIGNALING_PATHWAY	9/364	84/15752	0.000136145	0.00945863	0.00855007	CDC42/EFNA4/NCK2/FYN/ARPC1B/LYN/ARHGEF7/EFNB3/GIT1	9
GO_RESPONSE_TO_GROWTH_HORMONE	GO_RESPONSE_TO_GROWTH_HORMONE	6/364	36/15752	0.000158327	0.0108164	0.00977742	LYN/STAT5B/STAT5A/STAT3/JAK3/PTPN1	6
GO_POSITIVE_REGULATION_OF_MYELOID_CELL_DIFFERENTIATION	GO_POSITIVE_REGULATION_OF_MYELOID_CELL_DIFFERENTIATION	9/364	87/15752	0.000178524	0.0119962	0.0108439	TAL1/ACVR2A/CREB1/INHBA/ETS1/IL23A/ZFP36L1/STAT5B/STAT3	9
GO_REGULATION_OF_B_CELL_ACTIVATION	GO_REGULATION_OF_B_CELL_ACTIVATION	10/364	109/15752	0.000214967	0.0142121	0.0128469	SLAMF8/TNFAIP3/INHBA/LYN/BAD/PTPN6/GPR183/ZFP36L1/STAT5B/CD320	10
GO_PHAGOCYTOSIS	GO_PHAGOCYTOSIS	16/364	249/15752	0.000230231	0.0149796	0.0135407	CDC42/WASF2/RAP1A/PEAR1/MYD88/RAB7A/HSP90AB1/FYN/ELMO1/ARPC1B/LYN/ANXA11/CSK/RARA/GRB2/MYH9	16
GO_GLUTAMATERGIC_SYNAPSE	GO_GLUTAMATERGIC_SYNAPSE	19/364	331/15752	0.000264444	0.0169368	0.0153099	RAP1A/TNR/ATP2B4/ARF1/CTBP1/FYN/PRKAR1B/RNF216/PTK2B/LYN/SRGN/CTBP2/CHRM1/PRRT2/EFNB3/STAT3/PRKAR1A/CPT1C/PACSIN2	19
GO_CELLULAR_RESPONSE_TO_INSULIN_STIMULUS	GO_CELLULAR_RESPONSE_TO_INSULIN_STIMULUS	14/364	203/15752	0.000273956	0.01718	0.0155297	ZBTB7B/CFLAR/CCND3/HDAC9/SH2B2/KANK1/PRKCQ/ZFP36L1/PDK2/GRB2/LPIN2/AKT2/PTPRA/PTPN1	14
GO_NEGATIVE_REGULATION_OF_HEMOPOIESIS	GO_NEGATIVE_REGULATION_OF_HEMOPOIESIS	11/364	134/15752	0.000280814	0.01718	0.0155297	TAL1/ZBTB7B/INHBA/PTK2B/LYN/RC3H2/ZFP36L1/CBFB/RARA/STAT5B/JAK3	11
GO_REGULATION_OF_T_CELL_DIFFERENTIATION	GO_REGULATION_OF_T_CELL_DIFFERENTIATION	11/364	134/15752	0.000280814	0.01718	0.0155297	TNFRSF18/ZBTB7B/RC3H2/ZMIZ1/BAD/TESPA1/IL23A/CBFB/RARA/STAT5B/JAK3	11
GO_REGULATION_OF_CD4_POSITIVE_ALPHA_BETA_T_CELL_ACTIVATION	GO_REGULATION_OF_CD4_POSITIVE_ALPHA_BETA_T_CELL_ACTIVATION	7/364	56/15752	0.000290783	0.0175282	0.0158445	ZBTB7B/RC3H2/PRKCQ/IL23A/CBFB/RARA/JAK3	7
GO_POSITIVE_REGULATION_OF_PEPTIDYL_TYROSINE_PHOSPHORYLATION	GO_POSITIVE_REGULATION_OF_PEPTIDYL_TYROSINE_PHOSPHORYLATION	13/364	181/15752	0.000304	0.0180594	0.0163246	TNFRSF18/TAL1/TNK2/EGF/FYN/PTK2B/LYN/ERCC6/IL23A/STAT3/STAP2/PTPN1/ADNP	13
GO_T_CELL_RECEPTOR_SIGNALING_PATHWAY	GO_T_CELL_RECEPTOR_SIGNALING_PATHWAY	13/364	182/15752	0.000320695	0.018779	0.0169751	PIK3CD/ERMAP/BTNL10/RFTN1/BTN3A2/FYN/RC3H2/PRKCQ/PTPN6/TESPA1/ELF1/PSMA6/CSK	13
GO_INTRACELLULAR_RECEPTOR_SIGNALING_PATHWAY	GO_INTRACELLULAR_RECEPTOR_SIGNALING_PATHWAY	16/364	257/15752	0.00032834	0.0189559	0.017135	RORC/NR1D2/TP63/SKP2/TNFAIP3/CTBP2/CALCOCO1/NCOR2/UBE2I/CBFB/GPS2/THRA/RARA/STAT3/KANK2/NRIP1	16
GO_RECEPTOR_SIGNALING_PATHWAY_VIA_STAT	GO_RECEPTOR_SIGNALING_PATHWAY_VIA_STAT	12/364	160/15752	0.00034737	0.019776	0.0178764	TNFRSF18/EGF/FYN/PTK2B/LYN/ERCC6/IL23A/STAT5B/STAT5A/STAT3/STAP2/JAK3	12
GO_B_CELL_RECEPTOR_SIGNALING_PATHWAY	GO_B_CELL_RECEPTOR_SIGNALING_PATHWAY	7/364	58/15752	0.000362396	0.0203488	0.0183942	PIK3CD/RFTN1/LYN/PTPN6/ELF1/CBFB/GPS2	7
GO_ALPHA_BETA_T_CELL_DIFFERENTIATION	GO_ALPHA_BETA_T_CELL_DIFFERENTIATION	9/364	97/15752	0.000406482	0.0223839	0.0202338	RORC/ZBTB7B/RC3H2/IL23A/GPR183/CBFB/RARA/STAT3/JAK3	9
GO_MEGAKARYOCYTE_DEVELOPMENT	GO_MEGAKARYOCYTE_DEVELOPMENT	4/364	16/15752	0.000409561	0.0223839	0.0202338	WASF2/TAL1/FLI1/PTPN6	4
GO_LACTATION	GO_LACTATION	6/364	43/15752	0.000432545	0.023329	0.0210881	ZBTB7B/CREB1/NCOR2/GOT2/STAT5B/STAT5A	6
GO_T_CELL_ACTIVATION_INVOLVED_IN_IMMUNE_RESPONSE	GO_T_CELL_ACTIVATION_INVOLVED_IN_IMMUNE_RESPONSE	9/364	99/15752	0.000472886	0.0251735	0.0227554	RORC/ZBTB7B/RC3H2/IL23A/LCP1/GPR183/RARA/STAT3/JAK3	9
GO_HISTONE_DEACETYLASE_BINDING	GO_HISTONE_DEACETYLASE_BINDING	9/364	100/15752	0.000509286	0.0265878	0.0240339	TAL1/ZBTB7B/MEF2D/HSP90AB1/HDAC9/CHD4/NCOR2/RARA/NRIP1	9
GO_LEUKOCYTE_HOMEOSTASIS	GO_LEUKOCYTE_HOMEOSTASIS	8/364	80/15752	0.000512427	0.0265878	0.0240339	PIK3CD/GAPT/TNFAIP3/LYN/RC3H2/GPR183/STAT5B/JAK3	8
GO_REGULATION_OF_CD4_POSITIVE_ALPHA_BETA_T_CELL_DIFFERENTIATION	GO_REGULATION_OF_CD4_POSITIVE_ALPHA_BETA_T_CELL_DIFFERENTIATION	6/364	45/15752	0.000555912	0.0282046	0.0254953	ZBTB7B/RC3H2/IL23A/CBFB/RARA/JAK3	6
GO_REGULATION_OF_PROTEIN_TYROSINE_KINASE_ACTIVITY	GO_REGULATION_OF_PROTEIN_TYROSINE_KINASE_ACTIVITY	8/364	81/15752	0.000557348	0.0282046	0.0254953	TAL1/NCK2/SH3BP5/EGF/FYN/ERCC6/MVP/PTPN1	8
GO_PLATELET_ACTIVATION	GO_PLATELET_ACTIVATION	11/364	146/15752	0.000584832	0.0292345	0.0264263	GNB1/PEAR1/CSRP1/DGKD/ITPR1/FYN/LYN/PRKCQ/VWF/PTPN6/MYH9	11
GO_MEGAKARYOCYTE_DIFFERENTIATION	GO_MEGAKARYOCYTE_DIFFERENTIATION	7/364	63/15752	0.000604235	0.0298405	0.0269741	WASF2/AGO3/TAL1/PRKCQ/FLI1/PTPN6/CBFB	7
GO_PRODUCTION_OF_SMALL_RNA_INVOLVED_IN_GENE_SILENCING_BY_RNA	GO_PRODUCTION_OF_SMALL_RNA_INVOLVED_IN_GENE_SILENCING_BY_RNA	6/364	46/15752	0.000627031	0.0305976	0.0276585	AGO3/ADAR/SMAD1/NCOR2/MAP2K1/ZC3H7A	6
GO_MYELOID_LEUKOCYTE_DIFFERENTIATION	GO_MYELOID_LEUKOCYTE_DIFFERENTIATION	13/364	196/15752	0.000650125	0.0313513	0.0283398	PIK3CD/CDC42/TAL1/EFNA4/CREB1/INHBA/LYN/IL23A/GPR183/DHRS2/ZFP36L1/RARA/MYH9	13
GO_NUCLEAR_RECEPTOR_TRANSCRIPTION_COACTIVATOR_ACTIVITY	GO_NUCLEAR_RECEPTOR_TRANSCRIPTION_COACTIVATOR_ACTIVITY	7/364	64/15752	0.000665206	0.0314	0.0283838	NR1D2/TRERF1/NCOA7/ZMIZ1/CALCOCO1/THRA/RARA	7
GO_STEROID_HORMONE_MEDIATED_SIGNALING_PATHWAY	GO_STEROID_HORMONE_MEDIATED_SIGNALING_PATHWAY	12/364	172/15752	0.000666454	0.0314	0.0283838	RORC/NR1D2/TP63/SKP2/CALCOCO1/NCOR2/UBE2I/CBFB/THRA/RARA/KANK2/NRIP1	12
GO_ALPHA_BETA_T_CELL_ACTIVATION	GO_ALPHA_BETA_T_CELL_ACTIVATION	10/364	128/15752	0.000777481	0.0362147	0.0327361	RORC/ZBTB7B/RC3H2/PRKCQ/IL23A/GPR183/CBFB/RARA/STAT3/JAK3	10
GO_REGULATION_OF_SUBSTRATE_ADHESION_DEPENDENT_CELL_SPREADING	GO_REGULATION_OF_SUBSTRATE_ADHESION_DEPENDENT_CELL_SPREADING	6/364	48/15752	0.000790269	0.0363968	0.0329006	CDC42/TACSTD2/LIMS1/LIMS2/KANK1/ARHGEF7	6
GO_DEFINITIVE_HEMOPOIESIS	GO_DEFINITIVE_HEMOPOIESIS	4/364	19/15752	0.000825692	0.0371809	0.0336094	TAL1/ADAR/TEK/CBFB	4
GO_NEGATIVE_REGULATION_OF_CD4_POSITIVE_ALPHA_BETA_T_CELL_DIFFERENTIATION	GO_NEGATIVE_REGULATION_OF_CD4_POSITIVE_ALPHA_BETA_T_CELL_DIFFERENTIATION	4/364	19/15752	0.000825692	0.0371809	0.0336094	ZBTB7B/RC3H2/CBFB/JAK3	4
GO_LEUKOCYTE_PROLIFERATION	GO_LEUKOCYTE_PROLIFERATION	16/364	280/15752	0.000834506	0.0371809	0.0336094	ZBTB7B/NCK2/GAPT/CCND3/FYN/TNFAIP3/LYN/RC3H2/PRKCQ/PTPN6/IL23A/GPR183/STAT5B/PRKAR1A/CD320/JAK3	16
GO_RESPONSE_TO_ESTRADIOL	GO_RESPONSE_TO_ESTRADIOL	10/364	130/15752	0.000876766	0.0386437	0.0349317	CFLAR/CRHBP/ARPC1B/BAD/ETS1/NCOR2/RARA/STAT5B/STAT3/NRIP1	10
GO_DNA_BINDING_TRANSCRIPTION_FACTOR_BINDING	GO_DNA_BINDING_TRANSCRIPTION_FACTOR_BINDING	18/364	338/15752	0.000916759	0.0399766	0.0361365	MEF2D/CREB1/CTBP1/NCOA7/HDAC9/TACC1/CTBP2/CHD4/BAZ2A/NCOR2/PSMA6/UBE2I/JUP/STAT5B/STAT3/CPNE1/ZMYND8/NRIP1	18
GO_REGULATION_OF_PROTEIN_SERINE_THREONINE_KINASE_ACTIVITY	GO_REGULATION_OF_PROTEIN_SERINE_THREONINE_KINASE_ACTIVITY	23/364	486/15752	0.000963473	0.041363	0.0373898	ATP2B4/MST1R/CXCL10/EGF/CCND3/HSP90AB1/TNFAIP3/PRKAR1B/PTK2B/LYN/CCNY/ERCC6/GNG3/PTPN6/DAZAP2/MAP2K1/CSK/GPS2/KSR1/MAP3K14/PRKAR1A/FPR1/PTPN1	23
GO_POSITIVE_REGULATION_OF_LYMPHOCYTE_DIFFERENTIATION	GO_POSITIVE_REGULATION_OF_LYMPHOCYTE_DIFFERENTIATION	8/364	88/15752	0.000968735	0.041363	0.0373898	ZBTB7B/ZMIZ1/BAD/TESPA1/IL23A/CBFB/RARA/STAT5B	8
GO_INSULIN_RECEPTOR_SIGNALING_PATHWAY	GO_INSULIN_RECEPTOR_SIGNALING_PATHWAY	10/364	132/15752	0.000986232	0.0416759	0.0376727	ZBTB7B/CCND3/SH2B2/KANK1/PRKCQ/PDK2/GRB2/AKT2/PTPRA/PTPN1	10
GO_REGULATION_OF_T_HELPER_17_TYPE_IMMUNE_RESPONSE	GO_REGULATION_OF_T_HELPER_17_TYPE_IMMUNE_RESPONSE	4/364	20/15752	0.00101345	0.0421158	0.0380702	ZBTB7B/RC3H2/PRKCQ/IL23A	4
GO_REGULATION_OF_RESPONSE_TO_BIOTIC_STIMULUS	GO_REGULATION_OF_RESPONSE_TO_BIOTIC_STIMULUS	23/364	488/15752	0.00101759	0.0421158	0.0380702	JAK1/ADAR/MUC1/SLAMF8/WDFY1/RFTN1/MYD88/TNIP1/MICA/HSP90AB1/FYN/TNFAIP3/RNF216/LYN/ERCC6/SIGIRR/PTPN6/IL23A/PSMA6/GPS2/STAT5B/NCR1/PTPN1	23
GO_REGULATION_OF_T_HELPER_CELL_DIFFERENTIATION	GO_REGULATION_OF_T_HELPER_CELL_DIFFERENTIATION	5/364	34/15752	0.00102746	0.0421158	0.0380702	ZBTB7B/RC3H2/IL23A/RARA/JAK3	5
GO_VASCULAR_ENDOTHELIAL_GROWTH_FACTOR_RECEPTOR_SIGNALING_PATHWAY	GO_VASCULAR_ENDOTHELIAL_GROWTH_FACTOR_RECEPTOR_SIGNALING_PATHWAY	8/364	90/15752	0.00112265	0.045562	0.0411854	CDC42/WASF2/NCK2/FYN/ELMO1/PTK2B/TMEM204/PTPN1	8
GO_CELLULAR_RESPONSE_TO_STEROID_HORMONE_STIMULUS	GO_CELLULAR_RESPONSE_TO_STEROID_HORMONE_STIMULUS	14/364	235/15752	0.00116913	0.0469832	0.0424701	RORC/CFLAR/NR1D2/TP63/SKP2/CALCOCO1/NCOR2/ZFP36L1/UBE2I/CBFB/THRA/RARA/KANK2/NRIP1	14
GO_ADAPTIVE_IMMUNE_RESPONSE_BASED_ON_SOMATIC_RECOMBINATION_OF_IMMUNE_RECEPTORS_BUILT_FROM_IMMUNOGLOBULIN_SUPERFAMILY_DOMAINS	GO_ADAPTIVE_IMMUNE_RESPONSE_BASED_ON_SOMATIC_RECOMBINATION_OF_IMMUNE_RECEPTORS_BUILT_FROM_IMMUNOGLOBULIN_SUPERFAMILY_DOMAINS	14/364	236/15752	0.00121746	0.0479056	0.043304	RORC/ZBTB7B/RFTN1/GAPT/BTN3A2/MICA/BACH2/TNFAIP3/RC3H2/PRKCQ/PTPN6/IL23A/STAT3/JAK3	14
GO_REGULATION_OF_CAMP_DEPENDENT_PROTEIN_KINASE_ACTIVITY	GO_REGULATION_OF_CAMP_DEPENDENT_PROTEIN_KINASE_ACTIVITY	4/364	21/15752	0.00122929	0.0479056	0.043304	ATP2B4/CXCL10/PRKAR1B/PRKAR1A	4
GO_ERBB_SIGNALING_PATHWAY	GO_ERBB_SIGNALING_PATHWAY	10/364	136/15752	0.00123884	0.0479056	0.043304	CDC42/NCK2/DGKD/RAB7A/EGF/PTK2B/FAM83A/ARHGEF7/MVP/GRB2	10
GO_PROTEIN_PHOSPHATASE_BINDING	GO_PROTEIN_PHOSPHATASE_BINDING	10/364	136/15752	0.00123884	0.0479056	0.043304	JAK1/ATP2B4/BAD/CSK/MVP/JUP/STAT3/GRB2/JAK3/PTPN1	10
GO_CAMP_DEPENDENT_PROTEIN_KINASE_REGULATOR_ACTIVITY	GO_CAMP_DEPENDENT_PROTEIN_KINASE_REGULATOR_ACTIVITY	3/364	10/15752	0.00130147	0.0487917	0.044105	CXCL10/PRKAR1B/PRKAR1A	3
GO_NEGATIVE_REGULATION_OF_ERYTHROCYTE_DIFFERENTIATION	GO_NEGATIVE_REGULATION_OF_ERYTHROCYTE_DIFFERENTIATION	3/364	10/15752	0.00130147	0.0487917	0.044105	TAL1/ZFP36L1/STAT5B	3
GO_NEGATIVE_REGULATION_OF_NEURON_MIGRATION	GO_NEGATIVE_REGULATION_OF_NEURON_MIGRATION	3/364	10/15752	0.00130147	0.0487917	0.044105	TNN/ADGRG1/STAT3	3
GO_EPIDERMAL_GROWTH_FACTOR_RECEPTOR_SIGNALING_PATHWAY	GO_EPIDERMAL_GROWTH_FACTOR_RECEPTOR_SIGNALING_PATHWAY	9/364	114/15752	0.00130937	0.0487917	0.044105	CDC42/NCK2/DGKD/RAB7A/EGF/PTK2B/FAM83A/ARHGEF7/GRB2	9

## Sheet: Path_hyper
ID	Description	GeneRatio	BgRatio	pvalue	p.adjust	qvalue	geneID	Count
MARTENS_BOUND_BY_PML_RARA_FUSION	MARTENS_BOUND_BY_PML_RARA_FUSION	33/384	429/17352	5.31783e-10	1.75222e-06	1.42686e-06	ECE1/HIVEP3/MEF2D/TAGLN2/ATP2B4/DCTN1/IDH1/ITPR1/CCND3/TNFAIP3/HIVEP2/INHBA/HECW1/LYN/B4GALT1/AKNA/ZMIZ1/ANXA11/C11orf21/MRVI1/FAM89B/PTPN6/NCOR2/GNB5/CSK/ZNF710/KSR1/RARA/CUEDC1/HNRNPM/MYO9B/MYH9/CYTH4	33
REACTOME_INTERLEUKIN_2_FAMILY_SIGNALING	REACTOME_INTERLEUKIN_2_FAMILY_SIGNALING	10/384	40/17352	1.17576e-08	1.77141e-05	1.44248e-05	PIK3CD/JAK1/PTK2B/PTPN6/IL21R/STAT5B/STAT5A/STAT3/GRB2/JAK3	10
KEGG_CHEMOKINE_SIGNALING_PATHWAY	KEGG_CHEMOKINE_SIGNALING_PATHWAY	19/384	178/17352	1.61282e-08	1.77141e-05	1.44248e-05	GNB1/PIK3CD/CDC42/RAP1A/CXCR6/CXCL10/ELMO1/PTK2B/LYN/GNG3/GNB5/MAP2K1/CSK/ADCY7/STAT5B/STAT3/GRB2/JAK3/AKT2	19
REACTOME_SIGNALING_BY_RECEPTOR_TYROSINE_KINASES	REACTOME_SIGNALING_BY_RECEPTOR_TYROSINE_KINASES	32/384	488/17352	4.5793e-08	3.7722e-05	3.07175e-05	CDC42/WASF2/RAP1A/MEF2D/NCK2/CREB1/ITPR1/MST1R/FGFBP2/EGF/HNRNPH1/FYN/ELMO1/TNS3/SH2B2/PTK2B/LYN/CHD4/PTPN6/ARHGEF7/CILP/MAP2K1/CSK/POLR2C/JUP/STAT5B/STAT5A/STAT3/GRB2/HNRNPM/AKT2/PTPN1	32
PID_PDGFRB_PATHWAY	PID_PDGFRB_PATHWAY	15/384	126/17352	1.25788e-07	8.28942e-05	6.75017e-05	PIK3CD/WASF2/RAP1A/NCK2/FYN/ARPC1B/LYN/MAP2K1/CSK/KSR1/STAT5B/STAT5A/STAT3/GRB2/PTPN1	15
REACTOME_INTERLEUKIN_15_SIGNALING	REACTOME_INTERLEUKIN_15_SIGNALING	6/384	13/17352	1.70011e-07	9.33641e-05	7.60275e-05	JAK1/STAT5B/STAT5A/STAT3/GRB2/JAK3	6
PID_CXCR4_PATHWAY	PID_CXCR4_PATHWAY	13/384	98/17352	2.44798e-07	9.92239e-05	8.07992e-05	GNB1/PIK3CD/CDC42/FYN/PTK2B/LYN/BAD/PTPN6/CSK/STAT5B/STAT5A/STAT3/GNAZ	13
KEGG_ACUTE_MYELOID_LEUKEMIA	KEGG_ACUTE_MYELOID_LEUKEMIA	10/384	54/17352	2.51891e-07	9.92239e-05	8.07992e-05	PIK3CD/BAD/MAP2K1/RARA/JUP/STAT5B/STAT5A/STAT3/GRB2/AKT2	10
PID_TCPTP_PATHWAY	PID_TCPTP_PATHWAY	9/384	42/17352	2.71021e-07	9.92239e-05	8.07992e-05	PIK3CD/JAK1/EGF/STAT5B/STAT5A/STAT3/GRB2/JAK3/PTPN1	9
REACTOME_LEISHMANIA_INFECTION	REACTOME_LEISHMANIA_INFECTION	20/384	243/17352	5.07859e-07	0.000152155	0.000123901	GNB1/CDC42/WASF2/CREB1/ITPR1/HSP90AB1/FYN/PRKAR1B/ELMO1/ARPC1B/LYN/GNG3/GNB5/ADCY7/PRKAR1A/GRB2/MYO9B/AVP/GNAZ/MYH9	20
REACTOME_INTERLEUKIN_3_INTERLEUKIN_5_AND_GM_CSF_SIGNALING	REACTOME_INTERLEUKIN_3_INTERLEUKIN_5_AND_GM_CSF_SIGNALING	9/384	45/17352	5.07952e-07	0.000152155	0.000123901	PIK3CD/JAK1/FYN/LYN/PTPN6/STAT5B/STAT5A/GRB2/JAK3	9
BIOCARTA_IL7_PATHWAY	BIOCARTA_IL7_PATHWAY	6/384	16/17352	7.4987e-07	0.000205902	0.000167668	JAK1/FYN/PTK2B/STAT5B/STAT5A/JAK3	6
BIOCARTA_IL2RB_PATHWAY	BIOCARTA_IL2RB_PATHWAY	8/384	36/17352	9.40988e-07	0.000238504	0.000194217	JAK1/CFLAR/BAD/PTPN6/STAT5B/STAT5A/GRB2/JAK3	8
ZHENG_BOUND_BY_FOXP3	ZHENG_BOUND_BY_FOXP3	28/384	456/17352	1.21488e-06	0.00028593	0.000232836	JAK1/CD53/RAP1A/NEK7/NCK2/IDH1/MBNL1/ST6GAL1/XXYLT1/FYN/TNFAIP3/HIVEP2/ZBTB2/ELMO1/PTK2B/PRKCQ/MS4A4A/ETS1/FLI1/VWF/CLEC2D/TESPA1/ELF1/LCP1/GPR183/STAT5B/SLC23A2/NRIP1	28
BASSO_CD40_SIGNALING_UP	BASSO_CD40_SIGNALING_UP	12/384	97/17352	1.52428e-06	0.000334834	0.000272659	PIK3CD/CFLAR/TNFAIP8/TNFAIP3/PTK2B/LYN/SRGN/PLXNC1/GPR183/ZFP36L1/STAT5A/TMC6	12
PID_PTP1B_PATHWAY	PID_PTP1B_PATHWAY	9/384	52/17352	1.83943e-06	0.00033594	0.00027356	EGF/FYN/LYN/CSK/STAT5B/STAT5A/STAT3/GRB2/PTPN1	9
REACTOME_FCGAMMA_RECEPTOR_FCGR_DEPENDENT_PHAGOCYTOSIS	REACTOME_FCGAMMA_RECEPTOR_FCGR_DEPENDENT_PHAGOCYTOSIS	11/384	82/17352	1.8521e-06	0.00033594	0.00027356	CDC42/WASF2/ITPR1/HSP90AB1/FYN/ELMO1/ARPC1B/LYN/GRB2/MYO9B/MYH9	11
PID_IL2_STAT5_PATHWAY	PID_IL2_STAT5_PATHWAY	7/384	28/17352	1.95084e-06	0.00033594	0.00027356	JAK1/CCND3/ELF1/STAT5B/STAT5A/GRB2/JAK3	7
KEGG_PATHWAYS_IN_CANCER	KEGG_PATHWAYS_IN_CANCER	22/384	314/17352	2.09398e-06	0.00033594	0.00027356	PIK3CD/CDC42/JAK1/TPM3/RASSF5/TRAF5/MECOM/CTBP1/EGF/SKP2/HSP90AB1/CTBP2/BAD/ETS1/MAP2K1/RARA/JUP/STAT5B/STAT5A/STAT3/GRB2/AKT2	22
BIOCARTA_EGFR_SMRTE_PATHWAY	BIOCARTA_EGFR_SMRTE_PATHWAY	5/384	11/17352	2.14104e-06	0.00033594	0.00027356	EGF/NCOR2/MAP2K1/THRA/RARA	5
REACTOME_INTERLEUKIN_2_SIGNALING	REACTOME_INTERLEUKIN_2_SIGNALING	5/384	11/17352	2.14104e-06	0.00033594	0.00027356	JAK1/PTK2B/STAT5B/STAT5A/JAK3	5
REACTOME_SIGNALING_BY_INTERLEUKINS	REACTOME_SIGNALING_BY_INTERLEUKINS	26/384	418/17352	2.32369e-06	0.000348025	0.000283401	PIK3CD/CDC42/JAK1/RORC/MUC1/ARF1/CREB1/MYD88/CXCL10/FYN/PTK2B/LYN/SIGIRR/PTPN6/IL23A/LCP1/PSMA6/MAP2K1/IL21R/STAT5B/STAT5A/STAT3/GRB2/JAK3/FPR1/BRWD1	26
PID_IL2_1PATHWAY	PID_IL2_1PATHWAY	9/384	54/17352	2.55705e-06	0.000366325	0.000298303	JAK1/FYN/PTK2B/MAP2K1/STAT5B/STAT5A/STAT3/GRB2/JAK3	9
REACTOME_PLATELET_ACTIVATION_SIGNALING_AND_AGGREGATION	REACTOME_PLATELET_ACTIVATION_SIGNALING_AND_AGGREGATION	19/384	248/17352	2.85822e-06	0.000382548	0.000311514	GNB1/CDC42/CAP1/RAP1A/TAGLN2/DGKD/ITPR1/EGF/FYN/LYN/PRKCQ/SRGN/GNG3/VWF/PTPN6/GNB5/CSK/GRB2/PTPN1	19
PID_ERBB1_DOWNSTREAM_PATHWAY	PID_ERBB1_DOWNSTREAM_PATHWAY	12/384	103/17352	2.90249e-06	0.000382548	0.000311514	PIK3CD/CDC42/WASF2/CREB1/EGF/SMAD1/ARPC1B/BAD/MAP2K1/KSR1/STAT3/GRB2	12
REACTOME_SIGNALING_BY_NUCLEAR_RECEPTORS	REACTOME_SIGNALING_BY_NUCLEAR_RECEPTORS	18/384	227/17352	3.21712e-06	0.000395279	0.000321881	GNB1/AGO3/XPO1/CREB1/EGF/HSP90AB1/KANK1/GNG3/NCOR2/GNB5/POLR2C/CBFB/GPS2/RARA/PDK2/AKT2/NRIP1/CPT1B	18
REACTOME_SIGNALING_BY_SCF_KIT	REACTOME_SIGNALING_BY_SCF_KIT	8/384	42/17352	3.2683e-06	0.000395279	0.000321881	FYN/SH2B2/LYN/PTPN6/STAT5B/STAT5A/STAT3/GRB2	8
BIOCARTA_IL2_PATHWAY	BIOCARTA_IL2_PATHWAY	6/384	20/17352	3.36686e-06	0.000395279	0.000321881	JAK1/MAP2K1/STAT5B/STAT5A/GRB2/JAK3	6
KEGG_CHRONIC_MYELOID_LEUKEMIA	KEGG_CHRONIC_MYELOID_LEUKEMIA	10/384	71/17352	3.47894e-06	0.000395279	0.000321881	PIK3CD/MECOM/CTBP1/CTBP2/BAD/MAP2K1/STAT5B/STAT5A/GRB2/AKT2	10
REACTOME_PARASITE_INFECTION	REACTOME_PARASITE_INFECTION	9/384	57/17352	4.07998e-06	0.000448118	0.000364908	CDC42/WASF2/FYN/ELMO1/ARPC1B/LYN/GRB2/MYO9B/MYH9	9
YAGI_AML_WITH_T_8_21_TRANSLOCATION	YAGI_AML_WITH_T_8_21_TRANSLOCATION	22/384	329/17352	4.47154e-06	0.000475281	0.000387027	JAK1/SH3GLB1/CEP68/LIMS1/ITPR1/CTBP1/HPGDS/CCND3/PLAGL1/ELMO1/TEK/TSPAN4/SELPLG/LCP1/CSK/ADCY7/GPS2/JUP/STAT5B/NFIX/JAK3/NUP50	22
REACTOME_INTERLEUKIN_7_SIGNALING	REACTOME_INTERLEUKIN_7_SIGNALING	6/384	21/17352	4.626e-06	0.000476334	0.000387884	JAK1/STAT5B/STAT5A/STAT3/JAK3/BRWD1	6
REACTOME_DISEASES_OF_SIGNAL_TRANSDUCTION_BY_GROWTH_FACTOR_RECEPTORS_AND_SECOND_MESSENGERS	REACTOME_DISEASES_OF_SIGNAL_TRANSDUCTION_BY_GROWTH_FACTOR_RECEPTORS_AND_SECOND_MESSENGERS	23/384	358/17352	5.27821e-06	0.000527021	0.000429159	PIK3CD/CLCN6/RAP1A/CREB1/CTBP1/EGF/FYN/HDAC9/KANK1/CTBP2/BAD/VWF/NCOR2/PSMA6/MAP2K1/CSK/POLR2C/KSR1/STAT5B/STAT5A/STAT3/GRB2/AKT2	23
RODWELL_AGING_KIDNEY_UP	RODWELL_AGING_KIDNEY_UP	26/384	440/17352	5.88379e-06	0.000570209	0.000464328	PIK3CD/CD53/TPM3/SLAMF8/TAGLN2/RASSF5/RFTN1/PPM1M/PROM1/SEL1L3/GABBR1/CCND3/INHBA/ARPC1B/LYN/AKNA/SRGN/PTPN6/SELPLG/MVP/ADGRG1/TMC6/DLGAP1/NFIX/ADGRE5/C20orf27	26
YAGI_AML_WITH_11Q23_REARRANGED	YAGI_AML_WITH_11Q23_REARRANGED	21/384	311/17352	6.34881e-06	0.000597695	0.00048671	PIK3CD/PRDM2/TAL1/DGKD/MBNL1/SEL1L3/SMAD1/CCND3/PLAGL1/HDAC9/TACC1/PRKCQ/TSPAN4/LCP1/ADCY7/GPS2/TMC6/ARHGEF18/NFIX/JAK3/MYH9	21
PID_TCR_PATHWAY	PID_TCR_PATHWAY	9/384	61/17352	7.2748e-06	0.000665846	0.000542207	CDC42/RAP1A/RASSF5/FYN/PRKCQ/PTPN6/CSK/MAP3K14/GRB2	9
REACTOME_GROWTH_HORMONE_RECEPTOR_SIGNALING	REACTOME_GROWTH_HORMONE_RECEPTOR_SIGNALING	6/384	23/17352	8.28899e-06	0.000738168	0.000601099	LYN/PTPN6/STAT5B/STAT5A/STAT3/PTPN1	6
BIOCARTA_IL3_PATHWAY	BIOCARTA_IL3_PATHWAY	5/384	14/17352	8.78192e-06	0.000761485	0.000620086	PTPN6/MAP2K1/STAT5B/STAT5A/GRB2	5
PID_ERBB1_RECEPTOR_PROXIMAL_PATHWAY	PID_ERBB1_RECEPTOR_PROXIMAL_PATHWAY	7/384	35/17352	9.69448e-06	0.000819059	0.00066697	PIK3CD/NCK2/EGF/PTPN6/STAT3/GRB2/PTPN1	7
ZHENG_FOXP3_TARGETS_IN_T_LYMPHOCYTE_DN	ZHENG_FOXP3_TARGETS_IN_T_LYMPHOCYTE_DN	7/384	36/17352	1.18074e-05	0.000966546	0.00078707	JAK1/BACH2/PTK2B/MS4A4A/CLEC2D/TESPA1/NRIP1	7
PANGAS_TUMOR_SUPPRESSION_BY_SMAD1_AND_SMAD5_UP	PANGAS_TUMOR_SUPPRESSION_BY_SMAD1_AND_SMAD5_UP	12/384	118/17352	1.20268e-05	0.000966546	0.00078707	RFTN1/TP63/ART3/TNFAIP8/MRVI1/ETS1/LCP1/ZFP36L1/TMEM204/MVP/NFIX/PTPN1	12
PHONG_TNF_RESPONSE_NOT_VIA_P38	PHONG_TNF_RESPONSE_NOT_VIA_P38	21/384	328/17352	1.4287e-05	0.00109483	0.000891537	PIK3CD/ECE1/JAK1/CFLAR/SH3BP4/CXCL10/SMAD1/TNFAIP8/TNIP1/HIVEP2/CLIP2/SRGN/SLC25A22/ETS1/RHOF/DHRS2/MAP2K1/TMEM204/ADGRE5/SMOX/MYH9	21
REACTOME_FCGR3A_MEDIATED_IL10_SYNTHESIS	REACTOME_FCGR3A_MEDIATED_IL10_SYNTHESIS	7/384	37/17352	1.42877e-05	0.00109483	0.000891537	CREB1/ITPR1/FYN/PRKAR1B/LYN/ADCY7/PRKAR1A	7
PID_CD8_TCR_PATHWAY	PID_CD8_TCR_PATHWAY	8/384	52/17352	1.71808e-05	0.00125801	0.00102441	RAP1A/RASSF5/FYN/PRKCQ/PTPN6/CSK/MAP3K14/GRB2	8
PID_KIT_PATHWAY	PID_KIT_PATHWAY	8/384	52/17352	1.71808e-05	0.00125801	0.00102441	SH2B2/LYN/BAD/PTPN6/MAP2K1/STAT5A/STAT3/GRB2	8
BIOCARTA_EGF_PATHWAY	BIOCARTA_EGF_PATHWAY	6/384	26/17352	1.78716e-05	0.00128015	0.00104244	JAK1/EGF/MAP2K1/STAT5A/STAT3/GRB2	6
REACTOME_REGULATION_OF_KIT_SIGNALING	REACTOME_REGULATION_OF_KIT_SIGNALING	5/384	16/17352	1.84724e-05	0.00129503	0.00105456	FYN/SH2B2/LYN/PTPN6/GRB2	5
PID_VEGFR1_2_PATHWAY	PID_VEGFR1_2_PATHWAY	9/384	69/17352	2.0345e-05	0.0013966	0.00113727	CDC42/ARF1/NCK2/HSP90AB1/FYN/PTK2B/PTPN6/MAP2K1/GRB2	9
KIM_WT1_TARGETS_UP	KIM_WT1_TARGETS_UP	16/384	213/17352	2.2181e-05	0.00148616	0.0012102	C1orf56/SH3BP5/HPGDS/TNFAIP3/INHBA/TNS3/SH2B2/ZMIZ1/ETS1/ENO2/BAZ2A/ZFP36L1/CBFB/KDM6B/RARA/TMC6	16
SIG_IL4RECEPTOR_IN_B_LYPHOCYTES	SIG_IL4RECEPTOR_IN_B_LYPHOCYTES	6/384	27/17352	2.25517e-05	0.00148616	0.0012102	PIK3CD/JAK1/BAD/GRB2/JAK3/AKT2	6
REACTOME_EPHRIN_SIGNALING	REACTOME_EPHRIN_SIGNALING	5/384	17/17352	2.56953e-05	0.00166012	0.00135186	NCK2/FYN/ARHGEF7/EFNB3/GIT1	5
BIOCARTA_BIOPEPTIDES_PATHWAY	BIOCARTA_BIOPEPTIDES_PATHWAY	6/384	28/17352	2.81701e-05	0.00175133	0.00142613	FYN/PTK2B/MAP2K1/STAT5A/STAT3/GRB2	6
REACTOME_ANTIGEN_ACTIVATES_B_CELL_RECEPTOR_BCR_LEADING_TO_GENERATION_OF_SECOND_MESSENGERS	REACTOME_ANTIGEN_ACTIVATES_B_CELL_RECEPTOR_BCR_LEADING_TO_GENERATION_OF_SECOND_MESSENGERS	6/384	28/17352	2.81701e-05	0.00175133	0.00142613	PIK3CD/ITPR1/FYN/LYN/PTPN6/GRB2	6
REACTOME_EPH_EPHRIN_SIGNALING	REACTOME_EPH_EPHRIN_SIGNALING	10/384	90/17352	2.96925e-05	0.00181179	0.00147536	CDC42/EFNA4/NCK2/FYN/ARPC1B/LYN/ARHGEF7/EFNB3/GIT1/MYH9	10
REACTOME_GLUCAGON_LIKE_PEPTIDE_1_GLP1_REGULATES_INSULIN_SECRETION	REACTOME_GLUCAGON_LIKE_PEPTIDE_1_GLP1_REGULATES_INSULIN_SECRETION	7/384	42/17352	3.40412e-05	0.00198052	0.00161276	GNB1/RAP1A/ITPR1/PRKAR1B/GNG3/GNB5/PRKAR1A	7
REACTOME_VASOPRESSIN_REGULATES_RENAL_WATER_HOMEOSTASIS_VIA_AQUAPORINS	REACTOME_VASOPRESSIN_REGULATES_RENAL_WATER_HOMEOSTASIS_VIA_AQUAPORINS	7/384	42/17352	3.40412e-05	0.00198052	0.00161276	GNB1/PRKAR1B/GNG3/GNB5/ADCY7/PRKAR1A/AVP	7
PID_FAK_PATHWAY	PID_FAK_PATHWAY	8/384	57/17352	3.42608e-05	0.00198052	0.00161276	RAP1A/NCK2/FYN/ELMO1/ETS1/ARHGEF7/MAP2K1/GRB2	8
BIOCARTA_EPO_PATHWAY	BIOCARTA_EPO_PATHWAY	5/384	18/17352	3.49342e-05	0.00198462	0.0016161	PTPN6/MAP2K1/STAT5B/STAT5A/GRB2	5
REACTOME_GABA_B_RECEPTOR_ACTIVATION	REACTOME_GABA_B_RECEPTOR_ACTIVATION	7/384	43/17352	3.98944e-05	0.002228	0.00181429	GNB1/GABBR1/GNG3/GNB5/ADCY7/KCNJ16/KCNJ15	7
LEE_DIFFERENTIATING_T_LYMPHOCYTE	LEE_DIFFERENTIATING_T_LYMPHOCYTE	14/384	177/17352	4.08859e-05	0.00224532	0.00182839	CD53/CD48/RASSF5/INPP4A/LNPEP/TNFAIP8/CCND3/PNISR/AKNA/PRKCQ/FLI1/SELPLG/MPHOSPH9/TMC6	14
REACTOME_ESR_MEDIATED_SIGNALING	REACTOME_ESR_MEDIATED_SIGNALING	13/384	155/17352	4.17763e-05	0.0022566	0.00183758	GNB1/AGO3/XPO1/CREB1/EGF/HSP90AB1/KANK1/GNG3/GNB5/POLR2C/CBFB/AKT2/NRIP1	13
REACTOME_TRANSCRIPTIONAL_REGULATION_OF_GRANULOPOIESIS	REACTOME_TRANSCRIPTIONAL_REGULATION_OF_GRANULOPOIESIS	6/384	30/17352	4.27688e-05	0.00227295	0.00185089	TAL1/CREB1/FLI1/CBFB/RARA/STAT3	6
PASQUALUCCI_LYMPHOMA_BY_GC_STAGE_DN	PASQUALUCCI_LYMPHOMA_BY_GC_STAGE_DN	13/384	156/17352	4.46779e-05	0.00233673	0.00190282	RNF2/ITPR1/SH3BP5/CCDC50/FRYL/TNFAIP8/BACH2/ETS1/LCP1/CBFB/S1PR4/ARHGEF18/FCHO1	13
PID_ILK_PATHWAY	PID_ILK_PATHWAY	7/384	44/17352	4.65488e-05	0.00239653	0.00195153	CDC42/XPO1/NCK2/LIMS1/LIMS2/CREB1/ARHGEF7	7
SIG_BCR_SIGNALING_PATHWAY	SIG_BCR_SIGNALING_PATHWAY	7/384	45/17352	5.40859e-05	0.00274174	0.00223263	PIK3CD/ITPR1/LYN/BAD/CSK/GRB2/AKT2	7
PID_MET_PATHWAY	PID_MET_PATHWAY	9/384	78/17352	5.49615e-05	0.00274391	0.0022344	CDC42/RAP1A/NCK2/BAD/ETS1/MAP2K1/GRB2/AKT2/PTPN1	9
BIOCARTA_IL6_PATHWAY	BIOCARTA_IL6_PATHWAY	5/384	20/17352	6.09485e-05	0.00299739	0.00244081	JAK1/MAP2K1/STAT3/GRB2/JAK3	5
PID_EPO_PATHWAY	PID_EPO_PATHWAY	6/384	32/17352	6.28775e-05	0.00300263	0.00244507	RAP1A/LYN/PTPN6/STAT5B/STAT5A/GRB2	6
REACTOME_CD28_CO_STIMULATION	REACTOME_CD28_CO_STIMULATION	6/384	32/17352	6.28775e-05	0.00300263	0.00244507	CDC42/FYN/LYN/MAP3K14/GRB2/AKT2	6
KEGG_JAK_STAT_SIGNALING_PATHWAY	KEGG_JAK_STAT_SIGNALING_PATHWAY	12/384	140/17352	6.64673e-05	0.00311999	0.00254064	PIK3CD/JAK1/CCND3/PTPN6/IL23A/IL21R/STAT5B/STAT5A/STAT3/GRB2/JAK3/AKT2	12
KEGG_APOPTOSIS	KEGG_APOPTOSIS	9/384	80/17352	6.72289e-05	0.00311999	0.00254064	PIK3CD/CFLAR/MYD88/PRKAR1B/TNFRSF10A/BAD/MAP3K14/PRKAR1A/AKT2	9
REACTOME_ANTI_INFLAMMATORY_RESPONSE_FAVOURING_LEISHMANIA_PARASITE_INFECTION	REACTOME_ANTI_INFLAMMATORY_RESPONSE_FAVOURING_LEISHMANIA_PARASITE_INFECTION	13/384	163/17352	7.03726e-05	0.00321322	0.00261657	GNB1/CREB1/ITPR1/FYN/PRKAR1B/LYN/GNG3/GNB5/ADCY7/PRKAR1A/AVP/GNAZ/MYH9	13
PID_AJDISS_2PATHWAY	PID_AJDISS_2PATHWAY	7/384	47/17352	7.21635e-05	0.00321322	0.00261657	CDC42/RAB7A/EGF/FYN/PTPN6/JUP/PTPN1	7
PID_ANGIOPOIETIN_RECEPTOR_PATHWAY	PID_ANGIOPOIETIN_RECEPTOR_PATHWAY	7/384	47/17352	7.21635e-05	0.00321322	0.00261657	FYN/TEK/ETS1/ELF1/STAT5B/STAT5A/GRB2	7
MCBRYAN_PUBERTAL_BREAST_5_6WK_DN	MCBRYAN_PUBERTAL_BREAST_5_6WK_DN	11/384	122/17352	8.43466e-05	0.00370563	0.00301754	ZBTB7B/HDLBP/IP6K1/NEAT1/CHD4/ZFHX3/STAT5B/NFIX/AKT2/C20orf27/NRIP1	11
GARY_CD5_TARGETS_UP	GARY_CD5_TARGETS_UP	23/384	428/17352	8.79923e-05	0.00379773	0.00309254	GNB1/CDC42/WASF2/CD48/WDFY1/THAP4/PPP1R10/FYN/TNFAIP3/NEAT1/PACS1/ENO2/PTPN6/CCNB1IP1/ZFP36L1/TRIM69/IL21R/KDM6B/ALDOC/STAT5B/TMC6/MAP1S/CPNE1	23
REACTOME_COSTIMULATION_BY_THE_CD28_FAMILY	REACTOME_COSTIMULATION_BY_THE_CD28_FAMILY	8/384	65/17352	8.97258e-05	0.00379773	0.00309254	CDC42/FYN/LYN/PTPN6/CSK/MAP3K14/GRB2/AKT2	8
KEGG_ERBB_SIGNALING_PATHWAY	KEGG_ERBB_SIGNALING_PATHWAY	9/384	83/17352	8.99008e-05	0.00379773	0.00309254	PIK3CD/NCK2/EGF/BAD/MAP2K1/STAT5B/STAT5A/GRB2/AKT2	9
REACTOME_INTRACELLULAR_SIGNALING_BY_SECOND_MESSENGERS	REACTOME_INTRACELLULAR_SIGNALING_BY_SECOND_MESSENGERS	18/384	292/17352	9.47414e-05	0.0039084	0.00318266	PIK3CD/AGO3/RNF2/CREB1/ITPR1/MYD88/MECOM/EGF/FYN/PRKAR1B/PIP5K1B/BAD/CHD4/PSMA6/ADCY7/PRKAR1A/GRB2/AKT2	18
SIG_INSULIN_RECEPTOR_PATHWAY_IN_CARDIAC_MYOCYTES	SIG_INSULIN_RECEPTOR_PATHWAY_IN_CARDIAC_MYOCYTES	7/384	49/17352	9.48929e-05	0.0039084	0.00318266	PIK3CD/CDC42/CAP1/LNPEP/GRB2/AKT2/PTPN1	7
KEGG_FOCAL_ADHESION	KEGG_FOCAL_ADHESION	14/384	192/17352	9.88068e-05	0.00401936	0.00327302	PIK3CD/CDC42/RAP1A/TNN/TNR/EGF/CCND3/FYN/BAD/VWF/MAP2K1/CHAD/GRB2/AKT2	14
KEGG_PANCREATIC_CANCER	KEGG_PANCREATIC_CANCER	8/384	66/17352	0.000100159	0.00402467	0.00327734	PIK3CD/CDC42/JAK1/EGF/BAD/MAP2K1/STAT3/AKT2	8
BIOCARTA_CARM1_PATHWAY	BIOCARTA_CARM1_PATHWAY	4/384	12/17352	0.000101532	0.00403071	0.00328226	CREB1/PRKAR1B/RARA/PRKAR1A	4
KEGG_T_CELL_RECEPTOR_SIGNALING_PATHWAY	KEGG_T_CELL_RECEPTOR_SIGNALING_PATHWAY	10/384	104/17352	0.00010302	0.00403321	0.00328429	PIK3CD/CDC42/NCK2/FYN/PRKCQ/PTPN6/MAP2K1/MAP3K14/GRB2/AKT2	10
PID_GMCSF_PATHWAY	PID_GMCSF_PATHWAY	6/384	35/17352	0.000106492	0.00403321	0.00328429	LYN/MAP2K1/STAT5B/STAT5A/STAT3/GRB2	6
REACTOME_INWARDLY_RECTIFYING_K_CHANNELS	REACTOME_INWARDLY_RECTIFYING_K_CHANNELS	6/384	35/17352	0.000106492	0.00403321	0.00328429	GNB1/GABBR1/GNG3/GNB5/KCNJ16/KCNJ15	6
ZHAN_MULTIPLE_MYELOMA_LB_DN	ZHAN_MULTIPLE_MYELOMA_LB_DN	6/384	35/17352	0.000106492	0.00403321	0.00328429	CAP1/TRAF5/SMAD1/TACC1/AKNA/ZMIZ1	6
REACTOME_AQUAPORIN_MEDIATED_TRANSPORT	REACTOME_AQUAPORIN_MEDIATED_TRANSPORT	7/384	51/17352	0.000123133	0.00453479	0.00369273	GNB1/PRKAR1B/GNG3/GNB5/ADCY7/PRKAR1A/AVP	7
BIOCARTA_GLEEVEC_PATHWAY	BIOCARTA_GLEEVEC_PATHWAY	5/384	23/17352	0.00012524	0.00453479	0.00369273	BAD/MAP2K1/STAT5B/STAT5A/GRB2	5
BIOCARTA_IGF1R_PATHWAY	BIOCARTA_IGF1R_PATHWAY	5/384	23/17352	0.00012524	0.00453479	0.00369273	PRKAR1B/BAD/MAP2K1/PRKAR1A/GRB2	5
REACTOME_INTERLEUKIN_20_FAMILY_SIGNALING	REACTOME_INTERLEUKIN_20_FAMILY_SIGNALING	5/384	23/17352	0.00012524	0.00453479	0.00369273	JAK1/STAT5B/STAT5A/STAT3/JAK3	5
MORI_MATURE_B_LYMPHOCYTE_UP	MORI_MATURE_B_LYMPHOCYTE_UP	9/384	88/17352	0.000141831	0.0050251	0.004092	PPM1M/NEAT1/ETS1/PTPN6/LCP1/ZFP36L1/MAP2K1/ADCY7/PISD	9
REACTOME_OPIOID_SIGNALLING	REACTOME_OPIOID_SIGNALLING	9/384	88/17352	0.000141831	0.0050251	0.004092	GNB1/CREB1/ITPR1/PRKAR1B/GNG3/GNB5/ADCY7/PRKAR1A/GNAZ	9
DAZARD_RESPONSE_TO_UV_NHEK_DN	DAZARD_RESPONSE_TO_UV_NHEK_DN	17/384	276/17352	0.000148892	0.00521913	0.00425	XPO1/CLASP1/TP63/FRYL/TNFAIP8/PNISR/FYN/HIVEP2/KANK1/KLHL9/ZMIZ1/CTBP2/ELF1/ARHGEF7/ZMYND8/ADNP/NRIP1	17
BIOCARTA_TPO_PATHWAY	BIOCARTA_TPO_PATHWAY	5/384	24/17352	0.000155344	0.00533184	0.00434178	MAP2K1/STAT5B/STAT5A/STAT3/GRB2	5
REACTOME_INTERLEUKIN_RECEPTOR_SHC_SIGNALING	REACTOME_INTERLEUKIN_RECEPTOR_SHC_SIGNALING	5/384	24/17352	0.000155344	0.00533184	0.00434178	PIK3CD/JAK1/PTPN6/GRB2/JAK3	5
KEGG_NON_SMALL_CELL_LUNG_CANCER	KEGG_NON_SMALL_CELL_LUNG_CANCER	7/384	53/17352	0.00015784	0.00536168	0.00436608	PIK3CD/RASSF5/EGF/BAD/MAP2K1/GRB2/AKT2	7
REACTOME_FLT3_SIGNALING	REACTOME_FLT3_SIGNALING	16/384	253/17352	0.000171657	0.00577152	0.00469982	JAK1/RAP1A/EGF/FYN/TEK/VWF/PSMA6/MAP2K1/CSK/KSR1/STAT5B/STAT5A/GRB2/JAK3/AKT2/PTPRA	16
REACTOME_MAPK_FAMILY_SIGNALING_CASCADES	REACTOME_MAPK_FAMILY_SIGNALING_CASCADES	17/384	281/17352	0.000184457	0.00613925	0.00499926	CDC42/AGO3/JAK1/RAP1A/XPO1/EGF/CCND3/FYN/TEK/VWF/PSMA6/MAP2K1/CSK/KSR1/GRB2/JAK3/PTPRA	17
REACTOME_SIGNALING_BY_ERYTHROPOIETIN	REACTOME_SIGNALING_BY_ERYTHROPOIETIN	5/384	25/17352	0.000190678	0.00628283	0.00511618	PIK3CD/LYN/STAT5B/STAT5A/GRB2	5
PID_IL5_PATHWAY	PID_IL5_PATHWAY	4/384	14/17352	0.000198231	0.00646703	0.00526618	LYN/STAT5B/STAT5A/GRB2	4
MULLIGHAN_MLL_SIGNATURE_2_UP	MULLIGHAN_MLL_SIGNATURE_2_UP	21/384	395/17352	0.000205362	0.00663398	0.00540213	MBNL1/SEL1L3/LNPEP/CCND3/TNS3/PTK2B/SRGN/C11orf21/PLXNC1/SELPLG/LCP1/KHNYN/KLC1/ADCY7/CBFB/GPS2/GRB2/AKT2/RSPH6A/CYTH4/NUP50	21
BOQUEST_STEM_CELL_DN	BOQUEST_STEM_CELL_DN	14/384	207/17352	0.000217888	0.00697031	0.00567601	TACSTD2/CFLAR/MECOM/ST6GAL1/SMAD1/MYCT1/TEK/SRGN/FLI1/VWF/ISG20/ADGRG1/CD320/PLVAP	14
PID_IL4_2PATHWAY	PID_IL4_2PATHWAY	7/384	57/17352	0.000250974	0.00787579	0.00641335	JAK1/ETS1/PTPN6/STAT5B/STAT5A/GRB2/JAK3	7
REACTOME_GABA_RECEPTOR_ACTIVATION	REACTOME_GABA_RECEPTOR_ACTIVATION	7/384	57/17352	0.000250974	0.00787579	0.00641335	GNB1/GABBR1/GNG3/GNB5/ADCY7/KCNJ16/KCNJ15	7
SCHAEFFER_PROSTATE_DEVELOPMENT_6HR_DN	SCHAEFFER_PROSTATE_DEVELOPMENT_6HR_DN	22/384	431/17352	0.000258033	0.00802093	0.00653154	WASF2/NFIA/TPM3/NEK7/CSRP1/CTBP1/FRYL/BCLAF1/INHBA/RC3H2/TNKS1BP1/ETS1/CHD4/ING4/PEX5/HNRNPC/ZFHX3/KDM6B/KANSL1/NFIX/ZMYND8/NRIP1	22
THEILGAARD_NEUTROPHIL_AT_SKIN_WOUND_DN	THEILGAARD_NEUTROPHIL_AT_SKIN_WOUND_DN	14/384	211/17352	0.000265383	0.0081723	0.0066548	JAK1/ARPC1B/ANXA11/FLI1/SELPLG/PPM1A/KLC1/RARA/PRKAR1A/S1PR4/ADGRE5/MYO9B/SLC23A2/RALY	14
BIOCARTA_GH_PATHWAY	BIOCARTA_GH_PATHWAY	5/384	27/17352	0.000279383	0.0083688	0.00681481	PTPN6/MAP2K1/STAT5B/STAT5A/GRB2	5
BIOCARTA_PDGF_PATHWAY	BIOCARTA_PDGF_PATHWAY	5/384	27/17352	0.000279383	0.0083688	0.00681481	JAK1/MAP2K1/STAT5A/STAT3/GRB2	5
REACTOME_INTEGRIN_SIGNALING	REACTOME_INTEGRIN_SIGNALING	5/384	27/17352	0.000279383	0.0083688	0.00681481	RAP1A/VWF/CSK/GRB2/PTPN1	5
PID_BCR_5PATHWAY	PID_BCR_5PATHWAY	7/384	59/17352	0.000311817	0.00925618	0.00753742	SH3BP5/LYN/ETS1/PTPN6/MAP2K1/CSK/GRB2	7
ZHENG_FOXP3_TARGETS_IN_THYMUS_UP	ZHENG_FOXP3_TARGETS_IN_THYMUS_UP	13/384	190/17352	0.000324649	0.00955106	0.00777754	NEK7/NCK2/MBNL1/TNFAIP3/HIVEP2/ETS1/FLI1/TESPA1/ELF1/GPR183/AP4S1/STAT5B/KIF3B	13
MCLACHLAN_DENTAL_CARIES_UP	MCLACHLAN_DENTAL_CARIES_UP	14/384	216/17352	0.000337035	0.0097415	0.00793262	CD53/SLAMF8/CD48/SEL1L3/TNFAIP8/GABBR1/TNFAIP3/INHBA/ARPC1B/LYN/SRGN/MS4A4A/LCP1/FPR1	14
ZHANG_RESPONSE_TO_IKK_INHIBITOR_AND_TNF_UP	ZHANG_RESPONSE_TO_IKK_INHIBITOR_AND_TNF_UP	14/384	216/17352	0.000337035	0.0097415	0.00793262	CLIP4/SEMA4C/CXCL10/TNFAIP8/TNIP1/NCOA7/TNFAIP3/HDAC9/INHBA/LYN/ETS1/IL23A/RHOF/ISG20	14
TENEDINI_MEGAKARYOCYTE_MARKERS	TENEDINI_MEGAKARYOCYTE_MARKERS	7/384	60/17352	0.000346386	0.00987134	0.00803835	TAL1/MECOM/CCND3/BAD/FLI1/STAT5A/STAT3	7
SA_TRKA_RECEPTOR	SA_TRKA_RECEPTOR	4/384	16/17352	0.000347991	0.00987134	0.00803835	PIK3CD/MAP2K1/GRB2/AKT2	4
HSIAO_HOUSEKEEPING_GENES	HSIAO_HOUSEKEEPING_GENES	19/384	353/17352	0.000350515	0.00987134	0.00803835	GNB1/CAP1/TAGLN2/ARF1/XPO1/RFTN1/HSP90AB1/FYN/BCLAF1/ANXA11/PTPN6/DAZAP2/NCOR2/HNRNPC/ISG20/GPS2/STAT3/UBE2C/MYH9	19
ROSS_ACUTE_MYELOID_LEUKEMIA_CBF	ROSS_ACUTE_MYELOID_LEUKEMIA_CBF	8/384	79/17352	0.000354552	0.00990042	0.00806203	ATP2B4/HPGDS/CCND3/CLIP2/C11orf21/ISG20/ADCY7/CBFB	8
JISON_SICKLE_CELL_DISEASE_DN	JISON_SICKLE_CELL_DISEASE_DN	12/384	168/17352	0.000370477	0.0102582	0.00835335	JAK1/TRAF5/CEP68/HNRNPH1/MICA/FYN/BCLAF1/GPR183/ARHGEF7/TMC6/ARHGEF18/SPECC1L	12
RICKMAN_METASTASIS_DN	RICKMAN_METASTASIS_DN	15/384	245/17352	0.000384436	0.0104921	0.00854385	CAP1/ZBTB7B/MUC1/MEF2D/SLAMF8/TAGLN2/ATP2B4/RASSF5/ARF1/MYD88/TNFAIP8/PTK2B/RHOF/ADCY7/JUP	15
HELLER_HDAC_TARGETS_DN	HELLER_HDAC_TARGETS_DN	16/384	272/17352	0.000387266	0.0104921	0.00854385	CD48/ADI1/CLK1/CFLAR/ST6GAL1/TNS3/KANK1/ZMIZ1/CTBP2/FLI1/SELPLG/ELF1/ISG20/IL21R/ADCY7/ZMYND8	16
PID_ERBB2_ERBB3_PATHWAY	PID_ERBB2_ERBB3_PATHWAY	6/384	44/17352	0.000391663	0.0104921	0.00854385	PIK3CD/CDC42/BAD/MAP2K1/STAT3/GRB2	6
PID_INSULIN_PATHWAY	PID_INSULIN_PATHWAY	6/384	44/17352	0.000391663	0.0104921	0.00854385	NCK2/SH2B2/GRB2/AKT2/PTPRA/PTPN1	6
REACTOME_DOWNSTREAM_SIGNAL_TRANSDUCTION	REACTOME_DOWNSTREAM_SIGNAL_TRANSDUCTION	5/384	29/17352	0.000396314	0.0105311	0.0085756	NCK2/STAT5B/STAT5A/STAT3/GRB2	5
IZADPANAH_STEM_CELL_ADIPOSE_VS_BONE_UP	IZADPANAH_STEM_CELL_ADIPOSE_VS_BONE_UP	10/384	123/17352	0.000408746	0.0107746	0.00877385	GNB1/HECW2/MECOM/HNRNPH1/PLAGL1/LYN/SRGN/CELF1/ETS1/PRKAR1A	10
SIG_PIP3_SIGNALING_IN_CARDIAC_MYOCTES	SIG_PIP3_SIGNALING_IN_CARDIAC_MYOCTES	7/384	62/17352	0.000424724	0.0111069	0.00904445	PIK3CD/CDC42/CREB1/BAD/GRB2/AKT2/PTPN1	7
REACTOME_SIGNALING_BY_VEGF	REACTOME_SIGNALING_BY_VEGF	9/384	102/17352	0.000433646	0.0112509	0.00916174	CDC42/WASF2/NCK2/ITPR1/FYN/ELMO1/PTK2B/JUP/AKT2	9
PARK_HSC_VS_MULTIPOTENT_PROGENITORS_UP	PARK_HSC_VS_MULTIPOTENT_PROGENITORS_UP	4/384	17/17352	0.000447159	0.011315	0.00921395	TMEM14A/CLIP2/PRKAR1A/NFIX	4
SA_PTEN_PATHWAY	SA_PTEN_PATHWAY	4/384	17/17352	0.000447159	0.011315	0.00921395	PIK3CD/PTK2B/GRB2/AKT2	4
FLECHNER_BIOPSY_KIDNEY_TRANSPLANT_REJECTED_VS_OK_UP	FLECHNER_BIOPSY_KIDNEY_TRANSPLANT_REJECTED_VS_OK_UP	8/384	82/17352	0.000457348	0.011315	0.00921395	CD53/CD48/CCND3/ARPC1B/IFFO1/LCP1/ISG20/ALDOC	8
KEGG_NATURAL_KILLER_CELL_MEDIATED_CYTOTOXICITY	KEGG_NATURAL_KILLER_CELL_MEDIATED_CYTOTOXICITY	10/384	125/17352	0.000464807	0.011315	0.00921395	PIK3CD/CD48/MICA/FYN/TNFRSF10A/PTK2B/PTPN6/MAP2K1/GRB2/NCR1	10
ONDER_CDH1_TARGETS_2_DN	ONDER_CDH1_TARGETS_2_DN	22/384	450/17352	0.000465315	0.011315	0.00921395	TACSTD2/ATP2B4/CLIP4/MST1R/MECOM/ST6GAL1/TP63/SEL1L3/TNFAIP3/HDAC9/INHBA/LYN/KANK1/EPS8L2/RASSF9/SUSD6/ISG20/ADGRG1/SOX15/JUP/STAP2/KCNJ15	22
PID_AR_NONGENOMIC_PATHWAY	PID_AR_NONGENOMIC_PATHWAY	5/384	30/17352	0.000467023	0.011315	0.00921395	GNB1/CDC42/CREB1/MAP2K1/GNAZ	5
PID_HDAC_CLASSII_PATHWAY	PID_HDAC_CLASSII_PATHWAY	5/384	30/17352	0.000467023	0.011315	0.00921395	GNB1/XPO1/HDAC9/NCOR2/UBE2I	5
PID_NEPHRIN_NEPH1_PATHWAY	PID_NEPHRIN_NEPH1_PATHWAY	5/384	30/17352	0.000467023	0.011315	0.00921395	PIK3CD/NCK2/FYN/BAD/GRB2	5
REACTOME_G_PROTEIN_BETA_GAMMA_SIGNALLING	REACTOME_G_PROTEIN_BETA_GAMMA_SIGNALLING	5/384	30/17352	0.000467023	0.011315	0.00921395	GNB1/CDC42/GNG3/GNB5/AKT2	5
KASLER_HDAC7_TARGETS_1_UP	KASLER_HDAC7_TARGETS_1_UP	12/384	173/17352	0.000483071	0.0116184	0.00946099	PIK3CD/CAP1/ZBTB7B/RFTN1/FRYL/MEPCE/B4GALT1/RARA/STAT5A/STAT3/GRB2/SGSM3	12
KEGG_RENAL_CELL_CARCINOMA	KEGG_RENAL_CELL_CARCINOMA	7/384	64/17352	0.000516601	0.0123348	0.0100444	PIK3CD/CDC42/RAP1A/ETS1/MAP2K1/GRB2/AKT2	7
REACTOME_SIGNALING_BY_CYTOSOLIC_FGFR1_FUSION_MUTANTS	REACTOME_SIGNALING_BY_CYTOSOLIC_FGFR1_FUSION_MUTANTS	4/384	18/17352	0.000564937	0.0133919	0.0109051	STAT5B/STAT5A/STAT3/GRB2	4
ACOSTA_PROLIFERATION_INDEPENDENT_MYC_TARGETS_DN	ACOSTA_PROLIFERATION_INDEPENDENT_MYC_TARGETS_DN	9/384	106/17352	0.000575519	0.0135452	0.0110301	CAP1/TNFAIP8/AKR1C2/C11orf21/TESPA1/ADGRG1/STAT5A/STAT3/ADGRE5	9
GAVIN_FOXP3_TARGETS_CLUSTER_P3	GAVIN_FOXP3_TARGETS_CLUSTER_P3	11/384	153/17352	0.000610152	0.0142585	0.0116109	JAK1/PEAR1/RNF144A/TMBIM1/DGKD/CXCR6/RNF216/HDAC9/MS4A4A/PATL2/ALDOC	11
GRESHOCK_CANCER_COPY_NUMBER_UP	GRESHOCK_CANCER_COPY_NUMBER_UP	17/384	312/17352	0.000617831	0.0142659	0.0116169	TAL1/TPM3/MUC1/MECOM/CCND3/HSP90AB1/FLI1/LCP1/CCNB1IP1/NIN/ERCC4/IL21R/CBFB/RARA/PRKAR1A/AKT2/MYH9	17
KEGG_PROSTATE_CANCER	KEGG_PROSTATE_CANCER	8/384	86/17352	0.000630733	0.0142659	0.0116169	PIK3CD/CREB1/EGF/HSP90AB1/BAD/MAP2K1/GRB2/AKT2	8
REACTOME_G_ALPHA_Z_SIGNALLING_EVENTS	REACTOME_G_ALPHA_Z_SIGNALLING_EVENTS	6/384	48/17352	0.000632122	0.0142659	0.0116169	GNB1/PRKCQ/GNG3/GNB5/ADCY7/GNAZ	6
DAZARD_UV_RESPONSE_CLUSTER_G6	DAZARD_UV_RESPONSE_CLUSTER_G6	10/384	130/17352	0.000633417	0.0142659	0.0116169	XPO1/CLASP1/TP63/FRYL/FYN/KLHL9/ZMIZ1/CTBP2/ARHGEF7/ZMYND8	10
BIOCARTA_MET_PATHWAY	BIOCARTA_MET_PATHWAY	5/384	32/17352	0.000636446	0.0142659	0.0116169	RAP1A/PTK2B/MAP2K1/STAT3/GRB2	5
PID_INTEGRIN_A4B1_PATHWAY	PID_INTEGRIN_A4B1_PATHWAY	5/384	32/17352	0.000636446	0.0142659	0.0116169	PRKAR1B/PTK2B/GIT1/PRKAR1A/PTPRA	5
CHAUHAN_RESPONSE_TO_METHOXYESTRADIOL_DN	CHAUHAN_RESPONSE_TO_METHOXYESTRADIOL_DN	8/384	87/17352	0.000681458	0.0151717	0.0123545	CD48/CTBP1/HADH/HSP90AB1/TNFAIP3/ENO2/PTPN6/UBE2I	8
OUYANG_PROSTATE_CANCER_PROGRESSION_UP	OUYANG_PROSTATE_CANCER_PROGRESSION_UP	4/384	19/17352	0.000703173	0.0153441	0.0124949	CDC42/JAK1/STAT3/GRB2	4
REACTOME_G_BETA_GAMMA_SIGNALLING_THROUGH_CDC42	REACTOME_G_BETA_GAMMA_SIGNALLING_THROUGH_CDC42	4/384	19/17352	0.000703173	0.0153441	0.0124949	GNB1/CDC42/GNG3/GNB5	4
REACTOME_PKA_MEDIATED_PHOSPHORYLATION_OF_CREB	REACTOME_PKA_MEDIATED_PHOSPHORYLATION_OF_CREB	4/384	19/17352	0.000703173	0.0153441	0.0124949	CREB1/PRKAR1B/ADCY7/PRKAR1A	4
DE_YY1_TARGETS_DN	DE_YY1_TARGETS_DN	8/384	88/17352	0.000735421	0.015864	0.0129182	TAGLN2/EGF/CSNK1G3/HNRNPH1/INHBA/TACC1/MPHOSPH9/HNRNPC	8
REACTOME_GLUCAGON_SIGNALING_IN_METABOLIC_REGULATION	REACTOME_GLUCAGON_SIGNALING_IN_METABOLIC_REGULATION	5/384	33/17352	0.000736628	0.015864	0.0129182	GNB1/PRKAR1B/GNG3/ADCY7/PRKAR1A	5
KEGG_ENDOMETRIAL_CANCER	KEGG_ENDOMETRIAL_CANCER	6/384	50/17352	0.000788741	0.0168528	0.0137234	PIK3CD/EGF/BAD/MAP2K1/GRB2/AKT2	6
KEGG_FC_GAMMA_R_MEDIATED_PHAGOCYTOSIS	KEGG_FC_GAMMA_R_MEDIATED_PHAGOCYTOSIS	8/384	89/17352	0.00079277	0.0168528	0.0137234	PIK3CD/CDC42/WASF2/ARPC1B/LYN/PIP5K1B/MAP2K1/AKT2	8
BIOCARTA_INTEGRIN_PATHWAY	BIOCARTA_INTEGRIN_PATHWAY	5/384	34/17352	0.000848133	0.0178317	0.0145206	RAP1A/FYN/MAP2K1/CSK/GRB2	5
BIDUS_METASTASIS_DN	BIDUS_METASTASIS_DN	10/384	135/17352	0.000849645	0.0178317	0.0145206	CFLAR/PPM1M/SIL1/PTK2B/CTBP2/TSPAN4/SELPLG/MVP/PDK2/BRWD1	10
NUMATA_CSF3_SIGNALING_VIA_STAT3	NUMATA_CSF3_SIGNALING_VIA_STAT3	4/384	20/17352	0.000863729	0.0180126	0.0146679	MST1R/MECOM/FLI1/KIF3B	4
TAKAO_RESPONSE_TO_UVB_RADIATION_DN	TAKAO_RESPONSE_TO_UVB_RADIATION_DN	8/384	91/17352	0.000918246	0.0190291	0.0154956	RFTN1/TNFAIP3/ARPC1B/KANK1/DAZAP2/DNASE1L2/CBFB/HNRNPM	8
LINDGREN_BLADDER_CANCER_CLUSTER_2B	LINDGREN_BLADDER_CANCER_CLUSTER_2B	18/384	354/17352	0.000962414	0.0195637	0.015931	PIK3CD/CSRP1/ST6GAL1/ANXA6/FYN/TNFAIP3/TACC1/SRGN/MS4A4A/LCP1/PNMA1/ISG20/PRKAR1A/ADGRE5/JAK3/SLC2A4RG/CYTH4/CERK	18
BIOCARTA_PPARA_PATHWAY	BIOCARTA_PPARA_PATHWAY	6/384	52/17352	0.000973733	0.0195637	0.015931	PRKAR1B/NCOR2/STAT5B/STAT5A/PRKAR1A/NRIP1	6
DIRMEIER_LMP1_RESPONSE_LATE_UP	DIRMEIER_LMP1_RESPONSE_LATE_UP	6/384	52/17352	0.000973733	0.0195637	0.015931	CFLAR/RFTN1/TNIP1/LYN/STAT5A/ADGRE5	6
KLEIN_PRIMARY_EFFUSION_LYMPHOMA_DN	KLEIN_PRIMARY_EFFUSION_LYMPHOMA_DN	6/384	52/17352	0.000973733	0.0195637	0.015931	TRAF5/SH3BP5/ST6GAL1/SEL1L3/ETS1/PTPN6	6
REACTOME_G_PROTEIN_MEDIATED_EVENTS	REACTOME_G_PROTEIN_MEDIATED_EVENTS	6/384	52/17352	0.000973733	0.0195637	0.015931	CREB1/ITPR1/PRKAR1B/ADCY7/PRKAR1A/GNAZ	6
WHITFIELD_CELL_CYCLE_G2_M	WHITFIELD_CELL_CYCLE_G2_M	12/384	188/17352	0.0010071	0.0201115	0.016377	PIK3CD/GPSM2/CFLAR/ITPR1/PPP1R10/FYN/B4GALT1/CEP55/STAT5B/ZNF521/ADGRE5/HPS4	12
REACTOME_G_ALPHA_I_SIGNALLING_EVENTS	REACTOME_G_ALPHA_I_SIGNALLING_EVENTS	19/384	386/17352	0.0010311	0.0204423	0.0166464	GNB1/GPSM2/GPR17/CREB1/ITPR1/CXCR6/CXCL10/GABBR1/PRKAR1B/NAPEPLD/PRKCQ/GNG3/GPR183/GNB5/ADCY7/PRKAR1A/S1PR4/FPR1/GNAZ	19
SCHLOSSER_SERUM_RESPONSE_UP	SCHLOSSER_SERUM_RESPONSE_UP	9/384	115/17352	0.00103607	0.0204423	0.0166464	PTK2B/KLF12/CSK/STAT3/S1PR4/MYO9B/KIF3B/RALY/PTPN1	9
MULLIGHAN_MLL_SIGNATURE_1_UP	MULLIGHAN_MLL_SIGNATURE_1_UP	18/384	357/17352	0.00105901	0.0207704	0.0169136	MBNL1/SEL1L3/CCND3/ARPC1B/PTK2B/B4GALT1/C11orf21/PLXNC1/SELPLG/LCP1/KHNYN/KLC1/RHOT2/ADCY7/CBFB/GRB2/CYTH4/NUP50	18
PID_TXA2PATHWAY	PID_TXA2PATHWAY	6/384	53/17352	0.00107789	0.020892	0.0170126	GNB1/EGF/FYN/LYN/PRKCQ/GNB5	6
REACTOME_INTERLEUKIN_12_FAMILY_SIGNALING	REACTOME_INTERLEUKIN_12_FAMILY_SIGNALING	6/384	53/17352	0.00107789	0.020892	0.0170126	CDC42/JAK1/ARF1/IL23A/LCP1/STAT3	6
WIELAND_UP_BY_HBV_INFECTION	WIELAND_UP_BY_HBV_INFECTION	8/384	94/17352	0.00113582	0.0217662	0.0177245	PIK3CD/CD53/CD48/CXCL10/GABBR1/SRGN/ISG20/UBE2C	8
SCHUETZ_BREAST_CANCER_DUCTAL_INVASIVE_UP	SCHUETZ_BREAST_CANCER_DUCTAL_INVASIVE_UP	17/384	330/17352	0.00114698	0.0217662	0.0177245	CD53/SLAMF8/CPA3/HPGDS/FYN/INHBA/TNS3/TACC1/LYN/SRGN/MS4A4A/FLI1/IFFO1/PLXNC1/CILP/TMEM204/ADCY7	17
BIOCARTA_IL4_PATHWAY	BIOCARTA_IL4_PATHWAY	3/384	10/17352	0.00114941	0.0217662	0.0177245	JAK1/GRB2/JAK3	3
GUTIERREZ_WALDENSTROEMS_MACROGLOBULINEMIA_1_UP	GUTIERREZ_WALDENSTROEMS_MACROGLOBULINEMIA_1_UP	3/384	10/17352	0.00114941	0.0217662	0.0177245	ITPR1/GABBR1/BACH2	3
REACTOME_NEUROTRANSMITTER_RECEPTORS_AND_POSTSYNAPTIC_SIGNAL_TRANSMISSION	REACTOME_NEUROTRANSMITTER_RECEPTORS_AND_POSTSYNAPTIC_SIGNAL_TRANSMISSION	12/384	192/17352	0.0012078	0.0227411	0.0185184	GNB1/CREB1/GABBR1/PRKAR1B/GNG3/ARHGEF7/GNB5/ADCY7/GIT1/PRKAR1A/KCNJ16/KCNJ15	12
FARMER_BREAST_CANCER_APOCRINE_VS_BASAL	FARMER_BREAST_CANCER_APOCRINE_VS_BASAL	16/384	303/17352	0.00123018	0.0228994	0.0186472	LRRC8D/IDH1/SH3BP4/PROM1/SEL1L3/EGF/PNISR/PLAGL1/LYN/KANK1/CRAT/CEP55/DHRS2/ADCY7/UBE2C/ZMYND8	16
GARGALOVIC_RESPONSE_TO_OXIDIZED_PHOSPHOLIPIDS_GREY_DN	GARGALOVIC_RESPONSE_TO_OXIDIZED_PHOSPHOLIPIDS_GREY_DN	7/384	74/17352	0.00123939	0.0228994	0.0186472	MECOM/TNK2/JADE1/SH2D3C/PPAN/KANK2/ZMYND8	7
REACTOME_EXTRA_NUCLEAR_ESTROGEN_SIGNALING	REACTOME_EXTRA_NUCLEAR_ESTROGEN_SIGNALING	7/384	74/17352	0.00123939	0.0228994	0.0186472	GNB1/XPO1/CREB1/EGF/GNG3/GNB5/AKT2	7
GEISS_RESPONSE_TO_DSRNA_UP	GEISS_RESPONSE_TO_DSRNA_UP	5/384	37/17352	0.00125844	0.0228994	0.0186472	ADAR/XPO1/CFLAR/TNFAIP3/SRGN	5
BIOCARTA_CREB_PATHWAY	BIOCARTA_CREB_PATHWAY	4/384	22/17352	0.00125929	0.0228994	0.0186472	CREB1/PRKAR1B/PRKAR1A/GRB2	4
REACTOME_REGULATION_OF_SIGNALING_BY_CBL	REACTOME_REGULATION_OF_SIGNALING_BY_CBL	4/384	22/17352	0.00125929	0.0228994	0.0186472	PIK3CD/FYN/LYN/GRB2	4
GRUETZMANN_PANCREATIC_CANCER_UP	GRUETZMANN_PANCREATIC_CANCER_UP	17/384	333/17352	0.00126485	0.0228994	0.0186472	CD53/XPO1/CFLAR/DGKD/FYN/TNFAIP3/SRGN/LCP1/SUSD6/CSK/ISG20/CBFB/ALDOC/GRB2/UBE2C/ZMYND8/MYH9	17
PID_SHP2_PATHWAY	PID_SHP2_PATHWAY	6/384	55/17352	0.00131165	0.0236168	0.0192314	JAK1/EGF/TEK/MAP2K1/GRB2/JAK3	6
KEGG_NEUROTROPHIN_SIGNALING_PATHWAY	KEGG_NEUROTROPHIN_SIGNALING_PATHWAY	9/384	119/17352	0.00131944	0.0236281	0.0192406	PIK3CD/CDC42/RAP1A/SH2B2/BAD/MAP2K1/CSK/GRB2/AKT2	9
ZAMORA_NOS2_TARGETS_DN	ZAMORA_NOS2_TARGETS_DN	7/384	75/17352	0.00134149	0.023893	0.0194563	NFIA/TSPAN4/VWF/ZFP36L1/JUP/STAT3/MYH9	7
DACOSTA_UV_RESPONSE_VIA_ERCC3_COMMON_DN	DACOSTA_UV_RESPONSE_VIA_ERCC3_COMMON_DN	20/384	427/17352	0.00139936	0.0247898	0.0201866	NEK7/XPO1/CLASP1/CREB1/RFTN1/DNAJC13/MBNL1/FRYL/PNISR/FYN/HIVEP2/LYN/ZMIZ1/CTBP2/ARHGEF7/MAP2K1/PTPRA/ZMYND8/NRIP1/SPECC1L	20
PID_ERBB4_PATHWAY	PID_ERBB4_PATHWAY	5/384	38/17352	0.00142317	0.0249433	0.0203116	PIK3CD/FYN/STAT5B/STAT5A/GRB2	5
REACTOME_MAP2K_AND_MAPK_ACTIVATION	REACTOME_MAP2K_AND_MAPK_ACTIVATION	5/384	38/17352	0.00142317	0.0249433	0.0203116	RAP1A/VWF/MAP2K1/CSK/KSR1	5
REACTOME_ESTROGEN_DEPENDENT_NUCLEAR_EVENTS_DOWNSTREAM_OF_ESR_MEMBRANE_SIGNALING	REACTOME_ESTROGEN_DEPENDENT_NUCLEAR_EVENTS_DOWNSTREAM_OF_ESR_MEMBRANE_SIGNALING	4/384	23/17352	0.00149804	0.0258955	0.021087	XPO1/CREB1/EGF/AKT2	4
BIOCARTA_CBL_PATHWAY	BIOCARTA_CBL_PATHWAY	3/384	11/17352	0.00155461	0.0258955	0.021087	SH3GLB1/EGF/GRB2	3
BIOCARTA_SRCRPTP_PATHWAY	BIOCARTA_SRCRPTP_PATHWAY	3/384	11/17352	0.00155461	0.0258955	0.021087	CSK/GRB2/PTPRA	3
REACTOME_CD28_DEPENDENT_VAV1_PATHWAY	REACTOME_CD28_DEPENDENT_VAV1_PATHWAY	3/384	11/17352	0.00155461	0.0258955	0.021087	CDC42/FYN/GRB2	3
REACTOME_CREB1_PHOSPHORYLATION_THROUGH_THE_ACTIVATION_OF_ADENYLATE_CYCLASE	REACTOME_CREB1_PHOSPHORYLATION_THROUGH_THE_ACTIVATION_OF_ADENYLATE_CYCLASE	3/384	11/17352	0.00155461	0.0258955	0.021087	CREB1/PRKAR1B/PRKAR1A	3
REACTOME_SIGNALING_BY_LEPTIN	REACTOME_SIGNALING_BY_LEPTIN	3/384	11/17352	0.00155461	0.0258955	0.021087	STAT5B/STAT5A/STAT3	3
KYNG_WERNER_SYNDROM_AND_NORMAL_AGING_UP	KYNG_WERNER_SYNDROM_AND_NORMAL_AGING_UP	7/384	77/17352	0.00156534	0.0258955	0.021087	MYD88/MECOM/HNRNPH1/AMD1/PRKAR1B/B4GALT1/FAM118A	7
REACTOME_REGULATION_OF_INSULIN_SECRETION	REACTOME_REGULATION_OF_INSULIN_SECRETION	7/384	77/17352	0.00156534	0.0258955	0.021087	GNB1/RAP1A/ITPR1/PRKAR1B/GNG3/GNB5/PRKAR1A	7
SASSON_RESPONSE_TO_GONADOTROPHINS_UP	SASSON_RESPONSE_TO_GONADOTROPHINS_UP	7/384	77/17352	0.00156534	0.0258955	0.021087	GNB1/ITPR1/TNFAIP3/BAD/MAP2K1/ADGRG1/PRKAR1A	7
HOSHIDA_LIVER_CANCER_LATE_RECURRENCE_UP	HOSHIDA_LIVER_CANCER_LATE_RECURRENCE_UP	6/384	57/17352	0.00158226	0.0258955	0.021087	CAP1/CD48/TNFAIP3/RNF216/TACC1/RALY	6
ALCALAY_AML_BY_NPM1_LOCALIZATION_DN	ALCALAY_AML_BY_NPM1_LOCALIZATION_DN	11/384	172/17352	0.0015902	0.0258955	0.021087	CD48/PROM1/HADH/CRHBP/PLAGL1/HDAC9/PIP5K1B/PLXNC1/GNB5/C20orf27/UBE2C	11
ABBUD_LIF_SIGNALING_1_UP	ABBUD_LIF_SIGNALING_1_UP	5/384	39/17352	0.00160324	0.0258955	0.021087	TSPAN4/VWF/ALDOC/STAT3/PTPN1	5
FLECHNER_PBL_KIDNEY_TRANSPLANT_OK_VS_DONOR_DN	FLECHNER_PBL_KIDNEY_TRANSPLANT_OK_VS_DONOR_DN	5/384	39/17352	0.00160324	0.0258955	0.021087	CD53/PPP1R10/BCLAF1/LYN/FLI1	5
PID_EPHB_FWD_PATHWAY	PID_EPHB_FWD_PATHWAY	5/384	39/17352	0.00160324	0.0258955	0.021087	CDC42/RAP1A/MAP2K1/EFNB3/GRB2	5
REACTOME_DAG_AND_IP3_SIGNALING	REACTOME_DAG_AND_IP3_SIGNALING	5/384	39/17352	0.00160324	0.0258955	0.021087	CREB1/ITPR1/PRKAR1B/ADCY7/PRKAR1A	5
REACTOME_PLATELET_AGGREGATION_PLUG_FORMATION	REACTOME_PLATELET_AGGREGATION_PLUG_FORMATION	5/384	39/17352	0.00160324	0.0258955	0.021087	RAP1A/VWF/CSK/GRB2/PTPN1	5
KEGG_REGULATION_OF_ACTIN_CYTOSKELETON	KEGG_REGULATION_OF_ACTIN_CYTOSKELETON	12/384	200/17352	0.00170922	0.0274726	0.0223713	PIK3CD/CDC42/WASF2/EGF/ARPC1B/PIP5K1B/CHRM1/ARHGEF7/MAP2K1/CSK/GIT1/MYH9	12
PID_AMB2_NEUTROPHILS_PATHWAY	PID_AMB2_NEUTROPHILS_PATHWAY	5/384	40/17352	0.0017995	0.0286442	0.0233253	RAP1A/MST1R/FYN/LYN/SELPLG	5
PID_ERBB1_INTERNALIZATION_PATHWAY	PID_ERBB1_INTERNALIZATION_PATHWAY	5/384	40/17352	0.0017995	0.0286442	0.0233253	PIK3CD/CDC42/EGF/ARHGEF7/GRB2	5
SASSON_RESPONSE_TO_FORSKOLIN_UP	SASSON_RESPONSE_TO_FORSKOLIN_UP	7/384	79/17352	0.00181725	0.0287877	0.0234422	CFLAR/ITPR1/TNFAIP3/BAD/MAP2K1/ADGRG1/PRKAR1A	7
WEIGEL_OXIDATIVE_STRESS_BY_HNE_AND_TBH	WEIGEL_OXIDATIVE_STRESS_BY_HNE_AND_TBH	6/384	59/17352	0.00189334	0.0298495	0.0243068	EFNA4/CREB1/SMAD1/LYN/BAD/ETS1	6
ZWANG_CLASS_1_TRANSIENTLY_INDUCED_BY_EGF	ZWANG_CLASS_1_TRANSIENTLY_INDUCED_BY_EGF	21/384	471/17352	0.00195975	0.0306745	0.0249786	STK40/MEF2D/NEK7/CSRP1/RASSF5/DGKD/SH3BP5/MYD88/GAPT/SUN1/PTK2B/LYN/BEND7/CTBP2/ENO2/RASSF9/MAP3K14/SMOX/PTPN1/NRIP1/KCNJ15	21
WAMUNYOKOLI_OVARIAN_CANCER_LMP_UP	WAMUNYOKOLI_OVARIAN_CANCER_LMP_UP	14/384	259/17352	0.00196428	0.0306745	0.0249786	TACSTD2/MUC1/HDLBP/ACAA1/MECOM/TNIP1/CTBP2/EPS8L2/MVP/TMC6/RALY/ZMYND8/SGSM3/PACSIN2	14
DANG_REGULATED_BY_MYC_DN	DANG_REGULATED_BY_MYC_DN	13/384	231/17352	0.00197753	0.0307356	0.0250284	CD48/LIMS1/CXCL10/ANXA6/HNRNPH1/HIVEP2/INHBA/ARHGEF7/ZFP36L1/CSK/RARA/AKT2/PTPN1	13
NUTT_GBM_VS_AO_GLIOMA_UP	NUTT_GBM_VS_AO_GLIOMA_UP	5/384	41/17352	0.00201279	0.0308142	0.0250924	CAP1/SH3GLB1/TAGLN2/BTN3A2/SMOX	5
PID_CXCR3_PATHWAY	PID_CXCR3_PATHWAY	5/384	41/17352	0.00201279	0.0308142	0.0250924	GNB1/PIK3CD/CXCL10/MAP2K1/GNAZ	5
REACTOME_EPHB_MEDIATED_FORWARD_SIGNALING	REACTOME_EPHB_MEDIATED_FORWARD_SIGNALING	5/384	41/17352	0.00201279	0.0308142	0.0250924	CDC42/FYN/ARPC1B/LYN/EFNB3	5
HELLER_HDAC_TARGETS_SILENCED_BY_METHYLATION_DN	HELLER_HDAC_TARGETS_SILENCED_BY_METHYLATION_DN	14/384	260/17352	0.00203546	0.0308142	0.0250924	CD48/CLK1/CFLAR/MBNL1/ST6GAL1/BTN3A2/TNS3/ZMIZ1/FLI1/SELPLG/ELF1/ISG20/IL21R/ZMYND8	14
POOLA_INVASIVE_BREAST_CANCER_UP	POOLA_INVASIVE_BREAST_CANCER_UP	14/384	260/17352	0.00203546	0.0308142	0.0250924	GPSM2/CD53/SLAMF8/CD48/CXCL10/INHBA/SRGN/CEP55/SELPLG/RHOF/GPR183/ISG20/ADCY7/GRB2	14
REACTOME_PECAM1_INTERACTIONS	REACTOME_PECAM1_INTERACTIONS	3/384	12/17352	0.00203897	0.0308142	0.0250924	FYN/LYN/PTPN6	3
PID_TRKR_PATHWAY	PID_TRKR_PATHWAY	6/384	60/17352	0.00206522	0.0308142	0.0250924	CDC42/RAP1A/ELMO1/MAP2K1/STAT3/GRB2	6
MOREIRA_RESPONSE_TO_TSA_UP	MOREIRA_RESPONSE_TO_TSA_UP	4/384	25/17352	0.00206675	0.0308142	0.0250924	HSP90AB1/ENO2/SELPLG/RARA	4
REACTOME_G_BETA_GAMMA_SIGNALLING_THROUGH_PI3KGAMMA	REACTOME_G_BETA_GAMMA_SIGNALLING_THROUGH_PI3KGAMMA	4/384	25/17352	0.00206675	0.0308142	0.0250924	GNB1/GNG3/GNB5/AKT2	4
REACTOME_G_ALPHA_Q_SIGNALLING_EVENTS	REACTOME_G_ALPHA_Q_SIGNALLING_EVENTS	12/384	205/17352	0.00210166	0.0311936	0.0254013	GNB1/GPR17/CREB1/DGKD/ITPR1/UTS2B/PRKCQ/GNG3/CHRM1/GNB5/GRB2/AVP	12
MARTORIATI_MDM4_TARGETS_FETAL_LIVER_DN	MARTORIATI_MDM4_TARGETS_FETAL_LIVER_DN	21/384	475/17352	0.00216841	0.0319578	0.0260236	ERMAP/SH3GLB1/RNF2/NCK2/HDLBP/SH3BP5/RAB7A/MECOM/CSNK1G3/PNISR/AMD1/BCLAF1/PLAGL1/ARPC1B/CELF1/ETS1/LCP1/GPS2/EFNB3/KANK2/PLVAP	21
HAHTOLA_MYCOSIS_FUNGOIDES_CD4_DN	HAHTOLA_MYCOSIS_FUNGOIDES_CD4_DN	8/384	104/17352	0.00217255	0.0319578	0.0260236	CDC42/SEMA4C/INPP4A/NCK2/MPHOSPH9/SNAPC5/STAT5B/ARHGEF18	8
REACTOME_SUMOYLATION_OF_TRANSCRIPTION_COFACTORS	REACTOME_SUMOYLATION_OF_TRANSCRIPTION_COFACTORS	5/384	42/17352	0.00224397	0.0327004	0.0266283	RNF2/CTBP1/NCOR2/UBE2I/NRIP1	5
PID_HDAC_CLASSI_PATHWAY	PID_HDAC_CLASSI_PATHWAY	6/384	61/17352	0.00224863	0.0327004	0.0266283	XPO1/HDAC9/CHD4/NCOR2/UBE2I/STAT3	6
SAFFORD_T_LYMPHOCYTE_ANERGY	SAFFORD_T_LYMPHOCYTE_ANERGY	7/384	82/17352	0.0022528	0.0327004	0.0266283	FYN/SRGN/ING4/ZFP36L1/JUP/ADGRE5/JAK3	7
ZHONG_RESPONSE_TO_AZACITIDINE_AND_TSA_UP	ZHONG_RESPONSE_TO_AZACITIDINE_AND_TSA_UP	10/384	154/17352	0.00228982	0.0330919	0.0269471	PIK3CD/ITPR1/MICA/IFFO1/ENO2/IL23A/KLF12/STAT3/MAP3K14/PISD	10
CHANDRAN_METASTASIS_UP	CHANDRAN_METASTASIS_UP	11/384	181/17352	0.00237746	0.0340597	0.0277352	WDFY1/ITPR1/LYN/CELF1/NEAT1/IFFO1/ZFP36L1/KANSL1/GRB2/ZMYND8/KCNJ15	11
MCBRYAN_PUBERTAL_BREAST_6_7WK_UP	MCBRYAN_PUBERTAL_BREAST_6_7WK_UP	11/384	181/17352	0.00237746	0.0340597	0.0277352	ZBTB7B/HDLBP/IP6K1/PTK2B/ETS1/CHD4/STAT5B/NFIX/AKT2/C20orf27/NRIP1	11
FIRESTEIN_CTNNB1_PATHWAY	FIRESTEIN_CTNNB1_PATHWAY	4/384	26/17352	0.00240037	0.0342391	0.0278813	CSNK1G3/PTK2B/MAP2K1/MAP3K14	4
REACTOME_PLATELET_HOMEOSTASIS	REACTOME_PLATELET_HOMEOSTASIS	7/384	83/17352	0.00241456	0.034293	0.0279252	GNB1/ATP2B4/ITPR1/MRVI1/GNG3/PTPN6/GNB5	7
DIRMEIER_LMP1_RESPONSE_EARLY	DIRMEIER_LMP1_RESPONSE_EARLY	6/384	62/17352	0.00244405	0.0343357	0.02796	HSP90AB1/TNFAIP3/PTK2B/LCP1/GPR183/JUP	6
PID_ENDOTHELIN_PATHWAY	PID_ENDOTHELIN_PATHWAY	6/384	62/17352	0.00244405	0.0343357	0.02796	CDC42/PTK2B/PRKCQ/MAP2K1/ADCY7/GNAZ	6
REACTOME_INTEGRATION_OF_ENERGY_METABOLISM	REACTOME_INTEGRATION_OF_ENERGY_METABOLISM	8/384	106/17352	0.00244883	0.0343357	0.02796	GNB1/RAP1A/ITPR1/PRKAR1B/GNG3/GNB5/ADCY7/PRKAR1A	8
REACTOME_SIGNALING_BY_MODERATE_KINASE_ACTIVITY_BRAF_MUTANTS	REACTOME_SIGNALING_BY_MODERATE_KINASE_ACTIVITY_BRAF_MUTANTS	5/384	43/17352	0.00249389	0.0348193	0.0283538	RAP1A/VWF/MAP2K1/CSK/KSR1	5
KEGG_INSULIN_SIGNALING_PATHWAY	KEGG_INSULIN_SIGNALING_PATHWAY	9/384	131/17352	0.00256081	0.0354533	0.02887	PIK3CD/PRKAR1B/SH2B2/BAD/MAP2K1/PRKAR1A/GRB2/AKT2/PTPN1	9
REACTOME_ADORA2B_MEDIATED_ANTI_INFLAMMATORY_CYTOKINES_PRODUCTION	REACTOME_ADORA2B_MEDIATED_ANTI_INFLAMMATORY_CYTOKINES_PRODUCTION	9/384	131/17352	0.00256081	0.0354533	0.02887	GNB1/CREB1/PRKAR1B/GNG3/GNB5/ADCY7/PRKAR1A/AVP/GNAZ	9
THUM_SYSTOLIC_HEART_FAILURE_UP	THUM_SYSTOLIC_HEART_FAILURE_UP	18/384	387/17352	0.00257191	0.0354579	0.0288738	NFIA/CD53/ARF1/PREPL/ST6GAL1/HPGDS/BTN3A2/HSP90AB1/BCLAF1/LYN/SRGN/MS4A4A/NEAT1/FLI1/DAZAP2/LCP1/RARA/PACSIN2	18
BIOCARTA_DREAM_PATHWAY	BIOCARTA_DREAM_PATHWAY	3/384	13/17352	0.00260743	0.0356493	0.0290297	CREB1/PRKAR1B/PRKAR1A	3
BIOCARTA_IL10_PATHWAY	BIOCARTA_IL10_PATHWAY	3/384	13/17352	0.00260743	0.0356493	0.0290297	JAK1/STAT5A/STAT3	3
CHARAFE_BREAST_CANCER_LUMINAL_VS_BASAL_DN	CHARAFE_BREAST_CANCER_LUMINAL_VS_BASAL_DN	19/384	420/17352	0.00269395	0.03668	0.0298689	PIK3CD/SH3GLB1/GPSM2/CLIP4/CFLAR/MBNL1/TP63/SEL1L3/TNFAIP8/BTN3A2/AMD1/TNFAIP3/INHBA/LYN/FAM83A/ETS1/STAT3/ADGRE5/NUP50	19
KIM_WT1_TARGETS_12HR_UP	KIM_WT1_TARGETS_12HR_UP	10/384	158/17352	0.00276002	0.0372434	0.0303278	ATP2B4/SH3BP5/TNS3/OXR1/ZMIZ1/ENO2/CALCOCO1/GPR183/ADGRG1/ZMYND8	10
REACTOME_THE_ROLE_OF_NEF_IN_HIV_1_REPLICATION_AND_DISEASE_PATHOGENESIS	REACTOME_THE_ROLE_OF_NEF_IN_HIV_1_REPLICATION_AND_DISEASE_PATHOGENESIS	4/384	27/17352	0.00276924	0.0372434	0.0303278	ARF1/FYN/ELMO1/PACS1	4
STANELLE_E2F1_TARGETS	STANELLE_E2F1_TARGETS	4/384	27/17352	0.00276924	0.0372434	0.0303278	CFLAR/BAD/ENO2/MAP3K14	4
REACTOME_NEUTROPHIL_DEGRANULATION	REACTOME_NEUTROPHIL_DEGRANULATION	20/384	455/17352	0.00292522	0.0391812	0.0319058	CAP1/CD53/RAP1A/IDH1/TMBIM1/ACAA1/RAB7A/DNAJC13/HSP90AB1/B4GALT1/PTPN6/RHOF/HMOX2/MVP/ALDOC/JUP/TMC6/ADGRE5/FPR1/CPNE1	20
HOEBEKE_LYMPHOID_STEM_CELL_UP	HOEBEKE_LYMPHOID_STEM_CELL_UP	7/384	86/17352	0.00295388	0.039405	0.032088	TRAF5/SETD5/TNFAIP3/TNS3/C11orf21/NCOR2/CYTH4	7
MARTINEZ_RESPONSE_TO_TRABECTEDIN	MARTINEZ_RESPONSE_TO_TRABECTEDIN	5/384	45/17352	0.00305338	0.0405681	0.0330351	ITPR1/KANK1/NCOR2/HERC1/ZFHX3	5
BIOCARTA_GPCR_PATHWAY	BIOCARTA_GPCR_PATHWAY	4/384	28/17352	0.00317511	0.0415159	0.0338069	CREB1/PRKAR1B/MAP2K1/PRKAR1A	4
PID_IGF1_PATHWAY	PID_IGF1_PATHWAY	4/384	28/17352	0.00317511	0.0415159	0.0338069	NCK2/BAD/GRB2/PTPN1	4
REACTOME_G_PROTEIN_ACTIVATION	REACTOME_G_PROTEIN_ACTIVATION	4/384	28/17352	0.00317511	0.0415159	0.0338069	GNB1/GNG3/GNB5/GNAZ	4
SCIAN_INVERSED_TARGETS_OF_TP53_AND_TP73_DN	SCIAN_INVERSED_TARGETS_OF_TP53_AND_TP73_DN	4/384	28/17352	0.00317511	0.0415159	0.0338069	GNB1/ATP2B4/TNK2/CELF1	4
FINETTI_BREAST_CANCER_KINOME_GREEN	FINETTI_BREAST_CANCER_KINOME_GREEN	3/384	14/17352	0.00326449	0.041854	0.0340822	LYN/PRKCQ/JAK3	3
PID_S1P_S1P4_PATHWAY	PID_S1P_S1P4_PATHWAY	3/384	14/17352	0.00326449	0.041854	0.0340822	CDC42/S1PR4/GNAZ	3
REACTOME_REGULATION_OF_IFNG_SIGNALING	REACTOME_REGULATION_OF_IFNG_SIGNALING	3/384	14/17352	0.00326449	0.041854	0.0340822	JAK1/PTPN6/PTPN1	3
SCHAEFFER_PROSTATE_DEVELOPMENT_AND_CANCER_BOX1_UP	SCHAEFFER_PROSTATE_DEVELOPMENT_AND_CANCER_BOX1_UP	3/384	14/17352	0.00326449	0.041854	0.0340822	HADH/CHD4/NFIX	3
ZHANG_ADIPOGENESIS_BY_BMP7	ZHANG_ADIPOGENESIS_BY_BMP7	3/384	14/17352	0.00326449	0.041854	0.0340822	SH2B2/GRB2/AKT2	3
QI_PLASMACYTOMA_UP	QI_PLASMACYTOMA_UP	13/384	245/17352	0.00329197	0.0420427	0.0342359	CAP1/CD53/TNFAIP3/ANXA11/PTPN6/PLXNC1/LCP1/ZFP36L1/DNASE1L2/IL21R/ADCY7/GRB2/PTPN1	13
FERREIRA_EWINGS_SARCOMA_UNSTABLE_VS_STABLE_DN	FERREIRA_EWINGS_SARCOMA_UNSTABLE_VS_STABLE_DN	7/384	88/17352	0.00336162	0.0424774	0.0345899	EPS8L2/DNAJC4/NCOR2/GNB5/YPEL3/GRB2/CCDC97	7
BIOCARTA_KERATINOCYTE_PATHWAY	BIOCARTA_KERATINOCYTE_PATHWAY	5/384	46/17352	0.00336468	0.0424774	0.0345899	EGF/PRKCQ/ETS1/MAP2K1/MAP3K14	5
FAELT_B_CLL_WITH_VH_REARRANGEMENTS_UP	FAELT_B_CLL_WITH_VH_REARRANGEMENTS_UP	5/384	46/17352	0.00336468	0.0424774	0.0345899	GABBR1/PLAGL1/SUN1/PIP5K1B/CPT1B	5
REACTOME_SUMOYLATION	REACTOME_SUMOYLATION	10/384	163/17352	0.00345309	0.0434272	0.0353633	RNF2/CTBP1/NCOR2/HNRNPC/UBE2I/THRA/RARA/UBA2/NRIP1/NUP50	10
REACTOME_EPHA_MEDIATED_GROWTH_CONE_COLLAPSE	REACTOME_EPHA_MEDIATED_GROWTH_CONE_COLLAPSE	4/384	29/17352	0.00361972	0.0451779	0.0367889	EFNA4/FYN/LYN/MYH9	4
REACTOME_REGULATION_OF_MECP2_EXPRESSION_AND_ACTIVITY	REACTOME_REGULATION_OF_MECP2_EXPRESSION_AND_ACTIVITY	4/384	29/17352	0.00361972	0.0451779	0.0367889	AGO3/CREB1/NCOR2/GPS2	4
LINDSTEDT_DENDRITIC_CELL_MATURATION_B	LINDSTEDT_DENDRITIC_CELL_MATURATION_B	5/384	47/17352	0.00369815	0.045468	0.0370251	CFLAR/TNIP1/TNFAIP3/LYN/MAP3K14	5
PID_HEDGEHOG_GLI_PATHWAY	PID_HEDGEHOG_GLI_PATHWAY	5/384	47/17352	0.00369815	0.045468	0.0370251	GNB1/XPO1/CSNK1G3/MAP2K1/GNAZ	5
PID_PI3KCI_PATHWAY	PID_PI3KCI_PATHWAY	5/384	47/17352	0.00369815	0.045468	0.0370251	PIK3CD/RAP1A/ARF1/FYN/LYN	5
TONKS_TARGETS_OF_RUNX1_RUNX1T1_FUSION_GRANULOCYTE_UP	TONKS_TARGETS_OF_RUNX1_RUNX1T1_FUSION_GRANULOCYTE_UP	5/384	47/17352	0.00369815	0.045468	0.0370251	TAL1/MECOM/CRHBP/JUP/KANK2	5
RUTELLA_RESPONSE_TO_HGF_DN	RUTELLA_RESPONSE_TO_HGF_DN	12/384	220/17352	0.00374129	0.0458273	0.0373177	CD48/TRAF5/SH3BP5/MYD88/ST6GAL1/TNK2/FYN/HDAC9/SIGIRR/MS4A4A/MAP3K14/FPR1	12
WANG_TUMOR_INVASIVENESS_DN	WANG_TUMOR_INVASIVENESS_DN	11/384	193/17352	0.00388981	0.0473736	0.0385769	GNB1/CD53/TPM3/ARF1/CLK1/WDFY1/KLHL9/B4GALT1/LCP1/ZC3H7A/UBE2C	11
REACTOME_ONCOGENIC_MAPK_SIGNALING	REACTOME_ONCOGENIC_MAPK_SIGNALING	6/384	68/17352	0.00389628	0.0473736	0.0385769	CLCN6/RAP1A/VWF/MAP2K1/CSK/KSR1	6
GALE_APL_WITH_FLT3_MUTATED_DN	GALE_APL_WITH_FLT3_MUTATED_DN	3/384	15/17352	0.00401421	0.0477921	0.0389176	ARF1/GPR137/BAD	3
REACTOME_GRB2_SOS_PROVIDES_LINKAGE_TO_MAPK_SIGNALING_FOR_INTEGRINS	REACTOME_GRB2_SOS_PROVIDES_LINKAGE_TO_MAPK_SIGNALING_FOR_INTEGRINS	3/384	15/17352	0.00401421	0.0477921	0.0389176	RAP1A/VWF/GRB2	3
REACTOME_PLATELET_ADHESION_TO_EXPOSED_COLLAGEN	REACTOME_PLATELET_ADHESION_TO_EXPOSED_COLLAGEN	3/384	15/17352	0.00401421	0.0477921	0.0389176	FYN/LYN/VWF	3
REACTOME_SIGNAL_REGULATORY_PROTEIN_FAMILY_INTERACTIONS	REACTOME_SIGNAL_REGULATORY_PROTEIN_FAMILY_INTERACTIONS	3/384	15/17352	0.00401421	0.0477921	0.0389176	PTK2B/PTPN6/GRB2	3
VISALA_RESPONSE_TO_HEAT_SHOCK_AND_AGING_UP	VISALA_RESPONSE_TO_HEAT_SHOCK_AND_AGING_UP	3/384	15/17352	0.00401421	0.0477921	0.0389176	ADAR/NEAT1/PRKAR1A	3
LINSLEY_MIR16_TARGETS	LINSLEY_MIR16_TARGETS	11/384	194/17352	0.00404428	0.0477921	0.0389176	CLIP4/CLASP1/JADE1/NAPEPLD/TACC1/SLC25A22/PACS1/DAZAP2/SUSD6/GNB5/KIF3B	11
MORI_IMMATURE_B_LYMPHOCYTE_UP	MORI_IMMATURE_B_LYMPHOCYTE_UP	5/384	48/17352	0.00405467	0.0477921	0.0389176	LIMS1/LYN/NEAT1/PTPN6/ADCY7	5
REACTOME_SYNTHESIS_OF_PIPS_AT_THE_PLASMA_MEMBRANE	REACTOME_SYNTHESIS_OF_PIPS_AT_THE_PLASMA_MEMBRANE	5/384	48/17352	0.00405467	0.0477921	0.0389176	PIK3CD/ARF1/INPP4A/RUFY1/PIP5K1B	5
JAATINEN_HEMATOPOIETIC_STEM_CELL_UP	JAATINEN_HEMATOPOIETIC_STEM_CELL_UP	14/384	281/17352	0.00409951	0.0477921	0.0389176	SH3BP4/CPA3/PROM1/HPGDS/HADH/SMAD1/CRHBP/PLAGL1/MYCT1/TNS3/CCNB1IP1/JUP/ZNF521/NRIP1	14
PID_ALPHA_SYNUCLEIN_PATHWAY	PID_ALPHA_SYNUCLEIN_PATHWAY	4/384	30/17352	0.00410475	0.0477921	0.0389176	FYN/PTK2B/LYN/BAD	4
PID_CD40_PATHWAY	PID_CD40_PATHWAY	4/384	30/17352	0.00410475	0.0477921	0.0389176	TNFAIP3/STAT5A/MAP3K14/JAK3	4
REACTOME_EGFR_DOWNREGULATION	REACTOME_EGFR_DOWNREGULATION	4/384	30/17352	0.00410475	0.0477921	0.0389176	CDC42/EGF/ARHGEF7/GRB2	4
TSAI_RESPONSE_TO_IONIZING_RADIATION	TSAI_RESPONSE_TO_IONIZING_RADIATION	9/384	141/17352	0.00418333	0.0484376	0.0394433	CLK1/CFLAR/CXCL10/TNFAIP8/TNFAIP3/CRAT/PTPN6/STAT5A/UBE2C	9
ODONNELL_METASTASIS_UP	ODONNELL_METASTASIS_UP	6/384	69/17352	0.0041896	0.0484376	0.0394433	NFIA/KLF12/ARHGEF7/RAI1/KSR1/ZMYND8	6

## Sheet: Immune_hyper
ID	Description	GeneRatio	BgRatio	pvalue	p.adjust	qvalue	geneID	Count
GSE26488_CTRL_VS_PEPTIDE_INJECTION_OT2_THYMOCYTE_DN	GSE26488_CTRL_VS_PEPTIDE_INJECTION_OT2_THYMOCYTE_DN	18/386	172/17449	5.2292e-08	0.000245181	0.000205032	WASF2/JAK1/RNF144A/DGKD/SH3BP5/ST6GAL1/CSNK1G3/CCND3/BACH2/PTK2B/AKNA/FLI1/LCP1/IL21R/ARHGEF18/BRWD1/MYH9/CERK	18
GSE25677_MPL_VS_R848_STIM_BCELL_DN	GSE25677_MPL_VS_R848_STIM_BCELL_DN	17/386	166/17449	1.68803e-07	0.000245181	0.000205032	WASF2/JAK1/TPM3/RNF144A/DGKD/SH3BP5/CSNK1G3/BACH2/FLI1/CLEC2D/CSK/IL21R/ARHGEF18/CCDC97/BRWD1/MYH9/CERK	17
GSE37416_12H_VS_48H_F_TULARENSIS_LVS_NEUTROPHIL_UP	GSE37416_12H_VS_48H_F_TULARENSIS_LVS_NEUTROPHIL_UP	18/386	186/17449	1.73262e-07	0.000245181	0.000205032	ECE1/STK40/ATP2B4/RASSF5/INPP4A/ACAA1/PPM1M/FRYL/TACC1/RELT/RHOF/LCP1/ISG20/ZNF710/CBFB/MAP3K14/ADGRE5/MYH9	18
GSE1460_INTRATHYMIC_T_PROGENITOR_VS_CD4_THYMOCYTE_DN	GSE1460_INTRATHYMIC_T_PROGENITOR_VS_CD4_THYMOCYTE_DN	18/386	188/17449	2.03639e-07	0.000245181	0.000205032	JAK1/CD53/EFNA4/TRAF5/SEMA4C/ACVR2A/ST6GAL1/HNRNPH1/BACH2/TNFAIP3/HIVEP2/CLEC2D/GPR183/ZFP36L1/MAP2K1/TMEM204/CBFB/LPIN2	18
GSE43863_DAY6_EFF_VS_DAY150_MEM_LY6C_INT_CXCR5POS_CD4_TCELL_UP	GSE43863_DAY6_EFF_VS_DAY150_MEM_LY6C_INT_CXCR5POS_CD4_TCELL_UP	17/386	181/17449	5.84069e-07	0.000562576	0.000470453	CLK1/DGKD/MBNL1/BACH2/FYN/PTK2B/B4GALT1/TNKS1BP1/NEAT1/FOXJ2/RHOF/SUSD6/ELMSAN1/TMC6/ADGRE5/SRRD/CERK	17
GSE7219_UNSTIM_VS_LPS_AND_ANTI_CD40_STIM_DC_UP	GSE7219_UNSTIM_VS_LPS_AND_ANTI_CD40_STIM_DC_UP	16/386	164/17449	7.53844e-07	0.000605086	0.000506001	JAK1/C1orf21/RNF144A/NCK2/SH3BP5/FRYL/CCND3/BACH2/AMD1/ZBTB2/TNKS1BP1/ETS1/PLXNC1/GPR183/S1PR4/ARHGEF18	16
GSE7219_UNSTIM_VS_LPS_AND_ANTI_CD40_STIM_NIK_NFKB2_KO_DC_UP	GSE7219_UNSTIM_VS_LPS_AND_ANTI_CD40_STIM_NIK_NFKB2_KO_DC_UP	16/386	170/17449	1.22065e-06	0.000839804	0.000702284	TAGLN2/C1orf21/TRAF5/RNF144A/NCK2/SH3BP5/FRYL/CCND3/BACH2/ELMO1/PRKCQ/ETS1/TESPA1/PLXNC1/MIR342/ARHGEF18	16
GSE3982_MAST_CELL_VS_NEUTROPHIL_DN	GSE3982_MAST_CELL_VS_NEUTROPHIL_DN	16/386	177/17449	2.08372e-06	0.00116471	0.00097399	INPP4A/IP6K1/JADE1/TNFAIP3/HDAC9/SH2B2/SH2D3C/DNAJC4/DAZAP2/SELPLG/ISG20/STAT3/S1PR4/MED15/PISD/CYTH4	16
GSE3920_IFNA_VS_IFNB_TREATED_ENDOTHELIAL_CELL_DN	GSE3920_IFNA_VS_IFNB_TREATED_ENDOTHELIAL_CELL_DN	15/386	157/17449	2.17658e-06	0.00116471	0.00097399	TNFRSF18/TMBIM1/ITPR1/SETD5/FRYL/FYN/RNF216/PTK2B/TACC1/CRAT/MS4A4A/CLEC2D/KSR1/LPIN2/ADGRE5	15
GSE16266_CTRL_VS_LPS_STIM_MEF_UP	GSE16266_CTRL_VS_LPS_STIM_MEF_UP	16/386	187/17449	4.26847e-06	0.00200208	0.00167424	STK40/HIVEP3/RASSF5/LIMS1/SH3BP4/ZMIZ1/TMEM223/RELT/NCOR2/ZNF710/CBFB/ZBTB4/LPIN2/MAP1S/NRIP1/CERK	16
GSE12845_NAIVE_VS_PRE_GC_TONSIL_BCELL_UP	GSE12845_NAIVE_VS_PRE_GC_TONSIL_BCELL_UP	16/386	188/17449	4.57286e-06	0.00200208	0.00167424	SEMA4C/CLK1/MST1R/CYB561D2/EGF/PTK2B/SIGIRR/C11orf21/DAZAP2/SUSD6/GNB5/HERC1/ALDOC/S1PR4/RBM12/PTPN1	16
GSE369_PRE_VS_POST_IL6_INJECTION_IFNG_WT_LIVER_DN	GSE369_PRE_VS_POST_IL6_INJECTION_IFNG_WT_LIVER_DN	16/386	194/17449	6.84361e-06	0.0026939	0.00225277	PIK3CD/JAK1/RAP1A/TAGLN2/RNF2/NEK7/RNF144A/DGKD/SH3BP5/CSNK1G3/PTK2B/CRAT/TCP11L2/RHOF/PPM1A/GPS2	16
GSE22886_NAIVE_CD4_TCELL_VS_DC_UP	GSE22886_NAIVE_CD4_TCELL_VS_DC_UP	15/386	175/17449	8.31906e-06	0.0026939	0.00225277	NCK2/DGKD/WDR19/BTN3A2/HIVEP2/SIGIRR/ETS1/CLEC2D/TESPA1/KLF12/HERC1/ISG20/TMEM204/ALDOC/MED15	15
GSE10325_LUPUS_CD4_TCELL_VS_LUPUS_MYELOID_UP	GSE10325_LUPUS_CD4_TCELL_VS_LUPUS_MYELOID_UP	15/386	176/17449	8.91396e-06	0.0026939	0.00225277	TRAF5/CEP68/NCK2/ST6GAL1/BACH2/HIVEP2/PRKCQ/SIGIRR/CLEC2D/TESPA1/RHOF/GNB5/TMEM204/HMOX2/STAT5B	15
GSE360_DC_VS_MAC_DN	GSE360_DC_VS_MAC_DN	15/386	177/17449	9.54639e-06	0.0026939	0.00225277	MEF2D/ACVR2A/DNAJC13/ANXA6/FYN/HIVEP2/DNAJC4/BAD/PTPN6/PLXNC1/KHNYN/ZFHX3/GRB2/DLGAP1/KIF3B	15
GSE41087_WT_VS_FOXP3_MUT_ANTI_CD3_CD28_STIM_CD4_TCELL_UP	GSE41087_WT_VS_FOXP3_MUT_ANTI_CD3_CD28_STIM_CD4_TCELL_UP	15/386	177/17449	9.54639e-06	0.0026939	0.00225277	C1orf56/ACVR2A/CFLAR/RFTN1/PROM1/TNIP1/FYN/TNFAIP3/VWF/LCP1/GPR183/KHNYN/ISG20/MAP3K14/KCNJ15	15
GSE22886_NAIVE_CD4_TCELL_VS_MONOCYTE_UP	GSE22886_NAIVE_CD4_TCELL_VS_MONOCYTE_UP	15/386	178/17449	1.02184e-05	0.0026939	0.00225277	TRAF5/NCK2/CLK1/SEL1L3/TMEM14A/BACH2/PRKCQ/ETS1/ENO2/CLEC2D/TESPA1/GNB5/TMEM204/HMOX2/ALDOC	15
GSE45365_NK_CELL_VS_CD8_TCELL_MCMV_INFECTION_DN	GSE45365_NK_CELL_VS_CD8_TCELL_MCMV_INFECTION_DN	15/386	178/17449	1.02184e-05	0.0026939	0.00225277	HDLBP/RFTN1/CSNK1G3/TNIP1/ANXA6/B3GALT4/TNFAIP3/SRGN/MVP/STAT5A/MAP3K14/STAP2/JAK3/PTPN1/SPECC1L	15
GSE45365_NK_CELL_VS_BCELL_MCMV_INFECTION_DN	GSE45365_NK_CELL_VS_BCELL_MCMV_INFECTION_DN	15/386	180/17449	1.16897e-05	0.0026939	0.00225277	JAK1/ADAR/CSNK1G3/TNIP1/ANXA6/TNFAIP3/AHCYL2/PTK2B/SRGN/IL21R/MVP/MYO9B/RALY/PTPN1/SPECC1L	15
GSE9988_LOW_LPS_VS_ANTI_TREM1_AND_LPS_MONOCYTE_UP	GSE9988_LOW_LPS_VS_ANTI_TREM1_AND_LPS_MONOCYTE_UP	15/386	180/17449	1.16897e-05	0.0026939	0.00225277	LRRC8D/RASSF5/ACVR2A/MYD88/GAPT/TNIP1/TNFAIP3/FAM89B/IL23A/PLXNC1/PSMA6/NIN/STAT5A/GRB2/RSPH6A	15
GSE20727_CTRL_VS_H2O2_TREATED_DC_UP	GSE20727_CTRL_VS_H2O2_TREATED_DC_UP	15/386	181/17449	1.24936e-05	0.0026939	0.00225277	ZBTB7B/RUFY1/GABBR1/BACH2/RNF216/MEPCE/CCNY/C11orf21/CELF1/PTPN6/ELMSAN1/STAT5A/GRB2/MED15/SPECC1L	15
GSE43863_LY6C_INT_CXCR5POS_VS_LY6C_LOW_CXCR5NEG_EFFECTOR_CD4_TCELL_UP	GSE43863_LY6C_INT_CXCR5POS_VS_LY6C_LOW_CXCR5NEG_EFFECTOR_CD4_TCELL_UP	15/386	181/17449	1.24936e-05	0.0026939	0.00225277	WASF2/TAGLN2/CREB1/MBNL1/LNPEP/PTK2B/TACC1/LYN/B4GALT1/PLXNC1/ZFP36L1/SUSD6/CSK/ZMYND8/CERK	15
GSE28726_ACT_CD4_TCELL_VS_ACT_NKTCELL_DN	GSE28726_ACT_CD4_TCELL_VS_ACT_NKTCELL_DN	15/386	182/17449	1.33461e-05	0.0026939	0.00225277	JAK1/CLK1/TNK2/CTBP1/HNRNPH1/B3GALT4/PNISR/BCLAF1/TNFAIP3/PRKCQ/SRGN/ELF1/GPS2/S1PR4/ARHGEF18	15
GSE22886_NAIVE_TCELL_VS_MONOCYTE_UP	GSE22886_NAIVE_TCELL_VS_MONOCYTE_UP	15/386	183/17449	1.42498e-05	0.0026939	0.00225277	TRAF5/RNF144A/CEP68/NCK2/CLK1/TMEM14A/BACH2/PRKCQ/ENO2/CLEC2D/MPHOSPH9/TMEM204/HMOX2/IL21R/ALDOC	15
GSE7852_LN_VS_THYMUS_TREG_UP	GSE7852_LN_VS_THYMUS_TREG_UP	15/386	183/17449	1.42498e-05	0.0026939	0.00225277	AGO3/NFIA/PEAR1/TMBIM1/NR1D2/ART3/BCLAF1/OXR1/AKNA/SRGN/PACS1/PLXNC1/ELMSAN1/ADCY7/PISD	15
GSE10325_CD4_TCELL_VS_MYELOID_UP	GSE10325_CD4_TCELL_VS_MYELOID_UP	15/386	184/17449	1.52074e-05	0.0026939	0.00225277	RNF144A/CEP68/NCK2/HIVEP2/PRKCQ/ENO2/CLEC2D/TESPA1/PNMA1/TMEM204/CLUAP1/HMOX2/ALDOC/LPIN2/SLC2A4RG	15
GSE411_100MIN_VS_400MIN_IL6_STIM_SOCS3_KO_MACROPHAGE_DN	GSE411_100MIN_VS_400MIN_IL6_STIM_SOCS3_KO_MACROPHAGE_DN	15/386	184/17449	1.52074e-05	0.0026939	0.00225277	CFLAR/IP6K1/BCLAF1/SUN1/LYN/FLI1/PTPN6/DAZAP2/CALCOCO1/BAZ2A/RHOF/C17orf97/GPS2/TMC6/PISD	15
GSE42021_CD24HI_VS_CD24INT_TCONV_THYMUS_UP	GSE42021_CD24HI_VS_CD24INT_TCONV_THYMUS_UP	15/386	185/17449	1.62216e-05	0.0026939	0.00225277	ERMAP/LRRC8D/ATP2B4/CCND3/ZMIZ1/ENO2/RHOF/ELF1/NIN/KLC1/GOT2/SMOX/BRWD1/NUP50/CERK	15
GSE7219_UNSTIM_VS_LPS_AND_ANTI_CD40_STIM_NIK_NFKB2_KO_DC_DN	GSE7219_UNSTIM_VS_LPS_AND_ANTI_CD40_STIM_NIK_NFKB2_KO_DC_DN	15/386	185/17449	1.62216e-05	0.0026939	0.00225277	LRRC8D/ATP2B4/RFTN1/CXCR6/CXCL10/HPGDS/HSP90AB1/PTK2B/PIP5K1B/ZFP36L1/ISG20/IL21R/ADGRG1/STAT3/SMOX	15
GSE9988_ANTI_TREM1_VS_VEHICLE_TREATED_MONOCYTES_DN	GSE9988_ANTI_TREM1_VS_VEHICLE_TREATED_MONOCYTES_DN	15/386	186/17449	1.72952e-05	0.00277646	0.00232181	PIK3CD/RASSF5/MYD88/GAPT/ARPC1B/TACC1/AKNA/SH2D3C/FAM89B/IFFO1/ELMSAN1/CSK/ZNF710/GRB2/KIF3B	15
GSE41176_WT_VS_TAK1_KO_ANTI_IGM_STIM_BCELL_6H_DN	GSE41176_WT_VS_TAK1_KO_ANTI_IGM_STIM_BCELL_6H_DN	15/386	187/17449	1.84313e-05	0.00280229	0.0023434	ADAR/CD48/CFLAR/RFTN1/TNFAIP8/TNIP1/TNFAIP3/LYN/KANK1/PTPN6/PSMA6/SUSD6/STAT5A/GRB2/PISD	15
GSE3920_IFNA_VS_IFNG_TREATED_ENDOTHELIAL_CELL_UP	GSE3920_IFNA_VS_IFNG_TREATED_ENDOTHELIAL_CELL_UP	14/386	165/17449	1.86198e-05	0.00280229	0.0023434	TNFRSF18/MTHFR/AGO3/NUP210L/CLK1/NR1D2/FRYL/CXCL10/HNRNPH1/PPP1R10/TNFAIP3/ELMSAN1/KDM6B/FAM118A	14
GSE5542_UNTREATED_VS_IFNA_TREATED_EPITHELIAL_CELLS_24H_UP	GSE5542_UNTREATED_VS_IFNA_TREATED_EPITHELIAL_CELLS_24H_UP	15/386	189/17449	2.09032e-05	0.00302102	0.00252632	GNB1/STK40/C1orf21/ATP2B4/CFLAR/WDFY1/FYN/NCOA7/TNFAIP3/SUSD6/YPEL3/KSR1/STAT5B/LPIN2/MYH9	15
GSE16385_IFNG_TNF_VS_UNSTIM_MACROPHAGE_ROSIGLITAZONE_TREATED_UP	GSE16385_IFNG_TNF_VS_UNSTIM_MACROPHAGE_ROSIGLITAZONE_TREATED_UP	14/386	167/17449	2.13278e-05	0.00302102	0.00252632	COLEC11/XPO1/ACAA1/BTN3A2/NKAPL/HECW1/TNS3/FAM83A/MRVI1/NEAT1/ISG20/ADCY7/ARHGEF18/SPECC1L	14
GSE21670_UNTREATED_VS_IL6_TREATED_STAT3_KO_CD4_TCELL_UP	GSE21670_UNTREATED_VS_IL6_TREATED_STAT3_KO_CD4_TCELL_UP	14/386	174/17449	3.37336e-05	0.00464175	0.00388165	UBXN11/ERMAP/TMBIM1/DGKD/PRDM8/GABBR1/FYN/TNFAIP3/CLEC2D/CALCOCO1/IL23A/ELF1/ADCY7/ADGRE5	14
GSE12366_PLASMA_CELL_VS_NAIVE_BCELL_DN	GSE12366_PLASMA_CELL_VS_NAIVE_BCELL_DN	14/386	177/17449	4.07473e-05	0.0052774	0.00441321	WASF2/TPM3/RASSF5/CEP68/MBNL1/CCDC50/FRYL/GABBR1/ZNF655/CELF1/PTPN6/ZFP36L1/FCHO1/MYH9	14
GSE43863_DAY6_EFF_VS_DAY150_MEM_LY6C_INT_CXCR5POS_CD4_TCELL_DN	GSE43863_DAY6_EFF_VS_DAY150_MEM_LY6C_INT_CXCR5POS_CD4_TCELL_DN	14/386	177/17449	4.07473e-05	0.0052774	0.00441321	C1orf21/TRAF5/IP6K1/FRYL/LNPEP/CCND3/AKNA/ETS1/FLI1/TCP11L2/SELPLG/YPEL3/S1PR4/ARHGEF18	14
GSE13522_WT_VS_IFNAR_KO_SKIN_DN	GSE13522_WT_VS_IFNAR_KO_SKIN_DN	13/386	155/17449	4.16406e-05	0.0052774	0.00441321	PEAR1/ATP2B4/TMBIM1/ITPR1/CXCR6/HADH/ANXA6/LYN/SRGN/ZMIZ1/ALDOC/RARA/SMOX	13
GSE7219_WT_VS_NIK_NFKB2_KO_DC_UP	GSE7219_WT_VS_NIK_NFKB2_KO_DC_UP	14/386	178/17449	4.33535e-05	0.0053536	0.00447693	CXCR6/CXCL10/HPGDS/HSP90AB1/AMD1/ZBTB2/PTK2B/ZFP36L1/ELMSAN1/ISG20/IL21R/STAT3/SMOX/NRIP1	14
GSE6259_BCELL_VS_CD4_TCELL_UP	GSE6259_BCELL_VS_CD4_TCELL_UP	13/386	156/17449	4.45331e-05	0.00536178	0.00448378	RFTN1/RAB7A/TNIP1/PNISR/MYCT1/HDAC9/ANXA11/SIGIRR/CHD4/NCOR2/ELF1/THRA/ZMYND8	13
GSE22886_NAIVE_CD8_TCELL_VS_MONOCYTE_UP	GSE22886_NAIVE_CD8_TCELL_VS_MONOCYTE_UP	14/386	180/17449	4.90068e-05	0.00545127	0.00455861	TRAF5/RNF144A/CEP68/NCK2/CLK1/BACH2/PRKCQ/ETS1/ENO2/CLEC2D/TMEM204/HMOX2/IL21R/ALDOC	14
GSE11057_CD4_CENT_MEM_VS_PBMC_UP	GSE11057_CD4_CENT_MEM_VS_PBMC_UP	14/386	181/17449	5.20678e-05	0.00545127	0.00455861	THAP4/LNPEP/TMEM14A/HIVEP2/PRKCQ/SIGIRR/TNKS1BP1/PACS1/RHOF/GPR183/ISG20/HMOX2/STAT5B/MAP3K14	14
GSE20727_CTRL_VS_H2O2_TREATED_DC_DN	GSE20727_CTRL_VS_H2O2_TREATED_DC_DN	14/386	181/17449	5.20678e-05	0.00545127	0.00455861	TNFAIP8/RUFY1/HDAC9/NAPEPLD/ETS1/CHD4/PTPN6/ELMSAN1/ZFHX3/STAT5A/LPIN2/JAK3/MED15/SPECC1L	14
GSE25123_WT_VS_PPARG_KO_MACROPHAGE_UP	GSE25123_WT_VS_PPARG_KO_MACROPHAGE_UP	14/386	181/17449	5.20678e-05	0.00545127	0.00455861	CD48/LIMS1/TNFAIP3/PTK2B/LYN/ZMIZ1/CELF1/LCP1/HNRNPC/ZFP36L1/ZNF710/STAT5B/STAT5A/FPR1	14
GSE3982_MAC_VS_NEUTROPHIL_DN	GSE3982_MAC_VS_NEUTROPHIL_DN	14/386	181/17449	5.20678e-05	0.00545127	0.00455861	CD53/TNFAIP3/SH2B2/LYN/SH2D3C/CALCOCO1/PLXNC1/ISG20/CHAD/S1PR4/ARHGEF18/MYO9B/ZMYND8/PISD	14
GSE40666_WT_VS_STAT4_KO_CD8_TCELL_WITH_IFNA_STIM_90MIN_UP	GSE40666_WT_VS_STAT4_KO_CD8_TCELL_WITH_IFNA_STIM_90MIN_UP	14/386	181/17449	5.20678e-05	0.00545127	0.00455861	NCK2/CFLAR/BACH2/ZBTB2/ZNF655/CELF1/PACS1/FLI1/FOXJ2/CCNB1IP1/NIN/SUSD6/ADGRE5/PTPRA	14
GSE17186_NAIVE_VS_CD21LOW_TRANSITIONAL_BCELL_DN	GSE17186_NAIVE_VS_CD21LOW_TRANSITIONAL_BCELL_DN	14/386	182/17449	5.52946e-05	0.00554263	0.00463501	JAK1/RNF2/RNF144A/CEP68/IP6K1/TNK2/HADH/JADE1/ZBTB2/B4GALT1/GPR183/IL21R/STAT5B/KANSL1	14
GSE3982_MAST_CELL_VS_BASOPHIL_DN	GSE3982_MAST_CELL_VS_BASOPHIL_DN	14/386	182/17449	5.52946e-05	0.00554263	0.00463501	WASF2/JAK1/CD48/MYD88/CTBP1/SKP2/CCND3/BACH2/MS4A5/FOXJ2/DAZAP2/SELPLG/ISG20/STAT5B	14
GSE22229_RENAL_TRANSPLANT_VS_HEALTHY_PBMC_DN	GSE22229_RENAL_TRANSPLANT_VS_HEALTHY_PBMC_DN	14/386	183/17449	5.86948e-05	0.00554263	0.00463501	NFIA/ATP2B4/NCK2/ANXA11/SIGIRR/KHNYN/KLHDC1/ELMSAN1/ISG20/MVP/ZBTB4/RAI1/ZMYND8/PISD	14
GSE37532_TREG_VS_TCONV_PPARG_KO_CD4_TCELL_FROM_VISCERAL_ADIPOSE_TISSUE_DN	GSE37532_TREG_VS_TCONV_PPARG_KO_CD4_TCELL_FROM_VISCERAL_ADIPOSE_TISSUE_DN	14/386	183/17449	5.86948e-05	0.00554263	0.00463501	SH3GLB1/CD53/CLK1/IDH1/GABBR1/BACH2/ETS1/FOXJ2/DAZAP2/ZC3H7A/ADCY7/ZBTB4/LPIN2/BRWD1	14
GSE3982_CENT_MEMORY_CD4_TCELL_VS_NKCELL_DN	GSE3982_CENT_MEMORY_CD4_TCELL_VS_NKCELL_DN	14/386	183/17449	5.86948e-05	0.00554263	0.00463501	WASF2/ERMAP/JAK1/DGKD/RFTN1/RAB7A/ELMO1/LYN/PTPN6/SUSD6/ADGRG1/MAP1S/NCR1/CYTH4	14
GSE13306_LAMINA_PROPRIA_VS_SPLEEN_TREG_UP	GSE13306_LAMINA_PROPRIA_VS_SPLEEN_TREG_UP	14/386	185/17449	6.60466e-05	0.00568001	0.00474989	TPM3/CREB1/RFTN1/PPP1R10/BACH2/PLAGL1/ZNF655/DAZAP2/SNAPC5/NFIX/PTPRA/KIF3B/PTPN1/MED15	14
GSE20500_CTRL_VS_RARA_ANTAGONIST_TREATED_CD4_TCELL_UP	GSE20500_CTRL_VS_RARA_ANTAGONIST_TREATED_CD4_TCELL_UP	14/386	185/17449	6.60466e-05	0.00568001	0.00474989	CLCN6/GPSM2/NCK2/PCGF3/B3GALT4/CCND3/SLC25A22/SELPLG/NCOR2/KLC1/CSK/JUP/SPECC1L/PACSIN2	14
GSE22886_CD8_TCELL_VS_BCELL_NAIVE_UP	GSE22886_CD8_TCELL_VS_BCELL_NAIVE_UP	14/386	185/17449	6.60466e-05	0.00568001	0.00474989	ATP2B4/CEP68/INPP4A/CYB561D2/PRKCQ/SIGIRR/ENO2/MPHOSPH9/HMOX2/MVP/S1PR4/PTPRA/MED15/CERK	14
GSE25088_WT_VS_STAT6_KO_MACROPHAGE_ROSIGLITAZONE_STIM_DN	GSE25088_WT_VS_STAT6_KO_MACROPHAGE_ROSIGLITAZONE_STIM_DN	14/386	185/17449	6.60466e-05	0.00568001	0.00474989	CD53/RAP1A/RORC/SEMA4C/INPP4A/TNFAIP8/TNIP1/ZMIZ1/DNAJC4/TMEM218/CALCOCO1/ALDOC/KANK2/ADGRE5	14
GSE40273_GATA1_KO_VS_WT_TREG_DN	GSE40273_GATA1_KO_VS_WT_TREG_DN	14/386	185/17449	6.60466e-05	0.00568001	0.00474989	JAK1/RASSF5/CREB1/WDFY1/ITPR1/BACH2/PACS1/PTPN6/PLXNC1/RHOF/GPR183/ZFP36L1/ARHGEF18/PTPN1	14
GSE12366_GC_VS_MEMORY_BCELL_DN	GSE12366_GC_VS_MEMORY_BCELL_DN	14/386	186/17449	7.00148e-05	0.0057151	0.00477924	C1orf56/CD48/RASSF5/CFLAR/CSNK1G3/ZMIZ1/FAM89B/IL23A/PLXNC1/GPR183/KLHDC1/S1PR4/PTPN1/NRIP1	14
GSE13485_CTRL_VS_DAY3_YF17D_VACCINE_PBMC_DN	GSE13485_CTRL_VS_DAY3_YF17D_VACCINE_PBMC_DN	14/386	186/17449	7.00148e-05	0.0057151	0.00477924	ADAR/EFNA4/DNAJC13/CXCL10/TNS3/CTBP2/MS4A4A/IFFO1/PLXNC1/SELPLG/TRIM69/CSK/JUP/C20orf27	14
GSE28726_ACT_CD4_TCELL_VS_ACT_VA24NEG_NKTCELL_DN	GSE28726_ACT_CD4_TCELL_VS_ACT_VA24NEG_NKTCELL_DN	14/386	186/17449	7.00148e-05	0.0057151	0.00477924	PRDM2/MBNL1/TNK2/PNISR/TNFAIP3/SRGN/IFFO1/DAZAP2/GPR183/ISG20/GPS2/ARHGEF18/PTPRA/BRWD1	14
GSE15930_STIM_VS_STIM_AND_TRICHOSTATINA_48H_CD8_T_CELL_UP	GSE15930_STIM_VS_STIM_AND_TRICHOSTATINA_48H_CD8_T_CELL_UP	14/386	189/17449	8.31928e-05	0.00626026	0.00523512	TACSTD2/TAGLN2/ARF1/HDLBP/MYD88/RPP21/CCND3/FAM89B/GNB5/ERCC4/CMC2/STAT5A/JAK3/AKT2	14
GSE17186_MEMORY_VS_CD21HIGH_TRANSITIONAL_BCELL_DN	GSE17186_MEMORY_VS_CD21HIGH_TRANSITIONAL_BCELL_DN	14/386	189/17449	8.31928e-05	0.00626026	0.00523512	PIK3CD/NEK7/CSRP1/RASSF5/MBNL1/CXCL10/CHD4/ELF1/HMOX2/ADCY7/RAI1/ADGRE5/ADNP/NRIP1	14
GSE22886_TCELL_VS_BCELL_NAIVE_UP	GSE22886_TCELL_VS_BCELL_NAIVE_UP	14/386	189/17449	8.31928e-05	0.00626026	0.00523512	CEP68/INPP4A/PRKCQ/SRGN/SIGIRR/ENO2/SELPLG/HMOX2/MVP/STAT5B/LPIN2/ADGRE5/SLC2A4RG/MED15	14
GSE41867_NAIVE_VS_DAY8_LCMV_CLONE13_EFFECTOR_CD8_TCELL_UP	GSE41867_NAIVE_VS_DAY8_LCMV_CLONE13_EFFECTOR_CD8_TCELL_UP	14/386	189/17449	8.31928e-05	0.00626026	0.00523512	NFIA/RAP1A/MUC1/ITPR1/CSNK1G3/B3GALT4/PLAGL1/BAD/KLF12/ZNF710/YPEL3/S1PR4/ADGRE5/MYH9	14
GSE7764_IL15_TREATED_VS_CTRL_NK_CELL_24H_DN	GSE7764_IL15_TREATED_VS_CTRL_NK_CELL_24H_DN	14/386	189/17449	8.31928e-05	0.00626026	0.00523512	NCK2/TMEM14A/BACH2/HIVEP2/OXR1/IQSEC3/BAZ2A/PLXNC1/TCP11L2/KLF12/GNB5/ARHGEF18/PLVAP/GNAZ	14
GSE31082_DN_VS_CD4_SP_THYMOCYTE_DN	GSE31082_DN_VS_CD4_SP_THYMOCYTE_DN	14/386	190/17449	8.80408e-05	0.00642431	0.00537232	UBXN11/SETD5/MYD88/TNIP1/ANXA6/BACH2/PTK2B/NEAT1/PTPN6/FOXJ2/RHOF/JUP/MAP3K14/S1PR4	14
GSE40666_UNTREATED_VS_IFNA_STIM_EFFECTOR_CD8_TCELL_90MIN_UP	GSE40666_UNTREATED_VS_IFNA_STIM_EFFECTOR_CD8_TCELL_90MIN_UP	14/386	190/17449	8.80408e-05	0.00642431	0.00537232	ECE1/TAGLN2/ATP2B4/LINC00299/CFLAR/PPM1M/UTS2B/TRERF1/ZMIZ1/HMOX2/MVP/CHAD/ADGRE5/PTPN1	14
GSE29618_BCELL_VS_PDC_UP	GSE29618_BCELL_VS_PDC_UP	13/386	169/17449	0.000101434	0.00729116	0.00609721	PRDM2/ECE1/CD48/TRAF5/NCK2/DGKD/SH3BP5/ST6GAL1/BACH2/CLEC2D/ELF1/ZFP36L1/ISG20	13
GSE29618_BCELL_VS_MONOCYTE_DAY7_FLU_VACCINE_UP	GSE29618_BCELL_VS_MONOCYTE_DAY7_FLU_VACCINE_UP	13/386	170/17449	0.000107677	0.00762607	0.00637729	TRAF5/NCK2/DGKD/ITPR1/SH3BP5/SEL1L3/TNFAIP8/BACH2/ETS1/CLEC2D/CCNB1IP1/ARHGEF18/ZMYND8	13
GSE11057_PBMC_VS_MEM_CD4_TCELL_DN	GSE11057_PBMC_VS_MEM_CD4_TCELL_DN	13/386	171/17449	0.000114249	0.00797426	0.00666845	TRAF5/TMEM14A/PRKCQ/SIGIRR/KLF12/GPR183/PNMA1/HMOX2/STAT5B/MAP3K14/TMC6/ARHGEF18/SLC2A4RG	13
GSE11864_UNTREATED_VS_CSF1_IFNG_IN_MAC_UP	GSE11864_UNTREATED_VS_CSF1_IFNG_IN_MAC_UP	13/386	173/17449	0.000128438	0.00883654	0.00738954	GNB1/UBXN11/WASF2/RAP1A/MEF2D/NCK2/SH2B2/C11orf21/ZC3H7A/YPEL3/RARA/ZNF521/MYH9	13
GSE41176_WT_VS_TAK1_KO_ANTI_IGM_STIM_BCELL_24H_DN	GSE41176_WT_VS_TAK1_KO_ANTI_IGM_STIM_BCELL_24H_DN	13/386	174/17449	0.000136085	0.00923078	0.00771922	IDH1/ACAA1/IP6K1/PLAGL1/ERCC6/FAM89B/CALCOCO1/HECTD4/MAP3K14/PTPRA/RALY/CPNE1/NRIP1	13
GSE9509_LPS_VS_LPS_AND_IL10_STIM_IL10_KO_MACROPHAGE_20MIN_UP	GSE9509_LPS_VS_LPS_AND_IL10_STIM_IL10_KO_MACROPHAGE_20MIN_UP	13/386	175/17449	0.000144121	0.0096401	0.00806151	TAL1/NFIA/PEAR1/MECOM/CRHBP/MYCT1/AKR1C2/NEAT1/TESPA1/PNMA1/KSR1/ZNF521/NRIP1	13
GSE29949_CD8_POS_DC_SPLEEN_VS_MONOCYTE_BONE_MARROW_DN	GSE29949_CD8_POS_DC_SPLEEN_VS_MONOCYTE_BONE_MARROW_DN	13/386	176/17449	0.000152562	0.0100649	0.00841678	ZBTB7B/CD48/ITPR1/ST6GAL1/FYN/PRKAR1B/KLHL9/ANXA11/FLI1/ISG20/EFNB3/ALDOC/CPNE1	13
GSE3982_DC_VS_BASOPHIL_DN	GSE3982_DC_VS_BASOPHIL_DN	13/386	177/17449	0.000161426	0.0103657	0.00866828	WASF2/TAL1/RNF144A/MYD88/BACH2/PIP5K1B/AKR1C2/C11orf21/SELPLG/MPHOSPH9/ISG20/ZNF358/ZMYND8	13
GSE42724_MEMORY_VS_B1_BCELL_DN	GSE42724_MEMORY_VS_B1_BCELL_DN	13/386	177/17449	0.000161426	0.0103657	0.00866828	TNFRSF18/NCK2/CFLAR/RFTN1/TNFAIP3/INHBA/SRGN/TESPA1/RHOF/ISG20/IL21R/JAK3/PTPN1	13
GSE10325_LUPUS_CD4_TCELL_VS_LUPUS_BCELL_UP	GSE10325_LUPUS_CD4_TCELL_VS_LUPUS_BCELL_UP	13/386	179/17449	0.000180488	0.0112887	0.00944016	ATP2B4/RNF144A/SEMA4C/FYN/HIVEP2/PRKCQ/SIGIRR/TESPA1/SELPLG/CLUAP1/STAT5B/LPIN2/CERK	13
GSE46606_DAY1_VS_DAY3_CD40L_IL2_IL5_STIMULATED_BCELL_DN	GSE46606_DAY1_VS_DAY3_CD40L_IL2_IL5_STIMULATED_BCELL_DN	13/386	179/17449	0.000180488	0.0112887	0.00944016	TAL1/RNF144A/FGFBP2/TNFAIP8/TRERF1/NOP2/TRIM69/SNAPC5/CSK/ERCC4/MVP/CMC2/STAT3	13
GSE10325_CD4_TCELL_VS_BCELL_UP	GSE10325_CD4_TCELL_VS_BCELL_UP	13/386	180/17449	0.000190723	0.0117759	0.0098476	ATP2B4/RNF144A/SEMA4C/INPP4A/CCND3/FYN/TNFAIP3/PRKCQ/SRGN/SELPLG/CLUAP1/STAT5B/CERK	13
GSE30962_ACUTE_VS_CHRONIC_LCMV_PRIMARY_INF_CD8_TCELL_UP	GSE30962_ACUTE_VS_CHRONIC_LCMV_PRIMARY_INF_CD8_TCELL_UP	13/386	181/17449	0.000201453	0.012281	0.0102699	JAK1/C1orf21/NCK2/NR1D2/IP6K1/TNIP1/B4GALT1/SELPLG/YPEL3/RARA/ADGRE5/SMOX/BRWD1	13
GSE17186_MEMORY_VS_CD21LOW_TRANSITIONAL_BCELL_DN	GSE17186_MEMORY_VS_CD21LOW_TRANSITIONAL_BCELL_DN	13/386	182/17449	0.000212695	0.0123415	0.0103205	TACSTD2/JAK1/CD53/RNF144A/CFLAR/B4GALT1/TMEM223/DNAJC4/ELF1/ZFP36L1/CSK/S1PR4/SPECC1L	13
GSE22601_DOUBLE_NEGATIVE_VS_CD4_SINGLE_POSITIVE_THYMOCYTE_DN	GSE22601_DOUBLE_NEGATIVE_VS_CD4_SINGLE_POSITIVE_THYMOCYTE_DN	13/386	182/17449	0.000212695	0.0123415	0.0103205	CD53/XPO1/MYD88/NEAT1/NOP2/AP4S1/ZFP36L1/KSR1/STAT3/GRB2/PPAN/RBM12/PTPN1	13
GSE41867_DAY6_VS_DAY8_LCMV_CLONE13_EFFECTOR_CD8_TCELL_UP	GSE41867_DAY6_VS_DAY8_LCMV_CLONE13_EFFECTOR_CD8_TCELL_UP	13/386	182/17449	0.000212695	0.0123415	0.0103205	WASF2/STK40/NFIA/SEMA4C/IP6K1/HADH/TNIP1/CCND3/INHBA/SLC25A22/IFFO1/ISG20/ZFHX3	13
GSE43863_NAIVE_VS_MEMORY_TFH_CD4_TCELL_D150_LCMV_UP	GSE43863_NAIVE_VS_MEMORY_TFH_CD4_TCELL_D150_LCMV_UP	13/386	182/17449	0.000212695	0.0123415	0.0103205	TRAF5/DGKD/LNPEP/HIVEP2/FLI1/TCP11L2/SELPLG/ELMSAN1/YPEL3/ARHGEF18/AVP/MYH9/CERK	13
GSE7219_WT_VS_NIK_NFKB2_KO_DC_DN	GSE7219_WT_VS_NIK_NFKB2_KO_DC_DN	12/386	159/17449	0.000222547	0.0124259	0.0103912	TAGLN2/C1orf21/TRAF5/RNF144A/NCK2/SH3BP5/CCND3/BACH2/ELMO1/PRKCQ/TESPA1/ARHGEF18	12
GSE17974_1H_VS_72H_UNTREATED_IN_VITRO_CD4_TCELL_DN	GSE17974_1H_VS_72H_UNTREATED_IN_VITRO_CD4_TCELL_DN	13/386	183/17449	0.000224472	0.0124259	0.0103912	AGO3/CD53/SKP2/MICA/ARPC1B/CRAT/ANXA11/MPHOSPH9/LCP1/MAP2K1/UBE2I/GRB2/STAP2	13
GSE41867_DAY8_VS_DAY15_LCMV_CLONE13_EFFECTOR_CD8_TCELL_UP	GSE41867_DAY8_VS_DAY15_LCMV_CLONE13_EFFECTOR_CD8_TCELL_UP	13/386	183/17449	0.000224472	0.0124259	0.0103912	PRDM2/ART3/PNISR/FYN/ZBTB2/TACC1/ETS1/DAZAP2/IL23A/ELMSAN1/ADCY7/MED15/SPECC1L	13
GSE9988_LPS_VS_LPS_AND_ANTI_TREM1_MONOCYTE_UP	GSE9988_LPS_VS_LPS_AND_ANTI_TREM1_MONOCYTE_UP	13/386	183/17449	0.000224472	0.0124259	0.0103912	PIK3CD/RAP1A/ADAR/RASSF5/ACVR2A/GAPT/TNIP1/TNFAIP3/FAM89B/IL23A/PSMA6/NIN/GRB2	13
GSE5142_HTERT_TRANSDUCED_VS_CTRL_CD8_TCELL_LATE_PASSAGE_CLONE_DN	GSE5142_HTERT_TRANSDUCED_VS_CTRL_CD8_TCELL_LATE_PASSAGE_CLONE_DN	13/386	184/17449	0.000236803	0.012814	0.0107156	DGKD/LNPEP/ZBTB2/CELF1/ETS1/PEX5/KHNYN/PATL2/TMEM204/YPEL3/THRA/STAT5B/ADGRE5	13
GSE7852_THYMUS_VS_FAT_TCONV_DN	GSE7852_THYMUS_VS_FAT_TCONV_DN	13/386	184/17449	0.000236803	0.012814	0.0107156	AGO3/TAGLN2/ATP2B4/RNF144A/TMBIM1/NR1D2/BCLAF1/HIVEP2/AKNA/PLXNC1/KLF12/PNMA1/PISD	13
GSE5589_LPS_VS_LPS_AND_IL10_STIM_MACROPHAGE_45MIN_UP	GSE5589_LPS_VS_LPS_AND_IL10_STIM_MACROPHAGE_45MIN_UP	13/386	185/17449	0.000249709	0.0129312	0.0108136	C1orf21/RASSF5/SEMA4C/SH3BP4/AHCYL2/SH2D3C/VWF/IL21R/GOT2/CMC2/NFIX/CPT1C/PTPRA	13
GSE5679_CTRL_VS_PPARG_LIGAND_ROSIGLITAZONE_TREATED_DC_DN	GSE5679_CTRL_VS_PPARG_LIGAND_ROSIGLITAZONE_TREATED_DC_DN	13/386	185/17449	0.000249709	0.0129312	0.0108136	PEAR1/IP6K1/TNFAIP3/PLAGL1/ZBTB2/HDAC9/ETS1/ZFP36L1/PATL2/ZC3H7A/RAI1/STAT5B/ADGRE5	13
GSE9988_ANTI_TREM1_VS_LOW_LPS_MONOCYTE_DN	GSE9988_ANTI_TREM1_VS_LOW_LPS_MONOCYTE_DN	13/386	185/17449	0.000249709	0.0129312	0.0108136	ACVR2A/CFLAR/TNFAIP8/TNIP1/TNFAIP3/HIVEP2/IL23A/RHOF/HNRNPC/PSMA6/SUSD6/STAT5A/SPECC1L	13
GSE9988_ANTI_TREM1_VS_LPS_MONOCYTE_DN	GSE9988_ANTI_TREM1_VS_LPS_MONOCYTE_DN	13/386	185/17449	0.000249709	0.0129312	0.0108136	ACVR2A/CFLAR/TNFAIP8/TNFAIP3/IL23A/PLXNC1/RHOF/HNRNPC/PSMA6/NIN/SUSD6/STAT5A/SPECC1L	13
GSE13522_CTRL_VS_T_CRUZI_Y_STRAIN_INF_SKIN_IFNAR_KO_DN	GSE13522_CTRL_VS_T_CRUZI_Y_STRAIN_INF_SKIN_IFNAR_KO_DN	13/386	186/17449	0.000263212	0.0131394	0.0109878	TNFRSF18/HIVEP3/LRRC8D/PEAR1/TMBIM1/TNIP1/RNF216/AHCYL2/CEP55/ALDOC/STAT5A/CUEDC1/CERK	13
GSE14350_IL2RB_KO_VS_WT_TEFF_UP	GSE14350_IL2RB_KO_VS_WT_TEFF_UP	13/386	186/17449	0.000263212	0.0131394	0.0109878	CLK1/WDFY1/SH3BP4/LNPEP/BACH2/FYN/NCOA7/PLAGL1/RNF216/TACC1/PLXNC1/PDK2/CUEDC1	13
GSE37416_12H_VS_24H_F_TULARENSIS_LVS_NEUTROPHIL_UP	GSE37416_12H_VS_24H_F_TULARENSIS_LVS_NEUTROPHIL_UP	13/386	186/17449	0.000263212	0.0131394	0.0109878	ECE1/CD53/TPM3/RASSF5/INPP4A/ACAA1/MYD88/PPM1M/FRYL/TACC1/RHOF/MAP3K14/MYH9	13
GSE21360_SECONDARY_VS_QUATERNARY_MEMORY_CD8_TCELL_DN	GSE21360_SECONDARY_VS_QUATERNARY_MEMORY_CD8_TCELL_DN	12/386	162/17449	0.000264644	0.0131394	0.0109878	SEMA4C/TNFAIP8/CCND3/SRGN/RELT/ENO2/TESPA1/UBE2I/ALDOC/STAT3/PTPN1/NRIP1	12
GSE13485_DAY7_VS_DAY21_YF17D_VACCINE_PBMC_UP	GSE13485_DAY7_VS_DAY21_YF17D_VACCINE_PBMC_UP	13/386	187/17449	0.000277334	0.0134913	0.0112821	MTHFR/TPM3/ADAR/PEAR1/CLASP1/NCOA7/TNS3/LYN/NCOR2/PPM1A/TRIM69/KSR1/JUP	13
GSE16385_ROSIGLITAZONE_IL4_VS_IFNG_TNF_STIM_MACROPHAGE_UP	GSE16385_ROSIGLITAZONE_IL4_VS_IFNG_TNF_STIM_MACROPHAGE_UP	13/386	187/17449	0.000277334	0.0134913	0.0112821	JAK1/BACH2/FYN/SUN1/CLEC2D/IL23A/GPR183/ZFP36L1/ISG20/TMEM204/MVP/ALDOC/NRIP1	13
GSE27786_LIN_NEG_VS_NEUTROPHIL_DN	GSE27786_LIN_NEG_VS_NEUTROPHIL_DN	13/386	188/17449	0.000292099	0.0140675	0.0117639	DCTN1/CFLAR/SH2B2/TACC1/KLHL9/RC3H2/CRAT/SUSD6/KLC1/SNAPC5/KCTD11/GRB2/AKT2	13
GSE17186_BLOOD_VS_CORD_BLOOD_CD21LOW_TRANSITIONAL_BCELL_UP	GSE17186_BLOOD_VS_CORD_BLOOD_CD21LOW_TRANSITIONAL_BCELL_UP	13/386	189/17449	0.000307529	0.0145202	0.0121425	ZBTB7B/TNK2/HADH/JADE1/LNPEP/TNIP1/FYN/ZBTB2/SUN1/IL21R/STAT5B/PTPN1/MYH9	13
GSE39556_UNTREATED_VS_3H_POLYIC_INJ_MOUSE_CD8A_DC_UP	GSE39556_UNTREATED_VS_3H_POLYIC_INJ_MOUSE_CD8A_DC_UP	13/386	189/17449	0.000307529	0.0145202	0.0121425	CD48/CSRP1/INPP4A/SH3BP5/ST6GAL1/TNFAIP8/HDAC9/TACC1/LYN/PIP5K1B/PTPN6/SUSD6/GNAZ	13
GSE23505_UNTREATED_VS_4DAY_IL6_IL1_IL23_TREATED_CD4_TCELL_UP	GSE23505_UNTREATED_VS_4DAY_IL6_IL1_IL23_TREATED_CD4_TCELL_UP	13/386	190/17449	0.00032365	0.0149875	0.0125332	STK40/RNF2/RFTN1/NR1D2/CXCL10/CSNK1G3/FYN/RNF216/GPR183/ELMSAN1/CBFB/THRA/PRKAR1A	13
GSE43955_TH0_VS_TGFB_IL6_IL23_TH17_ACT_CD4_TCELL_60H_DN	GSE43955_TH0_VS_TGFB_IL6_IL23_TH17_ACT_CD4_TCELL_60H_DN	13/386	190/17449	0.00032365	0.0149875	0.0125332	ECE1/CAP1/TMBIM1/MYD88/HIVEP2/FLI1/ARHGEF7/ISG20/CBFB/STAT5A/STAT3/AKT2/PISD	13
GSE21927_UNTREATED_VS_GMCSF_GCSF_TREATED_BONE_MARROW_DN	GSE21927_UNTREATED_VS_GMCSF_GCSF_TREATED_BONE_MARROW_DN	12/386	168/17449	0.000369393	0.0169428	0.0141684	PIK3CD/SKP2/PNISR/TNS3/PIP5K1B/SH2D3C/ZMIZ1/GNG3/BAD/MPHOSPH9/KANK2/FAM118A	12
GSE23925_DARK_ZONE_VS_NAIVE_BCELL_DN	GSE23925_DARK_ZONE_VS_NAIVE_BCELL_DN	13/386	193/17449	0.000376404	0.0171015	0.0143011	PIK3CD/CSRP1/CCND3/NCOA7/TNFAIP3/SRGN/SELPLG/ZFP36L1/ELMSAN1/NACC1/PLVAP/ZMYND8/PTPN1	13
GSE29618_BCELL_VS_MDC_DAY7_FLU_VACCINE_UP	GSE29618_BCELL_VS_MDC_DAY7_FLU_VACCINE_UP	12/386	170/17449	0.000411307	0.0185126	0.0154811	PRDM2/TRAF5/NCK2/DGKD/ST6GAL1/SEL1L3/BACH2/PIP5K1B/ETS1/CLEC2D/ARHGEF18/ZMYND8	12
GSE11864_UNTREATED_VS_CSF1_PAM3CYS_IN_MAC_UP	GSE11864_UNTREATED_VS_CSF1_PAM3CYS_IN_MAC_UP	12/386	171/17449	0.000433726	0.019341	0.0161738	MTHFR/RAP1A/MEF2D/CLIP4/NR1D2/ST6GAL1/BCLAF1/SH2B2/SENCR/ELMSAN1/ZC3H7A/TMC6	12
GSE1740_UNSTIM_VS_IFNA_STIMULATED_MCSF_IFNG_DERIVED_MACROPHAGE_DN	GSE1740_UNSTIM_VS_IFNA_STIMULATED_MCSF_IFNG_DERIVED_MACROPHAGE_DN	12/386	172/17449	0.000457168	0.0201993	0.0168916	TNFRSF18/PIK3CD/ADI1/PREPL/PLAGL1/FAM89B/ZFP36L1/CSK/C17orf97/KCTD11/SGSM3/CERK	12
GSE2706_UNSTIM_VS_2H_LPS_DC_DN	GSE2706_UNSTIM_VS_2H_LPS_DC_DN	12/386	174/17449	0.000507269	0.0220091	0.018405	RASSF5/CFLAR/CXCL10/TNFAIP8/TNIP1/TNFAIP3/INHBA/IL23A/GPR183/ISG20/KDM6B/PTPN1	12
GSE9988_ANTI_TREM1_VS_ANTI_TREM1_AND_LPS_MONOCYTE_DN	GSE9988_ANTI_TREM1_VS_ANTI_TREM1_AND_LPS_MONOCYTE_DN	12/386	174/17449	0.000507269	0.0220091	0.018405	LINC00299/ACVR2A/CFLAR/TNFAIP8/TNFAIP3/CLEC2D/IL23A/RHOF/HNRNPC/SUSD6/STAT5A/SPECC1L	12
GSE36826_WT_VS_IL1R_KO_SKIN_DN	GSE36826_WT_VS_IL1R_KO_SKIN_DN	12/386	175/17449	0.000534003	0.0229621	0.019202	GNB1/CDC42/CD53/ACVR2A/RFTN1/AKR1C2/PTPN6/LCP1/KHNYN/HNRNPM/FPR1/PACSIN2	12
GSE6269_HEALTHY_VS_FLU_INF_PBMC_UP	GSE6269_HEALTHY_VS_FLU_INF_PBMC_UP	11/386	151/17449	0.000544776	0.0232181	0.0194161	CEP68/RFTN1/SEL1L3/JADE1/HIVEP2/RHOF/KLC1/GNB5/UBE2I/SGSM3/CERK	11
GSE2706_UNSTIM_VS_2H_R848_DC_DN	GSE2706_UNSTIM_VS_2H_R848_DC_DN	12/386	176/17449	0.000561914	0.0233291	0.0195089	STK40/RASSF5/CFLAR/CXCL10/TNFAIP8/TNFAIP3/INHBA/CELF1/PSMA6/ISG20/KDM6B/PTPN1	12
GSE3982_MEMORY_CD4_TCELL_VS_BCELL_DN	GSE3982_MEMORY_CD4_TCELL_VS_BCELL_DN	12/386	176/17449	0.000561914	0.0233291	0.0195089	DGKD/ITPR1/SEL1L3/RUFY1/BACH2/PTK2B/LYN/PIP5K1B/PTPN6/ARHGEF7/CCNB1IP1/ISG20	12
GSE9509_LPS_VS_LPS_AND_IL10_STIM_IL10_KO_MACROPHAGE_30MIN_UP	GSE9509_LPS_VS_LPS_AND_IL10_STIM_IL10_KO_MACROPHAGE_30MIN_UP	12/386	176/17449	0.000561914	0.0233291	0.0195089	TAL1/CSRP1/PROM1/CRHBP/HSP90AB1/MYCT1/LYN/PIP5K1B/SRGN/C11orf21/TESPA1/ZNF521	12
GSE22432_CDC_VS_COMMON_DC_PROGENITOR_UP	GSE22432_CDC_VS_COMMON_DC_PROGENITOR_UP	12/386	177/17449	0.00059104	0.0239197	0.0200028	JAK1/SH3GLB1/TRAF5/DGKD/MBNL1/TNK2/CSK/GRB2/ADGRE5/ZMYND8/CYTH4/CERK	12
GSE37301_PRO_BCELL_VS_RAG2_KO_NK_CELL_DN	GSE37301_PRO_BCELL_VS_RAG2_KO_NK_CELL_DN	12/386	177/17449	0.00059104	0.0239197	0.0200028	TNFRSF18/PEAR1/NEK7/INPP4A/TNIP1/PLAGL1/HDAC9/AHCYL2/PIP5K1B/PLXNC1/CYTH4/CERK	12
GSE40225_WT_VS_RIP_B7X_DIABETIC_MOUSE_PANCREATIC_CD8_TCELL_UP	GSE40225_WT_VS_RIP_B7X_DIABETIC_MOUSE_PANCREATIC_CD8_TCELL_UP	12/386	177/17449	0.00059104	0.0239197	0.0200028	BACH2/RNF216/CCNY/CELF1/ETS1/PTPN6/AP4S1/SUSD6/STAT5A/ZNF358/JAK3/SGSM3	12
GSE13411_PLASMA_CELL_VS_MEMORY_BCELL_DN	GSE13411_PLASMA_CELL_VS_MEMORY_BCELL_DN	12/386	178/17449	0.000621424	0.0243315	0.0203472	PIK3CD/WASF2/CD53/CD48/MYD88/CCND3/FYN/LYN/LCP1/ZFP36L1/ARHGEF18/ADNP	12
GSE22886_NAIVE_CD8_TCELL_VS_DC_UP	GSE22886_NAIVE_CD8_TCELL_VS_DC_UP	12/386	178/17449	0.000621424	0.0243315	0.0203472	INPP4A/NCK2/DGKD/BTN3A2/BACH2/HIVEP2/PRKCQ/ETS1/CLEC2D/CCNB1IP1/ALDOC/STAT5B	12
GSE40666_NAIVE_VS_EFFECTOR_CD8_TCELL_UP	GSE40666_NAIVE_VS_EFFECTOR_CD8_TCELL_UP	12/386	178/17449	0.000621424	0.0243315	0.0203472	MEF2D/XPO1/ITPR1/ST6GAL1/SMAD1/BACH2/ENO2/CALCOCO1/SUSD6/CSK/SLC23A2/NRIP1	12
GSE6875_WT_VS_FOXP3_KO_TREG_UP	GSE6875_WT_VS_FOXP3_KO_TREG_UP	12/386	178/17449	0.000621424	0.0243315	0.0203472	ZBTB7B/NEK7/RNF144A/NCK2/HECW2/DNAJC13/ZBTB2/PIP5K1B/TNKS1BP1/ARHGEF18/AKT2/BRWD1	12
GSE13485_DAY3_VS_DAY21_YF17D_VACCINE_PBMC_UP	GSE13485_DAY3_VS_DAY21_YF17D_VACCINE_PBMC_UP	12/386	179/17449	0.000653108	0.0247667	0.0207111	CLCN6/ADAR/MEF2D/TNFAIP3/TNS3/CLIP2/ZMIZ1/DNAJC4/NCOR2/SUSD6/KSR1/GRB2	12
GSE17186_CD21LOW_VS_CD21HIGH_TRANSITIONAL_BCELL_CORD_BLOOD_DN	GSE17186_CD21LOW_VS_CD21HIGH_TRANSITIONAL_BCELL_CORD_BLOOD_DN	12/386	179/17449	0.000653108	0.0247667	0.0207111	TACSTD2/JAK1/RNF144A/TNK2/HADH/TMEM223/MAP2K1/CSK/CLUAP1/YPEL3/PTPN1/CERK	12
GSE22611_UNSTIM_VS_6H_MDP_STIM_MUTANT_NOD2_TRANSDUCED_HEK293T_CELL_UP	GSE22611_UNSTIM_VS_6H_MDP_STIM_MUTANT_NOD2_TRANSDUCED_HEK293T_CELL_UP	12/386	179/17449	0.000653108	0.0247667	0.0207111	CD48/LIMS2/ITPR1/SH3BP5/PRDM8/JADE1/CCND3/ANXA11/VWF/CALCOCO1/CSK/TMEM204	12
GSE6259_33D1_POS_VS_DEC205_POS_SPLENIC_DC_UP	GSE6259_33D1_POS_VS_DEC205_POS_SPLENIC_DC_UP	12/386	179/17449	0.000653108	0.0247667	0.0207111	HIVEP3/TAL1/RASSF5/NR1D2/PNISR/MYCT1/HDAC9/SH2D3C/PRKCQ/PPM1A/ZFP36L1/ZMYND8	12
GSE21927_C26GM_VS_4T1_TUMOR_MONOCYTE_BALBC_DN	GSE21927_C26GM_VS_4T1_TUMOR_MONOCYTE_BALBC_DN	12/386	180/17449	0.000686135	0.0252246	0.021094	WASF2/CLASP1/FRYL/JADE1/PNISR/C11orf21/BAZ2A/HECTD4/ELF1/KLF12/ZFP36L1/S1PR4	12
GSE22886_NAIVE_TCELL_VS_NKCELL_UP	GSE22886_NAIVE_TCELL_VS_NKCELL_UP	12/386	180/17449	0.000686135	0.0252246	0.021094	RNF144A/CEP68/NCK2/THAP4/AMD1/EPS8L2/ENO2/CCNB1IP1/TMEM204/STAT5B/ARHGEF18/SLC2A4RG	12
GSE35543_IN_VITRO_ITREG_VS_CONVERTED_EX_ITREG_DN	GSE35543_IN_VITRO_ITREG_VS_CONVERTED_EX_ITREG_DN	12/386	180/17449	0.000686135	0.0252246	0.021094	ECE1/TMBIM1/RFTN1/TCP11L2/AP4S1/GNB5/RHOT2/ALDOC/STAT5A/CD320/ADGRE5/AKT2	12
GSE40443_INDUCED_VS_TOTAL_TREG_DN	GSE40443_INDUCED_VS_TOTAL_TREG_DN	12/386	180/17449	0.000686135	0.0252246	0.021094	UBXN11/TAGLN2/TRAF5/SH3BP5/SUN1/SELPLG/ELF1/STAT3/S1PR4/ADGRE5/NECAB3/PTPN1	12
GSE11057_NAIVE_VS_MEMORY_CD4_TCELL_DN	GSE11057_NAIVE_VS_MEMORY_CD4_TCELL_DN	12/386	181/17449	0.000720551	0.025705	0.0214957	TAGLN2/ATP2B4/LIMS1/RFTN1/SEL1L3/TNIP1/NCOA7/ARPC1B/SRGN/PLXNC1/GPR183/SUSD6	12
GSE13484_UNSTIM_VS_YF17D_VACCINE_STIM_PBMC_UP	GSE13484_UNSTIM_VS_YF17D_VACCINE_STIM_PBMC_UP	12/386	181/17449	0.000720551	0.025705	0.0214957	HADH/CSNK1G3/SUN1/ARPC1B/CTBP2/IFFO1/FOXJ2/LCP1/ADCY7/MYO9B/PACSIN2/NUP50	12
GSE2706_UNSTIM_VS_8H_R848_DC_DN	GSE2706_UNSTIM_VS_8H_R848_DC_DN	12/386	181/17449	0.000720551	0.025705	0.0214957	CD48/NCK2/RFTN1/CXCL10/TNFAIP8/TNFAIP3/PLAGL1/INHBA/PLXNC1/PSMA6/TRIM69/ISG20	12
GSE3982_DC_VS_NEUTROPHIL_DN	GSE3982_DC_VS_NEUTROPHIL_DN	12/386	181/17449	0.000720551	0.025705	0.0214957	JAK1/CFLAR/ACAA1/TNFAIP3/SH2D3C/FOXJ2/SELPLG/SUSD6/RARA/LPIN2/S1PR4/GNAZ	12
GSE12366_GC_BCELL_VS_PLASMA_CELL_UP	GSE12366_GC_BCELL_VS_PLASMA_CELL_UP	12/386	182/17449	0.000756399	0.0261821	0.0218948	CD53/SKP2/BACH2/CELF1/ETS1/NOP2/ZFP36L1/UBE2I/STAT5B/UBE2C/ADNP/NUP50	12
GSE23502_WT_VS_HDC_KO_MYELOID_DERIVED_SUPPRESSOR_CELL_BM_UP	GSE23502_WT_VS_HDC_KO_MYELOID_DERIVED_SUPPRESSOR_CELL_BM_UP	12/386	182/17449	0.000756399	0.0261821	0.0218948	TRAF5/XPO1/CEP68/NCK2/CSNK1G3/TNS3/ETS1/FLI1/ZFP36L1/MAP2K1/LPIN2/BRWD1	12
GSE3720_UNSTIM_VS_LPS_STIM_VD1_GAMMADELTA_TCELL_UP	GSE3720_UNSTIM_VS_LPS_STIM_VD1_GAMMADELTA_TCELL_UP	12/386	182/17449	0.000756399	0.0261821	0.0218948	CXCR6/ANXA6/NAPEPLD/SH2D3C/FAM89B/ETS1/FLI1/RARA/JUP/S1PR4/ADGRE5/HPS4	12
GSE42088_UNINF_VS_LEISHMANIA_INF_DC_24H_UP	GSE42088_UNINF_VS_LEISHMANIA_INF_DC_24H_UP	12/386	182/17449	0.000756399	0.0261821	0.0218948	INPP4A/CSNK1G3/PTK2B/TACC1/SIGIRR/FLI1/ELF1/CCNB1IP1/ZFP36L1/SLC2A4RG/CYTH4/CERK	12
GSE26030_UNSTIM_VS_RESTIM_TH1_DAY5_POST_POLARIZATION_UP	GSE26030_UNSTIM_VS_RESTIM_TH1_DAY5_POST_POLARIZATION_UP	12/386	183/17449	0.000793728	0.0261821	0.0218948	WASF2/PEAR1/RASSF5/RNF144A/TNFAIP3/TNS3/ZMIZ1/TCP11L2/KLF12/KLHDC1/SNAPC5/THRA	12
GSE27859_CD11C_INT_F480_HI_MACROPHAGE_VS_CD11C_ING_F480_INT_DC_DN	GSE27859_CD11C_INT_F480_HI_MACROPHAGE_VS_CD11C_ING_F480_INT_DC_DN	12/386	183/17449	0.000793728	0.0261821	0.0218948	JAK1/CD53/LIMS2/WDFY1/ARPC1B/PACS1/ING4/BAZ2A/CBLN3/ZC3H7A/YPEL3/JUP	12
GSE32986_UNSTIM_VS_CURDLAN_HIGHDOSE_STIM_DC_DN	GSE32986_UNSTIM_VS_CURDLAN_HIGHDOSE_STIM_DC_DN	12/386	183/17449	0.000793728	0.0261821	0.0218948	PRDM2/NFIA/JAK1/DCTN1/TMBIM1/HIVEP2/TCP11L2/KLF12/GPR183/PATL2/YPEL3/TMC6	12
GSE39556_UNTREATED_VS_3H_POLYIC_INJ_MOUSE_NK_CELL_DN	GSE39556_UNTREATED_VS_3H_POLYIC_INJ_MOUSE_NK_CELL_DN	12/386	183/17449	0.000793728	0.0261821	0.0218948	ATP2B4/CEP68/ITPR1/SMAD1/TNFAIP3/ZMIZ1/KHNYN/STAT5A/S1PR4/FPR1/NRIP1/BRWD1	12
GSE3982_EOSINOPHIL_VS_DC_UP	GSE3982_EOSINOPHIL_VS_DC_UP	12/386	183/17449	0.000793728	0.0261821	0.0218948	JAK1/TPM3/MYD88/CPA3/SKP2/TACC1/ERCC6/ISG20/KDM6B/LPIN2/DLGAP1/FPR1	12
GSE40277_EOS_AND_LEF1_TRANSDUCED_VS_CTRL_CD4_TCELL_UP	GSE40277_EOS_AND_LEF1_TRANSDUCED_VS_CTRL_CD4_TCELL_UP	12/386	183/17449	0.000793728	0.0261821	0.0218948	LRRC8D/IP6K1/BACH2/PIP5K1B/CALCOCO1/RHOF/SUSD6/PATL2/YPEL3/STAT5A/ADGRE5/SLC23A2	12
GSE40655_FOXO1_KO_VS_WT_NTREG_UP	GSE40655_FOXO1_KO_VS_WT_NTREG_UP	12/386	183/17449	0.000793728	0.0261821	0.0218948	PIK3CD/NFIA/ATP2B4/RASSF5/TNK2/GABBR1/CELF1/PACS1/KHNYN/CSK/ZBTB4/RAI1	12
GSE20715_WT_VS_TLR4_KO_24H_OZONE_LUNG_DN	GSE20715_WT_VS_TLR4_KO_24H_OZONE_LUNG_DN	12/386	184/17449	0.000832583	0.0266103	0.0222528	ECE1/IP6K1/TNK2/GABBR1/BACH2/BCLAF1/ARPC1B/SH2D3C/VWF/FOXJ2/ARHGEF7/UBE2C	12
GSE22886_NAIVE_CD8_TCELL_VS_MEMORY_TCELL_DN	GSE22886_NAIVE_CD8_TCELL_VS_MEMORY_TCELL_DN	12/386	184/17449	0.000832583	0.0266103	0.0222528	RAP1A/TAGLN2/LIMS1/HIVEP2/ETS1/FLI1/GPR183/ZFP36L1/SUSD6/CBFB/AKT2/PACSIN2	12
GSE360_L_DONOVANI_VS_L_MAJOR_DC_DN	GSE360_L_DONOVANI_VS_L_MAJOR_DC_DN	12/386	184/17449	0.000832583	0.0266103	0.0222528	MTHFR/MUC1/TNR/CPA3/KLHL9/CRAT/VWF/PLXNC1/HECTD4/KLC1/GPS2/BRWD1	12
GSE7460_WT_VS_FOXP3_HET_ACT_WITH_TGFB_TCONV_UP	GSE7460_WT_VS_FOXP3_HET_ACT_WITH_TGFB_TCONV_UP	12/386	184/17449	0.000832583	0.0266103	0.0222528	UBXN11/NFIA/ZBTB7B/ST6GAL1/SUN1/FOXJ2/HECTD4/ZNF668/THRA/NFIX/ADGRE5/SMOX	12
GSE14350_TREG_VS_TEFF_IN_IL2RB_KO_UP	GSE14350_TREG_VS_TEFF_IN_IL2RB_KO_UP	12/386	185/17449	0.000873013	0.0266103	0.0222528	ADI1/MBNL1/JADE1/RUFY1/FYN/OXR1/SNAPC5/ADCY7/ZBTB4/TMC6/ADNP/MED15	12
GSE17721_CTRL_VS_POLYIC_4H_BMDC_UP	GSE17721_CTRL_VS_POLYIC_4H_BMDC_UP	12/386	185/17449	0.000873013	0.0266103	0.0222528	CLCN6/STK40/RAP1A/CD48/RASSF5/OXR1/KLHL9/NEAT1/BAZ2A/NEDD1/GIT1/PTPN1	12
GSE17721_POLYIC_VS_CPG_6H_BMDC_UP	GSE17721_POLYIC_VS_CPG_6H_BMDC_UP	12/386	185/17449	0.000873013	0.0266103	0.0222528	MTHFR/GPSM2/XPO1/WDFY1/FRYL/AHCYL2/FLI1/ARHGEF7/ZFP36L1/MVP/NACC1/SRRD	12
GSE24574_NAIVE_VS_TCONV_CD4_TCELL_UP	GSE24574_NAIVE_VS_TCONV_CD4_TCELL_UP	12/386	185/17449	0.000873013	0.0266103	0.0222528	CLK1/TNK2/MICA/B3GALT4/B4GALT1/ISG20/DLGAP1/S1PR4/MYO9B/FCHO1/JAK3/UBE2C	12
GSE28737_WT_VS_BCL6_HET_MARGINAL_ZONE_BCELL_DN	GSE28737_WT_VS_BCL6_HET_MARGINAL_ZONE_BCELL_DN	12/386	185/17449	0.000873013	0.0266103	0.0222528	SEMA4C/INPP4A/MST1R/CXCL10/TNFAIP3/PLAGL1/NAPEPLD/HECTD4/IL21R/CMC2/STAT5B/MAP3K14	12
GSE33162_UNTREATED_VS_4H_LPS_STIM_HDAC3_HET_MACROPHAGE_UP	GSE33162_UNTREATED_VS_4H_LPS_STIM_HDAC3_HET_MACROPHAGE_UP	12/386	185/17449	0.000873013	0.0266103	0.0222528	ACVR2A/SH3BP5/NR1D2/IP6K1/SMAD1/BACH2/MEPCE/IL21R/RAI1/MAP3K14/CUEDC1/CD320	12
GSE360_DC_VS_MAC_B_MALAYI_HIGH_DOSE_UP	GSE360_DC_VS_MAC_B_MALAYI_HIGH_DOSE_UP	12/386	185/17449	0.000873013	0.0266103	0.0222528	TACSTD2/TNR/MBNL1/ST6GAL1/SEL1L3/AHCYL2/FLI1/NCOR2/KLC1/CSK/MAP3K14/MYH9	12
GSE360_LOW_DOSE_B_MALAYI_VS_M_TUBERCULOSIS_DC_DN	GSE360_LOW_DOSE_B_MALAYI_VS_M_TUBERCULOSIS_DC_DN	12/386	185/17449	0.000873013	0.0266103	0.0222528	CDC42/ADAR/CD48/CFLAR/SH3BP5/RFTN1/MYD88/TNIP1/INHBA/PLXNC1/LCP1/STAT3	12
GSE22140_HEALTHY_VS_ARTHRITIC_MOUSE_CD4_TCELL_DN	GSE22140_HEALTHY_VS_ARTHRITIC_MOUSE_CD4_TCELL_DN	12/386	186/17449	0.000915069	0.0272035	0.0227489	TACSTD2/MEF2D/TNIP1/FYN/KANK1/NCOR2/CSK/ZNF710/UBE2I/MAP3K14/GRB2/SLC23A2	12
GSE22886_NAIVE_BCELL_VS_NEUTROPHIL_DN	GSE22886_NAIVE_BCELL_VS_NEUTROPHIL_DN	12/386	186/17449	0.000915069	0.0272035	0.0227489	ECE1/SH3GLB1/CFLAR/TMBIM1/ACAA1/SRGN/PLXNC1/CUEDC1/S1PR4/ADGRE5/FPR1/PISD	12
GSE25123_CTRL_VS_ROSIGLITAZONE_STIM_MACROPHAGE_UP	GSE25123_CTRL_VS_ROSIGLITAZONE_STIM_MACROPHAGE_UP	12/386	186/17449	0.000915069	0.0272035	0.0227489	STK40/SETD5/HSP90AB1/NCOA7/PTK2B/AKNA/PRKCQ/CALCOCO1/TCP11L2/CSK/JUP/STAT5B	12
GSE46606_IRF4HIGH_VS_WT_CD40L_IL2_IL5_DAY3_STIMULATED_BCELL_UP	GSE46606_IRF4HIGH_VS_WT_CD40L_IL2_IL5_DAY3_STIMULATED_BCELL_UP	12/386	186/17449	0.000915069	0.0272035	0.0227489	PRDM2/TAL1/FYN/SH2B2/NEAT1/ETS1/PEX5/PLXNC1/PPM1A/RAI1/PRKAR1A/TMC6	12
GSE37301_PRO_BCELL_VS_CD4_TCELL_UP	GSE37301_PRO_BCELL_VS_CD4_TCELL_UP	11/386	161/17449	0.000928796	0.0272749	0.0228086	PRDM2/UBXN11/HIVEP3/SH3BP5/SMAD1/TNIP1/PNISR/PLAGL1/PRKCQ/CSK/PTPN1	11
GSE7218_UNSTIM_VS_ANTIGEN_STIM_THROUGH_IGG_BCELL_DN	GSE7218_UNSTIM_VS_ANTIGEN_STIM_THROUGH_IGG_BCELL_DN	11/386	161/17449	0.000928796	0.0272749	0.0228086	TNFRSF18/SH3GLB1/CD53/CXCR6/SH2B2/SRGN/FLI1/PTPN6/SELPLG/ISG20/IL21R	11
GSE17721_POLYIC_VS_CPG_8H_BMDC_UP	GSE17721_POLYIC_VS_CPG_8H_BMDC_UP	12/386	187/17449	0.000958799	0.0276502	0.0231224	NFIA/SH3BP4/FYN/BCLAF1/CRAT/ANXA11/CHD4/ARHGEF7/SUSD6/ZC3H7A/C20orf27/PISD	12
GSE43863_DAY6_EFF_VS_DAY150_MEM_TH1_CD4_TCELL_DN	GSE43863_DAY6_EFF_VS_DAY150_MEM_TH1_CD4_TCELL_DN	12/386	187/17449	0.000958799	0.0276502	0.0231224	TAGLN2/CFLAR/SH3BP4/CXCL10/LNPEP/TNFAIP3/AKNA/PLXNC1/ZNF710/KSR1/PLVAP/ZMYND8	12
GSE5099_UNSTIM_VS_MCSF_TREATED_MONOCYTE_DAY3_DN	GSE5099_UNSTIM_VS_MCSF_TREATED_MONOCYTE_DAY3_DN	12/386	187/17449	0.000958799	0.0276502	0.0231224	ECE1/TPM3/CLASP1/TNK2/ANXA6/TNS3/AKNA/FOXJ2/SELPLG/NCOR2/ZNF710/PRKAR1A	12
GSE17301_CTRL_VS_48H_ACD3_ACD28_IFNA5_STIM_CD8_TCELL_DN	GSE17301_CTRL_VS_48H_ACD3_ACD28_IFNA5_STIM_CD8_TCELL_DN	12/386	188/17449	0.00100426	0.0281192	0.0235146	JAK1/SH3GLB1/C1orf21/INPP4A/CLK1/DGKD/ACAA1/PLXNC1/MPHOSPH9/ZNF668/ZNF358/PTPRA	12
GSE17721_0.5H_VS_4H_CPG_BMDC_UP	GSE17721_0.5H_VS_4H_CPG_BMDC_UP	12/386	188/17449	0.00100426	0.0281192	0.0235146	IDH1/ITPR1/ARPC1B/AHCYL2/CRAT/TSPAN4/NOP2/NCOR2/GNB5/ADCY7/MYO9B/ZMYND8	12
GSE2585_CTEC_VS_MTEC_THYMUS_DN	GSE2585_CTEC_VS_MTEC_THYMUS_DN	12/386	188/17449	0.00100426	0.0281192	0.0235146	HIVEP3/LRRC8D/MUC1/SEMA4C/SH3BP4/NKAPL/PRKAR1B/SRGN/PTPN6/KCTD11/SMIM6/FPR1	12
GSE41867_DAY6_EFFECTOR_VS_DAY30_MEMORY_CD8_TCELL_LCMV_ARMSTRONG_UP	GSE41867_DAY6_EFFECTOR_VS_DAY30_MEMORY_CD8_TCELL_LCMV_ARMSTRONG_UP	12/386	188/17449	0.00100426	0.0281192	0.0235146	TNFRSF18/HIVEP3/RAP1A/MEF2D/PNISR/NCOA7/AKNA/PTPN6/TCP11L2/RAI1/S1PR4/SLC23A2	12
GSE9316_CD4_TCELL_BALBC_VS_TH17_ENRI_CD4_TCELL_SKG_PMA_IONO_STIM_FR4NEG_DN	GSE9316_CD4_TCELL_BALBC_VS_TH17_ENRI_CD4_TCELL_SKG_PMA_IONO_STIM_FR4NEG_DN	12/386	188/17449	0.00100426	0.0281192	0.0235146	GNB1/TPM3/CFLAR/HIVEP2/AHCYL2/ETS1/FLI1/PLXNC1/ELF1/ZFP36L1/MAP2K1/ADCY7	12
GSE29618_BCELL_VS_MONOCYTE_UP	GSE29618_BCELL_VS_MONOCYTE_UP	11/386	163/17449	0.00102762	0.0281332	0.0235264	PRDM2/TRAF5/NCK2/SH3BP5/ST6GAL1/SEL1L3/CSNK1G3/BACH2/ETS1/CLEC2D/ISG20	11
GSE6259_CD4_TCELL_VS_CD8_TCELL_DN	GSE6259_CD4_TCELL_VS_CD8_TCELL_DN	11/386	163/17449	0.00102762	0.0281332	0.0235264	CAP1/JAK1/ADAR/CD48/ITPR1/RFTN1/HPGDS/PTK2B/ARHGEF7/LPIN2/CERK	11
GSE15930_STIM_VS_STIM_AND_IL12_48H_CD8_T_CELL_UP	GSE15930_STIM_VS_STIM_AND_IL12_48H_CD8_T_CELL_UP	12/386	189/17449	0.00105149	0.0281332	0.0235264	NEK7/PEX5/CSK/ISG20/HMOX2/TMC6/S1PR4/HNRNPM/ADGRE5/PTPRA/RALY/PTPN1	12
GSE18281_PERIMEDULLARY_CORTICAL_REGION_VS_WHOLE_CORTEX_THYMUS_UP	GSE18281_PERIMEDULLARY_CORTICAL_REGION_VS_WHOLE_CORTEX_THYMUS_UP	12/386	189/17449	0.00105149	0.0281332	0.0235264	DCTN1/MYD88/RC3H2/CEP55/EPS8L2/CILP/CSK/ADGRG1/ZFHX3/JUP/CUEDC1/FUT6	12
GSE18893_TCONV_VS_TREG_24H_CULTURE_UP	GSE18893_TCONV_VS_TREG_24H_CULTURE_UP	12/386	189/17449	0.00105149	0.0281332	0.0235264	TAGLN2/CD48/INPP4A/ITPR1/ST6GAL1/ANXA6/KLHL9/B4GALT1/TCP11L2/GPR183/NFIX/ADGRE5	12
GSE3982_NEUTROPHIL_VS_CENT_MEMORY_CD4_TCELL_UP	GSE3982_NEUTROPHIL_VS_CENT_MEMORY_CD4_TCELL_UP	12/386	189/17449	0.00105149	0.0281332	0.0235264	SH3GLB1/CFLAR/RAB7A/B3GALT4/SH2B2/DAZAP2/PLXNC1/PPM1A/RARA/ADGRE5/CYTH4/PACSIN2	12
GSE9988_ANTI_TREM1_AND_LPS_VS_CTRL_TREATED_MONOCYTES_DN	GSE9988_ANTI_TREM1_AND_LPS_VS_CTRL_TREATED_MONOCYTES_DN	12/386	189/17449	0.00105149	0.0281332	0.0235264	PIK3CD/CTBP1/GAPT/ARPC1B/TACC1/SH2D3C/FAM89B/CSK/ZNF710/ZC3H7A/MAP3K14/KIF3B	12
GSE9988_ANTI_TREM1_VS_CTRL_TREATED_MONOCYTES_DN	GSE9988_ANTI_TREM1_VS_CTRL_TREATED_MONOCYTES_DN	12/386	189/17449	0.00105149	0.0281332	0.0235264	PIK3CD/GAPT/ARPC1B/TACC1/FAM89B/IFFO1/ELMSAN1/CSK/ZNF710/MAP3K14/GRB2/KIF3B	12
GSE35825_UNTREATED_VS_IFNA_STIM_MACROPHAGE_DN	GSE35825_UNTREATED_VS_IFNA_STIM_MACROPHAGE_DN	11/386	164/17449	0.0010802	0.0287417	0.0240352	HIVEP3/SEMA4C/CFLAR/SH3BP4/PPP1R10/TNFAIP3/HIVEP2/LYN/SRGN/SLC25A22/SLC23A2	11
GSE17301_CTRL_VS_48H_IFNA2_STIM_CD8_TCELL_DN	GSE17301_CTRL_VS_48H_IFNA2_STIM_CD8_TCELL_DN	11/386	165/17449	0.00113498	0.0296561	0.0247999	ECE1/RORC/HIVEP2/PTK2B/TSPAN4/PACS1/ING4/KLF12/ARHGEF7/RHOT2/MYO9B	11
GSE15330_HSC_VS_MEGAKARYOCYTE_ERYTHROID_PROGENITOR_IKAROS_KO_UP	GSE15330_HSC_VS_MEGAKARYOCYTE_ERYTHROID_PROGENITOR_IKAROS_KO_UP	12/386	191/17449	0.00115151	0.0296561	0.0247999	ACVR2A/MYD88/FRYL/INHBA/B4GALT1/NEAT1/HNRNPC/SUSD6/MVP/YPEL3/MAP3K14/PTPN1	12
GSE22025_UNTREATED_VS_TGFB1_TREATED_CD4_TCELL_UP	GSE22025_UNTREATED_VS_TGFB1_TREATED_CD4_TCELL_UP	12/386	191/17449	0.00115151	0.0296561	0.0247999	ATP2B4/ST6GAL1/SEL1L3/PPP1R10/CRAT/ANXA11/VWF/ENO2/GPR183/SUSD6/GOT2/CBFB	12
GSE45365_NK_CELL_VS_CD11B_DC_DN	GSE45365_NK_CELL_VS_CD11B_DC_DN	12/386	191/17449	0.00115151	0.0296561	0.0247999	JAK1/TPM3/SEMA4C/TNIP1/TNFAIP3/LYN/NOP2/PTPN6/SELPLG/KDM6B/STAT5A/CYTH4	12
GSE46606_IRF4MID_VS_WT_CD40L_IL2_IL5_DAY3_STIMULATED_BCELL_DN	GSE46606_IRF4MID_VS_WT_CD40L_IL2_IL5_DAY3_STIMULATED_BCELL_DN	12/386	191/17449	0.00115151	0.0296561	0.0247999	WDR19/B4GALT1/FAM89B/FLI1/IFFO1/PTPN6/FOXJ2/YPEL3/ADCY7/FPR1/ZMYND8/CERK	12
GSE7460_CD8_TCELL_VS_CD4_TCELL_ACT_DN	GSE7460_CD8_TCELL_VS_CD4_TCELL_ACT_DN	12/386	191/17449	0.00115151	0.0296561	0.0247999	LRRC8D/GPSM2/ST6GAL1/TP63/XXYLT1/CTBP1/VARS2/AHCYL2/SLC25A22/NFIX/AKT2/PTPRA	12
GSE6674_UNSTIM_VS_CPG_STIM_BCELL_UP	GSE6674_UNSTIM_VS_CPG_STIM_BCELL_UP	10/386	142/17449	0.00124782	0.0318878	0.0266661	TNFRSF18/CSRP1/MYD88/GABBR1/FYN/SUSD6/DNASE1L2/MVP/KIF3B/PTPN1	10
GSE46468_LUNG_INNATE_LYMPHOID_CELL_VS_SPLEEN_CD4_TCELL_UP	GSE46468_LUNG_INNATE_LYMPHOID_CELL_VS_SPLEEN_CD4_TCELL_UP	11/386	167/17449	0.00125141	0.0318878	0.0266661	ADI1/IDH1/NR1D2/TRERF1/PNISR/ANXA11/SIGIRR/FOXJ2/NIN/TMEM204/CPNE1	11
GSE411_WT_VS_SOCS3_KO_MACROPHAGE_DN	GSE411_WT_VS_SOCS3_KO_MACROPHAGE_DN	12/386	193/17449	0.00125931	0.0319201	0.0266931	GNB1/RASSF5/TNK2/ZMIZ1/DAZAP2/MPHOSPH9/NCOR2/C17orf97/KANSL1/TMC6/HNRNPM/SLC2A4RG	12
GSE27896_HDAC6_KO_VS_WT_TREG_UP	GSE27896_HDAC6_KO_VS_WT_TREG_UP	11/386	168/17449	0.00131321	0.0329396	0.0275457	INPP4A/HECW2/CREB1/NR1D2/HIVEP2/PTPN6/IL21R/ADCY7/JUP/ARHGEF18/PTPRA	11
GSE7568_IL4_TGFB_DEXAMETHASONE_VS_IL4_TGFB_TREATED_MACROPHAGE_DN	GSE7568_IL4_TGFB_DEXAMETHASONE_VS_IL4_TGFB_TREATED_MACROPHAGE_DN	11/386	168/17449	0.00131321	0.0329396	0.0275457	CD53/CFLAR/CXCR6/TNFAIP3/LYN/SRGN/CLEC2D/NIN/SNAPC5/BRWD1/CYTH4	11
GSE34156_UNTREATED_VS_6H_NOD2_LIGAND_TREATED_MONOCYTE_DN	GSE34156_UNTREATED_VS_6H_NOD2_LIGAND_TREATED_MONOCYTE_DN	11/386	169/17449	0.00137749	0.034373	0.0287444	MTHFR/GPSM2/MYD88/ST6GAL1/FYN/AHCYL2/MS4A4A/KHNYN/ISG20/CBFB/STAT3	11
GSE6259_FLT3L_INDUCED_DEC205_POS_DC_VS_CD8_TCELL_UP	GSE6259_FLT3L_INDUCED_DEC205_POS_DC_VS_CD8_TCELL_UP	10/386	144/17449	0.00138693	0.0344301	0.0287921	ST6GAL1/HDAC9/PACS1/FOXJ2/SNAPC5/YPEL3/ALDOC/KCNJ16/ARHGEF18/ADGRE5	10
GSE46606_UNSTIM_VS_CD40L_IL2_IL5_1DAY_STIMULATED_IRF4_KO_BCELL_DN	GSE46606_UNSTIM_VS_CD40L_IL2_IL5_1DAY_STIMULATED_IRF4_KO_BCELL_DN	11/386	172/17449	0.00158601	0.0391703	0.0327561	CEP68/ITPR1/CLIP2/PIP5K1B/ZMIZ1/IL23A/PLXNC1/NCOR2/PPM1A/KSR1/PTPN1	11
GSE14699_NAIVE_VS_DELETIONAL_TOLERANCE_CD8_TCELL_UP	GSE14699_NAIVE_VS_DELETIONAL_TOLERANCE_CD8_TCELL_UP	10/386	147/17449	0.001619	0.0397813	0.033267	EFNA4/CEP68/SH3BP5/ST6GAL1/SMAD1/FOXJ2/TESPA1/TCP11L2/IL21R/ADCY7	10
GSE19198_CTRL_VS_IL21_TREATED_TCELL_6H_UP	GSE19198_CTRL_VS_IL21_TREATED_TCELL_6H_UP	11/386	173/17449	0.00166099	0.0406058	0.0339565	WASF2/CD48/XXYLT1/TNIP1/TRERF1/CLIP2/TSPAN4/FLI1/SELPLG/JUP/CYTH4	11
GSE1925_3H_VS_24H_IFNG_STIM_MACROPHAGE_UP	GSE1925_3H_VS_24H_IFNG_STIM_MACROPHAGE_UP	11/386	175/17449	0.00181966	0.0438175	0.0366423	ATP2B4/NCK2/CPA3/SH2D3C/AKR1C2/CCNB1IP1/GOT2/KCNJ16/STAP2/PTPN1/KCNJ15	11
GSE22611_NOD2_TRANSDUCED_VS_CTRL_HEK293T_STIMULATED_WITH_MDP_2H_UP	GSE22611_NOD2_TRANSDUCED_VS_CTRL_HEK293T_STIMULATED_WITH_MDP_2H_UP	11/386	175/17449	0.00181966	0.0438175	0.0366423	LYN/CRAT/ANXA11/ING4/PTPN6/PEX5/TCP11L2/ELF1/SUSD6/ADGRE5/CERK	11
GSE43260_BTLA_POS_VS_NEG_INTRATUMORAL_CD8_TCELL_DN	GSE43260_BTLA_POS_VS_NEG_INTRATUMORAL_CD8_TCELL_DN	11/386	175/17449	0.00181966	0.0438175	0.0366423	JAK1/RFTN1/ACAA1/ST6GAL1/MICA/AMD1/TNFAIP3/LYN/ERCC6/KIF3B/MYH9	11
GSE12845_IGD_POS_BLOOD_VS_PRE_GC_TONSIL_BCELL_UP	GSE12845_IGD_POS_BLOOD_VS_PRE_GC_TONSIL_BCELL_UP	11/386	176/17449	0.00190351	0.0447186	0.0373959	TAGLN2/NCK2/SH3BP5/CTBP1/CSNK1G3/KLHL9/C11orf21/FOXJ2/BAZ2A/CLUAP1/PDK2	11
GSE1460_NAIVE_CD4_TCELL_ADULT_BLOOD_VS_THYMIC_STROMAL_CELL_UP	GSE1460_NAIVE_CD4_TCELL_ADULT_BLOOD_VS_THYMIC_STROMAL_CELL_UP	11/386	176/17449	0.00190351	0.0447186	0.0373959	TNFAIP8/CCND3/BACH2/MEPCE/DAZAP2/IL21R/CBFB/LPIN2/ARHGEF18/NUP50/CERK	11
GSE37301_COMMON_LYMPHOID_PROGENITOR_VS_PRO_BCELL_DN	GSE37301_COMMON_LYMPHOID_PROGENITOR_VS_PRO_BCELL_DN	11/386	176/17449	0.00190351	0.0447186	0.0373959	IDH1/IP6K1/SKP2/ELMO1/SIGIRR/EPS8L2/FLI1/TMEM204/HMOX2/RALY/CPNE1	11
GSE40666_STAT1_KO_VS_STAT4_KO_CD8_TCELL_UP	GSE40666_STAT1_KO_VS_STAT4_KO_CD8_TCELL_UP	11/386	176/17449	0.00190351	0.0447186	0.0373959	INPP4A/CYB561D2/FRYL/CTBP2/TMEM223/FLI1/KLHDC1/KANSL1/ARHGEF18/SLC2A4RG/PACSIN2	11
GSE9988_LOW_LPS_VS_VEHICLE_TREATED_MONOCYTE_UP	GSE9988_LOW_LPS_VS_VEHICLE_TREATED_MONOCYTE_UP	11/386	176/17449	0.00190351	0.0447186	0.0373959	LINC00299/HECW2/CFLAR/TNFAIP3/HIVEP2/INHBA/KANK1/IL23A/HNRNPC/KDM6B/STAT5A	11
GSE20727_CTRL_VS_ROS_INH_AND_DNFB_ALLERGEN_TREATED_DC_UP	GSE20727_CTRL_VS_ROS_INH_AND_DNFB_ALLERGEN_TREATED_DC_UP	11/386	177/17449	0.00199048	0.0460874	0.0385405	UBXN11/TAGLN2/ACVR2A/TNK2/SKP2/NCOA7/C11orf21/TMEM218/NIN/JUP/C20orf27	11
GSE37416_CTRL_VS_12H_F_TULARENSIS_LVS_NEUTROPHIL_UP	GSE37416_CTRL_VS_12H_F_TULARENSIS_LVS_NEUTROPHIL_UP	11/386	177/17449	0.00199048	0.0460874	0.0385405	WASF2/ADI1/ST6GAL1/TACC1/CCNY/SELPLG/ABHD13/HERC1/HMOX2/MAP3K14/NUP50	11
GSE42724_MEMORY_BCELL_VS_PLASMABLAST_DN	GSE42724_MEMORY_BCELL_VS_PLASMABLAST_DN	11/386	177/17449	0.00199048	0.0460874	0.0385405	C1orf21/MBNL1/RUFY1/FYN/ARPC1B/TACC1/SIGIRR/ARHGEF7/ALDOC/PRKAR1A/AKT2	11
GSE11057_CD4_CENT_MEM_VS_PBMC_DN	GSE11057_CD4_CENT_MEM_VS_PBMC_DN	11/386	178/17449	0.00208066	0.0463911	0.0387944	MYD88/CPA3/HDAC9/CLIP2/SH2B2/PIP5K1B/SRGN/PLXNC1/ZNF710/ZFHX3/JUP	11
GSE21927_SPLEEN_C57BL6_VS_EL4_TUMOR_BALBC_MONOCYTES_UP	GSE21927_SPLEEN_C57BL6_VS_EL4_TUMOR_BALBC_MONOCYTES_UP	11/386	178/17449	0.00208066	0.0463911	0.0387944	CLASP1/CLK1/DGKD/C11orf21/ING4/DAZAP2/ELF1/KLF12/ZFP36L1/S1PR4/ZMYND8	11
GSE24671_CTRL_VS_SENDAI_VIRUS_INFECTED_MOUSE_SPLENOCYTES_DN	GSE24671_CTRL_VS_SENDAI_VIRUS_INFECTED_MOUSE_SPLENOCYTES_DN	11/386	178/17449	0.00208066	0.0463911	0.0387944	PIK3CD/NFIA/CD53/RASSF5/TNK2/GABBR1/PACS1/KHNYN/NIN/ZBTB4/RAI1	11
GSE29949_DC_BRAIN_VS_MONOCYTE_BONE_MARROW_UP	GSE29949_DC_BRAIN_VS_MONOCYTE_BONE_MARROW_UP	11/386	178/17449	0.00208066	0.0463911	0.0387944	CLASP1/TP63/FAM89B/SUSD6/UBE2I/ADCY7/CBFB/MAP3K14/JAK3/PTPRA/MYH9	11
GSE360_T_GONDII_VS_B_MALAYI_LOW_DOSE_MAC_UP	GSE360_T_GONDII_VS_B_MALAYI_LOW_DOSE_MAC_UP	11/386	178/17449	0.00208066	0.0463911	0.0387944	DNAJC13/EGF/SMAD1/SRGN/CHD4/CALCOCO1/LCP1/THRA/RBM12/BRWD1/SRRD	11
GSE44955_MCSF_VS_MCSF_AND_IL27_STIM_MACROPHAGE_DN	GSE44955_MCSF_VS_MCSF_AND_IL27_STIM_MACROPHAGE_DN	11/386	178/17449	0.00208066	0.0463911	0.0387944	CAP1/ACVR2A/CFLAR/SH3BP4/RAB7A/CELF1/ETS1/SELPLG/NCOR2/GIT1/RARA	11
GSE5542_UNTREATED_VS_IFNA_TREATED_EPITHELIAL_CELLS_6H_UP	GSE5542_UNTREATED_VS_IFNA_TREATED_EPITHELIAL_CELLS_6H_UP	11/386	178/17449	0.00208066	0.0463911	0.0387944	GNB1/C1orf21/ATP2B4/FYN/NCOA7/GPR183/SUSD6/STAT5B/LPIN2/MYO9B/NECAB3	11
GSE9988_LPS_VS_VEHICLE_TREATED_MONOCYTE_UP	GSE9988_LPS_VS_VEHICLE_TREATED_MONOCYTE_UP	11/386	178/17449	0.00208066	0.0463911	0.0387944	LINC00299/HECW2/CFLAR/TNFAIP3/INHBA/KANK1/IL23A/HNRNPC/PSMA6/KDM6B/STAT5A	11
GSE12845_IGD_POS_BLOOD_VS_DARKZONE_GC_TONSIL_BCELL_DN	GSE12845_IGD_POS_BLOOD_VS_DARKZONE_GC_TONSIL_BCELL_DN	11/386	179/17449	0.00217413	0.0464044	0.0388055	GPSM2/CD53/LNPEP/BACH2/CLIP2/NOP2/LCP1/HNRNPC/STAT5B/KANK2/PISD	11
GSE1460_CD4_THYMOCYTE_VS_NAIVE_CD4_TCELL_ADULT_BLOOD_DN	GSE1460_CD4_THYMOCYTE_VS_NAIVE_CD4_TCELL_ADULT_BLOOD_DN	11/386	179/17449	0.00217413	0.0464044	0.0388055	CD48/CEP68/NCK2/SEL1L3/MICA/EPS8L2/C11orf21/SELPLG/TMEM204/MVP/TMC6	11
GSE1460_DP_THYMOCYTE_VS_NAIVE_CD4_TCELL_ADULT_BLOOD_DN	GSE1460_DP_THYMOCYTE_VS_NAIVE_CD4_TCELL_ADULT_BLOOD_DN	11/386	179/17449	0.00217413	0.0464044	0.0388055	PIK3CD/CD53/ADI1/NCK2/TMBIM1/TNIP1/CRAT/FOXJ2/TMEM204/MVP/S1PR4	11
GSE1791_CTRL_VS_NEUROMEDINU_IN_T_CELL_LINE_6H_UP	GSE1791_CTRL_VS_NEUROMEDINU_IN_T_CELL_LINE_6H_UP	11/386	179/17449	0.00217413	0.0464044	0.0388055	AGO3/SH3GLB1/LRRC8D/RNF144A/LIMS1/SH3BP5/RC3H2/DAZAP2/KHNYN/ADNP/NRIP1	11
GSE21360_NAIVE_VS_TERTIARY_MEMORY_CD8_TCELL_DN	GSE21360_NAIVE_VS_TERTIARY_MEMORY_CD8_TCELL_DN	11/386	179/17449	0.00217413	0.0464044	0.0388055	TAL1/CD53/SEMA4C/NCK2/RHOF/TMC6/MYO9B/UBE2C/SLC2A4RG/CYTH4/CERK	11
GSE22033_UNTREATED_VS_ROSIGLITAZONE_TREATED_MEF_DN	GSE22033_UNTREATED_VS_ROSIGLITAZONE_TREATED_MEF_DN	11/386	179/17449	0.00217413	0.0464044	0.0388055	SH3GLB1/RFTN1/WDR19/TNFAIP3/PTK2B/PIP5K1B/CALCOCO1/ARHGEF7/CBFB/LPIN2/SLC23A2	11
GSE24634_IL4_VS_CTRL_TREATED_NAIVE_CD4_TCELL_DAY10_UP	GSE24634_IL4_VS_CTRL_TREATED_NAIVE_CD4_TCELL_DAY10_UP	11/386	179/17449	0.00217413	0.0464044	0.0388055	C1orf21/HPGDS/ANXA6/PIP5K1B/SIGIRR/TMEM223/VWF/PLXNC1/GPR183/HERC1/ISG20	11
GSE29164_UNTREATED_VS_CD8_TCELL_AND_IL12_TREATED_MELANOMA_DAY3_UP	GSE29164_UNTREATED_VS_CD8_TCELL_AND_IL12_TREATED_MELANOMA_DAY3_UP	11/386	179/17449	0.00217413	0.0464044	0.0388055	CEP68/TMBIM1/CRHBP/PPP1R10/SH2B2/VWF/UBE2I/HMOX2/JUP/SLC23A2/SGSM3	11
GSE21033_CTRL_VS_POLYIC_STIM_DC_12H_UP	GSE21033_CTRL_VS_POLYIC_STIM_DC_12H_UP	10/386	153/17449	0.00217761	0.0464044	0.0388055	JAK1/CD48/SH3BP5/ANXA6/FLI1/LCP1/NIN/CUEDC1/S1PR4/CYTH4	10
GSE7348_UNSTIM_VS_TOLERIZED_AND_LPS_STIM_MACROPHAGE_DN	GSE7348_UNSTIM_VS_TOLERIZED_AND_LPS_STIM_MACROPHAGE_DN	10/386	153/17449	0.00217761	0.0464044	0.0388055	HIVEP3/CFLAR/SH3BP4/ITPR1/CCDC50/TNIP1/TNFAIP3/PRKCQ/ELF1/SUSD6	10
GSE13484_12H_VS_3H_YF17D_VACCINE_STIM_PBMC_DN	GSE13484_12H_VS_3H_YF17D_VACCINE_STIM_PBMC_DN	11/386	180/17449	0.00227099	0.0469402	0.0392536	MYD88/MST1R/RUFY1/B4GALT1/CLEC2D/KDM6B/RAI1/STAT3/HNRNPM/RBM12/GNAZ	11
GSE21063_WT_VS_NFATC1_KO_16H_ANTI_IGM_STIM_BCELL_UP	GSE21063_WT_VS_NFATC1_KO_16H_ANTI_IGM_STIM_BCELL_UP	11/386	180/17449	0.00227099	0.0469402	0.0392536	WDFY1/DGKD/ZBTB2/CCNY/RELT/BAZ2A/RHOF/ARHGEF7/PPM1A/ELMSAN1/SRRD	11
GSE22886_NAIVE_CD4_TCELL_VS_12H_ACT_TH2_UP	GSE22886_NAIVE_CD4_TCELL_VS_12H_ACT_TH2_UP	11/386	180/17449	0.00227099	0.0469402	0.0392536	CEP68/NCK2/DGKD/PNISR/SUN1/C11orf21/FLI1/ZFP36L1/ZNF710/RHOT2/STAT5B	11
GSE22886_NAIVE_CD4_TCELL_VS_48H_ACT_TH1_UP	GSE22886_NAIVE_CD4_TCELL_VS_48H_ACT_TH1_UP	11/386	180/17449	0.00227099	0.0469402	0.0392536	ECE1/SEMA4C/CLK1/DGKD/PNISR/C11orf21/FOXJ2/TESPA1/ZFP36L1/STAT5B/SLC2A4RG	11
GSE2770_UNTREATED_VS_IL12_TREATED_ACT_CD4_TCELL_2H_DN	GSE2770_UNTREATED_VS_IL12_TREATED_ACT_CD4_TCELL_2H_DN	11/386	180/17449	0.00227099	0.0469402	0.0392536	TNK2/WDR53/CCND3/AKNA/ENO2/RHOF/NIN/MAP2K1/CSK/CD320/SGSM3	11
GSE360_CTRL_VS_L_MAJOR_DC_UP	GSE360_CTRL_VS_L_MAJOR_DC_UP	11/386	180/17449	0.00227099	0.0469402	0.0392536	CLCN6/TAL1/IDH1/CYB561D2/FYN/ELMO1/AHCYL2/BAD/CLUAP1/ZFHX3/ARHGEF18	11
GSE8621_UNSTIM_VS_LPS_PRIMED_AND_LPS_STIM_MACROPHAGE_UP	GSE8621_UNSTIM_VS_LPS_PRIMED_AND_LPS_STIM_MACROPHAGE_UP	11/386	180/17449	0.00227099	0.0469402	0.0392536	TACSTD2/GPSM2/CPA3/TNFAIP3/MYCT1/ISG20/ADGRG1/ALDOC/STAT5A/CUEDC1/SMIM6	11
GSE21670_IL6_VS_TGFB_AND_IL6_TREATED_STAT3_KO_CD4_TCELL_DN	GSE21670_IL6_VS_TGFB_AND_IL6_TREATED_STAT3_KO_CD4_TCELL_DN	11/386	181/17449	0.00237131	0.0475842	0.0397922	TNFRSF18/RNF2/NEK7/DCTN1/PNISR/RC3H2/FOXJ2/ZBTB4/CD320/NRIP1/HPS4	11
GSE22886_DC_VS_MONOCYTE_DN	GSE22886_DC_VS_MONOCYTE_DN	11/386	181/17449	0.00237131	0.0475842	0.0397922	PIK3CD/CD48/FYN/LYN/CTBP2/PLXNC1/ADGRE5/FPR1/KCNJ15/PISD/NUP50	11
GSE24634_IL4_VS_CTRL_TREATED_NAIVE_CD4_TCELL_DAY3_DN	GSE24634_IL4_VS_CTRL_TREATED_NAIVE_CD4_TCELL_DAY3_DN	11/386	181/17449	0.00237131	0.0475842	0.0397922	CFLAR/ITPR1/SH3BP5/MYD88/CXCL10/INHBA/KANK1/PLXNC1/CLUAP1/MVP/STAT5A	11
GSE35825_IFNA_VS_IFNG_STIM_MACROPHAGE_DN	GSE35825_IFNA_VS_IFNG_STIM_MACROPHAGE_DN	11/386	181/17449	0.00237131	0.0475842	0.0397922	ADI1/INPP4A/MBNL1/SH2B2/NOP2/CALCOCO1/ELMSAN1/YPEL3/CCDC97/C20orf27/ADNP	11
GSE37532_TREG_VS_TCONV_CD4_TCELL_FROM_LN_DN	GSE37532_TREG_VS_TCONV_CD4_TCELL_FROM_LN_DN	11/386	181/17449	0.00237131	0.0475842	0.0397922	RASSF5/NOP2/PTPN6/FOXJ2/RHOF/KLF12/ZFP36L1/MAP2K1/TMC6/PPAN/CYTH4	11
GSE40666_WT_VS_STAT1_KO_CD8_TCELL_UP	GSE40666_WT_VS_STAT1_KO_CD8_TCELL_UP	11/386	181/17449	0.00237131	0.0475842	0.0397922	WASF2/NCK2/DGKD/BACH2/SUN1/RELT/SUSD6/STAT5B/STAT5A/NECAB3/NRIP1	11
GSE5589_LPS_VS_LPS_AND_IL10_STIM_IL10_KO_MACROPHAGE_45MIN_UP	GSE5589_LPS_VS_LPS_AND_IL10_STIM_IL10_KO_MACROPHAGE_45MIN_UP	11/386	181/17449	0.00237131	0.0475842	0.0397922	DCTN1/NR1D2/ST6GAL1/JADE1/TSPAN4/ING4/TCP11L2/GNB5/ZFHX3/PTPRA/SPECC1L	11
GSE17721_CTRL_VS_PAM3CSK4_1H_BMDC_UP	GSE17721_CTRL_VS_PAM3CSK4_1H_BMDC_UP	11/386	182/17449	0.00247519	0.0486552	0.0406878	JAK1/RAP1A/TMBIM1/CTBP1/RPP21/KLHL9/NEAT1/BAZ2A/NEDD1/ADCY7/SRRD	11
GSE21033_CTRL_VS_POLYIC_STIM_DC_3H_DN	GSE21033_CTRL_VS_POLYIC_STIM_DC_3H_DN	11/386	182/17449	0.00247519	0.0486552	0.0406878	ERMAP/TAL1/CEP68/CTBP1/CCND3/TMEM223/FAM89B/ADCY7/HPS4/PACSIN2/NUP50	11
GSE30962_ACUTE_VS_CHRONIC_LCMV_SECONDARY_INF_CD8_TCELL_UP	GSE30962_ACUTE_VS_CHRONIC_LCMV_SECONDARY_INF_CD8_TCELL_UP	11/386	182/17449	0.00247519	0.0486552	0.0406878	PIK3CD/JAK1/C1orf21/NCK2/NR1D2/IP6K1/GABBR1/B4GALT1/PACS1/RARA/STAP2	11
GSE360_L_MAJOR_VS_B_MALAYI_HIGH_DOSE_DC_UP	GSE360_L_MAJOR_VS_B_MALAYI_HIGH_DOSE_DC_UP	11/386	182/17449	0.00247519	0.0486552	0.0406878	JAK1/EFNA4/TNR/CFLAR/TNFAIP8/TNFAIP3/FAM89B/PLXNC1/MAP2K1/HNRNPM/RBM12	11
GSE36476_CTRL_VS_TSST_ACT_16H_MEMORY_CD4_TCELL_YOUNG_UP	GSE36476_CTRL_VS_TSST_ACT_16H_MEMORY_CD4_TCELL_YOUNG_UP	11/386	182/17449	0.00247519	0.0486552	0.0406878	CD48/SEMA4C/CLK1/JADE1/TNFAIP3/PRKCQ/SIGIRR/TMC6/ARHGEF18/PTPRA/CYTH4	11
GSE22601_IMMATURE_CD4_SINGLE_POSITIVE_VS_CD4_SINGLE_POSITIVE_THYMOCYTE_UP	GSE22601_IMMATURE_CD4_SINGLE_POSITIVE_VS_CD4_SINGLE_POSITIVE_THYMOCYTE_UP	11/386	183/17449	0.00258273	0.0497536	0.0416064	TRAF5/ARF1/XPO1/CEP55/NEAT1/SELPLG/AP4S1/ZFP36L1/CSK/GRB2/AKT2	11
GSE24142_ADULT_VS_FETAL_DN3_THYMOCYTE_UP	GSE24142_ADULT_VS_FETAL_DN3_THYMOCYTE_UP	11/386	183/17449	0.00258273	0.0497536	0.0416064	TNFRSF18/NR1D2/MST1R/MBNL1/JADE1/SMAD1/THRA/CUEDC1/LPIN2/NFIX/NRIP1	11
GSE3720_VD1_VS_VD2_GAMMADELTA_TCELL_WITH_PMA_STIM_DN	GSE3720_VD1_VS_VD2_GAMMADELTA_TCELL_WITH_PMA_STIM_DN	11/386	183/17449	0.00258273	0.0497536	0.0416064	MTHFR/TMBIM1/SH3BP5/ACAA1/GABBR1/DNAJC4/FOXJ2/BAZ2A/HECTD4/SOX15/SMOX	11
GSE5589_LPS_AND_IL10_VS_LPS_AND_IL6_STIM_IL6_KO_MACROPHAGE_45MIN_UP	GSE5589_LPS_AND_IL10_VS_LPS_AND_IL6_STIM_IL6_KO_MACROPHAGE_45MIN_UP	11/386	183/17449	0.00258273	0.0497536	0.0416064	MTHFR/GPSM2/CFLAR/CXCL10/NCOA7/LYN/PTPN6/ISG20/IL21R/GOT2/NCR1	11
GSE5589_UNSTIM_VS_180MIN_LPS_AND_IL10_STIM_MACROPHAGE_DN	GSE5589_UNSTIM_VS_180MIN_LPS_AND_IL10_STIM_MACROPHAGE_DN	11/386	183/17449	0.00258273	0.0497536	0.0416064	TAL1/PROM1/ANXA6/HDAC9/B4GALT1/NIN/SUSD6/UBE2I/FCHO1/NCR1/SMOX	11
GSE21360_NAIVE_VS_SECONDARY_MEMORY_CD8_TCELL_DN	GSE21360_NAIVE_VS_SECONDARY_MEMORY_CD8_TCELL_DN	10/386	157/17449	0.0026294	0.0499013	0.0417298	MTHFR/NCK2/NR1D2/CXCL10/PTK2B/VWF/PLXNC1/GPR183/ADGRE5/SLC23A2	10
GSE11924_TFH_VS_TH2_CD4_TCELL_UP	GSE11924_TFH_VS_TH2_CD4_TCELL_UP	11/386	184/17449	0.00269401	0.0499013	0.0417298	MEF2D/PEAR1/RC3H2/PACS1/MPHOSPH9/ARHGEF7/ZC3H7A/ADCY7/MAP3K14/CCDC97/MYH9	11
GSE16451_CTRL_VS_WEST_EQUINE_ENC_VIRUS_MATURE_NEURON_CELL_LINE_DN	GSE16451_CTRL_VS_WEST_EQUINE_ENC_VIRUS_MATURE_NEURON_CELL_LINE_DN	11/386	184/17449	0.00269401	0.0499013	0.0417298	TNFRSF18/LRRC8D/RORC/PEAR1/TMBIM1/XXYLT1/TNK2/RNF216/AHCYL2/JAK3/KIF3B	11
GSE22432_PDC_VS_TGFB1_TREATEDCOMMON_DC_PROGENITOR_DN	GSE22432_PDC_VS_TGFB1_TREATEDCOMMON_DC_PROGENITOR_DN	11/386	184/17449	0.00269401	0.0499013	0.0417298	PIK3CD/JAK1/TRAF5/TNK2/SIGIRR/FLI1/ING4/PTPN6/ELMSAN1/MAP2K1/ZMYND8	11
GSE22886_DAY1_VS_DAY7_MONOCYTE_IN_CULTURE_UP	GSE22886_DAY1_VS_DAY7_MONOCYTE_IN_CULTURE_UP	11/386	184/17449	0.00269401	0.0499013	0.0417298	CFLAR/TNFAIP8/TNIP1/TNFAIP3/HIVEP2/INHBA/LYN/DAZAP2/IL23A/ISG20/KIF3B	11
GSE38681_WT_VS_LYL1_KO_LYMPHOID_PRIMED_MULTIPOTENT_PROGENITOR_UP	GSE38681_WT_VS_LYL1_KO_LYMPHOID_PRIMED_MULTIPOTENT_PROGENITOR_UP	11/386	184/17449	0.00269401	0.0499013	0.0417298	THAP4/CYB561D2/TNIP1/B3GALT4/MEPCE/TMEM223/DAZAP2/IL21R/YPEL3/GOT2/MAP3K14	11
GSE411_100MIN_VS_400MIN_IL6_STIM_MACROPHAGE_UP	GSE411_100MIN_VS_400MIN_IL6_STIM_MACROPHAGE_UP	11/386	184/17449	0.00269401	0.0499013	0.0417298	SH3GLB1/TNK2/EGF/RUFY1/ZMIZ1/DAZAP2/C17orf97/KANSL1/TMC6/LPIN2/MYH9	11
GSE411_100MIN_VS_400MIN_IL6_STIM_SOCS3_KO_MACROPHAGE_UP	GSE411_100MIN_VS_400MIN_IL6_STIM_SOCS3_KO_MACROPHAGE_UP	11/386	184/17449	0.00269401	0.0499013	0.0417298	SH3GLB1/GPSM2/SLAMF8/NEK7/ARF1/CXCL10/PPP1R10/ZBTB2/OXR1/SRGN/POLR2C	11
GSE4142_GC_BCELL_VS_MEMORY_BCELL_UP	GSE4142_GC_BCELL_VS_MEMORY_BCELL_UP	11/386	184/17449	0.00269401	0.0499013	0.0417298	GNB1/ACAA1/PNISR/ING4/ENO2/RHOF/SOX15/S1PR4/MYO9B/JAK3/CPNE1	11
GSE7852_TREG_VS_TCONV_UP	GSE7852_TREG_VS_TCONV_UP	11/386	184/17449	0.00269401	0.0499013	0.0417298	TNFRSF18/XXYLT1/TNIP1/PLAGL1/AHCYL2/PIP5K1B/ZFP36L1/ISG20/ALDOC/CYTH4/CERK	11

## Sheet: Path_hypo
ID	Description	GeneRatio	BgRatio	pvalue	p.adjust	qvalue	geneID	Count
KEGG_B_CELL_RECEPTOR_SIGNALING_PATHWAY	KEGG_B_CELL_RECEPTOR_SIGNALING_PATHWAY	7/83	71/17352	4.60089e-08	6.09158e-05	5.72448e-05	CD72/IFITM1/NFATC4/PIK3R5/CD79B/MALT1/CD79A	7
MORI_LARGE_PRE_BII_LYMPHOCYTE_DN	MORI_LARGE_PRE_BII_LYMPHOCYTE_DN	5/83	55/17352	6.39178e-06	0.00423136	0.00397636	PXK/LPP/LY86/GPR65/CD79B	5
KLEIN_PRIMARY_EFFUSION_LYMPHOMA_DN	KLEIN_PRIMARY_EFFUSION_LYMPHOMA_DN	4/83	52/17352	0.000110626	0.0488228	0.0458805	BCAR3/CD72/CD79B/CD79A	4

## Sheet: Immune_hypo
ID	Description	GeneRatio	BgRatio	pvalue	p.adjust	qvalue	geneID	Count
GSE29618_BCELL_VS_PDC_DAY7_FLU_VACCINE_UP	GSE29618_BCELL_VS_PDC_DAY7_FLU_VACCINE_UP	7/85	167/17449	1.71021e-05	0.0481504	0.0467908	LY86/CD72/ADD3/IFITM1/SIPA1L1/CD79B/CD79A	7
GSE14308_TH2_VS_TH1_DN	GSE14308_TH2_VS_TH1_DN	7/85	183/17449	3.08261e-05	0.0481504	0.0467908	JAK1/FBXO32/LSP1/OSBPL5/GPR65/AKAP13/PIK3R5	7
