# Supplementary material for: DNA methylation of hematopoietic stem/progenitor cells from donor peripheral blood to patient bone marrow: implications for allogeneic hematopoietic stem cell transplantation
Source: Clin Exp Med. 2023 Apr 7;23(8):4493–510. doi: 10.1007/s10238-023-01053-w (PMC10725404; doi:10.1007/s10238-023-01053-w)
Supplement: Supplementary file 9 — Supplementary file9 (XLSX 46 KB) [file 10238_2023_1053_MOESM9_ESM.xlsx]

## Sheet: hypo_TSS_t1VSt0revert
Supplementary Table S7
DMGs stable and revert
symbol	group	cpg	alias	entrezid	Relation_to_Island
MIR429	TSS200	cg06967105	MIR429	554210	S_Shelf
PRKCZ	5'UTR	cg24577455	PRKCZ	5590	S_Shelf
EDN2	TSS1500	cg16736826	EDN2	1907	OpenSea
ST3GAL3	TSS1500	cg08142848	ST3GAL3	6487	N_Shore
JAK1	5'UTR	cg15410741	JAK1	3716	OpenSea
BCAR3	5'UTR	cg05440559	BCAR3	8412	OpenSea
ABCA4	TSS1500	cg09360041	ABCA4	24	OpenSea
LINGO4	5'UTR	cg05350607	LINGO4	339398	OpenSea
LMNA	5'UTR	cg21575225	LMNA	4000	OpenSea
GNG4	5'UTR	cg26189762	GNG4	2786	OpenSea
FAM49A	5'UTR	cg17981790	FAM49A	81553	OpenSea
SPRED2	5'UTR	cg01751245	SPRED2	200734	OpenSea
CTNNA2	5'UTR	cg12293668	CTNNA2	1496	OpenSea
LOC151484	TSS1500	cg03609354	LOC151484	151484	OpenSea
TRPM8	5'UTR	cg11533969	TRPM8	79054	OpenSea
KLHL30	TSS200	cg17079034	KLHL30	377007	N_Shore
NEU4	5'UTR	cg07515382	NEU4	129807	S_Shore
PXK	5'UTR	cg11664931	PXK	54899	OpenSea
BOC	5'UTR	cg19072042	BOC	91653	OpenSea
GPR87	TSS200	cg09432154	GPR87	53836	OpenSea
LPP	5'UTR	cg07757358	LPP	4026	OpenSea
CLNK	1stExon	cg03485217	CLNK	116449	OpenSea
CD38	TSS1500	cg12232911	CD38	952	N_Shore
ITGA2	TSS1500	cg09565206	ITGA2	3673	N_Shore
N4BP3	5'UTR	cg10803218	N4BP3	23138	S_Shelf
LY86	TSS200	cg09249494	LY86	9450	OpenSea
PACSIN1	5'UTR	cg17518776	PACSIN1	29993	S_Shore
PTCRA	TSS1500	cg11898695	PTCRA	171558	S_Shelf
RAET1E	TSS1500	cg05258345	RAET1E	135250	OpenSea
FBXO5	5'UTR	cg18198306	FBXO5	26271	N_Shore
C6orf59	TSS1500	cg12936469	AGPAT4-IT1	79992	OpenSea
CREB5	5'UTR	cg20991988	CREB5	9586	OpenSea
LINC01447	TSS1500	cg12880295	LINC01447	101929086	OpenSea
CCL26	5'UTR	cg11303839	CCL26	10344	OpenSea
CHRNA6	TSS200	cg06523556	CHRNA6	8973	OpenSea
FBXO32	5'UTR	cg01255527	FBXO32	114907	OpenSea
ASAP1	5'UTR	cg02460440	ASAP1	50807	OpenSea
CD72	TSS1500	cg05311629	CD72	971	S_Shelf
FBXO18	5'UTR	cg04130844	FBH1	84893	OpenSea
PRF1	TSS200	cg12336290	PRF1	5551	S_Shelf
SLIT1-AS1	TSS1500	cg27482594	SLIT1-AS1	100505540	OpenSea
ADD3	5'UTR	cg22666103	ADD3	120	OpenSea
FAM53B	5'UTR	cg15800327	FAM53B	9679	OpenSea
IFITM1	TSS1500	cg10552523	IFITM1	8519	N_Shelf
LSP1	5'UTR	cg08687540	LSP1	4046	N_Shore
OSBPL5	TSS1500	cg03617572	OSBPL5	114879	S_Shore
ST5	5'UTR	cg16983486	ST5	6764	OpenSea
MICALCL	5'UTR	cg23351469	MICALCL	84953	OpenSea
MIR194-2	TSS1500	cg02494703	MIR194-2	406970	N_Shelf
MIR192	TSS1500	cg02494703	MIR192	406967	N_Shelf
FAM168A	5'UTR	cg19319487	FAM168A	23201	OpenSea
CNTN5	5'UTR	cg10667879	CNTN5	53942	OpenSea
CLEC12A	TSS1500	cg25837258	CLEC12A	160364	OpenSea
C12orf62	TSS1500	cg20986307	COX14	84987	N_Shore
HOXC4	5'UTR	cg22769105	HOXC4	3221	S_Shelf
GAS2L3	5'UTR	cg12594228	GAS2L3	283431	S_Shelf
TRPV4	5'UTR	cg10866154	TRPV4	59341	OpenSea
ITGBL1	5'UTR	cg16875568	ITGBL1	9358	OpenSea
ARHGEF7	TSS200	cg11470256	ARHGEF7	8874	OpenSea
PLEKHG3	5'UTR	cg06413165	PLEKHG3	26030	OpenSea
GPR65	TSS1500	cg05850769	GPR65	8477	OpenSea
MIR154	TSS1500	cg19477205	MIR154	406946	OpenSea
AKAP13	5'UTR	cg10644073	AKAP13	11214	OpenSea
DCUN1D3	5'UTR	cg19901969	DCUN1D3	123879	OpenSea
ITGAD	TSS1500	cg05799962	ITGAD	3681	OpenSea
C16orf74	TSS1500	cg02834449	C16orf74	404550	S_Shore
PIK3R5	5'UTR	cg07687574	PIK3R5	23533	OpenSea
MYO15A	5'UTR	cg20260140	MYO15A	51168	OpenSea
CD79B	TSS1500	cg22793645	CD79B	974	OpenSea
ARSG	5'UTR	cg01114236	ARSG	22901	OpenSea
SEPT9	5'UTR	cg12098949	SEPTIN9	10801	N_Shore
SLC14A2	5'UTR	cg03242417	SLC14A2	8170	OpenSea
MALT1	TSS1500	cg15252509	MALT1	10892	N_Shore
CERS4	5'UTR	cg13144999	CERS4	79603	OpenSea
ZNF146	5'UTR	cg20331390	ZNF146	7705	OpenSea
CD79A	TSS1500	cg12321934	CD79A	973	OpenSea
GFY	TSS1500	cg24702328	GFY	100507003	N_Shore
KIR3DX1	TSS200	cg04244985	KIR3DX1	90011	OpenSea
C20orf197	TSS200	cg14671017	C20orf197	284756	OpenSea
MIR1-1HG	TSS1500	cg23280890	MIR1-1HG	128826	N_Shore
UMODL1	TSS200	cg21935742	UMODL1	89766	OpenSea
PDE9A	5'UTR	cg24704344	PDE9A	5152	OpenSea
C21orf125	TSS200	cg01820192	LINC00319	284836	OpenSea
MIR650	TSS1500	cg04765078	MIR650	723778	OpenSea
IGLL1	1stExon	cg19558972	IGLL1	3543	OpenSea

## Sheet: hypo_TSS_t4t1VSt0stable
symbol	group	cpg	alias	entrezid	Relation_to_Island
SPRED2	TSS200	cg26376241	SPRED2	200734	OpenSea
NDUFAF3	TSS200	cg25691553	NDUFAF3	25915	N_Shore
DALRD3	5'UTR	cg25691553	DALRD3	55152	N_Shore
MIR425	TSS1500	cg25691553	MIR425	494337	N_Shore
MECOM	TSS1500	cg15143202	MECOM	2122	N_Shore
SLC2A9	5'UTR	cg26342454	SLC2A9	56606	OpenSea
CD38	TSS1500	cg13159693	CD38	952	N_Shore
GHR	TSS1500	cg01351601	GHR	2690	OpenSea
TRIM15	5'UTR	cg05701418	TRIM15	89870	OpenSea
FBXO5	5'UTR	cg22417733	FBXO5	26271	Island
CHRNA6	1stExon	cg22836191	CHRNA6	8973	OpenSea
NRON	TSS1500	cg09518226	NRON	641373	OpenSea
FXYD2	TSS1500	cg11377086	FXYD2	486	OpenSea
NFATC4	1stExon	cg26705574	NFATC4	4776	Island
SIPA1L1	5'UTR	cg18973847	SIPA1L1	26037	OpenSea
MIR548W	TSS1500	cg08342762	MIR548W	100422923	OpenSea
RFX2	5'UTR	cg20402477	RFX2	5990	OpenSea
ANGPT4	TSS200	cg03218374	ANGPT4	51378	OpenSea
TCONS_00029157	TSS1500	cg05332652	LINC01679	101928399	S_Shore
ELFN2	5'UTR	cg22051470	ELFN2	114794	OpenSea

## Sheet: hyper t4t1vst0 stable
symbol	group	cpg	alias	entrezid	Relation_to_Island
MINOS1-NBL1	5'UTR	cg10347224	MICOS10-NBL1	100532736	OpenSea
UBXN11	TSS1500	cg22517705	UBXN11	91544	OpenSea
WASF2	5'UTR	cg20608136	WASF2	10163	OpenSea
ERMAP	TSS1500	cg23839159	ERMAP	114625	N_Shore
TAL1	TSS1500	cg19577136	TAL1	6886	S_Shore
NFIA	TSS1500	cg19097500	NFIA	4774	N_Shore
GPSM2	5'UTR	cg24707290	GPSM2	29899	S_Shore
CD53	5'UTR	cg19215003	CD53	963	OpenSea
PRUNE	5'UTR	cg10923401	PRUNE1	58497	OpenSea
NUP210L	TSS1500	cg11718162	NUP210L	91181	OpenSea
TNN	5'UTR	cg20240091	TNN	63923	N_Shelf
TNR	5'UTR	cg20164016	TNR	7143	OpenSea
C1orf21	5'UTR	cg21777154	C1orf21	81563	OpenSea
RNF2	TSS1500	cg11320084	RNF2	6045	N_Shore
TRAF5	5'UTR	cg19623397	TRAF5	7188	OpenSea
ARF1	5'UTR	cg06625004	ARF1	375	OpenSea
BTNL10	TSS1500	cg02792446	BTNL10	100129094	OpenSea
ADI1	TSS200	cg24873256	ADI1	55256	N_Shore
RNF144A	5'UTR	cg23604266	RNF144A	9781	OpenSea
LINC00299	TSS1500	cg26020743	LINC00299	339789	OpenSea
PREPL	5'UTR	cg06595903	PREPL	9581	N_Shelf
CEP68	5'UTR	cg14493336	CEP68	23177	OpenSea
DCTN1	TSS200	cg14601444	DCTN1	1639	OpenSea
INPP4A	5'UTR	cg03403093	INPP4A	3631	OpenSea
NCK2	5'UTR	cg07388950	NCK2	8440	OpenSea
LIMS1	5'UTR	cg02291875	LIMS1	3987	OpenSea
CLASP1	5'UTR	cg00542975	CLASP1	23332	OpenSea
GPR17	5'UTR	cg17436420	GPR17	2840	N_Shelf
LIMS2	TSS1500	cg17436420	LIMS2	55679	N_Shelf
LOC101929633	TSS1500	cg06468672	LOC101929633	101929633	N_Shore
HECW2	5'UTR	cg04705669	HECW2	57520	OpenSea
CLK1	5'UTR	cg21990144	CLK1	1195	N_Shelf
CREB1	5'UTR	cg10495393	CREB1	1385	OpenSea
WDFY1	TSS1500	cg04969921	WDFY1	57590	S_Shore
DGKD	TSS1500	cg15703118	DGKD	8527	OpenSea
THAP4	1stExon	cg11066033	THAP4	51078	OpenSea
ITPR1	5'UTR	cg02855830	ITPR1	3708	S_Shelf
NR1D2	5'UTR	cg02923856	NR1D2	9975	S_Shore
IP6K1	TSS1500	cg11583064	IP6K1	9807	S_Shore
DNAJC13	5'UTR	cg24433685	DNAJC13	23317	OpenSea
MBNL1	1stExon	cg13702222	MBNL1	4154	OpenSea
ST6GAL1	5'UTR	cg09169291	ST6GAL1	6480	OpenSea
CCDC50	TSS1500	cg04390141	CCDC50	152137	N_Shore
UTS2B	5'UTR	cg04390141	UTS2B	257313	N_Shore
TNK2	1stExon	cg00798554	TNK2	10188	N_Shelf
WDR53	5'UTR	cg11145648	WDR53	348793	OpenSea
FGFBP2	TSS200	cg12073319	FGFBP2	83888	OpenSea
PROM1	5'UTR	cg01193555	PROM1	8842	OpenSea
FRYL	5'UTR	cg21355059	FRYL	285527	OpenSea
PRDM8	TSS1500	cg03463411	PRDM8	56978	Island
EGF	TSS1500	cg13379236	EGF	1950	OpenSea
GUCY1B3	TSS1500	cg01041449	GUCY1B1	2983	N_Shore
SEPP1	TSS1500	cg25310824	SELENOP	6414	OpenSea
SFRS12	5'UTR	cg21977218	SREK1	140890	S_Shelf
CRHBP	TSS1500	cg26261055	CRHBP	1393	N_Shore
LNPEP	5'UTR	cg22196750	LNPEP	4012	OpenSea
TNFAIP8	5'UTR	cg13554864	TNFAIP8	25816	OpenSea
SIL1	5'UTR	cg20010264	SIL1	64374	OpenSea
TNIP1	1stExon	cg19112952	TNIP1	10318	OpenSea
ANXA6	5'UTR	cg14870539	ANXA6	309	OpenSea
FAM65B	5'UTR	cg13708298	RIPOR2	9750	OpenSea
NKAPL	TSS200	cg18694169	NKAPL	222698	Island
MAS1L	1stExon	cg20103692	MAS1L	116511	OpenSea
PPP1R10	5'UTR	cg08677140	PPP1R10	5514	N_Shelf
C6orf27	5'UTR	cg19868593	VWA7	80737	OpenSea
B3GALT4	1stExon	cg06753439	B3GALT4	8705	Island
CCND3	5'UTR	cg14029001	CCND3	896	OpenSea
BACH2	5'UTR	cg12751033	BACH2	60468	OpenSea
PNISR	5'UTR	cg06268189	PNISR	25957	OpenSea
FYN	TSS1500	cg20751430	FYN	2534	OpenSea
LOC101928304	TSS200	cg09427812	LOC101928304	101928304	OpenSea
BCLAF1	5'UTR	cg14002778	BCLAF1	9774	OpenSea
HIVEP2	5'UTR	cg16559268	HIVEP2	3097	OpenSea
PLAGL1	5'UTR	cg20828207	PLAGL1	5325	OpenSea
MYCT1	TSS1500	cg02830467	MYCT1	80177	OpenSea
PRKAR1B	5'UTR	cg19087971	PRKAR1B	5575	Island
MIR589	TSS1500	cg02355304	MIR589	693174	N_Shelf
RNF216	5'UTR	cg05617317	RNF216	54476	OpenSea
HDAC9	5'UTR	cg02902366	HDAC9	9734	OpenSea
TNS3	5'UTR	cg20258698	TNS3	64759	OpenSea
TACC1	5'UTR	cg11388414	TACC1	6867	OpenSea
OXR1	5'UTR	cg00001801	OXR1	55074	OpenSea
KANK1	5'UTR	cg27211071	KANK1	23189	OpenSea
KLHL9	TSS1500	cg12196780	KLHL9	55958	S_Shore
TEK	5'UTR	cg04995717	TEK	7010	OpenSea
AKNA	TSS1500	cg15499265	AKNA	80709	N_Shelf
RC3H2	5'UTR	cg02934657	RC3H2	54542	OpenSea
SH2D3C	TSS1500	cg06941011	SH2D3C	10044	OpenSea
CRAT	5'UTR	cg04308001	CRAT	1384	N_Shore
BEND7	TSS1500	cg02648003	BEND7	222389	OpenSea
CCNY	5'UTR	cg19677952	CCNY	219771	OpenSea
C10orf76	5'UTR	cg14059744	ARMH3	79591	OpenSea
CTBP2	5'UTR	cg05577920	CTBP2	1488	OpenSea
SIGIRR	5'UTR	cg08869273	SIGIRR	59307	N_Shelf
TSPAN4	5'UTR	cg12731773	TSPAN4	7106	N_Shelf
MRVI1	1stExon	cg11077681	MRVI1	10335	OpenSea
CELF1	TSS200	cg01706940	CELF1	10658	OpenSea
SUV420H1	5'UTR	cg20100049	KMT5B	51111	N_Shore
LOC100652999	TSS200	cg25366408	LOC100652999	100652999	OpenSea
KIAA0748	5'UTR	cg25486399	TESPA1	9840	OpenSea
IL23A	5'UTR	cg00294382	IL23A	51561	OpenSea
RASSF9	TSS1500	cg27035734	RASSF9	9182	OpenSea
NEDD1	5'UTR	cg05695631	NEDD1	121441	OpenSea
HECTD4	5'UTR	cg00966540	HECTD4	283450	OpenSea
MPHOSPH9	TSS1500	cg21805179	MPHOSPH9	10198	OpenSea
NCOR2	5'UTR	cg15627464	NCOR2	9612	OpenSea
MIR5006	TSS1500	cg24331563	MIR5006	100847026	OpenSea
KLF12	5'UTR	cg25242306	KLF12	11278	OpenSea
GPR183	TSS1500	cg20405620	GPR183	1880	OpenSea
HNRNPC	5'UTR	cg06619360	HNRNPC	3183	OpenSea
DHRS2	TSS1500	cg06646796	DHRS2	10202	OpenSea
PSMA6	TSS1500	cg07238512	PSMA6	5687	OpenSea
SNORD127	TSS1500	cg26156120	SNORD127	100113389	OpenSea
KLHDC1	TSS1500	cg04707327	KLHDC1	122773	N_Shore
SUSD6	5'UTR	cg12551875	SUSD6	9766	OpenSea
KLC1	5'UTR	cg15851317	KLC1	3831	OpenSea
GNB5	TSS200	cg00807990	GNB5	10681	OpenSea
CILP	5'UTR	cg11093760	CILP	8483	OpenSea
CSK	5'UTR	cg25999728	CSK	1445	OpenSea
ZC3H7A	TSS1500	cg02535219	ZC3H7A	29066	OpenSea
IL21R	5'UTR	cg04931655	IL21R	50615	OpenSea
YPEL3	1stExon	cg26709300	YPEL3	83719	N_Shore
ADCY7	TSS200	cg02879453	ADCY7	113	OpenSea
CMTM1	TSS1500	cg11231984	CMTM1	113540	N_Shore
CMC2	5'UTR	cg18064410	CMC2	56942	OpenSea
KCTD11	TSS1500	cg02676175	KCTD11	147040	Island
ZBTB4	5'UTR	cg07565956	ZBTB4	57659	N_Shore
KSR1	5'UTR	cg20659764	KSR1	8844	OpenSea
SGK494	TSS200	cg00528014	RSKR	124923	OpenSea
STAT5B	5'UTR	cg23124203	STAT5B	6777	OpenSea
KANSL1	5'UTR	cg09244349	KANSL1	284058	OpenSea
KCNJ16	5'UTR	cg01283892	KCNJ16	3773	OpenSea
SMIM6	1stExon	cg01405767	SMIM6	100130933	OpenSea
DLGAP1	5'UTR	cg11244603	DLGAP1	9229	OpenSea
FUT6	1stExon	cg17705128	FUT6	2528	OpenSea
HNRNPM	5'UTR	cg00918179	HNRNPM	4670	OpenSea
PPAN-P2RY11	TSS1500	cg16046391	PPAN-P2RY11	692312	N_Shore
PPAN	TSS1500	cg16046391	PPAN	56342	N_Shore
KANK2	TSS1500	cg01751802	KANK2	25959	S_Shore
NFIX	TSS200	cg05429921	NFIX	4784	Island
ADGRE5	TSS1500	cg03678793	ADGRE5	976	OpenSea
MYO9B	5'UTR	cg10036431	MYO9B	4650	N_Shore
FCHO1	5'UTR	cg26307105	FCHO1	23149	S_Shelf
CCER2	TSS1500	cg24955642	CCER2	643669	OpenSea
AKT2	5'UTR	cg27403957	AKT2	208	OpenSea
RSPH6A	1stExon	cg02218324	RSPH6A	81492	N_Shore
CPT1C	TSS1500	cg19875973	CPT1C	126129	Island
PTPRA	TSS1500	cg11086127	PTPRA	5786	OpenSea
C20orf27	5'UTR	cg23802768	C20orf27	54976	OpenSea
SLC23A2	5'UTR	cg00898492	SLC23A2	9962	OpenSea
ZMYND8	5'UTR	cg06116549	ZMYND8	23613	OpenSea
NRIP1	5'UTR	cg25602176	NRIP1	8204	OpenSea
KCNJ15	5'UTR	cg15237707	KCNJ15	3772	OpenSea
MED15	5'UTR	cg07753506	MED15	51586	OpenSea
MYH9	5'UTR	cg10946599	MYH9	4627	OpenSea
SGSM3	5'UTR	cg18972676	SGSM3	27352	OpenSea
CERK	TSS1500	cg13221624	CERK	64781	OpenSea
CPT1B	5'UTR	cg10770023	CPT1B	1375	Island

## Sheet: hyper_TSS_t1VSt0revert
symbol	group	cpg	alias	entrezid	Relation_to_Island
TNFRSF18	1stExon	cg15706223	TNFRSF18	8784	Island
GNB1	5'UTR	cg16677144	GNB1	2782	OpenSea
PIK3CD	5'UTR	cg03653801	PIK3CD	5293	N_Shore
PIK3CD-AS2	TSS200	cg13297177	PIK3CD-AS2	101929074	N_Shore
MTHFR	5'UTR	cg00581063	MTHFR	4524	N_Shelf
CLCN6	TSS1500	cg04727199	CLCN6	1185	N_Shore
PRDM2	5'UTR	cg27580568	PRDM2	7799	S_Shore
C1orf89	TSS1500	cg16380888	CPLANE2	79363	S_Shore
ECE1	TSS1500	cg23072086	ECE1	1889	OpenSea
CDC42	5'UTR	cg23987736	CDC42	998	S_Shore
WASF2	TSS1500	cg08915615	WASF2	10163	S_Shore
RNU11	TSS1500	cg16212587	RNU11	26824	OpenSea
AGO3	5'UTR	cg15863419	AGO3	192669	OpenSea
STK40	5'UTR	cg21364696	STK40	83931	OpenSea
KIAA0754	5'UTR	cg05957749	KIAA0754	643314	S_Shore
CAP1	5'UTR	cg01481503	CAP1	10487	OpenSea
HIVEP3	TSS1500	cg16145216	HIVEP3	59269	S_Shore
TACSTD2	TSS1500	cg27398499	TACSTD2	4070	S_Shore
JAK1	5'UTR	cg03826578	JAK1	3716	OpenSea
SH3GLB1	5'UTR	cg02577793	SH3GLB1	51100	S_Shelf
LRRC8D	5'UTR	cg15791719	LRRC8D	55144	OpenSea
RAP1A	5'UTR	cg21806649	RAP1A	5906	OpenSea
C1orf56	TSS1500	cg05299572	C1orf56	54964	N_Shore
RORC	TSS200	cg10269078	RORC	6097	OpenSea
TPM3	5'UTR	cg04760771	TPM3	7170	OpenSea
ADAR	5'UTR	cg03920003	ADAR	103	S_Shore
ZBTB7B	TSS1500	cg09791324	ZBTB7B	51043	Island
EFNA4	TSS1500	cg11491247	EFNA4	1945	Island
MUC1	TSS200	cg22531371	MUC1	4582	N_Shore
MEF2D	TSS1500	cg25532702	MEF2D	4209	S_Shore
PEAR1	5'UTR	cg02202721	PEAR1	375033	S_Shore
DARC	TSS1500	cg18552413	ACKR1	2532	OpenSea
SLAMF8	TSS1500	cg10179949	SLAMF8	56833	OpenSea
TAGLN2	TSS1500	cg21571466	TAGLN2	8407	S_Shore
CD48	TSS1500	cg24154340	CD48	962	OpenSea
NEK7	5'UTR	cg14428237	NEK7	140609	OpenSea
CSRP1	TSS200	cg16357582	CSRP1	1465	S_Shore
ATP2B4	5'UTR	cg00099350	ATP2B4	493	OpenSea
RASSF5	TSS1500	cg17558126	RASSF5	83593	Island
MIR3122	TSS1500	cg11377865	MIR3122	100422947	OpenSea
COLEC11	5'UTR	cg15955046	COLEC11	78989	S_Shore
CLIP4	5'UTR	cg19483537	CLIP4	79745	S_Shelf
XPO1	TSS1500	cg06852192	XPO1	7514	S_Shore
LBX2	TSS1500	cg05490924	LBX2	85474	Island
SEMA4C	5'UTR	cg07166409	SEMA4C	54910	N_Shore
LIMS1	5'UTR	cg19281948	LIMS1	3987	OpenSea
ACVR2A	5'UTR	cg07096868	ACVR2A	92	OpenSea
ANKAR	TSS1500	cg00052932	ANKAR	150709	S_Shore
CFLAR	5'UTR	cg11887164	CFLAR	8837	OpenSea
IDH1	TSS1500	cg26657111	IDH1	3417	S_Shore
TMBIM1	5'UTR	cg05083539	TMBIM1	64114	OpenSea
SH3BP4	5'UTR	cg06850189	SH3BP4	23677	OpenSea
HDLBP	5'UTR	cg11094543	HDLBP	3069	OpenSea
THAP4	TSS200	cg26856451	THAP4	51078	OpenSea
SETD5	5'UTR	cg21777415	SETD5	55209	OpenSea
SH3BP5	TSS1500	cg11218575	SH3BP5	9467	S_Shore
RFTN1	5'UTR	cg11841826	RFTN1	23180	N_Shelf
ACAA1	TSS1500	cg15427004	ACAA1	30	Island
MYD88	TSS200	cg15427004	MYD88	4615	Island
CXCR6	TSS1500	cg19145607	CXCR6	10663	OpenSea
MST1R	TSS1500	cg27360567	MST1R	4486	S_Shore
CYB561D2	TSS200	cg20001608	CYB561D2	11068	Island
PPM1M	TSS1500	cg08438690	PPM1M	132160	N_Shore
RAB7A	5'UTR	cg15033153	RAB7A	7879	OpenSea
CPA3	TSS1500	cg13424229	CPA3	1359	OpenSea
MBNL1	TSS1500	cg23602865	MBNL1	4154	OpenSea
MECOM	5'UTR	cg22827719	MECOM	2122	OpenSea
TP63	TSS1500	cg12188416	TP63	8626	OpenSea
XXYLT1	TSS200	cg08052804	XXYLT1	152002	OpenSea
PCGF3	5'UTR	cg10864200	PCGF3	10336	N_Shelf
CTBP1	TSS1500	cg15586393	CTBP1	1487	Island
C4orf42	TSS200	cg15586393	CTBP1-DT	92070	Island
SEL1L3	5'UTR	cg13289769	SEL1L3	23231	N_Shore
WDR19	TSS1500	cg00855661	WDR19	57728	N_Shore
CXCL10	TSS1500	cg06302284	CXCL10	3627	OpenSea
ART3	5'UTR	cg06302284	ART3	419	OpenSea
PRDM8	5'UTR	cg26299084	PRDM8	56978	Island
HPGDS	5'UTR	cg18084948	HPGDS	27306	OpenSea
HADH	TSS1500	cg14228831	HADH	3033	N_Shore
JADE1	TSS1500	cg10732921	JADE1	79960	N_Shore
SMAD1	5'UTR	cg10402200	SMAD1	4086	OpenSea
PAPD7	TSS200	cg05351220	TENT4A	11044	OpenSea
SKP2	5'UTR	cg10095305	SKP2	6502	OpenSea
GAPT	5'UTR	cg15573204	GAPT	202309	OpenSea
CRHBP	TSS1500	cg25913647	CRHBP	1393	N_Shore
CSNK1G3	5'UTR	cg27054084	CSNK1G3	1456	S_Shelf
H2AFY	5'UTR	cg00650680	H2AFY	9555	OpenSea
RUFY1	TSS200	cg06118287	RUFY1	80230	Island
HNRNPH1	TSS1500	cg14574582	HNRNPH1	3187	S_Shore
BTN3A2	TSS1500	cg15460604	BTN3A2	11118	OpenSea
MAS1L	1stExon	cg09083279	MAS1L	116511	OpenSea
GABBR1	TSS1500	cg24544803	GABBR1	2550	S_Shore
RPP21	TSS200	cg22334880	RPP21	79897	N_Shore
PPP1R10	5'UTR	cg13522406	PPP1R10	5514	N_Shelf
VARS2	TSS1500	cg24517380	VARS2	57176	Island
HCG22	TSS1500	cg14119792	HCG22	285834	OpenSea
MICA	TSS1500	cg07103722	MICA	100507436	N_Shore
C6orf27	TSS200	cg00277898	VWA7	80737	OpenSea
B3GALT4	1stExon	cg04263436	B3GALT4	8705	Island
C6orf1	TSS1500	cg00080483	SMIM29	221491	S_Shore
TRERF1	5'UTR	cg03557441	TRERF1	55809	OpenSea
HSP90AB1	TSS1500	cg07969914	HSP90AB1	3326	Island
TMEM14A	TSS1500	cg14923289	TMEM14A	28978	N_Shore
AMD1	5'UTR	cg12760508	AMD1	262	S_Shelf
FYN	TSS1500	cg05383255	FYN	2534	OpenSea
NCOA7	5'UTR	cg24606374	NCOA7	135112	OpenSea
TNFAIP3	5'UTR	cg08119610	TNFAIP3	7128	S_Shelf
HIVEP2	5'UTR	cg21489622	HIVEP2	3097	N_Shore
MAP3K7IP2	5'UTR	cg16237031	TAB2	23118	OpenSea
ZBTB2	5'UTR	cg12995384	ZBTB2	57621	OpenSea
SUN1	TSS200	cg05667620	SUN1	23353	OpenSea
UNC84A	5'UTR	cg10248100	SUN1	23353	OpenSea
AOAH-IT1	TSS1500	cg10713220	AOAH-IT1	100874264	OpenSea
ELMO1	5'UTR	cg10103923	ELMO1	9844	OpenSea
INHBA	5'UTR	cg15291905	INHBA	3624	N_Shelf
HECW1	5'UTR	cg23786580	HECW1	23072	OpenSea
TNS3	5'UTR	cg23895495	TNS3	64759	OpenSea
CLIP2	5'UTR	cg04952324	CLIP2	7461	OpenSea
ARPC1B	5'UTR	cg14978691	ARPC1B	10095	OpenSea
ZNF655	TSS1500	cg01598285	ZNF655	79027	N_Shore
MEPCE	1stExon	cg12584718	MEPCE	56257	S_Shore
SH2B2	TSS1500	cg03802185	SH2B2	10603	N_Shore
NAPEPLD	TSS1500	cg19273773	NAPEPLD	222236	Island
AHCYL2	1stExon	cg11961845	AHCYL2	23382	OpenSea
LOC728743	TSS1500	cg01360119	LOC728743	728743	N_Shore
TNFRSF10A	TSS1500	cg23882019	TNFRSF10A	8797	Island
PTK2B	5'UTR	cg26342834	PTK2B	2185	OpenSea
LYN	5'UTR	cg05973028	LYN	4067	OpenSea
FAM83A	5'UTR	cg19719535	FAM83A	84985	OpenSea
B4GALT1	TSS1500	cg05779272	B4GALT1	2683	S_Shore
PIP5K1B	5'UTR	cg19637903	PIP5K1B	8395	OpenSea
MIRLET7F1	TSS1500	cg09902908	MIRLET7F1	406888	OpenSea
AKR1C2	TSS1500	cg22074467	AKR1C2	1646	OpenSea
PRKCQ	5'UTR	cg16801601	PRKCQ	5588	OpenSea
BEND7	TSS200	cg14784653	BEND7	222389	OpenSea
ZNF25	5'UTR	cg12110327	ZNF25	219749	N_Shore
ERCC6	5'UTR	cg14343062	ERCC6	2074	N_Shore
SRGN	TSS1500	cg26522946	SRGN	5552	OpenSea
ZMIZ1	5'UTR	cg04417773	ZMIZ1	57178	OpenSea
ANXA11	TSS1500	cg18527814	ANXA11	311	S_Shore
CEP55	5'UTR	cg25747547	CEP55	55165	S_Shore
CTBP2	5'UTR	cg06782004	CTBP2	1488	OpenSea
EPS8L2	TSS1500	cg00115288	EPS8L2	64787	Island
SLC25A22	TSS1500	cg10665488	SLC25A22	79751	N_Shore
PANO1	1stExon	cg13168288	PANO1	101927423	N_Shore
TSPAN4	5'UTR	cg13994165	TSPAN4	7106	N_Shelf
C11orf21	TSS1500	cg18593591	C11orf21	29125	OpenSea
LOC102724957	TSS1500	cg13815597	LOC102724957	102724957	OpenSea
CELF1	5'UTR	cg24960526	CELF1	10658	OpenSea
TNKS1BP1	TSS1500	cg08712824	TNKS1BP1	85456	S_Shore
MS4A4A	5'UTR	cg27232607	MS4A4A	51338	OpenSea
MS4A5	TSS1500	cg22309939	MS4A5	64232	OpenSea
GNG3	TSS1500	cg10573476	GNG3	2785	Island
TMEM223	TSS1500	cg18949786	TMEM223	79064	S_Shore
CHRM1	5'UTR	cg17675492	CHRM1	1128	OpenSea
DNAJC4	TSS200	cg22652406	DNAJC4	3338	Island
GPR137	TSS1500	cg07588779	GPR137	56834	N_Shore
BAD	1stExon	cg07588779	BAD	572	N_Shore
NEAT1	TSS1500	cg23463310	NEAT1	283131	N_Shore
FAM89B	TSS200	cg26754214	FAM89B	23625	N_Shore
PACS1	TSS1500	cg23255694	PACS1	55690	N_Shore
SUV420H1	5'UTR	cg23796243	KMT5B	51111	N_Shore
RELT	TSS1500	cg02855207	RELT	84957	N_Shore
SNORD15B	TSS1500	cg05122026	SNORD15B	114599	S_Shelf
TMEM218	TSS1500	cg24853428	TMEM218	219854	S_Shore
ETS1	TSS1500	cg00698595	ETS1	2113	S_Shore
SENCR	TSS1500	cg11057802	SENCR	100507392	S_Shelf
FLI1	5'UTR	cg11057802	FLI1	2313	S_Shelf
IQSEC3	5'UTR	cg03146104	IQSEC3	440073	OpenSea
VWF	TSS1500	cg24427724	VWF	7450	OpenSea
IFFO1	TSS1500	cg01493517	IFFO1	25900	S_Shore
NOP2	TSS1500	cg13988938	NOP2	4839	S_Shore
CHD4	TSS1500	cg05441793	CHD4	1108	S_Shore
ING4	TSS1500	cg19611865	ING4	51147	S_Shore
ENO2	TSS1500	cg09692396	ENO2	2026	Island
PTPN6	TSS200	cg19287103	PTPN6	5777	S_Shore
PEX5	5'UTR	cg24034369	PEX5	5830	S_Shore
FOXJ2	TSS1500	cg21519973	FOXJ2	55810	N_Shore
CLEC2D	TSS1500	cg10186536	CLEC2D	29121	OpenSea
DAZAP2	TSS1500	cg18617679	DAZAP2	9802	N_Shore
CALCOCO1	TSS1500	cg24678292	CALCOCO1	57658	OpenSea
TESPA1	TSS1500	cg02544979	TESPA1	9840	OpenSea
BAZ2A	TSS1500	cg14634319	BAZ2A	11176	S_Shore
PLXNC1	TSS200	cg06050327	PLXNC1	10154	OpenSea
TCP11L2	5'UTR	cg26140228	TCP11L2	255394	S_Shore
SELPLG	5'UTR	cg25165932	SELPLG	6404	OpenSea
RHOF	TSS1500	cg12449186	RHOF	54509	S_Shore
ELF1	TSS200	cg00618312	ELF1	1997	OpenSea
LCP1	5'UTR	cg01794555	LCP1	3936	OpenSea
ABHD13	5'UTR	cg26715529	ABHD13	84945	OpenSea
ARHGEF7	5'UTR	cg03680950	ARHGEF7	8874	OpenSea
SNORD126	TSS1500	cg24561932	SNORD126	100113391	OpenSea
CCNB1IP1	5'UTR	cg24561932	CCNB1IP1	57820	OpenSea
HNRNPC	5'UTR	cg22855988	HNRNPC	3183	OpenSea
FAM158A	TSS1500	cg27131958	EMC9	51016	S_Shore
KHNYN	TSS1500	cg05760053	KHNYN	23351	Island
CBLN3	TSS200	cg05760053	CBLN3	643866	Island
AP4S1	5'UTR	cg24367125	AP4S1	11154	OpenSea
NIN	5'UTR	cg16449219	NIN	51199	OpenSea
PPM1A	TSS1500	cg18535437	PPM1A	5494	N_Shore
ZFP36L1	TSS200	cg10928075	ZFP36L1	677	S_Shore
PNMA1	TSS1500	cg09121269	PNMA1	9240	S_Shore
ELMSAN1	5'UTR	cg03748032	ELMSAN1	91748	OpenSea
C14orf4	1stExon	cg01777403	IRF2BPL	64207	Island
MIR342	TSS1500	cg12264462	MIR342	442909	OpenSea
PATL2	TSS1500	cg05129597	PATL2	197135	OpenSea
TRIM69	TSS1500	cg10439456	TRIM69	140691	OpenSea
HERC1	TSS1500	cg14182566	HERC1	8925	Island
MAP2K1	TSS1500	cg14155397	MAP2K1	5604	N_Shore
SNAPC5	TSS1500	cg20792206	SNAPC5	10302	S_Shore
CSK	5'UTR	cg14772590	CSK	1445	OpenSea
SH2D7	TSS1500	cg11184497	SH2D7	646892	OpenSea
ISG20	TSS200	cg08491125	ISG20	3669	OpenSea
ZNF710	5'UTR	cg25809059	ZNF710	374655	OpenSea
RHOT2	TSS1500	cg05135288	RHOT2	89941	N_Shore
UBE2I	5'UTR	cg24984195	UBE2I	7329	S_Shore
TMEM204	5'UTR	cg02193187	TMEM204	79652	N_Shore
DNASE1L2	TSS200	cg24996724	DNASE1L2	1775	S_Shore
DCI	TSS1500	cg03227353	ECI1	1632	Island
CLUAP1	TSS200	cg11637892	CLUAP1	23059	OpenSea
HMOX2	TSS1500	cg06139259	HMOX2	3163	N_Shore
NMRAL1	TSS1500	cg06139259	NMRAL1	57407	N_Shore
ZC3H7A	TSS1500	cg10406027	ZC3H7A	29066	OpenSea
ERCC4	TSS1500	cg23306476	ERCC4	2072	N_Shore
APOB48R	TSS1500	cg07337290	APOBR	55911	S_Shore
PRRT2	TSS1500	cg05918326	PRRT2	112476	N_Shore
MVP	5'UTR	cg06221746	MVP	9961	OpenSea
ZNF668	5'UTR	cg10045909	ZNF668	79759	S_Shore
POLR2C	TSS200	cg19310821	POLR2C	5432	N_Shore
ADGRG1	5'UTR	cg19483242	ADGRG1	9289	OpenSea
GOT2	TSS200	cg18182493	GOT2	2806	S_Shore
CBFB	TSS1500	cg08242636	CBFB	865	N_Shore
ZFHX3	5'UTR	cg02284258	ZFHX3	463	OpenSea
C17orf97	TSS1500	cg12417689	C17orf97	400566	N_Shore
GPS2	TSS1500	cg27539234	GPS2	2874	Island
KCTD11	TSS200	cg12418947	KCTD11	147040	Island
ZBTB4	5'UTR	cg13574858	ZBTB4	57659	N_Shore
SOX15	1stExon	cg06812840	SOX15	6665	Island
EFNB3	TSS1500	cg00720204	EFNB3	1949	N_Shore
KDM6B	5'UTR	cg09195593	KDM6B	23135	N_Shore
RAI1	5'UTR	cg01822145	RAI1	10743	N_Shelf
ALDOC	5'UTR	cg15835620	ALDOC	230	OpenSea
GIT1	TSS1500	cg16347833	GIT1	28964	S_Shore
SNORD124	TSS1500	cg24704510	SNORD124	101340251	OpenSea
THRA	5'UTR	cg04493894	THRA	7067	OpenSea
RARA	5'UTR	cg08282118	RARA	5914	OpenSea
JUP	5'UTR	cg25149475	JUP	3728	OpenSea
STAT5A	TSS1500	cg16134998	STAT5A	6776	N_Shore
STAT3	5'UTR	cg06270615	STAT3	6774	OpenSea
PTGES3L-AARSD1	TSS1500	cg27046189	PTGES3L-AARSD1	100885850	S_Shore
PTGES3L	TSS1500	cg27046189	PTGES3L	100885848	S_Shore
MAP3K14	5'UTR	cg15770702	MAP3K14	9020	OpenSea
PDK2	TSS1500	cg20149200	PDK2	5164	N_Shore
CHAD	TSS200	cg21170629	CHAD	1101	Island
MIR3614	TSS1500	cg13849515	MIR3614	100500827	OpenSea
CUEDC1	5'UTR	cg07236324	CUEDC1	404093	OpenSea
PRKAR1A	5'UTR	cg15908654	PRKAR1A	5573	OpenSea
GRB2	5'UTR	cg12246640	GRB2	2885	OpenSea
TMC6	TSS1500	cg16301617	TMC6	11322	S_Shore
LPIN2	5'UTR	cg07616376	LPIN2	9663	OpenSea
ZNF521	5'UTR	cg16349564	ZNF521	25925	OpenSea
C19orf23	TSS1500	cg26552621	CIRBP-AS1	148046	S_Shore
S1PR4	TSS1500	cg20656868	S1PR4	8698	N_Shore
STAP2	TSS200	cg12229841	STAP2	55620	OpenSea
ARHGEF18	TSS1500	cg13621184	ARHGEF18	23370	N_Shore
ZNF358	5'UTR	cg15013475	ZNF358	140467	Island
CD320	TSS1500	cg22797761	CD320	51293	S_Shore
PPAN	TSS1500	cg15831598	PPAN	56342	N_Shore
FDX1L	TSS1500	cg27259408	FDX2	112812	S_Shore
ZNF442	TSS1500	cg12651065	ZNF442	79973	S_Shore
NACC1	5'UTR	cg02802073	NACC1	112939	OpenSea
PLVAP	TSS1500	cg15219347	PLVAP	83483	S_Shore
MAP1S	TSS1500	cg04352139	MAP1S	55201	N_Shore
JAK3	5'UTR	cg03272225	JAK3	3718	N_Shore
UBA2	TSS1500	cg22096513	UBA2	10054	N_Shore
TMEM149	5'UTR	cg14074581	IGFLR1	79713	Island
CCDC97	TSS1500	cg27530093	CCDC97	90324	N_Shore
FPR1	5'UTR	cg15811427	FPR1	2357	OpenSea
ZNF577	TSS200	cg10783469	ZNF577	84765	Island
NCR1	TSS200	cg12123879	NCR1	9437	OpenSea
AVP	TSS200	cg16536918	AVP	551	S_Shore
SMOX	5'UTR	cg12494143	SMOX	54498	OpenSea
KIF3B	5'UTR	cg21361021	KIF3B	9371	OpenSea
NECAB3	TSS1500	cg15056412	NECAB3	63941	S_Shore
RALY	5'UTR	cg11815839	RALY	22913	OpenSea
CPNE1	5'UTR	cg11826008	CPNE1	8904	N_Shelf
RBM12	5'UTR	cg11826008	RBM12	10137	N_Shelf
UBE2C	TSS1500	cg03843031	UBE2C	11065	Island
PTPN1	5'UTR	cg15655369	PTPN1	5770	OpenSea
ADNP	5'UTR	cg03646928	ADNP	23394	OpenSea
SLC2A4RG	TSS1500	cg06226150	SLC2A4RG	56731	Island
NRIP1	5'UTR	cg23630655	NRIP1	8204	OpenSea
BRWD1	TSS1500	cg15471946	BRWD1	54014	S_Shore
GNAZ	5'UTR	cg21592232	GNAZ	2781	OpenSea
SPECC1L	5'UTR	cg15548624	SPECC1L	23384	OpenSea
HPS4	5'UTR	cg06343740	HPS4	89781	N_Shore
SRRD	TSS1500	cg06343740	SRRD	402055	N_Shore
PISD	5'UTR	cg14072163	PISD	23761	N_Shore
MYH9	5'UTR	cg07899102	MYH9	4627	OpenSea
CYTH4	TSS1500	cg25635314	CYTH4	27128	OpenSea
SGSM3	5'UTR	cg04323816	SGSM3	27352	OpenSea
C22orf32	TSS1500	cg07811498	SMDT1	91689	N_Shore
PACSIN2	5'UTR	cg16522223	PACSIN2	11252	OpenSea
NUP50	5'UTR	cg16003004	NUP50	10762	OpenSea
FAM118A	5'UTR	cg22950193	FAM118A	55007	OpenSea
SELO	TSS1500	cg17476193	SELENOO	83642	S_Shore
