# Supplementary material for: DNA methylation of hematopoietic stem/progenitor cells from donor peripheral blood to patient bone marrow: implications for allogeneic hematopoietic stem cell transplantation
Source: Clin Exp Med. 2023 Apr 7;23(8):4493–510. doi: 10.1007/s10238-023-01053-w (PMC10725404; doi:10.1007/s10238-023-01053-w)
Supplement: Supplementary file 10 — Supplementary file10 (XLSX 32 KB) [file 10238_2023_1053_MOESM10_ESM.xlsx]

## Sheet: GO_hyper
Supplementary Table S8
Functional analysis of stable DMGs in T4
ID	Description	GeneRatio	BgRatio	pvalue	p.adjust	qvalue	geneID	Count
GO_GLUCOCORTICOID_RECEPTOR_BINDING	GO_GLUCOCORTICOID_RECEPTOR_BINDING	4/131	16/15752	7.69516e-06	0.00987359	0.00930017	TACC1/NCOR2/STAT5B/NRIP1	4
GO_CELLULAR_RESPONSE_TO_PEPTIDE_HORMONE_STIMULUS	GO_CELLULAR_RESPONSE_TO_PEPTIDE_HORMONE_STIMULUS	12/131	303/15752	8.51172e-06	0.00987359	0.00930017	CREB1/CRHBP/CCND3/FYN/PRKAR1B/HDAC9/KANK1/CSK/ADCY7/STAT5B/AKT2/PTPRA	12
GO_RESPONSE_TO_PEPTIDE_HORMONE	GO_RESPONSE_TO_PEPTIDE_HORMONE	13/131	408/15752	3.56255e-05	0.0229149	0.021584	CREB1/CRHBP/CCND3/FYN/PRKAR1B/HDAC9/KANK1/TEK/CSK/ADCY7/STAT5B/AKT2/PTPRA	13
GO_SCHAFFER_COLLATERAL_CA1_SYNAPSE	GO_SCHAFFER_COLLATERAL_CA1_SYNAPSE	6/131	80/15752	5.35487e-05	0.0229149	0.021584	TNR/ITPR1/FYN/PRKAR1B/RNF216/PTPRA	6
GO_CELLULAR_RESPONSE_TO_PEPTIDE	GO_CELLULAR_RESPONSE_TO_PEPTIDE	12/131	366/15752	5.48251e-05	0.0229149	0.021584	CREB1/CRHBP/CCND3/FYN/PRKAR1B/HDAC9/KANK1/CSK/ADCY7/STAT5B/AKT2/PTPRA	12
GO_RETINOIC_ACID_RECEPTOR_BINDING	GO_RETINOIC_ACID_RECEPTOR_BINDING	4/131	26/15752	5.92626e-05	0.0229149	0.021584	TACC1/CTBP2/NCOR2/NRIP1	4
GO_CARNITINE_METABOLIC_PROCESS	GO_CARNITINE_METABOLIC_PROCESS	3/131	12/15752	0.000117068	0.0387997	0.0365464	CRAT/CPT1C/CPT1B	3

## Sheet: Path_hyper
ID	Description	GeneRatio	BgRatio	pvalue	p.adjust	qvalue	geneID	Count
REACTOME_FCGR3A_MEDIATED_IL10_SYNTHESIS	REACTOME_FCGR3A_MEDIATED_IL10_SYNTHESIS	5/138	37/17352	1.05093e-05	0.0128018	0.0112033	CREB1/ITPR1/FYN/PRKAR1B/ADCY7	5
DAZARD_RESPONSE_TO_UV_NHEK_DN	DAZARD_RESPONSE_TO_UV_NHEK_DN	11/138	276/17352	1.30431e-05	0.0128018	0.0112033	CLASP1/FRYL/TNFAIP8/PNISR/FYN/HIVEP2/KANK1/KLHL9/CTBP2/ZMYND8/NRIP1	11
REACTOME_DISEASES_OF_SIGNAL_TRANSDUCTION_BY_GROWTH_FACTOR_RECEPTORS_AND_SECOND_MESSENGERS	REACTOME_DISEASES_OF_SIGNAL_TRANSDUCTION_BY_GROWTH_FACTOR_RECEPTORS_AND_SECOND_MESSENGERS	12/138	358/17352	2.92999e-05	0.0153938	0.0134717	CREB1/EGF/FYN/HDAC9/KANK1/CTBP2/NCOR2/PSMA6/CSK/KSR1/STAT5B/AKT2	12
MARTENS_BOUND_BY_PML_RARA_FUSION	MARTENS_BOUND_BY_PML_RARA_FUSION	13/138	429/17352	3.85877e-05	0.0153938	0.0134717	DCTN1/ITPR1/CCND3/HIVEP2/AKNA/MRVI1/NCOR2/GNB5/CSK/KSR1/HNRNPM/MYO9B/MYH9	13
YAGI_AML_WITH_11Q23_REARRANGED	YAGI_AML_WITH_11Q23_REARRANGED	11/138	311/17352	3.92098e-05	0.0153938	0.0134717	TAL1/DGKD/MBNL1/CCND3/PLAGL1/HDAC9/TACC1/TSPAN4/ADCY7/NFIX/MYH9	11
YAGI_AML_WITH_T_8_21_TRANSLOCATION	YAGI_AML_WITH_T_8_21_TRANSLOCATION	11/138	329/17352	6.51438e-05	0.0213129	0.0186517	CEP68/LIMS1/ITPR1/CCND3/PLAGL1/TEK/TSPAN4/CSK/ADCY7/STAT5B/NFIX	11
LEE_DIFFERENTIATING_T_LYMPHOCYTE	LEE_DIFFERENTIATING_T_LYMPHOCYTE	8/138	177/17352	8.60394e-05	0.0241279	0.0211152	CD53/INPP4A/LNPEP/TNFAIP8/CCND3/PNISR/AKNA/MPHOSPH9	8
SCHAEFFER_PROSTATE_DEVELOPMENT_AND_CANCER_BOX4_DN	SCHAEFFER_PROSTATE_DEVELOPMENT_AND_CANCER_BOX4_DN	4/138	33/17352	0.000131017	0.0280342	0.0245337	NFIA/BCLAF1/HNRNPC/NRIP1	4
REACTOME_SIGNALING_BY_RECEPTOR_TYROSINE_KINASES	REACTOME_SIGNALING_BY_RECEPTOR_TYROSINE_KINASES	13/138	488/17352	0.000141505	0.0280342	0.0245337	WASF2/NCK2/CREB1/ITPR1/FGFBP2/EGF/FYN/TNS3/CILP/CSK/STAT5B/HNRNPM/AKT2	13
REACTOME_LEISHMANIA_INFECTION	REACTOME_LEISHMANIA_INFECTION	9/138	243/17352	0.000142813	0.0280342	0.0245337	WASF2/CREB1/ITPR1/FYN/PRKAR1B/GNB5/ADCY7/MYO9B/MYH9	9
DACOSTA_UV_RESPONSE_VIA_ERCC3_COMMON_DN	DACOSTA_UV_RESPONSE_VIA_ERCC3_COMMON_DN	12/138	427/17352	0.000157252	0.0280624	0.0245584	CLASP1/CREB1/DNAJC13/MBNL1/FRYL/PNISR/FYN/HIVEP2/CTBP2/PTPRA/ZMYND8/NRIP1	12
REACTOME_FLT3_SIGNALING	REACTOME_FLT3_SIGNALING	9/138	253/17352	0.000193203	0.0316048	0.0276585	EGF/FYN/TEK/PSMA6/CSK/KSR1/STAT5B/AKT2/PTPRA	9
PASQUALUCCI_LYMPHOMA_BY_GC_STAGE_DN	PASQUALUCCI_LYMPHOMA_BY_GC_STAGE_DN	7/138	156/17352	0.000251273	0.0355864	0.031143	RNF2/ITPR1/CCDC50/FRYL/TNFAIP8/BACH2/FCHO1	7
REACTOME_DAG_AND_IP3_SIGNALING	REACTOME_DAG_AND_IP3_SIGNALING	4/138	39/17352	0.0002538	0.0355864	0.031143	CREB1/ITPR1/PRKAR1B/ADCY7	4
GARGALOVIC_RESPONSE_TO_OXIDIZED_PHOSPHOLIPIDS_GREY_DN	GARGALOVIC_RESPONSE_TO_OXIDIZED_PHOSPHOLIPIDS_GREY_DN	5/138	74/17352	0.000306894	0.0359807	0.0314881	TNK2/SH2D3C/PPAN/KANK2/ZMYND8	5
HE_PTEN_TARGETS_UP	HE_PTEN_TARGETS_UP	3/138	17/17352	0.000308437	0.0359807	0.0314881	CCND3/PLAGL1/AKT2	3
REACTOME_ANTI_INFLAMMATORY_RESPONSE_FAVOURING_LEISHMANIA_PARASITE_INFECTION	REACTOME_ANTI_INFLAMMATORY_RESPONSE_FAVOURING_LEISHMANIA_PARASITE_INFECTION	7/138	163/17352	0.000328257	0.0359807	0.0314881	CREB1/ITPR1/FYN/PRKAR1B/GNB5/ADCY7/MYH9	7
HELLER_HDAC_TARGETS_DN	HELLER_HDAC_TARGETS_DN	9/138	272/17352	0.00032993	0.0359807	0.0314881	ADI1/CLK1/ST6GAL1/TNS3/KANK1/CTBP2/IL21R/ADCY7/ZMYND8	9
REACTOME_GABA_B_RECEPTOR_ACTIVATION	REACTOME_GABA_B_RECEPTOR_ACTIVATION	4/138	43/17352	0.000371552	0.0383872	0.033594	GNB5/ADCY7/KCNJ16/KCNJ15	4
PID_ILK_PATHWAY	PID_ILK_PATHWAY	4/138	44/17352	0.000406203	0.0387633	0.0339232	NCK2/LIMS1/LIMS2/CREB1	4
MCBRYAN_PUBERTAL_BREAST_5_6WK_DN	MCBRYAN_PUBERTAL_BREAST_5_6WK_DN	6/138	122/17352	0.000430952	0.0387633	0.0339232	IP6K1/STAT5B/NFIX/AKT2/C20orf27/NRIP1	6
REACTOME_PKA_MEDIATED_PHOSPHORYLATION_OF_CREB	REACTOME_PKA_MEDIATED_PHOSPHORYLATION_OF_CREB	3/138	19/17352	0.000434434	0.0387633	0.0339232	CREB1/PRKAR1B/ADCY7	3
REACTOME_SIGNALING_BY_NUCLEAR_RECEPTORS	REACTOME_SIGNALING_BY_NUCLEAR_RECEPTORS	8/138	227/17352	0.000468498	0.0399852	0.0349926	CREB1/EGF/KANK1/NCOR2/GNB5/AKT2/NRIP1/CPT1B	8
REACTOME_FCGAMMA_RECEPTOR_FCGR_DEPENDENT_PHAGOCYTOSIS	REACTOME_FCGAMMA_RECEPTOR_FCGR_DEPENDENT_PHAGOCYTOSIS	5/138	82/17352	0.000494107	0.0401777	0.035161	WASF2/ITPR1/FYN/MYO9B/MYH9	5
PID_PDGFRB_PATHWAY	PID_PDGFRB_PATHWAY	6/138	126/17352	0.000511687	0.0401777	0.035161	WASF2/NCK2/FYN/CSK/KSR1/STAT5B	6
REACTOME_INTRACELLULAR_SIGNALING_BY_SECOND_MESSENGERS	REACTOME_INTRACELLULAR_SIGNALING_BY_SECOND_MESSENGERS	9/138	292/17352	0.000551922	0.0416701	0.0364671	RNF2/CREB1/ITPR1/EGF/FYN/PRKAR1B/PSMA6/ADCY7/AKT2	9
DAZARD_UV_RESPONSE_CLUSTER_G6	DAZARD_UV_RESPONSE_CLUSTER_G6	6/138	130/17352	0.000603738	0.043894	0.0384133	CLASP1/FRYL/FYN/KLHL9/CTBP2/ZMYND8	6
REACTOME_OPIOID_SIGNALLING	REACTOME_OPIOID_SIGNALLING	5/138	88/17352	0.000682969	0.0459274	0.0401927	CREB1/ITPR1/PRKAR1B/GNB5/ADCY7	5
FARMER_BREAST_CANCER_APOCRINE_VS_BASAL	FARMER_BREAST_CANCER_APOCRINE_VS_BASAL	9/138	303/17352	0.000718755	0.0459274	0.0401927	PROM1/EGF/PNISR/PLAGL1/KANK1/CRAT/DHRS2/ADCY7/ZMYND8	9
BIOCARTA_PPARA_PATHWAY	BIOCARTA_PPARA_PATHWAY	4/138	52/17352	0.000771257	0.0459274	0.0401927	PRKAR1B/NCOR2/STAT5B/NRIP1	4
PID_PTP1B_PATHWAY	PID_PTP1B_PATHWAY	4/138	52/17352	0.000771257	0.0459274	0.0401927	EGF/FYN/CSK/STAT5B	4
REACTOME_G_PROTEIN_MEDIATED_EVENTS	REACTOME_G_PROTEIN_MEDIATED_EVENTS	4/138	52/17352	0.000771257	0.0459274	0.0401927	CREB1/ITPR1/PRKAR1B/ADCY7	4
REACTOME_ESTROGEN_DEPENDENT_NUCLEAR_EVENTS_DOWNSTREAM_OF_ESR_MEMBRANE_SIGNALING	REACTOME_ESTROGEN_DEPENDENT_NUCLEAR_EVENTS_DOWNSTREAM_OF_ESR_MEMBRANE_SIGNALING	3/138	23/17352	0.000775734	0.0459274	0.0401927	CREB1/EGF/AKT2	3
HIRSCH_CELLULAR_TRANSFORMATION_SIGNATURE_DN	HIRSCH_CELLULAR_TRANSFORMATION_SIGNATURE_DN	5/138	91/17352	0.000795481	0.0459274	0.0401927	ADI1/CCND3/BCLAF1/TNS3/KANK2	5
BILBAN_B_CLL_LPL_UP	BILBAN_B_CLL_LPL_UP	4/138	54/17352	0.000889972	0.0499147	0.0436822	ST6GAL1/BACH2/KANK2/SLC23A2	4

## Sheet: Immune_hyper
ID	Description	GeneRatio	BgRatio	pvalue	p.adjust	qvalue	geneID	Count
GSE26488_CTRL_VS_PEPTIDE_INJECTION_OT2_THYMOCYTE_DN	GSE26488_CTRL_VS_PEPTIDE_INJECTION_OT2_THYMOCYTE_DN	10/139	172/17449	1.18839e-06	0.00490924	0.00459969	WASF2/RNF144A/DGKD/ST6GAL1/CCND3/BACH2/AKNA/IL21R/MYH9/CERK	10
GSE10325_LUPUS_CD4_TCELL_VS_LUPUS_MYELOID_UP	GSE10325_LUPUS_CD4_TCELL_VS_LUPUS_MYELOID_UP	9/139	176/17449	1.17341e-05	0.01585	0.0148506	TRAF5/CEP68/NCK2/ST6GAL1/BACH2/HIVEP2/SIGIRR/GNB5/STAT5B	9
GSE43863_LY6C_INT_CXCR5POS_VS_LY6C_LOW_CXCR5NEG_EFFECTOR_CD4_TCELL_UP	GSE43863_LY6C_INT_CXCR5POS_VS_LY6C_LOW_CXCR5NEG_EFFECTOR_CD4_TCELL_UP	9/139	181/17449	1.46866e-05	0.01585	0.0148506	WASF2/CREB1/MBNL1/LNPEP/TACC1/SUSD6/CSK/ZMYND8/CERK	9
GSE17186_NAIVE_VS_CD21LOW_TRANSITIONAL_BCELL_DN	GSE17186_NAIVE_VS_CD21LOW_TRANSITIONAL_BCELL_DN	9/139	182/17449	1.53474e-05	0.01585	0.0148506	RNF2/RNF144A/CEP68/IP6K1/TNK2/GPR183/IL21R/STAT5B/KANSL1	9
GSE27786_LIN_NEG_VS_NEUTROPHIL_DN	GSE27786_LIN_NEG_VS_NEUTROPHIL_DN	9/139	188/17449	1.98689e-05	0.0164157	0.0153806	DCTN1/TACC1/KLHL9/RC3H2/CRAT/SUSD6/KLC1/KCTD11/AKT2	9
GSE3920_IFNA_VS_IFNB_TREATED_ENDOTHELIAL_CELL_DN	GSE3920_IFNA_VS_IFNB_TREATED_ENDOTHELIAL_CELL_DN	8/139	157/17449	3.73466e-05	0.024668	0.0231126	ITPR1/FRYL/FYN/RNF216/TACC1/CRAT/KSR1/ADGRE5	8
GSE25677_MPL_VS_R848_STIM_BCELL_DN	GSE25677_MPL_VS_R848_STIM_BCELL_DN	8/139	166/17449	5.54927e-05	0.024668	0.0231126	WASF2/RNF144A/DGKD/BACH2/CSK/IL21R/MYH9/CERK	8
GSE27896_HDAC6_KO_VS_WT_TREG_UP	GSE27896_HDAC6_KO_VS_WT_TREG_UP	8/139	168/17449	6.03899e-05	0.024668	0.0231126	INPP4A/HECW2/CREB1/NR1D2/HIVEP2/IL21R/ADCY7/PTPRA	8
GSE21670_UNTREATED_VS_IL6_TREATED_STAT3_KO_CD4_TCELL_UP	GSE21670_UNTREATED_VS_IL6_TREATED_STAT3_KO_CD4_TCELL_UP	8/139	174/17449	7.72892e-05	0.024668	0.0231126	UBXN11/ERMAP/DGKD/PRDM8/FYN/IL23A/ADCY7/ADGRE5	8
GSE12366_PLASMA_CELL_VS_NAIVE_BCELL_DN	GSE12366_PLASMA_CELL_VS_NAIVE_BCELL_DN	8/139	177/17449	8.71093e-05	0.024668	0.0231126	WASF2/CEP68/MBNL1/CCDC50/FRYL/CELF1/FCHO1/MYH9	8
GSE22432_CDC_VS_COMMON_DC_PROGENITOR_UP	GSE22432_CDC_VS_COMMON_DC_PROGENITOR_UP	8/139	177/17449	8.71093e-05	0.024668	0.0231126	TRAF5/DGKD/MBNL1/TNK2/CSK/ADGRE5/ZMYND8/CERK	8
GSE43863_DAY6_EFF_VS_DAY150_MEM_LY6C_INT_CXCR5POS_CD4_TCELL_DN	GSE43863_DAY6_EFF_VS_DAY150_MEM_LY6C_INT_CXCR5POS_CD4_TCELL_DN	8/139	177/17449	8.71093e-05	0.024668	0.0231126	C1orf21/TRAF5/IP6K1/FRYL/LNPEP/CCND3/AKNA/YPEL3	8
GSE21670_TGFB_VS_IL6_TREATED_CD4_TCELL_UP	GSE21670_TGFB_VS_IL6_TREATED_CD4_TCELL_UP	8/139	178/17449	9.06039e-05	0.024668	0.0231126	DCTN1/LIMS2/DGKD/PLAGL1/TSPAN4/RASSF9/KANSL1/DLGAP1	8
GSE25123_CTRL_VS_IL4_STIM_MACROPHAGE_DN	GSE25123_CTRL_VS_IL4_STIM_MACROPHAGE_DN	8/139	178/17449	9.06039e-05	0.024668	0.0231126	TRAF5/CEP68/LIMS1/ITPR1/TSPAN4/GPR183/ZC3H7A/SGSM3	8
GSE42021_CD24HI_VS_CD24LOW_TCONV_THYMUS_UP	GSE42021_CD24HI_VS_CD24LOW_TCONV_THYMUS_UP	8/139	180/17449	9.79426e-05	0.024668	0.0231126	GPSM2/C1orf21/ANXA6/CCND3/SH2D3C/CSK/KANK2/CERK	8
GSE43863_DAY6_EFF_VS_DAY150_MEM_LY6C_INT_CXCR5POS_CD4_TCELL_UP	GSE43863_DAY6_EFF_VS_DAY150_MEM_LY6C_INT_CXCR5POS_CD4_TCELL_UP	8/139	181/17449	0.000101793	0.024668	0.0231126	CLK1/DGKD/MBNL1/BACH2/FYN/SUSD6/ADGRE5/CERK	8
GSE22886_NAIVE_TCELL_VS_MONOCYTE_UP	GSE22886_NAIVE_TCELL_VS_MONOCYTE_UP	8/139	183/17449	0.000109869	0.024668	0.0231126	TRAF5/RNF144A/CEP68/NCK2/CLK1/BACH2/MPHOSPH9/IL21R	8
GSE14350_IL2RB_KO_VS_WT_TEFF_UP	GSE14350_IL2RB_KO_VS_WT_TEFF_UP	8/139	186/17449	0.000122973	0.024668	0.0231126	CLK1/WDFY1/LNPEP/BACH2/FYN/PLAGL1/RNF216/TACC1	8
GSE41867_NAIVE_VS_DAY6_LCMV_EFFECTOR_CD8_TCELL_DN	GSE41867_NAIVE_VS_DAY6_LCMV_EFFECTOR_CD8_TCELL_DN	8/139	186/17449	0.000122973	0.024668	0.0231126	LNPEP/AKNA/NCOR2/YPEL3/ADCY7/MED15/MYH9/CERK	8
GSE17721_0.5H_VS_4H_CPG_BMDC_UP	GSE17721_0.5H_VS_4H_CPG_BMDC_UP	8/139	188/17449	0.000132407	0.024668	0.0231126	ITPR1/CRAT/TSPAN4/NCOR2/GNB5/ADCY7/MYO9B/ZMYND8	8
GSE18893_TCONV_VS_TREG_24H_CULTURE_UP	GSE18893_TCONV_VS_TREG_24H_CULTURE_UP	8/139	189/17449	0.000137343	0.024668	0.0231126	INPP4A/ITPR1/ST6GAL1/ANXA6/KLHL9/GPR183/NFIX/ADGRE5	8
GSE41867_NAIVE_VS_DAY8_LCMV_CLONE13_EFFECTOR_CD8_TCELL_UP	GSE41867_NAIVE_VS_DAY8_LCMV_CLONE13_EFFECTOR_CD8_TCELL_UP	8/139	189/17449	0.000137343	0.024668	0.0231126	NFIA/ITPR1/B3GALT4/PLAGL1/KLF12/YPEL3/ADGRE5/MYH9	8
GSE5542_UNTREATED_VS_IFNA_TREATED_EPITHELIAL_CELLS_24H_UP	GSE5542_UNTREATED_VS_IFNA_TREATED_EPITHELIAL_CELLS_24H_UP	8/139	189/17449	0.000137343	0.024668	0.0231126	C1orf21/WDFY1/FYN/SUSD6/YPEL3/KSR1/STAT5B/MYH9	8
GSE7852_TREG_VS_TCONV_FAT_DN	GSE7852_TREG_VS_TCONV_FAT_DN	8/139	191/17449	0.000147672	0.0252936	0.0236988	C1orf21/ADI1/RNF144A/DGKD/ST6GAL1/BACH2/HIVEP2/SH2D3C	8
GSE24210_CTRL_VS_IL35_TREATED_TCONV_CD4_TCELL_UP	GSE24210_CTRL_VS_IL35_TREATED_TCONV_CD4_TCELL_UP	8/139	192/17449	0.000153072	0.0252936	0.0236988	TRAF5/CEP68/NCK2/CLK1/ITPR1/HIVEP2/OXR1/ZMYND8	8
GSE6259_BCELL_VS_CD4_TCELL_UP	GSE6259_BCELL_VS_CD4_TCELL_UP	7/139	156/17449	0.00025397	0.040352	0.0378076	TNIP1/PNISR/MYCT1/HDAC9/SIGIRR/NCOR2/ZMYND8	7
