# Supplementary material for: DNA methylation of hematopoietic stem/progenitor cells from donor peripheral blood to patient bone marrow: implications for allogeneic hematopoietic stem cell transplantation
Source: Clin Exp Med. 2023 Apr 7;23(8):4493–510. doi: 10.1007/s10238-023-01053-w (PMC10725404; doi:10.1007/s10238-023-01053-w)
Supplement: Supplementary file 12 — Supplementary file12 (XLSX 1069 KB) [file 10238_2023_1053_MOESM12_ESM.xlsx]

## Sheet: PZ14_t4 vs all T4 (a)
Supplementary Table S10
DMGs of P14
row.names	chr	pos	Islands_Name	Relation_to_Island	UCSC_RefGene_Group	logFC	P.Value	UCSC_RefGene_Name
cg20031397	chr3	138153832	chr3:138153269-138154621	Island	1stExon	2.62216	3.91733e-18	ESYT3
cg17971587	chr11	120008323	chr11:120008046-120008710	Island	1stExon	-2.22003	3.98712e-18	TRIM29
cg06554361	chr18	78005651	chr18:78004028-78005438	S_Shore	TSS1500	2.56376	9.0271e-18	PARD6G
cg23853768	chr4	84456826	chr4:84457115-84457860	N_Shore	TSS1500	2.61109	1.95398e-17	AGPAT9
cg14672921	chr11	134201447	chr11:134201784-134202407	N_Shore	TSS1500	3.71608	1.02623e-16	GLB1L2
cg22674884	chr15	56757499	chr15:56757179-56757383	S_Shore	TSS200	2.51582	1.56247e-16	MNS1
cg19655456	chr19	37959961	chr19:37959852-37960615	Island	TSS200	3.19322	1.96551e-16	ZNF570
cg19740859	chr2	2193641	chr2:2193510-2193716	Island	5'UTR	-1.77987	3.98615e-16	MYT1L
cg14212850	chr17	77460269	chr17:77460245-77460646	Island	5'UTR	-1.96795	7.82621e-16	HRNBP3
cg06698742	chr11	85359218	chr11:85358865-85359226	Island	5'UTR	2.5276	2.02906e-15	TMEM126A
cg22603247	chr10	124907553	chr10:124907283-124911035	Island	TSS200	3.45695	2.79421e-15	HMX2
cg05740609	chr2	45168921	chr2:45169505-45171884	N_Shore	TSS200	2.62714	3.49343e-15	SIX3
cg11419064	chr11	2291264	chr11:2290104-2292932	Island	1stExon	2.60848	3.64475e-15	ASCL2
cg20293594	chr7	27196296	chr7:27195601-27196567	Island	TSS200	2.39428	4.07465e-15	HOXA7
cg12405775	chr3	131222041	chr3:131221604-131221888	S_Shore	TSS1500	2.14912	6.09276e-15	MRPL3
cg07070043	chr10	48389148	chr10:48389019-48389375	Island	1stExon	-2.01569	6.67983e-15	RBP3
cg09875624	chr11	3254504	chr11:3253768-3254066	S_Shore	TSS1500	-2.35907	7.78061e-15	MRGPRE
cg01746514	chr14	24520922	chr14:24520989-24521844	N_Shore	TSS1500	2.49277	7.93226e-15	LRRC16B
cg15463135	chr19	37099702	chr19:37095680-37096589	S_Shelf	5'UTR	-2.13638	9.95969e-15	ZNF382
cg19972056	chr10	115803792	chr10:115803358-115805468	Island	TSS200	3.23773	1.01236e-14	ADRB1
cg23428985	chr2	29338113	chr2:29337983-29338909	Island	TSS200	3.56238	1.17945e-14	CLIP4
cg11058154	chr17	66597378	chr17:66596072-66597578	Island	TSS1500	2.85559	1.69918e-14	FAM20A
cg04525943	chr19	2579529	chr19:2578956-2579746	Island	5'UTR	2.59823	1.79725e-14	GNG7
cg22694470	chr1	92495729	chr1:92495367-92495964	Island	1stExon	2.10196	1.91329e-14	EPHX4
cg01394199	chr12	121416547	chr12:121416485-121416817	Island	TSS200	-1.66818	2.09726e-14	HNF1A
cg08017858	chr11	74022642	chr11:74022428-74022703	Island	1stExon	2.42507	2.14982e-14	P4HA3
cg21611775	chr3	11058836	chr3:11058818-11059051	Island	5'UTR	-2.0686	3.48421e-14	SLC6A1
cg21323441	chr15	28344349	chr15:28344188-28344489	Island	5'UTR	3.3414	3.48844e-14	OCA2
cg09821685	chr3	109034944		OpenSea	5'UTR	-1.85368	3.49802e-14	DPPA2
cg14611230	chr3	49207659	chr3:49208629-49209196	N_Shore	TSS1500	-2.18918	3.50333e-14	KLHDC8B
cg06954658	chr18	76740093	chr18:76737005-76741244	Island	TSS200	1.83449	3.61829e-14	SALL3
cg14932016	chr1	236849653	chr1:236849472-236850323	Island	TSS200	2.70789	3.71712e-14	ACTN2
cg25368917	chr12	124788627	chr12:124788559-124788884	Island	5'UTR	-2.29466	3.91617e-14	FAM101A
cg01886556	chr4	17783205	chr4:17782642-17783624	Island	TSS200	2.72676	4.6456e-14	FAM184B
cg27596068	chr11	75272301	chr11:75272950-75273616	N_Shore	TSS1500	-1.99192	4.91441e-14	SERPINH1
cg03402876	chr2	11051991	chr2:11051858-11053476	Island	TSS200	1.80741	5.83835e-14	KCNF1
cg03267254	chr21	33784232	chr21:33783914-33785717	Island	TSS1500	2.09495	6.03552e-14	C21orf63
cg03084901	chr13	100634630	chr13:100631752-100635526	Island	1stExon	2.33547	6.09337e-14	ZIC2
cg25456468	chr12	54394116	chr12:54393374-54394648	Island	1stExon	3.29337	6.56322e-14	HOXC9
cg24570541	chr7	139208261	chr7:139208442-139209069	N_Shore	TSS1500	3.05365	8.09982e-14	CLEC2L
cg27507700	chr7	87230189	chr7:87230059-87230260	Island	5'UTR	2.56679	8.34444e-14	ABCB1
cg17690832	chr4	185939537	chr4:185939222-185942747	Island	TSS1500	3.02348	9.63346e-14	HELT
cg23367478	chr12	20521299	chr12:20521616-20523122	N_Shore	TSS1500	2.43576	9.76377e-14	PDE3A
cg07919466	chr19	50833956	chr19:50833813-50834128	Island	TSS1500	1.88427	1.00487e-13	KCNC3
cg16611005	chr15	60296169	chr15:60296135-60298520	Island	TSS1500	2.96657	1.08464e-13	FOXB1
cg03080985	chr6	80340683	chr6:80340861-80341346	N_Shore	TSS1500	2.60471	1.19504e-13	SH3BGRL2
cg11263994	chr18	580180	chr18:580179-580899	Island	TSS200	-2.03198	1.34989e-13	CETN1
cg22226532	chr7	150722977	chr7:150725173-150726018	N_Shelf	TSS1500	-1.79748	1.54363e-13	ATG9B
cg06800837	chr11	133680963		OpenSea	TSS1500	-2.2483	1.59255e-13	LOC646522
cg04251307	chr12	10827012	chr12:10826531-10826786	S_Shore	TSS200	2.24068	1.64439e-13	STYK1
cg08738386	chr11	125080932		OpenSea	5'UTR	-2.12343	1.7335e-13	PKNOX2
cg25774921	chr11	70867130		OpenSea	5'UTR	-1.92489	1.91447e-13	SHANK2
cg24039816	chr19	51220098	chr19:51220054-51220298	Island	1stExon	-1.48747	1.98962e-13	SHANK1
cg01711761	chr9	101705378	chr9:101705907-101706682	N_Shore	TSS1500	-1.91606	2.20634e-13	COL15A1
cg13161329	chr4	57138564		OpenSea	5'UTR	-1.64922	2.53231e-13	KIAA1211
cg24892508	chr4	47032741	chr4:47034427-47034940	N_Shore	TSS1500	-1.84074	2.58885e-13	GABRB1
cg04506601	chr1	100435212	chr1:100435297-100436070	N_Shore	TSS1500	1.85004	3.48644e-13	SLC35A3
cg15372508	chr3	44626304	chr3:44626325-44626794	N_Shore	TSS200	2.27073	3.64393e-13	ZNF660
cg07100771	chr4	141490377	chr4:141489962-141490378	Island	TSS1500	3.38307	3.74047e-13	UCP1
cg11648289	chr7	155249674	chr7:155246390-155251955	Island	TSS1500	2.36764	4.10189e-13	EN2
cg21716444	chr22	37915250	chr22:37914768-37915883	Island	TSS200	2.94169	4.88149e-13	CARD10
cg26185340	chr15	101419243	chr15:101419261-101421133	N_Shore	TSS1500	2.49506	5.00444e-13	ALDH1A3
cg14556303	chr2	217237036	chr2:217236025-217237129	Island	TSS1500	2.77282	5.51593e-13	MARCH4
cg05282641	chr14	47121156	chr14:47120868-47121159	Island	TSS200	-1.61861	5.99244e-13	RPL10L
cg01557989	chr20	19192675	chr20:19192459-19193902	Island	TSS1500	2.32438	6.1034e-13	SLC24A3
cg08734918	chr6	94129481	chr6:94126272-94129677	Island	TSS200	1.90377	6.13804e-13	EPHA7
cg16048771	chr10	5541146	chr10:5540785-5541515	Island	1stExon	-1.669	6.17321e-13	CALML5
cg09553358	chr11	790184	chr11:791953-792400	N_Shore	TSS200	2.36287	7.10375e-13	CEND1
cg22415474	chr22	44894369	chr22:44892393-44894049	S_Shore	TSS1500	2.97166	7.36619e-13	LDOC1L
cg12044076	chr6	31638344		OpenSea	TSS1500	-1.73377	7.56741e-13	LY6G5B
cg19377162	chr17	79373378	chr17:79366806-79374742	Island	TSS200	3.55116	7.97258e-13	BAHCC1
cg03306221	chr22	44258602	chr22:44257942-44258612	Island	TSS1500	2.52451	8.83066e-13	SULT4A1
cg04923196	chr11	75197354		OpenSea	5'UTR	-1.76197	9.46899e-13	GDPD5
cg14814195	chr6	1313485	chr6:1311068-1314220	Island	1stExon	2.52497	1.05282e-12	FOXQ1
cg26231489	chr5	121187345	chr5:121187387-121188124	N_Shore	TSS1500	-1.91852	1.18634e-12	FTMT
cg18477204	chr14	70038884	chr14:70038108-70040302	Island	TSS1500	2.92045	1.18696e-12	C14orf162
cg07391472	chr15	69546818		OpenSea	5'UTR	-1.58904	1.18789e-12	GLCE
cg03207391	chr19	18497201	chr19:18497063-18497269	Island	1stExon	-1.99199	1.28925e-12	GDF15
cg16248783	chr2	38304146	chr2:38301276-38304518	Island	TSS1500	2.00848	1.43401e-12	CYP1B1
cg09924165	chr2	217559417	chr2:217559039-217559484	Island	1stExon	1.62826	1.48444e-12	IGFBP5
cg16910830	chr7	145813437	chr7:145813030-145814084	Island	TSS200	3.00509	1.54628e-12	CNTNAP2
cg00041368	chr18	3879131	chr18:3879202-3880087	N_Shore	1stExon	-1.86438	1.57083e-12	DLGAP1
cg16478236	chr5	71402893	chr5:71402877-71404868	Island	TSS1500	2.10458	1.59156e-12	MAP1B
cg09904304	chr19	17488225	chr19:17487895-17488125	S_Shore	TSS200	1.99354	1.61529e-12	PLVAP
cg07175883	chr2	176957908	chr2:176957054-176958279	Island	1stExon	1.8644	1.63293e-12	HOXD13
cg06913330	chr4	2060313	chr4:2059928-2063181	Island	TSS1500	2.57381	1.72715e-12	NAT8L
cg24458466	chr1	211849413	chr1:211848641-211849176	S_Shore	TSS1500	2.26342	1.76916e-12	NEK2
cg20986370	chr4	57976171	chr4:57975860-57976916	Island	1stExon	3.43423	1.79821e-12	IGFBP7
cg19704726	chr10	94450056	chr10:94448693-94450479	Island	1stExon	3.60304	1.80835e-12	HHEX
cg07521912	chr5	169660734	chr5:169659830-169660229	S_Shore	5'UTR	-2.05577	1.98396e-12	C5orf58
cg07805981	chr12	56075321		OpenSea	TSS200	2.14435	2.00132e-12	METTL7B
cg15256973	chr18	43097250		OpenSea	5'UTR	-1.85545	2.02115e-12	SLC14A2
cg23584743	chr4	13546157	chr4:13543562-13546494	Island	TSS200	3.37947	2.02246e-12	NKX3-2
cg02003625	chr11	78803306		OpenSea	5'UTR	-1.90518	2.06496e-12	TENM4
cg13785536	chr19	8408320	chr19:8407674-8408338	Island	TSS200	2.3286	2.06809e-12	KANK3
cg25802424	chr13	110438937	chr13:110434466-110440180	Island	TSS200	2.83565	2.23017e-12	IRS2
cg26985686	chr7	150864521	chr7:150863966-150865511	Island	1stExon	2.21877	2.28672e-12	GBX1
cg25882830	chr4	184826479	chr4:184826253-184828177	Island	TSS200	1.79328	2.44158e-12	STOX2
cg07511633	chr6	29455331		OpenSea	1stExon	-1.9212	2.48653e-12	MAS1L
cg24669191	chr1	2938646	chr1:2938633-2939043	Island	1stExon	-1.59573	2.52514e-12	ACTRT2
cg00878516	chr19	35842853	chr19:35842430-35843187	Island	1stExon	-2.19682	2.63554e-12	FFAR1
cg20562630	chr4	80329424		OpenSea	TSS200	-1.86773	2.75564e-12	GK2
cg00315639	chr11	112427218		OpenSea	TSS1500	-1.46506	2.89892e-12	LOC387810
cg10297023	chr11	115631855	chr11:115630398-115631117	S_Shore	TSS1500	-1.95354	2.97653e-12	LINC00900
cg26819160	chr11	2397597	chr11:2398223-2399598	N_Shore	TSS1500	-1.9097	3.16098e-12	CD81
cg26542412	chr1	92350568	chr1:92350913-92352085	N_Shore	5'UTR	1.94741	3.30509e-12	TGFBR3
cg05400446	chr4	184243754		OpenSea	TSS200	-1.79423	3.30623e-12	CLDN24
cg18021866	chr19	53517233		OpenSea	TSS200	-1.50203	3.4547e-12	ERVV-1
cg21402242	chr11	109292297	chr11:109293519-109294983	N_Shore	TSS1500	-2.60381	3.7285e-12	C11orf87
cg18977061	chr10	17659544	chr10:17658665-17659639	Island	TSS200	2.39888	3.73507e-12	PTPLA
cg10043865	chr17	35294481	chr17:35291899-35300875	Island	TSS200	3.34549	3.74598e-12	LHX1
cg09952204	chr5	80256664	chr5:80255904-80257006	Island	1stExon	1.73476	3.90242e-12	RASGRF2
cg27162504	chr3	94657011	chr3:94656732-94657159	Island	TSS200	-1.56244	4.12524e-12	LINC00879
cg20486897	chr18	47087108	chr18:47087075-47087446	Island	TSS1500	2.93925	4.31825e-12	LIPG
cg17108430	chr4	108745557	chr4:108745829-108746535	N_Shore	TSS200	2.35882	4.39539e-12	SGMS2
cg06646128	chr7	150079704	chr7:150075939-150076856	S_Shelf	5'UTR	-1.7517	4.55593e-12	ZNF775
cg12601843	chr7	23510954	chr7:23508184-23509712	S_Shore	TSS1500	1.99244	4.61224e-12	IGF2BP3
cg16537028	chr16	84853380	chr16:84853348-84853714	Island	TSS1500	2.03066	4.62599e-12	CRISPLD2
cg19607792	chr9	111617355	chr9:111617320-111618144	Island	1stExon	-2.06521	4.73473e-12	ACTL7B
cg15329400	chr4	10030948		OpenSea	5'UTR	-1.53063	5.08099e-12	SLC2A9
cg02794244	chr19	37957601	chr19:37957726-37958390	N_Shore	5'UTR	1.75115	5.13222e-12	ZNF569
cg19266396	chr7	1783949	chr7:1784027-1786934	N_Shore	5'UTR	-2.06949	5.69249e-12	ELFN1
cg15491120	chr18	74156897	chr18:74153239-74155073	S_Shore	5'UTR	-1.73228	5.72239e-12	ZNF516
cg08925170	chr1	120191366	chr1:120190377-120191251	S_Shore	TSS1500	2.58214	6.13337e-12	ZNF697
cg09454187	chr15	26109614	chr15:26107503-26108818	S_Shore	TSS1500	-1.57687	6.37749e-12	ATP10A
cg17240004	chr3	121949083	chr3:121949108-121949325	N_Shore	5'UTR	-1.94876	6.40476e-12	CASR
cg27008222	chr10	70660652	chr10:70660525-70661473	Island	TSS1500	2.22161	6.42689e-12	DDX50
cg10884788	chr11	133827068	chr11:133825337-133827457	Island	TSS200	1.58128	6.58775e-12	IGSF9B
cg13404079	chr14	65171010	chr14:65170876-65172007	Island	TSS200	2.6994	6.61217e-12	PLEKHG3
cg13219108	chr20	9495130	chr20:9495253-9495597	N_Shore	TSS200	2.07191	6.74191e-12	C20orf103
cg11919153	chr7	135413281		OpenSea	TSS1500	-1.67205	6.92776e-12	SLC13A4
cg22737282	chr11	20183008	chr11:20184570-20185497	N_Shore	TSS1500	2.2443	7.08662e-12	DBX1
cg05225651	chr4	5022540	chr4:5021003-5021329	S_Shore	TSS1500	-1.54097	7.18222e-12	CYTL1
cg14542181	chr3	12705958	chr3:12705059-12705887	S_Shore	TSS1500	2.40308	8.08762e-12	RAF1
cg14417917	chr9	140065568	chr9:140061735-140064864	S_Shore	TSS1500	-2.16662	8.13545e-12	LRRC26
cg20209681	chr6	22568625	chr6:22569584-22570705	N_Shore	TSS1500	-1.76588	8.23043e-12	HDGFL1
cg09404551	chr8	121136951	chr8:121137099-121137778	N_Shore	TSS1500	1.99222	8.57515e-12	COL14A1
cg23683674	chr11	73020562	chr11:73018452-73020563	Island	1stExon	1.92343	9.11386e-12	ARHGEF17
cg19299920	chr15	24920505	chr15:24920613-24921252	N_Shore	TSS200	-1.99518	9.23717e-12	NPAP1
cg05726701	chr1	248005057		OpenSea	1stExon	-1.44015	9.25177e-12	OR11L1
cg09514351	chr10	80960123		OpenSea	5'UTR	-1.55851	9.51446e-12	ZMIZ1
cg04417028	chr11	110583882	chr11:110581839-110583883	Island	TSS1500	2.60944	9.53204e-12	ARHGAP20
cg18781240	chr13	27131676	chr13:27131568-27132677	Island	TSS200	2.68026	9.75106e-12	WASF3
cg27594095	chr6	31095276		OpenSea	5'UTR	-1.93687	1.02049e-11	PSORS1C1
cg20131670	chr19	39804915	chr19:39804621-39805954	Island	1stExon	-2.4044	1.02326e-11	LRFN1
cg16532600	chr5	153857824	chr5:153857038-153859113	Island	TSS200	3.46368	1.07593e-11	HAND1
cg01445942	chr7	72847976	chr7:72847933-72850032	Island	TSS200	2.51849	1.13874e-11	FZD9
cg12863545	chr17	8869136	chr17:8868469-8869372	Island	TSS200	2.50352	1.17066e-11	PIK3R5
cg00280066	chr7	157258883	chr7:157260938-157261221	N_Shelf	TSS200	-1.89827	1.25283e-11	LOC101927914
cg16778751	chr15	47805940		OpenSea	5'UTR	-1.73473	1.25303e-11	SEMA6D
cg17589632	chr1	240657329	chr1:240656253-240656720	S_Shore	5'UTR	-1.53748	1.32269e-11	GREM2
cg00079785	chr8	48172764	chr8:48172791-48172993	N_Shore	TSS1500	-1.58593	1.39353e-11	KIAA0146
cg06935794	chr11	93584256	chr11:93583374-93583717	S_Shore	TSS1500	-2.00167	1.4143e-11	VSTM5
cg23529677	chr18	52499934	chr18:52495604-52496007	S_Shelf	5'UTR	-2.0622	1.50295e-11	RAB27B
cg24899571	chr11	133938810	chr11:133938850-133939681	N_Shore	TSS200	2.9319	1.57486e-11	JAM3
cg20955080	chr9	136152049	chr9:136150031-136151365	S_Shore	TSS1500	-1.81545	1.59249e-11	ABO
cg03852045	chr1	120439870	chr1:120439013-120439220	S_Shore	TSS1500	-2.17488	1.60578e-11	ADAM30
cg19215498	chr14	55879737	chr14:55878302-55878681	S_Shore	TSS1500	-1.39014	1.63576e-11	ATG14
cg08922032	chr15	24920473	chr15:24920613-24921252	N_Shore	TSS200	-1.77826	1.71281e-11	C15orf2
cg00653960	chr1	12123313	chr1:12123488-12124148	N_Shore	TSS200	1.7554	1.71776e-11	TNFRSF8
cg22522429	chr18	71982830	chr18:71982752-71983744	Island	TSS1500	-2.07897	1.75222e-11	C18orf63
cg09351647	chr9	140498751	chr9:140499458-140500891	N_Shore	TSS1500	-2.01616	1.82758e-11	ARRDC1
cg01489686	chr6	96463710	chr6:96463869-96464136	N_Shore	TSS200	2.04255	1.89573e-11	FUT9
cg16201780	chr11	119295429	chr11:119293320-119293943	S_Shore	TSS1500	-1.95666	1.96328e-11	THY1
cg10442445	chr6	31627273	chr6:31628338-31628658	N_Shore	1stExon	-1.66669	2.02615e-11	C6orf47
cg23934819	chr11	124788965	chr11:124790814-124791354	N_Shore	TSS200	-1.6705	2.11737e-11	HEPN1
cg03465206	chr4	166300017	chr4:166299975-166300668	Island	TSS200	2.8217	2.15002e-11	CPE
cg10226523	chr1	32930308	chr1:32930500-32931061	N_Shore	TSS1500	2.29768	2.23757e-11	ZBTB8B
cg14673256	chr11	64059057	chr11:64058808-64060118	Island	5'UTR	2.81059	2.31541e-11	KCNK4
cg14418802	chr1	9299979		OpenSea	5'UTR	2.82472	2.37592e-11	H6PD
cg13128965	chr11	76795138		OpenSea	5'UTR	-2.0472	2.40112e-11	CAPN5
cg07940611	chr2	235878276		OpenSea	5'UTR	-1.73118	2.50473e-11	SH3BP4
cg11944657	chr7	16566396	chr7:16566252-16566674	Island	TSS200	-2.67086	2.52583e-11	LRRC72
cg22299719	chr15	73735323	chr15:73735322-73735609	Island	TSS200	-2.03398	2.60915e-11	C15orf60
cg01857186	chr11	123811110		OpenSea	1stExon	-1.96428	2.6767e-11	OR4D5
cg08272835	chr4	56458622		OpenSea	TSS1500	-2.00908	2.70905e-11	PDCL2
cg01604051	chr7	50851503	chr7:50849752-50850871	S_Shore	5'UTR	-1.70742	2.83016e-11	GRB10
cg09713234	chr10	28035157	chr10:28030182-28035211	Island	TSS1500	1.80707	2.84415e-11	MKX
cg05490712	chr11	31838674	chr11:31831620-31839038	Island	5'UTR	3.17984	2.89353e-11	PAX6
cg24278713	chr10	105217980	chr10:105217966-105218287	Island	1stExon	-1.82935	3.01377e-11	CALHM1
cg10991303	chr3	142608051	chr3:142607195-142608229	Island	TSS200	2.91395	3.14155e-11	PCOLCE2
cg11807446	chr4	189027813	chr4:189027609-189028033	Island	TSS1500	-1.51537	3.16489e-11	TRIML2
cg22049472	chr3	53081507	chr3:53078956-53081101	S_Shore	TSS1500	-1.6647	3.35879e-11	SFMBT1
cg14343178	chr9	127614469	chr9:127615432-127615874	N_Shore	TSS1500	-1.50517	3.377e-11	WDR38
cg20074591	chr11	74179549	chr11:74178175-74178801	S_Shore	TSS1500	-1.91365	3.46696e-11	KCNE3
cg20370281	chr15	41185803	chr15:41186255-41187169	N_Shore	TSS1500	-1.63739	3.57072e-11	VPS18
cg06459000	chr11	111411199	chr11:111410932-111412199	Island	TSS200	1.77423	3.93129e-11	LAYN
cg04753163	chr6	42249488		OpenSea	5'UTR	2.41934	4.11653e-11	TRERF1
cg05157433	chr6	29527885		OpenSea	TSS200	-1.58414	4.1364e-11	UBD
cg22470850	chr2	26395824	chr2:26396102-26397204	N_Shore	TSS200	1.94684	4.20776e-11	FAM59B
cg27501878	chr20	61638588	chr20:61636171-61639055	Island	TSS1500	2.39608	4.41118e-11	BHLHE23
cg05306745	chr17	76921845	chr17:76920684-76921961	Island	TSS1500	2.60619	4.48362e-11	TIMP2
cg06739520	chr20	5891968	chr20:5891878-5892417	Island	TSS200	1.5706	4.56051e-11	CHGB
cg13316430	chr4	94751126	chr4:94749495-94750998	S_Shore	1stExon	2.03214	4.5979e-11	ATOH1
cg11195360	chr11	124311399		OpenSea	TSS1500	-2.12949	4.60318e-11	OR8B8
cg13098164	chr11	42275363		OpenSea	TSS200	-1.50087	4.65594e-11	LOC100507205
cg17222579	chr19	41618972		OpenSea	TSS1500	-1.23553	4.70568e-11	CYP2F1
cg06654103	chr12	4920613	chr12:4918273-4919657	S_Shore	1stExon	-1.66729	4.74856e-11	KCNA6
cg14689642	chr9	118012208		OpenSea	5'UTR	-1.59028	4.88648e-11	DEC1
cg24335149	chr1	20397074		OpenSea	5'UTR	-1.52417	4.9228e-11	PLA2G5
cg17307479	chr8	65494101	chr8:65492935-65494452	Island	1stExon	2.73765	5.05282e-11	BHLHE22
cg00250572	chr9	111929883	chr9:111929197-111929587	S_Shore	TSS1500	-1.79703	5.06782e-11	FRRS1L
cg22563691	chr22	44319359	chr22:44319578-44320513	N_Shore	TSS1500	1.99346	5.3794e-11	PNPLA3
cg20227860	chr4	39368720	chr4:39367648-39368213	S_Shore	TSS1500	-1.82855	5.48208e-11	RFC1
cg13449673	chr11	69921474	chr11:69924338-69925197	N_Shelf	TSS200	-1.59017	5.48928e-11	ANO1-AS2
cg26929337	chr19	52511726	chr19:52511228-52511582	S_Shore	TSS1500	1.18969	5.63097e-11	ZNF615
cg02685436	chr11	125616118		OpenSea	TSS200	-1.46727	5.84232e-11	PATE1
cg26209058	chr3	170626521	chr3:170625831-170626841	Island	TSS200	1.341	5.92915e-11	EIF5A2
cg07980216	chr22	31090201	chr22:31090200-31091334	Island	TSS1500	1.9898	6.58214e-11	OSBP2
cg03163875	chr16	5007808		OpenSea	TSS1500	2.05946	6.65995e-11	SEC14L5
cg20863963	chr1	82268281	chr1:82265998-82269048	Island	5'UTR	1.54702	6.87864e-11	LPHN2
cg24404533	chr11	1036766	chr11:1036420-1036827	Island	TSS200	-1.42268	7.3766e-11	MUC6
cg22055728	chr7	27205658	chr7:27203915-27206462	Island	TSS1500	2.78939	7.70432e-11	HOXA9
cg10321876	chr1	15574102	chr1:15573620-15573953	S_Shore	5'UTR	1.99712	7.823e-11	FHAD1
cg06935531	chr7	47521938		OpenSea	5'UTR	3.6581	8.06896e-11	TNS3
cg16253663	chr4	5990590		OpenSea	TSS1500	-1.45799	8.07395e-11	C4orf50
cg25663752	chr11	44895799		OpenSea	5'UTR	-1.8101	8.72393e-11	TSPAN18
cg24171264	chr19	10712069	chr19:10713015-10713555	N_Shore	TSS1500	-1.63997	8.73969e-11	SLC44A2
cg04720596	chr19	4304173	chr19:4304542-4305122	N_Shore	TSS1500	-1.62984	9.34569e-11	FSD1
cg00556112	chr11	637173	chr11:636906-640628	Island	TSS200	1.37882	9.40503e-11	DRD4
cg06761719	chr6	27280190	chr6:27279794-27280635	Island	TSS200	1.65466	9.68635e-11	POM121L2
cg00618865	chr3	129324699	chr3:129323915-129325332	Island	1stExon	2.14345	9.86519e-11	PLXND1
cg15457058	chr1	47882322	chr1:47881896-47883065	Island	1stExon	2.30021	1.00857e-10	FOXE3
cg00547445	chr10	95326291	chr10:95326229-95327108	Island	TSS200	2.30154	1.07192e-10	GPR120
cg02875120	chr12	113496053	chr12:113494389-113495534	S_Shore	1stExon	-1.76098	1.07696e-10	DTX1
cg18863223	chr11	45672756	chr11:45671197-45672412	S_Shore	5'UTR	-1.73158	1.09007e-10	CHST1
cg18747853	chr14	89017940	chr14:89017660-89017972	Island	5'UTR	2.6166	1.10063e-10	PTPN21
cg05511392	chr1	153651938	chr1:153650830-153652375	Island	1stExon	1.81626	1.13361e-10	NPR1
cg22769317	chr3	120170217	chr3:120169202-120170519	Island	TSS1500	2.4974	1.14628e-10	FSTL1
cg01368812	chr1	11539801	chr1:11538669-11540342	Island	5'UTR	1.94691	1.17329e-10	PTCHD2
cg14301000	chr9	136501772		OpenSea	1stExon	-2.55275	1.1758e-10	DBH
cg17644983	chr11	134306108		OpenSea	TSS1500	-1.65887	1.36041e-10	LOC283177
cg07200715	chr11	61660135	chr11:61658569-61659592	S_Shore	TSS1500	-1.71584	1.36762e-10	FADS3
cg08553868	chr4	154682645	chr4:154680774-154681377	S_Shore	TSS1500	-1.46745	1.37531e-10	RNF175
cg01721255	chr8	58191610	chr8:58192499-58192884	N_Shore	TSS1500	-1.5895	1.38486e-10	C8orf71
cg19211222	chr7	32340315	chr7:32337983-32338725	S_Shore	TSS1500	-1.45167	1.38823e-10	PDE1C
cg22637867	chr19	12624466	chr19:12624273-12624477	Island	5'UTR	2.52191	1.44004e-10	ZNF709
cg03978375	chr16	85932668	chr16:85932121-85932942	Island	TSS200	3.20291	1.44776e-10	IRF8
cg10327980	chr14	24601001	chr14:24601498-24601700	N_Shore	1stExon	-1.49527	1.45312e-10	FITM1
cg20499380	chr12	104457345	chr12:104457766-104459087	N_Shore	TSS1500	-1.34856	1.463e-10	HCFC2
cg07781162	chr17	74533951	chr17:74533281-74534566	Island	TSS200	1.70013	1.47605e-10	CYGB
cg26634219	chr17	46608277	chr17:46607804-46608390	Island	TSS200	-1.6169	1.51826e-10	HOXB1
cg20443804	chr19	18062342	chr19:18061195-18061473	S_Shore	5'UTR	2.06832	1.54405e-10	KCNN1
cg26666886	chr16	89558024	chr16:89555775-89557753	S_Shore	TSS1500	2.67661	1.58473e-10	ANKRD11
cg10011018	chr1	18809656	chr1:18808873-18809667	Island	1stExon	-1.78493	1.60751e-10	KLHDC7A
cg25287739	chr14	39571690	chr14:39572095-39572703	N_Shore	5'UTR	2.04642	1.65892e-10	SEC23A
cg23918923	chr7	134144118	chr7:134143115-134144063	S_Shore	TSS1500	1.72429	1.81527e-10	AKR1B1
cg18065361	chr8	67344588	chr8:67344497-67344989	Island	TSS200	2.23848	1.84591e-10	ADHFE1
cg08326674	chr7	132266446	chr7:132260474-132262527	S_Shelf	5'UTR	-1.71117	1.87912e-10	PLXNA4
cg05872306	chr14	29236535	chr14:29236835-29237832	N_Shore	1stExon	2.50936	1.93801e-10	FOXG1
cg03199958	chr4	189061030		OpenSea	1stExon	-1.6351	1.97694e-10	TRIML1
cg25715035	chr4	81951073	chr4:81951941-81952808	N_Shore	TSS1500	-1.34424	2.13136e-10	BMP3
cg06918467	chr6	137815539	chr6:137816474-137817223	N_Shore	TSS200	1.3954	2.17522e-10	OLIG3
cg14729811	chr3	118905288		OpenSea	5'UTR	-1.46291	2.19863e-10	UPK1B
cg16175263	chr8	22960385	chr8:22960384-22960927	Island	TSS200	1.81596	2.36476e-10	TNFRSF10C
cg15198000	chr4	75230839		OpenSea	TSS200	2.5101	2.45391e-10	EREG
cg14991487	chr2	176987404	chr2:176986424-176988291	Island	TSS200	2.29674	2.57436e-10	HOXD9
cg05205984	chr1	230562653	chr1:230561103-230562702	Island	TSS1500	1.89562	2.62202e-10	PGBD5
cg14222314	chr15	27020321	chr15:27016892-27018943	S_Shore	TSS1500	-1.7447	2.66668e-10	GABRB3
cg07362969	chr8	63998463	chr8:63998227-63998737	Island	1stExon	2.4359	2.67149e-10	TTPA
cg16985632	chr20	30432938	chr20:30432900-30433242	Island	1stExon	-1.74577	2.77893e-10	FOXS1
cg26334832	chr20	42220152	chr20:42219516-42219988	S_Shore	5'UTR	1.48372	2.79239e-10	IFT52
cg03446876	chr7	129414697	chr7:129418286-129422509	N_Shelf	TSS200	-2.05489	2.9397e-10	MIR96
cg03950807	chr15	81082931		OpenSea	5'UTR	-1.34245	2.9401e-10	KIAA1199
cg10327400	chr14	42075406	chr14:42075858-42076329	N_Shore	TSS1500	1.46383	2.95362e-10	LRFN5
cg10956236	chr15	59736067		OpenSea	5'UTR	-1.44643	2.95721e-10	FAM81A
cg18161488	chr11	14644947		OpenSea	5'UTR	-1.67459	3.0332e-10	PSMA1
cg06321381	chr4	128703183	chr4:128702830-128704215	Island	TSS1500	2.40725	3.04706e-10	HSPA4L
cg21592065	chr1	50889124	chr1:50884228-50891471	Island	TSS200	1.90684	3.09423e-10	DMRTA2
cg26173319	chr5	72742824	chr5:72740051-72740800	S_Shelf	1stExon	2.74295	3.16065e-10	FOXD1
cg24762359	chr13	25254447	chr13:25254393-25255093	Island	TSS1500	1.62763	3.16724e-10	ATP12A
cg00320138	chr11	124181369		OpenSea	TSS1500	-1.50664	3.21871e-10	OR8D1
cg09229469	chr19	51846487	chr19:51843075-51843926	S_Shelf	TSS1500	-1.43785	3.25281e-10	VSIG10L
cg22732749	chr5	140624888	chr5:140626444-140627373	N_Shore	TSS1500	2.25883	3.40442e-10	PCDHB15
cg03515543	chr11	17719467	chr11:17717505-17717767	S_Shore	TSS1500	-1.94458	3.46302e-10	LOC102723330
cg24952102	chr11	93062752	chr11:93063598-93064076	N_Shore	TSS1500	-1.4744	3.68854e-10	CCDC67
cg17806889	chr9	91793192	chr9:91792662-91793611	Island	1stExon	1.56273	3.73525e-10	SHC3
cg14117138	chr19	46800085	chr19:46800053-46800603	Island	TSS1500	2.83427	3.84983e-10	HIF3A
cg19410471	chr7	142636507		OpenSea	TSS200	-1.38886	3.87049e-10	C7orf34
cg19947904	chr19	55955289	chr19:55953371-55954641	S_Shore	TSS1500	1.75071	4.01035e-10	SHISA7
cg06168875	chr19	13988438	chr19:13988204-13988559	Island	1stExon	-1.67812	4.04322e-10	NANOS3
cg25362542	chr19	9434924	chr19:9434784-9435144	Island	TSS200	1.8635	4.04912e-10	ZNF559
cg19086317	chr3	59032572	chr3:59035406-59035944	N_Shelf	5'UTR	-1.91047	4.22743e-10	C3orf67
cg11983977	chr1	146714019	chr1:146714089-146715278	N_Shore	TSS1500	2.14519	4.33292e-10	CHD1L
cg03231785	chr1	45989380	chr1:45987163-45987803	S_Shore	TSS1500	2.01169	4.39485e-10	PRDX1
cg15918355	chr6	29407689		OpenSea	TSS200	-1.37599	4.42737e-10	OR10C1
cg24584161	chr15	40452931	chr15:40453005-40453685	N_Shore	TSS1500	-1.54455	4.53963e-10	BUB1B
cg13171890	chr6	124124882	chr6:124124177-124125309	Island	TSS200	2.63393	4.67319e-10	NKAIN2
cg12912785	chr11	18548889	chr11:18548060-18548629	S_Shore	TSS1500	1.83237	4.68514e-10	TSG101
cg19656820	chr11	34535085		OpenSea	5'UTR	-1.24086	4.92585e-10	ELF5
cg12144338	chr1	214638190		OpenSea	5'UTR	-1.49213	4.99212e-10	PTPN14
cg10529599	chr14	101532328	chr14:101531643-101532384	Island	TSS1500	-1.90293	5.01583e-10	MIR656
cg01375574	chr1	233749657	chr1:233749373-233750314	Island	TSS200	1.81573	5.16317e-10	KCNK1
cg07989568	chr17	6735152		OpenSea	TSS200	2.68392	5.24402e-10	TEKT1
cg20543571	chr15	45248878		OpenSea	TSS200	-1.24518	5.25102e-10	C15orf43
cg05093612	chr5	133249137		OpenSea	TSS1500	-1.18322	5.25253e-10	WSPAR
cg24174996	chr11	124295015		OpenSea	TSS1500	-1.59105	5.27305e-10	OR8B4
cg12486913	chr1	159870915	chr1:159869901-159870143	S_Shore	TSS1500	-1.41496	5.27658e-10	CCDC19
cg03627771	chr11	123396039		OpenSea	TSS1500	-1.14858	5.34461e-10	GRAMD1B
cg10832005	chr5	32710658	chr5:32709910-32714450	Island	TSS1500	1.80868	5.34701e-10	NPR3
cg25959580	chr15	74043401	chr15:74044561-74045885	N_Shore	1stExon	-1.65763	5.3982e-10	C15orf59
cg15400839	chr2	187714151	chr2:187713846-187714069	S_Shore	TSS1500	1.92913	5.45992e-10	ZSWIM2
cg26060179	chr18	52627627	chr18:52626517-52626849	S_Shore	TSS1500	-1.77516	5.52287e-10	CCDC68
cg10939610	chr9	125676156		OpenSea	TSS1500	2.87298	5.75679e-10	ZBTB6
cg04982874	chr1	248019816	chr1:248020330-248021252	N_Shore	TSS1500	-1.6114	5.80639e-10	TRIM58
cg16391792	chr15	58723657		OpenSea	TSS1500	-1.5091	5.81911e-10	LIPC
cg02953335	chr3	173322271		OpenSea	5'UTR	-1.94646	5.90756e-10	NLGN1
cg09088437	chr2	109559012	chr2:109558965-109559186	Island	5'UTR	-1.97797	5.93717e-10	EDAR
cg25455724	chr6	31623318	chr6:31619856-31620525	S_Shelf	TSS1500	-1.57645	6.01973e-10	APOM
cg13101072	chr6	3849818	chr6:3849271-3851048	Island	5'UTR	1.19004	6.03543e-10	FAM50B
cg00477061	chr18	77794585	chr18:77794360-77794761	Island	1stExon	1.86251	6.138e-10	C18orf22
cg00453368	chr10	52121178		OpenSea	5'UTR	-1.38922	6.17154e-10	SGMS1
cg23743472	chr11	125649234		OpenSea	TSS1500	-1.98482	6.19061e-10	PATE2
cg09554509	chr7	27238910	chr7:27238690-27240311	Island	1stExon	1.94162	6.24353e-10	HOXA13
cg02632706	chr4	128651211	chr4:128651419-128651977	N_Shore	TSS1500	-1.29464	6.25475e-10	SLC25A31
cg22751696	chr3	62305147	chr3:62304514-62304780	S_Shore	TSS1500	2.60688	6.30567e-10	C3orf14
cg01416317	chr19	45737208	chr19:45737482-45738145	N_Shore	5'UTR	-1.78136	6.40126e-10	EXOC3L2
cg09885499	chr6	27356509	chr6:27356492-27357020	Island	TSS200	1.37841	6.43348e-10	ZNF391
cg24424545	chr10	101089592	chr10:101089010-101090655	Island	1stExon	1.66021	6.52405e-10	CNNM1
cg26333165	chr19	12272608	chr19:12273794-12274291	N_Shore	TSS1500	-2.06285	6.7097e-10	ZNF136
cg07026794	chr17	46692410	chr17:46691520-46692097	S_Shore	TSS200	2.26126	6.77518e-10	HOXB8
cg24965638	chr6	151814903	chr6:151814980-151815527	N_Shore	TSS1500	2.73707	6.8631e-10	C6orf97
cg11800620	chr1	217311993	chr1:217310749-217311178	S_Shore	TSS1500	2.98652	7.05685e-10	ESRRG
cg18986165	chr19	52005990		OpenSea	TSS1500	-1.27894	7.09984e-10	SIGLEC12
cg00747959	chr19	57182127	chr19:57182887-57183375	N_Shore	5'UTR	-1.41212	7.21446e-10	ZNF835
cg13188011	chr20	39319326	chr20:39316550-39319987	Island	TSS1500	1.42136	7.31904e-10	MAFB
cg13624816	chr15	79584429		OpenSea	5'UTR	-1.40829	7.40177e-10	ANKRD34C
cg02312751	chr11	2422528	chr11:2421040-2422474	S_Shore	TSS1500	1.75672	7.47666e-10	TSSC4
cg16575892	chr4	5925093		OpenSea	TSS200	-1.52068	7.66801e-10	MIR378D1
cg05328197	chr18	48086680	chr18:48085838-48087589	Island	5'UTR	1.49036	7.67965e-10	MAPK4
cg18286698	chr9	74763873	chr9:74764241-74764903	N_Shore	TSS1500	-1.49831	7.82503e-10	GDA
cg10076224	chr20	37351841	chr20:37352130-37357372	N_Shore	TSS1500	1.63924	7.90047e-10	SLC32A1
cg08288406	chr19	1523917	chr19:1523705-1524565	Island	TSS200	2.8168	7.90528e-10	PLK5P
cg05632623	chr17	78450055	chr17:78449507-78452783	Island	1stExon	1.32736	8.06232e-10	NPTX1
cg19275133	chr11	128812913		OpenSea	TSS200	-1.50884	8.07356e-10	TP53AIP1
cg00090674	chr22	50446678	chr22:50448567-50449521	N_Shore	5'UTR	-1.64332	8.17986e-10	IL17REL
cg09195454	chr7	41141066		OpenSea	TSS200	-1.19601	8.40839e-10	LINC01449
cg10791343	chr7	53103287	chr7:53103275-53103801	Island	TSS200	-1.31052	8.5593e-10	POM121L12
cg25590628	chr11	67291280	chr11:67287234-67287568	S_Shelf	TSS1500	-1.48678	8.61702e-10	CABP2
cg08957683	chr12	4554878	chr12:4554405-4554624	S_Shore	TSS200	-1.46297	8.6985e-10	FGF6
cg10528248	chr18	67969783		OpenSea	5'UTR	-1.91382	8.83496e-10	SOCS6
cg02229097	chr16	11761951	chr16:11761859-11762127	Island	TSS1500	2.18424	8.85127e-10	SNN
cg17577195	chr19	756702	chr19:757817-758492	N_Shore	5'UTR	-1.76565	8.90959e-10	MISP
cg00960818	chr9	33623433		OpenSea	TSS1500	-1.35521	9.23532e-10	ANXA2P2
cg22370326	chr2	110373509	chr2:110370906-110373301	S_Shore	1stExon	1.87884	9.33397e-10	ANKRD57
cg24369310	chr18	33485081		OpenSea	TSS200	-1.18337	9.41944e-10	MIR187
cg21347045	chr11	57103767	chr11:57102841-57103430	S_Shore	TSS1500	2.78164	9.49894e-10	SSRP1
cg02673305	chr6	32066121	chr6:32063533-32065044	S_Shore	5'UTR	-1.33399	9.52094e-10	TNXB
cg02718725	chr1	95392925	chr1:95391837-95393116	Island	TSS200	1.29491	9.64924e-10	CNN3
cg19746775	chr7	137003251		OpenSea	5'UTR	-1.58746	9.65606e-10	PTN
cg11260422	chr14	38064112	chr14:38063663-38065665	Island	1stExon	1.85832	9.66134e-10	FOXA1
cg21399057	chr17	46631910	chr17:46631800-46632212	Island	5'UTR	-0.924489	9.71828e-10	HOXB3
cg11920856	chr7	5185347	chr7:5183878-5184223	S_Shore	TSS1500	-1.57225	9.72503e-10	ZNF890P
cg03879120	chr10	26768835		OpenSea	5'UTR	2.56738	9.92512e-10	APBB1IP
cg06171787	chr11	59578490	chr11:59578090-59578379	S_Shore	TSS200	1.83205	1.00161e-09	MRPL16
cg12936746	chr4	145566975	chr4:145566242-145567413	Island	TSS200	2.46938	1.02837e-09	HHIP
cg09543255	chr3	170302640	chr3:170303044-170303249	N_Shore	5'UTR	1.80335	1.02855e-09	SLC7A14
cg27236855	chr11	124190885		OpenSea	TSS1500	-1.46978	1.02924e-09	OR8D2
cg11555926	chr3	44283837	chr3:44283239-44283838	Island	1stExon	-1.75203	1.03203e-09	C3orf77
cg09843829	chr12	48876998		OpenSea	5'UTR	-1.46641	1.08466e-09	C12orf54
cg21009824	chr1	38477009	chr1:38478082-38478727	N_Shore	TSS1500	-1.68432	1.0951e-09	UTP11L
cg19778698	chr7	1570060	chr7:1570406-1571136	N_Shore	TSS1500	1.32127	1.09663e-09	MAFK
cg12358000	chr20	25566178	chr20:25565437-25566547	Island	TSS200	1.91902	1.11934e-09	NINL
cg16579730	chr3	159924984		OpenSea	TSS200	-1.46433	1.14912e-09	IL12A-AS1
cg00011762	chr11	56411397		OpenSea	TSS1500	-1.38878	1.1666e-09	OR5AP2
cg22990125	chr3	49234759	chr3:49236567-49237328	N_Shore	TSS1500	-1.47796	1.16945e-09	CCDC36
cg23534802	chr6	28555742	chr6:28554863-28555124	S_Shore	TSS1500	1.6427	1.17406e-09	SCAND3
cg19793598	chr3	133615597	chr3:133613566-133615174	S_Shore	TSS1500	-1.59657	1.17878e-09	RAB6B
cg14096882	chr6	3227987	chr6:3227025-3229688	Island	TSS200	2.64016	1.18788e-09	TUBB2B
cg00321775	chr10	48416391	chr10:48413741-48413968	S_Shelf	1stExon	-2.03948	1.21109e-09	GDF2
cg08696192	chr17	38657310		OpenSea	5'UTR	-1.21612	1.21282e-09	TNS4
cg07405771	chr3	124930625	chr3:124931161-124931747	N_Shore	5'UTR	-1.26543	1.22807e-09	SLC12A8
cg16218738	chr11	57789944		OpenSea	TSS1500	-1.15932	1.24206e-09	OR9Q1
cg21600897	chr1	204284554		OpenSea	5'UTR	-1.5065	1.24655e-09	PLEKHA6
cg18778088	chr4	96761029		OpenSea	TSS1500	-1.44578	1.25696e-09	PDHA2
cg14899960	chr19	40951695	chr19:40950025-40950777	S_Shore	TSS1500	-1.62613	1.25742e-09	SERTAD3
cg07242710	chr19	36859455		OpenSea	TSS1500	-1.38679	1.26104e-09	ZFP14
cg00903099	chr7	154862441	chr7:154862680-154863245	N_Shore	TSS200	2.09254	1.26479e-09	HTR5A
cg15144888	chr11	128760367	chr11:128760441-128761233	N_Shore	TSS1500	1.96027	1.27607e-09	KCNJ5
cg22357337	chr4	128554327		OpenSea	1stExon	2.97812	1.29693e-09	INTU
cg08882216	chr7	142560411		OpenSea	5'UTR	-1.25243	1.31054e-09	EPHB6
cg09197672	chr7	135434050		OpenSea	TSS1500	-1.51044	1.31696e-09	FAM180A
cg09179637	chr6	40492307		OpenSea	5'UTR	-1.22027	1.31941e-09	LRFN2
cg05395648	chr1	86046363	chr1:86046362-86047240	Island	TSS200	1.67924	1.32243e-09	CYR61
cg15368905	chr6	78172337	chr6:78172231-78174088	Island	1stExon	2.96456	1.32561e-09	HTR1B
cg16532438	chr5	138861941		OpenSea	5'UTR	2.05703	1.34263e-09	TMEM173
cg15614917	chr19	19384165	chr19:19383703-19384283	Island	TSS200	2.06606	1.38929e-09	TM6SF2
cg21832801	chr11	107579390		OpenSea	5'UTR	-1.49475	1.41121e-09	SLN
cg11599526	chr5	150449509		OpenSea	5'UTR	-1.32971	1.45235e-09	TNIP1
cg22454588	chr15	75288616	chr15:75287694-75288699	Island	5'UTR	1.58522	1.45575e-09	SCAMP5
cg13675849	chr7	142631215		OpenSea	TSS1500	-1.37699	1.46086e-09	TRPV5
cg26614600	chr5	130506206	chr5:130506330-130506786	N_Shore	TSS1500	1.68272	1.46466e-09	LYRM7
cg24435704	chr7	139763773	chr7:139762255-139763245	S_Shore	TSS1500	-1.70802	1.46885e-09	PARP12
cg07747635	chr3	193853750	chr3:193854575-193856015	N_Shore	TSS200	1.60226	1.47885e-09	HES1
cg10239098	chr2	176995556	chr2:176993479-176995557	Island	1stExon	1.81153	1.48433e-09	HOXD8
cg23244192	chr19	9879544	chr19:9879152-9879736	Island	TSS200	2.4616	1.49501e-09	ZNF846
cg03349935	chr15	65361335	chr15:65360024-65360542	S_Shore	TSS1500	-1.8417	1.49904e-09	RASL12
cg13451008	chr7	63667484		OpenSea	TSS200	-1.50959	1.57683e-09	ZNF735
cg00339281	chr19	8676470	chr19:8675333-8675699	S_Shore	TSS1500	1.9635	1.58116e-09	ADAMTS10
cg11525285	chr14	74706336	chr14:74706188-74708192	Island	1stExon	2.18911	1.58126e-09	VSX2
cg02149708	chr6	166582159	chr6:166579973-166583423	Island	TSS200	2.00069	1.60922e-09	T
cg19302605	chr1	248099757	chr1:248100325-248100726	N_Shore	TSS1500	-1.35224	1.6475e-09	OR2L13
cg21181391	chr8	88886411	chr8:88886171-88886445	Island	TSS200	-1.59911	1.65583e-09	DCAF4L2
cg02765998	chr9	27499649		OpenSea	5'UTR	2.60713	1.66342e-09	MOB3B
cg17838626	chr11	76571610	chr11:76571963-76572291	N_Shore	TSS1500	1.94969	1.66393e-09	ACER3
cg09162146	chr1	94703507	chr1:94702690-94703344	S_Shore	TSS1500	1.55975	1.6661e-09	ARHGAP29
cg04489887	chr15	86685115		OpenSea	TSS200	-1.68956	1.67563e-09	AGBL1
cg26981801	chr9	137764875		OpenSea	TSS1500	-1.24387	1.69646e-09	LOC101448202
cg00344202	chr11	71258392		OpenSea	TSS1500	-1.76455	1.73255e-09	KRTAP5-9
cg03955116	chr7	112261304		OpenSea	TSS1500	-1.38646	1.73726e-09	LOC101928012
cg25534244	chr17	53341098	chr17:53342198-53343061	N_Shore	TSS1500	2.82432	1.74751e-09	HLF
cg07474251	chr4	156131884	chr4:156129168-156130209	S_Shore	5'UTR	-1.46689	1.75151e-09	NPY2R
cg01319593	chr11	8680494		OpenSea	TSS200	-1.3855	1.75487e-09	TRIM66
cg16536450	chr9	139658896	chr9:139654897-139655154	S_Shelf	1stExon	-1.37783	1.76943e-09	LCN15
cg10132917	chr7	30951801		OpenSea	1stExon	-1.33496	1.77492e-09	AQP1
cg13580487	chr3	160938357	chr3:160938961-160939494	N_Shore	TSS1500	-1.83393	1.79833e-09	NMD3
cg00196971	chr19	40092811		OpenSea	TSS1500	-1.53471	1.82168e-09	LGALS13
cg12876620	chr4	187635598		OpenSea	5'UTR	-1.75291	1.82739e-09	FAT1
cg04392320	chr9	129375311	chr9:129372737-129378106	Island	TSS1500	1.33391	1.8387e-09	LMX1B
cg19972823	chr7	150903527	chr7:150901550-150901978	S_Shore	TSS1500	-1.39421	1.83913e-09	IQCA1L
cg01661742	chr4	142141192	chr4:142141971-142142359	N_Shore	TSS1500	-1.84227	1.85433e-09	ZNF330
cg19101554	chr3	46759977	chr3:46759064-46759550	S_Shore	TSS1500	-1.52196	1.86181e-09	PRSS50
cg22082185	chr11	7961505		OpenSea	TSS1500	-1.38637	1.89739e-09	OR10A3
cg20490031	chr18	61143926		OpenSea	TSS1500	-1.39918	1.91746e-09	SERPINB5
cg09288924	chr11	92085539		OpenSea	1stExon	-1.16691	1.93588e-09	FAT3
cg14275894	chr3	69436791	chr3:69434926-69435583	S_Shore	TSS1500	-1.59155	1.93678e-09	FRMD4B
cg18918349	chr6	108487160	chr6:108485671-108490539	Island	TSS200	2.713	1.94526e-09	NR2E1
cg24012317	chr3	128186690		OpenSea	TSS1500	-1.65337	1.97835e-09	DNAJB8
cg16036992	chr11	122887993		OpenSea	TSS1500	-1.28751	1.97888e-09	LOC341056
cg10235817	chr4	3768555	chr4:3767072-3769789	Island	1stExon	1.46825	2.00221e-09	ADRA2C
cg16017045	chr9	125289222		OpenSea	1stExon	-1.87863	2.04491e-09	OR1N1
cg12625496	chr15	97326185		OpenSea	TSS1500	-1.03274	2.0642e-09	SPATA8
cg15648239	chr11	119248136	chr11:119252130-119252564	N_Shelf	5'UTR	-1.59809	2.08334e-09	USP2
cg04848452	chr3	40350801	chr3:40350857-40351832	N_Shore	TSS1500	1.5863	2.12747e-09	EIF1B
cg25787499	chr11	66059156	chr11:66059287-66059935	N_Shore	TSS1500	1.93809	2.16049e-09	TMEM151A
cg19561774	chr6	160679690	chr6:160679377-160679701	Island	1stExon	-1.88019	2.18064e-09	SLC22A2
cg12007053	chr11	130319736	chr11:130318234-130320198	Island	1stExon	1.68042	2.18814e-09	ADAMTS15
cg10155680	chr3	169775537		OpenSea	5'UTR	-1.31753	2.19296e-09	GPR160
cg08291098	chr20	62285239	chr20:62283516-62284835	S_Shore	TSS1500	1.86052	2.21594e-09	STMN3
cg18952647	chr15	83953744	chr15:83951980-83953930	Island	TSS1500	1.42698	2.23066e-09	BNC1
cg20469275	chr5	121646553	chr5:121647450-121648147	N_Shore	TSS1500	-1.44717	2.23197e-09	SNCAIP
cg01396855	chr19	44616388	chr19:44617490-44617831	N_Shore	TSS1500	1.34423	2.28067e-09	ZNF225
cg05445477	chr16	57495650	chr16:57496476-57497038	N_Shore	TSS1500	-1.32822	2.30507e-09	POLR2C
cg16652741	chr2	219825300	chr2:219824151-219825864	Island	1stExon	3.35951	2.34199e-09	CDK5R2
cg09840840	chr17	64961117	chr17:64961007-64962321	Island	1stExon	1.46702	2.34586e-09	CACNG4
cg03612791	chr6	29395187		OpenSea	1stExon	-1.79358	2.35353e-09	OR11A1
cg07391088	chr8	33330912	chr8:33330164-33330878	S_Shore	TSS1500	1.71654	2.36002e-09	FUT10
cg05228573	chr7	6591968	chr7:6590563-6590957	S_Shore	TSS1500	-1.48911	2.36298e-09	GRID2IP
cg12394334	chr1	3370829	chr1:3370905-3371683	N_Shore	TSS1500	1.98596	2.40664e-09	ARHGEF16
cg07415425	chr20	36531415	chr20:36531143-36532133	Island	TSS200	1.1037	2.44672e-09	VSTM2L
cg18139195	chr18	5890496	chr18:5890292-5891682	Island	1stExon	1.45596	2.48579e-09	TMEM200C
cg18670278	chr10	46996637	chr10:46992447-46993295	S_Shelf	5'UTR	-1.39809	2.50539e-09	GPRIN2
cg01047134	chr7	71877946		OpenSea	TSS1500	-1.58717	2.54222e-09	CALN1
cg05763228	chr4	155664954	chr4:155664819-155665833	Island	TSS1500	2.25601	2.5591e-09	LRAT
cg26308133	chr19	8809360	chr19:8807813-8808794	S_Shore	TSS200	-1.53179	2.58579e-09	ACTL9
cg25441467	chr3	129246192		OpenSea	TSS1500	-1.53022	2.60229e-09	RHO
cg25598086	chr14	65006720	chr14:65006874-65009197	N_Shore	TSS1500	1.66299	2.60581e-09	HSPA2
cg20105647	chr3	154796045	chr3:154797398-154797988	N_Shore	TSS1500	-1.43719	2.66322e-09	MME
cg26093148	chr1	151690075	chr1:151693991-151694282	N_Shelf	TSS1500	1.81976	2.66391e-09	TNRC4
cg15028995	chr19	46628119		OpenSea	TSS200	-1.09548	2.74021e-09	IGFL3
cg13501507	chr15	51915413	chr15:51914167-51915396	S_Shore	TSS1500	1.42243	2.76479e-09	DMXL2
cg00515756	chr11	61464876		OpenSea	5'UTR	-1.51086	2.76913e-09	DAGLA
cg02848421	chr19	17917862	chr19:17918737-17919098	N_Shore	5'UTR	-1.65701	2.77181e-09	B3GNT3
cg19305227	chr15	45544335		OpenSea	TSS200	-1.49315	2.77238e-09	SLC28A2
cg03914014	chr19	10420513	chr19:10420107-10420442	S_Shore	TSS1500	-1.29296	2.84827e-09	ZGLP1
cg23017574	chr7	143175074		OpenSea	1stExon	-1.53451	3.07818e-09	TAS2R41
cg11339849	chr3	57743171	chr3:57741925-57742990	S_Shore	TSS200	1.56915	3.10485e-09	SLMAP
cg06783955	chr7	1022213	chr7:1024021-1024233	N_Shore	TSS1500	-1.36632	3.144e-09	CYP2W1
cg24331162	chr11	1855665		OpenSea	TSS200	-1.43955	3.20888e-09	SYT8
cg20692597	chr3	140774868	chr3:140769886-140771080	S_Shelf	5'UTR	-1.71189	3.23352e-09	SPSB4
cg05314096	chr18	59557721	chr18:59560494-59562016	N_Shelf	5'UTR	-1.08534	3.27533e-09	RNF152
cg03179866	chr11	102746634		OpenSea	TSS1500	-1.51981	3.29613e-09	MMP12
cg25590983	chr3	154148660	chr3:154146347-154146965	S_Shore	TSS1500	-1.52124	3.33456e-09	GPR149
cg27636142	chr22	46930238	chr22:46929317-46934861	Island	1stExon	-1.5128	3.36322e-09	CELSR1
cg18297421	chr11	22851270	chr11:22850765-22851367	Island	1stExon	1.37858	3.44358e-09	SVIP
cg01303723	chr10	134600680	chr10:134597357-134602649	Island	TSS1500	2.219	3.45567e-09	NKX6-2
cg05213654	chr19	5455217	chr19:5455481-5456262	N_Shore	TSS1500	-1.47633	3.47142e-09	ZNRF4
cg04710764	chr12	54378736	chr12:54378696-54380102	Island	TSS1500	1.40207	3.52487e-09	HOXC10
cg13457971	chr6	54712658	chr6:54711153-54712033	S_Shore	5'UTR	-1.75256	3.54976e-09	FAM83B
cg13942312	chr8	1995593		OpenSea	5'UTR	-1.62276	3.55823e-09	MYOM2
cg12150131	chr3	25215662		OpenSea	TSS200	-1.22746	3.57155e-09	RARB
cg14583924	chr1	35225197	chr1:35227028-35227276	N_Shore	TSS200	-1.43546	3.58808e-09	GJB4
cg03046703	chr14	97262732	chr14:97263559-97264274	N_Shore	TSS1500	-1.30127	3.64863e-09	VRK1
cg14770349	chr14	101351520	chr14:101349372-101349860	S_Shore	TSS1500	-1.32506	3.69815e-09	RTL1
cg26239816	chr22	25615317		OpenSea	TSS1500	-1.24507	3.7531e-09	CRYBB2
cg14254482	chr15	99030336		OpenSea	5'UTR	-1.32185	3.76205e-09	FAM169B
cg06993494	chr11	59211431		OpenSea	1stExon	-1.39418	3.76963e-09	OR5A1
cg12962308	chr11	55606710		OpenSea	1stExon	-1.58154	3.80554e-09	OR5D16
cg24360871	chr7	27163929	chr7:27163819-27164098	Island	5'UTR	-1.56051	3.89407e-09	HOXA3
cg09575114	chr9	4666694	chr9:4662252-4662951	S_Shelf	TSS200	2.09656	3.9793e-09	C9orf68
cg12370326	chr22	17489762	chr22:17488274-17489194	S_Shore	TSS1500	-1.32084	3.99357e-09	GAB4
cg13036702	chr11	94799727	chr11:94800243-94801117	N_Shore	TSS1500	-1.85047	4.05168e-09	SFRS2B
cg01227084	chr19	2774520	chr19:2774196-2774550	Island	5'UTR	-1.9814	4.05379e-09	SGTA
cg19382175	chr5	149324712		OpenSea	TSS1500	-1.1025	4.13215e-09	PDE6A
cg11708780	chr17	77458290	chr17:77460245-77460646	N_Shore	5'UTR	-1.14873	4.1342e-09	RBFOX3
cg11750895	chr22	43100814		OpenSea	5'UTR	-1.47435	4.19688e-09	A4GALT
cg06570931	chr6	18122945	chr6:18122250-18122994	Island	TSS200	2.89591	4.25176e-09	NHLRC1
cg03639488	chr5	136836378	chr5:136834016-136835146	S_Shore	TSS1500	-1.51961	4.26651e-09	SPOCK1
cg01368167	chr19	45204526	chr19:45207326-45207542	N_Shelf	5'UTR	-1.41639	4.28005e-09	CEACAM16
cg10328279	chr7	143140151		OpenSea	TSS1500	-1.78865	4.28191e-09	TAS2R60
cg16377872	chr19	15084823		OpenSea	TSS1500	-1.86282	4.33024e-09	SLC1A6
cg02681733	chr10	99609982	chr10:99609425-99610116	Island	TSS200	2.67422	4.36332e-09	GOLGA7B
cg14839404	chr20	55841869	chr20:55840216-55841794	S_Shore	TSS200	1.79174	4.44981e-09	BMP7
cg01879779	chr3	141099952		OpenSea	5'UTR	-1.36173	4.45089e-09	ZBTB38
cg21926708	chr12	41582349	chr12:41582155-41582975	Island	1stExon	1.92022	4.47691e-09	PDZRN4
cg21398469	chr4	78077358	chr4:78077995-78079591	N_Shore	TSS1500	-1.73525	4.47966e-09	CCNG2
cg09730361	chr9	20622599	chr9:20620728-20621862	S_Shore	TSS200	1.48723	4.48773e-09	MLLT3
cg06281297	chr11	2890190	chr11:2890388-2891337	N_Shore	TSS1500	2.62078	4.49929e-09	KCNQ1DN
cg20705812	chr8	1449401		OpenSea	TSS200	-1.5544	4.51767e-09	DLGAP2
cg02646615	chr3	56500015	chr3:56501868-56502345	N_Shore	5'UTR	-1.45243	4.52192e-09	ERC2
cg03084824	chr6	30174704		OpenSea	5'UTR	-1.26221	4.54845e-09	TRIM26
cg16690646	chr6	4190324		OpenSea	TSS200	-1.91621	4.55434e-09	LOC102724096
cg01675121	chr17	71288228		OpenSea	5'UTR	-1.02871	4.58466e-09	CDC42EP4
cg21497439	chr19	19373998	chr19:19371675-19372393	S_Shore	TSS1500	-1.26229	4.59342e-09	HAPLN4
cg15079124	chr7	142829213		OpenSea	1stExon	-1.78406	4.61618e-09	PIP
cg15564690	chr19	53552394		OpenSea	5'UTR	-1.38356	4.62241e-09	ERVV-2
cg05287415	chr1	220863533	chr1:220863507-220864249	Island	TSS200	1.34534	4.63732e-09	C1orf115
cg09764443	chr11	120109778	chr11:120110497-120110719	N_Shore	TSS1500	-1.50761	4.69101e-09	POU2F3
cg26620745	chr11	118048516		OpenSea	TSS1500	-1.68761	4.71345e-09	SCN2B
cg23975198	chr7	45927382	chr7:45928002-45928585	N_Shore	TSS1500	-1.31165	4.7378e-09	IGFBP1
cg01720455	chr2	176948343	chr2:176944087-176948446	Island	1stExon	1.71026	4.75735e-09	EVX2
cg24277788	chr4	185724837	chr4:185724434-185724647	S_Shore	5'UTR	-1.26579	4.7925e-09	ACSL1
cg09335354	chr9	140066445	chr9:140061735-140064864	S_Shore	1stExon	-1.68508	4.81088e-09	TMEM210
cg27039612	chr17	38575162	chr17:38573716-38574243	S_Shore	TSS1500	-1.17208	4.82913e-09	TOP2A
cg23324181	chr3	58613488		OpenSea	TSS200	-1.2922	4.83641e-09	FAM107A
cg06157334	chr2	219724539	chr2:219723702-219725010	Island	TSS200	2.70877	4.8649e-09	WNT6
cg23055003	chr6	10886946	chr6:10887184-10887622	N_Shore	TSS200	2.28445	5.01389e-09	SYCP2L
cg22690634	chr19	52552526	chr19:52551831-52552214	S_Shore	TSS1500	2.00243	5.01959e-09	ZNF432
cg11464615	chr19	18717783	chr19:18716229-18718743	Island	TSS200	1.55151	5.03286e-09	CRLF1
cg22290566	chr15	75105286		OpenSea	1stExon	-1.23285	5.03963e-09	LMAN1L
cg10364514	chr4	820756	chr4:818646-820970	Island	TSS1500	2.31406	5.12189e-09	CPLX1
cg13011429	chr3	57679038	chr3:57678339-57678938	S_Shore	TSS1500	2.33939	5.15897e-09	FAM116A
cg11574620	chr4	80246899		OpenSea	1stExon	-1.67569	5.22211e-09	NAA11
cg11006028	chr11	124807188		OpenSea	TSS1500	-1.40265	5.23365e-09	HEPACAM
cg21933859	chr2	211090271	chr2:211089413-211090176	S_Shore	TSS200	1.72573	5.30532e-09	ACADL
cg22500899	chr7	142724981		OpenSea	TSS1500	-1.25814	5.35707e-09	OR9A2
cg17226232	chr18	29342158		OpenSea	TSS1500	-1.31686	5.37532e-09	SLC25A52
cg11249851	chr8	100907153	chr8:100905657-100906003	S_Shore	TSS1500	-1.27936	5.3849e-09	COX6C
cg15174246	chr22	30663901		OpenSea	TSS1500	1.90299	5.4213e-09	OSM
cg09995161	chr7	131593606		OpenSea	TSS1500	-1.63957	5.46071e-09	LOC101928782
cg06417624	chr7	142749288		OpenSea	TSS200	-1.5583	5.49425e-09	OR6V1
cg16638828	chr11	43962642	chr11:43963626-43966048	N_Shore	TSS1500	-1.81591	5.52612e-09	C11orf96
cg18762727	chr7	101006089	chr7:101005899-101007443	Island	TSS200	2.16679	5.54092e-09	EMID2
cg04330618	chr6	30978246		OpenSea	5'UTR	-1.51055	5.54668e-09	MUC22
cg15019432	chr19	1964456	chr19:1961001-1961325	S_Shelf	5'UTR	1.06971	5.56072e-09	CSNK1G2
cg11577187	chr17	1669924		OpenSea	5'UTR	0.976587	5.56814e-09	SERPINF1
cg12978275	chr3	119278956		OpenSea	TSS1500	-1.68328	5.68694e-09	CD80
cg15783194	chr1	6762998	chr1:6761295-6762131	S_Shore	TSS1500	-1.34424	5.74531e-09	DNAJC11
cg17830568	chr3	184880078		OpenSea	TSS1500	-1.49564	5.81835e-09	EHHADH-AS1
cg27039821	chr14	101340965		OpenSea	TSS1500	-1.33349	5.83777e-09	MIR665
cg12958661	chr7	101273005		OpenSea	TSS1500	-1.24845	5.84317e-09	MYL10
cg17718457	chr19	4535446	chr19:4535069-4535339	S_Shore	TSS1500	1.7514	5.85399e-09	PLIN5
cg19139148	chr6	105628179	chr6:105627406-105627830	S_Shore	TSS1500	1.86952	5.8827e-09	POPDC3
cg11540692	chr6	100912072	chr6:100912071-100913337	Island	TSS1500	1.44906	5.89135e-09	SIM1
cg26507821	chr7	37888364		OpenSea	5'UTR	-1.45115	6.05552e-09	NME8
cg12249227	chr3	66550918	chr3:66550318-66551848	Island	TSS200	2.22845	6.119e-09	LRIG1
cg11385353	chr2	241808113		OpenSea	TSS200	-1.14165	6.12059e-09	AGXT
cg20557104	chr19	41934313		OpenSea	5'UTR	2.6293	6.21029e-09	B3GNT8
cg24265280	chr6	154832000	chr6:154830560-154832001	Island	TSS1500	1.62382	6.21338e-09	CNKSR3
cg17173166	chr3	129692887	chr3:129693127-129694841	N_Shore	TSS1500	-1.77377	6.21777e-09	TRH
cg09581557	chr11	76745142		OpenSea	TSS1500	-1.35277	6.28336e-09	B3GNT6
cg20600845	chr10	64578939	chr10:64574660-64578778	S_Shore	TSS200	1.88012	6.28776e-09	EGR2
cg17397671	chr7	80549872	chr7:80548306-80548726	S_Shore	TSS1500	-1.43032	6.33295e-09	SEMA3C
cg14051743	chr6	25727978	chr6:25726454-25726722	S_Shore	TSS1500	-1.3678	6.37087e-09	HIST1H2AA
cg02920403	chr11	60909009		OpenSea	5'UTR	-1.43645	6.39987e-09	VPS37C
cg07743379	chr9	116061385		OpenSea	TSS200	-1.26888	6.4235e-09	RNF183
cg17849972	chr1	203054976		OpenSea	1stExon	-1.18127	6.47259e-09	MYOG
cg10601242	chr4	153864032		OpenSea	TSS200	-1.49549	6.48831e-09	FHDC1
cg26334888	chr3	58653196		OpenSea	TSS1500	-1.50338	6.48853e-09	FAM3D
cg26429335	chr11	93254021		OpenSea	5'UTR	-1.4018	6.55099e-09	SMCO4
cg17950627	chr3	149053027		OpenSea	TSS1500	-1.31318	6.73319e-09	TM4SF18
cg00893471	chr2	177029921	chr2:177029413-177029941	Island	5'UTR	2.08698	6.79193e-09	HOXD3
cg06704170	chr2	85843078	chr2:85843208-85843677	N_Shore	TSS1500	1.5802	6.81038e-09	USP39
cg23092218	chr15	75319403	chr15:75315855-75316178	S_Shelf	5'UTR	-1.10973	6.87194e-09	PPCDC
cg01239922	chr5	191242	chr5:191792-192544	N_Shore	TSS1500	-1.43941	6.88495e-09	LRRC14B
cg08888178	chr19	344981	chr19:345260-345590	N_Shore	TSS200	1.61916	6.90979e-09	MIER2
cg12169536	chr18	25758430	chr18:25755414-25758175	S_Shore	TSS1500	1.27246	6.93983e-09	CDH2
cg03246665	chr16	84271391	chr16:84270421-84270857	S_Shore	5'UTR	-1.21877	6.95462e-09	KCNG4
cg27083891	chr11	64658726	chr11:64662462-64662880	N_Shelf	TSS200	-1.49748	6.96884e-09	MIR192
cg15506587	chr11	13482077	chr11:13484273-13485290	N_Shelf	5'UTR	-1.17007	7.14703e-09	BTBD10
cg21001487	chr8	53853112	chr8:53851701-53854426	Island	1stExon	1.47925	7.15997e-09	NPBWR1
cg26266934	chr15	93199519	chr15:93198374-93199181	S_Shore	TSS1500	-1.27695	7.29674e-09	FAM174B
cg16505687	chr1	236305169	chr1:236305534-236306674	N_Shore	TSS1500	1.17421	7.32735e-09	GPR137B
cg00157796	chr6	159590231	chr6:159589636-159591319	Island	TSS200	2.59544	7.35207e-09	FNDC1
cg07952047	chr19	54024110	chr19:54023868-54024560	Island	TSS200	1.29591	7.36895e-09	ZNF331
cg20682675	chr9	124329182		OpenSea	TSS200	-2.73382	7.3848e-09	DAB2IP
cg14957943	chr3	48632783	chr3:48631882-48632901	Island	TSS200	1.6715	7.3854e-09	COL7A1
cg16466334	chr11	102714358		OpenSea	TSS200	-1.45086	7.55467e-09	MMP3
cg03131859	chr9	116841542		OpenSea	TSS1500	-1.55927	7.61147e-09	AMBP
cg12221475	chr6	1390622	chr6:1389139-1391393	Island	1stExon	1.40179	7.6655e-09	FOXF2
cg20947377	chr7	121512781	chr7:121513046-121513911	N_Shore	TSS1500	2.67387	7.67013e-09	PTPRZ1
cg24144046	chr1	198148978		OpenSea	5'UTR	1.95652	7.73383e-09	NEK7
cg06688790	chr19	36054807		OpenSea	TSS1500	-1.38584	7.75631e-09	ATP4A
cg22033857	chr8	58947178		OpenSea	5'UTR	-1.48124	7.83895e-09	FAM110B
cg25373857	chr19	47976298		OpenSea	TSS1500	-1.50557	7.85355e-09	SLC8A2
cg23980314	chr2	23750035	chr2:23749086-23749291	S_Shore	5'UTR	-1.57294	7.96415e-09	KLHL29
cg05749067	chr1	26517321		OpenSea	1stExon	1.02444	7.97984e-09	CATSPER4
cg03260799	chr11	66444738	chr11:66444997-66445471	N_Shore	5'UTR	1.51304	8.15009e-09	RBM4B
cg26126367	chr17	28559497	chr17:28562387-28563186	N_Shelf	5'UTR	-1.43249	8.20635e-09	SLC6A4
cg14350161	chr15	31453641		OpenSea	TSS200	-1.36196	8.28698e-09	TRPM1
cg07692939	chr1	79473783	chr1:79472281-79472537	S_Shore	TSS1500	-1.18204	8.29774e-09	ELTD1
cg11697226	chr18	59992385	chr18:59992069-59993556	Island	TSS200	2.85752	8.2979e-09	TNFRSF11A
cg26804128	chr1	229644411	chr1:229643713-229644293	S_Shore	TSS1500	1.85409	8.55681e-09	NUP133
cg15359216	chr12	29938634	chr12:29935995-29937433	S_Shore	TSS1500	-1.18051	8.55861e-09	TMTC1
cg04507775	chr1	236228194	chr1:236227682-236228817	Island	1stExon	1.43213	8.57931e-09	NID1
cg10618882	chr19	18509358		OpenSea	TSS1500	-1.48647	8.80153e-09	LRRC25
cg15651345	chr1	26495094	chr1:26496179-26496824	N_Shore	TSS1500	-1.20775	8.85034e-09	ZNF593
cg26796283	chr5	174151334	chr5:174151478-174152364	N_Shore	TSS1500	2.44836	8.85694e-09	MSX2
cg25445017	chr15	48483759		OpenSea	TSS200	2.05098	9.03627e-09	CTXN2
cg10188877	chr8	143916385	chr8:143916135-143916405	Island	5'UTR	-1.16205	9.17957e-09	GML
cg21545313	chr3	169381972	chr3:169379437-169381056	S_Shore	TSS1500	2.17999	9.25159e-09	MECOM
cg22576950	chr15	68522787	chr15:68521418-68522237	S_Shore	TSS1500	-1.7902	9.41857e-09	CLN6
cg25879786	chr3	53870772		OpenSea	5'UTR	-1.53225	9.64088e-09	CHDH
cg04845236	chr9	104294981	chr9:104295917-104296232	N_Shore	TSS1500	-1.38669	9.67251e-09	RNF20
cg24261317	chr7	80004038		OpenSea	TSS1500	-1.28112	9.79951e-09	LOC101927269
cg11592548	chr19	40698551	chr19:40696811-40698193	S_Shore	1stExon	-1.31275	9.85146e-09	MAP3K10
cg25554193	chr9	127267217	chr9:127265170-127267659	Island	5'UTR	2.61389	9.90118e-09	NR5A1
cg09155219	chr14	48144280	chr14:48143433-48145589	Island	TSS1500	1.72855	9.96122e-09	MDGA2
cg07831644	chr6	44238413	chr6:44238131-44238689	Island	TSS200	1.66008	9.97128e-09	TMEM151B
cg13833831	chr19	3802558	chr19:3801392-3801819	S_Shore	TSS1500	-1.48585	1.00112e-08	MATK
cg11574469	chr6	72130615	chr6:72129508-72130756	Island	TSS200	1.67352	1.00346e-08	C6orf155
cg06072743	chr3	141496896	chr3:141497158-141497492	N_Shore	TSS200	-1.57758	1.00437e-08	GRK7
cg06745124	chr3	133749941	chr3:133748401-133748966	S_Shore	TSS1500	-1.51077	1.02614e-08	SLCO2A1
cg24536145	chr4	186790675		OpenSea	5'UTR	-1.37947	1.02729e-08	SORBS2
cg01452549	chr19	6134933		OpenSea	TSS1500	-1.75373	1.03183e-08	ACSBG2
cg27553637	chr22	37957154	chr22:37956102-37957926	Island	5'UTR	1.3764	1.03708e-08	CDC42EP1
cg24228329	chr18	24765473	chr18:24764951-24765507	Island	TSS200	1.32815	1.04169e-08	CHST9
cg23089872	chr2	27300055		OpenSea	TSS1500	-1.32789	1.0424e-08	EMILIN1
cg03163448	chr19	15750251		OpenSea	TSS1500	-1.28156	1.04319e-08	CYP4F3
cg02965157	chr1	40350001	chr1:40348941-40349288	S_Shore	TSS1500	-1.09914	1.05986e-08	TRIT1
cg18311537	chr7	27209195	chr7:27208871-27209616	Island	TSS200	1.96028	1.06747e-08	MIR196B
cg15825703	chr19	35264953	chr19:35263648-35264275	S_Shore	TSS1500	-1.60078	1.07063e-08	ZNF599
cg13153190	chr4	157893231	chr4:157892685-157893286	Island	TSS1500	1.72488	1.08252e-08	PDGFC
cg26116969	chr14	101526807		OpenSea	TSS200	-1.127	1.10434e-08	MIR496
cg12906270	chr10	118886263	chr10:118885565-118885884	S_Shore	TSS200	-2.28198	1.1079e-08	SHTN1
cg04081201	chr16	86601024	chr16:86599355-86602649	Island	1stExon	1.86107	1.11644e-08	FOXC2
cg10755973	chr9	126773879	chr9:126773246-126780953	Island	TSS200	2.70129	1.12261e-08	LHX2
cg22586324	chr7	123296098		OpenSea	1stExon	-1.49905	1.14913e-08	LMOD2
cg02162880	chr6	10419846	chr6:10419399-10420323	Island	TSS200	1.34982	1.15331e-08	TFAP2A
cg16833340	chr3	36780454		OpenSea	5'UTR	-1.1132	1.15789e-08	DCLK3
cg07828741	chr2	189156874	chr2:189156416-189157719	Island	TSS1500	1.8293	1.16008e-08	GULP1
cg06569266	chr6	25832211		OpenSea	5'UTR	-1.53311	1.16765e-08	SLC17A1
cg09260773	chr1	119529266	chr1:119529819-119530712	N_Shore	5'UTR	2.29157	1.18054e-08	TBX15
cg07683330	chr7	130125390	chr7:130126017-130126801	N_Shore	TSS1500	-1.30198	1.18536e-08	MEST
cg17395184	chr15	42750462		OpenSea	TSS1500	-1.38911	1.19264e-08	ZFP106
cg01046434	chr14	20937221		OpenSea	TSS1500	1.64886	1.22323e-08	PNP
cg03440850	chr11	46407440	chr11:46406904-46407441	Island	1stExon	-1.52958	1.2499e-08	CHRM4
cg23941855	chr19	9324694		OpenSea	1stExon	-1.21042	1.27073e-08	OR7D4
cg01776278	chr7	149472049	chr7:149470114-149471054	S_Shore	TSS1500	-1.06458	1.27759e-08	SSPO
cg26317493	chr11	60608985	chr11:60609392-60609786	N_Shore	TSS1500	-1.417	1.29681e-08	CCDC86
cg11789499	chr9	95711372		OpenSea	5'UTR	-1.48027	1.29697e-08	FGD3
cg07361385	chr3	186331026		OpenSea	1stExon	-1.20643	1.30026e-08	AHSG
cg27634151	chr11	94134646	chr11:94134226-94134848	Island	TSS200	2.3157	1.31794e-08	GPR83
cg02557934	chr15	22893569	chr15:22891937-22893998	Island	5'UTR	1.21309	1.32462e-08	CYFIP1
cg23550358	chr9	132587659	chr9:132586191-132586570	S_Shore	TSS1500	-1.27356	1.33104e-08	TOR1A
cg13707002	chr10	118430350	chr10:118429430-118429853	S_Shore	TSS1500	-1.38292	1.34856e-08	C10orf82
cg22465341	chr3	133118114		OpenSea	TSS1500	-1.15915	1.35196e-08	BFSP2
cg24763949	chr9	75141843		OpenSea	5'UTR	-1.04776	1.35913e-08	TMC1
cg03628457	chr4	46895365		OpenSea	5'UTR	-1.1985	1.36357e-08	COX7B2
cg00240432	chr7	19157296	chr7:19156050-19158042	Island	TSS200	0.9506	1.37065e-08	TWIST1
cg08486461	chr3	36420805	chr3:36421702-36422210	N_Shore	TSS1500	-1.3906	1.37265e-08	STAC
cg03663215	chr5	7396491	chr5:7394986-7397022	Island	1stExon	1.73051	1.37665e-08	ADCY2
cg27321079	chr7	100034454	chr7:100033262-100034253	S_Shore	TSS1500	1.61615	1.38584e-08	C7orf47
cg24070867	chr16	1494523	chr16:1493499-1493773	S_Shore	TSS200	-1.02756	1.39516e-08	CCDC154
cg00221668	chr11	394072	chr11:394257-394619	N_Shore	TSS200	-1.40615	1.39714e-08	PKP3
cg05005432	chr11	6191109		OpenSea	1stExon	-1.61626	1.40508e-08	OR52B2
cg20291049	chr2	105472217	chr2:105468851-105473488	Island	1stExon	1.84774	1.40722e-08	POU3F3
cg05063537	chr11	18815752	chr11:18812572-18814079	S_Shore	TSS1500	-1.47915	1.41033e-08	PTPN5
cg06472476	chr19	54369471	chr19:54369387-54369809	Island	TSS200	0.949712	1.41142e-08	MYADM
cg12468639	chr9	90387732		OpenSea	TSS200	-1.19322	1.42295e-08	CTSL3P
cg22075486	chr7	143700903		OpenSea	TSS200	-1.4805	1.46388e-08	OR6B1
cg04900522	chr9	139292963	chr9:139294086-139294813	N_Shore	TSS200	-1.42611	1.47052e-08	SNAPC4
cg12493906	chr11	5009311		OpenSea	TSS200	-1.74313	1.47174e-08	MMP26
cg08719577	chr1	3528355	chr1:3528333-3528683	Island	TSS1500	2.06745	1.49282e-08	MEGF6
cg01564033	chr11	44332216	chr11:44332314-44332757	N_Shore	TSS1500	1.3377	1.49405e-08	ALX4
cg03998605	chr8	21882061	chr8:21882245-21882883	N_Shore	TSS1500	1.27436	1.49968e-08	NPM2
cg23034487	chr19	56057277	chr19:56061261-56061516	N_Shelf	TSS1500	-1.71312	1.50811e-08	SBK3
cg26917665	chr11	2444485	chr11:2442070-2442402	S_Shelf	TSS1500	-1.17295	1.5379e-08	TRPM5
cg25092670	chr3	108837620	chr3:108836795-108837089	S_Shore	TSS1500	-1.46166	1.55041e-08	MORC1
cg11518550	chr11	13029722	chr11:13030330-13032584	N_Shore	TSS1500	-1.62776	1.56417e-08	RASSF10
cg21115769	chr15	76014911		OpenSea	TSS1500	-1.30204	1.58209e-08	ODF3L1
cg16267236	chr3	133464463	chr3:133464949-133465420	N_Shore	TSS1500	-1.30873	1.58231e-08	TF
cg25231769	chr7	123671950	chr7:123672063-123673691	N_Shore	1stExon	2.02966	1.5883e-08	TMEM229A
cg25602684	chr5	37839918	chr5:37836747-37840726	Island	TSS200	2.72353	1.58846e-08	GDNF
cg13926553	chr15	51633430	chr15:51633724-51634318	N_Shore	TSS1500	-1.52014	1.6015e-08	GLDN
cg00509695	chr14	90921563		OpenSea	TSS200	-1.2439	1.60856e-08	LINC00642
cg04969274	chr18	29170576		OpenSea	TSS1500	-1.45904	1.61385e-08	TTR
cg11613427	chr3	52932208	chr3:52931279-52931840	S_Shore	TSS1500	-1.50045	1.63095e-08	TMEM110
cg14911189	chr18	73140200		OpenSea	TSS1500	-1.25295	1.63565e-08	C18orf62
cg17978274	chr15	93013676		OpenSea	TSS1500	-1.6213	1.6421e-08	C15orf32
cg15164733	chr11	64827224		OpenSea	TSS1500	-1.16548	1.64473e-08	NAALADL1
cg10108591	chr1	9190516	chr1:9188503-9189743	S_Shore	TSS1500	-1.50101	1.64833e-08	GPR157
cg13271206	chr11	75109830	chr11:75110493-75110924	N_Shore	TSS1500	-1.80558	1.65149e-08	RPS3
cg05850431	chr11	93753348		OpenSea	TSS1500	-1.56768	1.65786e-08	HEPHL1
cg10775991	chr14	21905945		OpenSea	TSS1500	1.00185	1.66048e-08	CHD8
cg15496474	chr17	40400573		OpenSea	5'UTR	1.71978	1.67273e-08	STAT5B
cg23141914	chr3	125900824	chr3:125898662-125899568	S_Shore	TSS1500	-1.57598	1.68885e-08	ALDH1L1
cg20821028	chr9	138532149		OpenSea	TSS1500	-1.53523	1.69061e-08	GLT6D1
cg25979373	chr4	183245337		OpenSea	1stExon	-1.37418	1.70231e-08	ODZ3
cg05848509	chr17	72857354	chr17:72855621-72858012	Island	TSS1500	1.27007	1.70333e-08	GRIN2C
cg14008631	chr9	125377340		OpenSea	1stExon	-1.2324	1.70976e-08	OR1Q1
cg05194972	chr20	21378423	chr20:21376358-21378245	S_Shore	TSS1500	2.35311	1.72628e-08	NKX2-4
cg13705888	chr6	32131722	chr6:32134460-32135196	N_Shelf	TSS1500	-1.39459	1.72699e-08	EGFL8
cg01905142	chr6	30131840		OpenSea	1stExon	-1.40215	1.74165e-08	TRIM15
cg02268561	chr10	15212066	chr10:15209824-15210714	S_Shore	TSS1500	2.17793	1.76889e-08	NMT2
cg00949446	chr3	194072066		OpenSea	TSS200	-1.38437	1.78211e-08	CPN2
cg02909212	chr22	38218684	chr22:38220589-38221619	N_Shore	TSS1500	-1.39156	1.78364e-08	GALR3
cg05087193	chr19	45116706		OpenSea	TSS1500	-1.27986	1.78644e-08	IGSF23
cg15111351	chr18	7231037		OpenSea	TSS200	-1.68214	1.78804e-08	LRRC30
cg08606418	chr11	123910117		OpenSea	TSS1500	-1.1698	1.78932e-08	OR10G7
cg18559568	chr21	43441670		OpenSea	TSS1500	-1.2533	1.78989e-08	C21orf121
cg00365880	chr15	64647465	chr15:64647914-64648523	N_Shore	5'UTR	1.81612	1.80163e-08	CSNK1G1
cg03010111	chr9	109651821		OpenSea	5'UTR	-1.4439	1.85095e-08	ZNF462
cg01714811	chr3	27764473	chr3:27765196-27765675	N_Shore	TSS1500	2.26512	1.85675e-08	EOMES
cg08313491	chr14	56232650	chr14:56232945-56233281	N_Shore	TSS1500	-1.23352	1.85883e-08	RPL13AP3
cg02831955	chr19	42947497		OpenSea	TSS1500	-1.01819	1.86502e-08	CXCL17
cg16873973	chr7	5920535		OpenSea	1stExon	-1.30847	1.87586e-08	OCM
cg10429922	chr15	33010143	chr15:33009530-33011696	Island	TSS200	2.68472	1.88547e-08	GREM1
cg09407660	chr15	59910436		OpenSea	5'UTR	-1.62309	1.90818e-08	GCNT3
cg01723825	chr19	30414488		OpenSea	TSS200	-1.03261	1.91382e-08	URI1
cg09591443	chr4	107288441		OpenSea	1stExon	-1.66267	1.9348e-08	GIMD1
cg12606937	chr9	109378105		OpenSea	TSS1500	-1.32609	1.93528e-08	LINC01505
cg23642747	chr10	105036645	chr10:105036628-105038084	Island	TSS1500	1.62382	1.96346e-08	INA
cg11277355	chr7	141673714		OpenSea	TSS200	-1.60796	1.97782e-08	TAS2R38
cg08589455	chr11	65489884	chr11:65487660-65488348	S_Shore	TSS1500	-1.72255	1.98393e-08	RNASEH2C
cg00418828	chr3	63263308	chr3:63263989-63264205	N_Shore	TSS1500	-1.67106	1.99147e-08	SYNPR
cg06518177	chr3	48697561	chr3:48698335-48701667	N_Shore	1stExon	-1.89031	2.02402e-08	CELSR3
cg00022492	chr15	41055530	chr15:41055396-41056787	Island	TSS1500	1.87577	2.02702e-08	GCHFR
cg17706896	chr19	46406599	chr19:46404537-46406545	S_Shore	TSS1500	1.46991	2.04392e-08	MYPOP
cg13358349	chr10	71211210	chr10:71211116-71211780	Island	TSS200	1.4612	2.05046e-08	TSPAN15
cg14669930	chr11	1717285	chr11:1715761-1716002	S_Shore	TSS1500	-1.35774	2.0651e-08	KRTAP5-6
cg22312494	chr11	75918089	chr11:75918741-75922084	N_Shore	TSS1500	1.86776	2.06521e-08	WNT11
cg01068823	chr16	22012676		OpenSea	TSS1500	1.26224	2.0782e-08	C16orf65
cg18349420	chr11	77300239	chr11:77300360-77301391	N_Shore	TSS1500	1.95113	2.09728e-08	AQP11
cg22646171	chr16	67142931	chr16:67143282-67143827	N_Shore	TSS1500	-1.38943	2.1016e-08	C16orf70
cg00595039	chr8	143460209		OpenSea	5'UTR	1.15962	2.1431e-08	TSNARE1
cg19434795	chr15	25494800		OpenSea	TSS1500	-1.28799	2.14714e-08	SNORD115-44
cg08321600	chr12	111284527		OpenSea	TSS1500	2.84504	2.14866e-08	CCDC63
cg05284091	chr3	38995870		OpenSea	TSS1500	-1.11764	2.19931e-08	SCN11A
cg23121156	chr4	154710421	chr4:154709512-154710827	Island	TSS200	-1.39038	2.21018e-08	SFRP2
cg16353957	chr1	197880663	chr1:197880016-197881637	Island	TSS1500	2.42567	2.22159e-08	LHX9
cg12547063	chr19	3879687	chr19:3880718-3881278	N_Shore	TSS1500	-1.72254	2.23322e-08	ATCAY
cg14717170	chr3	164914471		OpenSea	TSS200	3.1521	2.24688e-08	SLITRK3
cg23783076	chr11	36317144		OpenSea	TSS1500	-1.2885	2.27682e-08	PRR5L
cg01171785	chr19	6360297	chr19:6361442-6362002	N_Shore	TSS1500	-1.2239	2.27763e-08	CLPP
cg25568981	chr5	175087703	chr5:175085004-175085756	S_Shore	5'UTR	-1.62114	2.28871e-08	HRH2
cg07231446	chr2	106023036		OpenSea	5'UTR	-0.934819	2.30801e-08	FHL2
cg23678565	chr20	52688442		OpenSea	TSS1500	-1.04547	2.31343e-08	BCAS1
cg00976771	chr11	66336711	chr11:66335575-66336151	S_Shore	TSS1500	-1.35699	2.31705e-08	CTSF
cg01851450	chr6	146864335	chr6:146864481-146865426	N_Shore	TSS1500	2.59861	2.31826e-08	RAB32
cg26106590	chr7	55641049	chr7:55639277-55640599	S_Shore	TSS1500	-1.20324	2.3801e-08	VOPP1
cg02150988	chr2	177053283	chr2:177052957-177054350	Island	TSS200	1.45835	2.43331e-08	HOXD1
cg23352157	chr7	3025689		OpenSea	5'UTR	-1.86955	2.44772e-08	CARD11
cg10413464	chr16	66503684		OpenSea	5'UTR	-1.03942	2.472e-08	BEAN
cg03346025	chr19	39736699	chr19:39737689-39739288	N_Shore	TSS1500	-1.4885	2.50903e-08	IL28B
cg10266211	chr4	4860082	chr4:4859632-4860191	Island	TSS1500	2.0964	2.55596e-08	MSX1
cg06289673	chr9	139877355	chr9:139879489-139880580	N_Shelf	TSS200	-1.18136	2.55754e-08	LCNL1
cg03734623	chr3	10668983		OpenSea	TSS1500	-1.20669	2.55934e-08	ATP2B2-IT2
cg17736160	chr12	50298633	chr12:50297580-50297988	S_Shore	TSS1500	-1.61977	2.56734e-08	FAIM2
cg09981576	chr1	85666272	chr1:85665818-85667650	Island	1stExon	1.13817	2.58133e-08	SYDE2
cg03947688	chr5	79866382	chr5:79864842-79866447	Island	TSS200	1.38316	2.58878e-08	ANKRD34B
cg04539203	chr10	71812330	chr10:71812318-71813693	Island	TSS200	1.29185	2.59106e-08	H2AFY2
cg01333131	chr14	103524584	chr14:103522988-103524431	S_Shore	TSS1500	1.93513	2.60236e-08	CDC42BPB
cg13763765	chr20	23015194	chr20:23015716-23016879	N_Shore	TSS1500	-1.3045	2.61712e-08	SSTR4
cg00880562	chr3	153838126	chr3:153838787-153840380	N_Shore	TSS1500	-1.17219	2.6332e-08	SGEF
cg21854271	chr18	32958297	chr18:32956764-32957406	S_Shore	TSS1500	-1.25039	2.65711e-08	ZNF396
cg06218372	chr17	48072651	chr17:48070698-48072654	Island	TSS200	1.37611	2.66941e-08	DLX3
cg15832201	chr14	60337648	chr14:60336951-60337461	S_Shore	TSS200	2.8224	2.67853e-08	RTN1
cg08132525	chr19	7733401	chr19:7735081-7735456	N_Shore	TSS1500	-1.35977	2.6881e-08	RETN
cg13410437	chr11	7818165		OpenSea	1stExon	-1.26139	2.72176e-08	OR5P2
cg01422881	chr1	44873692	chr1:44871109-44874047	Island	5'UTR	2.53578	2.73953e-08	RNF220
cg25954354	chr9	133971548	chr9:133971670-133972578	N_Shore	TSS1500	1.46541	2.74939e-08	AIF1L
cg13027556	chr6	29323210		OpenSea	1stExon	-1.20457	2.7546e-08	OR5V1
cg04222001	chr1	117451669	chr1:117452203-117453452	N_Shore	TSS1500	-1.4284	2.79327e-08	PTGFRN
cg13521991	chr17	51900096		OpenSea	TSS200	-1.44818	2.84469e-08	KIF2B
cg26571009	chr7	1544333	chr7:1543280-1544399	Island	TSS1500	1.04957	2.84791e-08	INTS1
cg11158374	chr21	43771664		OpenSea	TSS1500	-1.40844	2.8634e-08	TFF2
cg20653075	chr8	65291682	chr8:65290108-65290946	S_Shore	TSS200	1.55479	2.89173e-08	MIR124-2
cg18624900	chr10	91295643	chr10:91294947-91295925	Island	TSS1500	2.88768	2.98466e-08	SLC16A12
cg06872286	chr10	124606645		OpenSea	TSS1500	-1.01892	3.0406e-08	CUZD1
cg24445674	chr18	19998926		OpenSea	TSS1500	-1.24148	3.04327e-08	CTAGE1
cg21832144	chr16	75565809	chr16:75563113-75564112	S_Shore	5'UTR	-1.31943	3.06702e-08	CHST5
cg17930437	chr2	228735696	chr2:228736230-228736544	N_Shore	TSS1500	-1.61314	3.09195e-08	DAW1
cg08517216	chr18	5583076		OpenSea	5'UTR	-1.37763	3.09774e-08	EPB41L3
cg12334871	chr5	149993971		OpenSea	5'UTR	-0.982488	3.12179e-08	SYNPO
cg19246862	chr11	706635	chr11:705794-706534	S_Shore	5'UTR	1.41863	3.12418e-08	EPS8L2
cg13778796	chr15	66460173		OpenSea	5'UTR	-1.43115	3.15562e-08	MEGF11
cg25588283	chr6	3076008		OpenSea	TSS1500	1.70864	3.15735e-08	RIPK1
cg02373967	chr10	11880373		OpenSea	5'UTR	-1.11256	3.16668e-08	PROSER2
cg04214075	chr12	133707593	chr12:133706528-133707594	Island	5'UTR	2.16418	3.19587e-08	ZNF10
cg03168749	chr11	124413574		OpenSea	TSS200	-1.48698	3.1969e-08	OR8B12
cg00056676	chr5	101631668	chr5:101632049-101632373	N_Shore	1stExon	1.3541	3.19783e-08	SLCO4C1
cg25677394	chr3	11178758		OpenSea	TSS200	-1.58029	3.21059e-08	HRH1
cg05314331	chr3	44282813	chr3:44283239-44283838	N_Shore	TSS1500	-1.96797	3.25745e-08	TOPAZ1
cg17837076	chr15	79105018	chr15:79102715-79104628	S_Shore	TSS1500	-1.39676	3.28637e-08	ADAMTS7
cg25435702	chr1	19187068		OpenSea	TSS1500	-1.23723	3.31774e-08	TAS1R2
cg19243252	chr7	2739969	chr7:2739968-2740417	Island	5'UTR	-1.20157	3.32743e-08	AMZ1
cg09967834	chr17	58157213	chr17:58156010-58156427	S_Shore	TSS1500	-1.21707	3.33046e-08	HEATR6
cg19045531	chr19	15919022	chr19:15918423-15918704	S_Shore	TSS200	-1.50308	3.36091e-08	OR10H1
cg09371084	chr7	143792194		OpenSea	TSS200	-1.34556	3.37228e-08	OR2A12
cg06943197	chr1	9414341	chr1:9416126-9416404	N_Shore	5'UTR	-1.19737	3.39499e-08	SPSB1
cg20318845	chr2	45237781	chr2:45235511-45237792	Island	TSS1500	1.49022	3.42821e-08	SIX2
cg11262462	chr15	78631196	chr15:78632669-78633108	N_Shore	TSS1500	-1.64211	3.45745e-08	CRABP1
cg16024950	chr7	100254149	chr7:100253782-100254150	Island	TSS200	1.89233	3.46687e-08	ACTL6B
cg08513665	chr4	41361219	chr4:41362252-41363639	N_Shore	TSS1500	-1.41666	3.49544e-08	LIMCH1
cg03391479	chr4	114901073	chr4:114900355-114900810	S_Shore	TSS200	1.3464	3.50324e-08	ARSJ
cg11871207	chr11	111894102	chr11:111895576-111896447	N_Shore	TSS1500	-1.8573	3.54265e-08	DLAT
cg08586312	chr6	151560577	chr6:151561283-151562550	N_Shore	TSS1500	-1.17332	3.59959e-08	AKAP12
cg08997628	chr13	95363811	chr13:95363152-95366051	Island	1stExon	3.08096	3.62976e-08	SOX21
cg22387174	chr7	155302770	chr7:155302253-155303158	Island	5'UTR	1.0332	3.64745e-08	CNPY1
cg10678886	chr1	53191154	chr1:53192023-53192428	N_Shore	TSS1500	-1.02384	3.66573e-08	ZYG11B
cg05943574	chr1	248685382		OpenSea	1stExon	-1.27661	3.78626e-08	OR2G6
cg26225496	chr14	67879166	chr14:67878534-67879167	Island	TSS1500	1.24841	3.82743e-08	PLEK2
cg19227679	chr3	74571102		OpenSea	TSS1500	-1.28741	3.84175e-08	CNTN3
cg02060442	chr11	12754778		OpenSea	5'UTR	-1.10341	3.88676e-08	TEAD1
cg05101972	chr2	102720064		OpenSea	5'UTR	-1.34247	3.89115e-08	IL1R1
cg21407055	chr11	3666483	chr11:3663052-3663802	S_Shelf	5'UTR	-1.73129	3.89828e-08	ART1
cg17507317	chr3	14860012		OpenSea	TSS1500	-1.39115	3.89954e-08	FGD5
cg16093876	chr9	97021966	chr9:97021464-97021967	Island	5'UTR	1.38743	3.92042e-08	ZNF169
cg03564704	chr3	42859669		OpenSea	5'UTR	-1.62781	3.93123e-08	ACKR2
cg23411518	chr15	57680479		OpenSea	5'UTR	-1.24466	3.9399e-08	CGNL1
cg04818919	chr19	37998171	chr19:37997790-37998125	S_Shore	5'UTR	1.42562	3.94424e-08	ZNF793
cg04619194	chr19	15160254		OpenSea	TSS200	-1.2755	3.95507e-08	CASP14
cg26155983	chr14	65410145		OpenSea	TSS1500	1.2323	3.98856e-08	GPX2
cg00437985	chr16	21295255	chr16:21294980-21295414	Island	5'UTR	1.71729	4.00414e-08	CRYM
cg01912921	chr6	1611712	chr6:1604606-1615866	Island	1stExon	2.37846	4.01632e-08	FOXC1
cg16422816	chr11	133901678		OpenSea	TSS1500	-1.54876	4.02847e-08	LOC100128239
cg23485639	chr6	28045615		OpenSea	TSS1500	-1.51168	4.04539e-08	ZNF165
cg00551143	chr7	28998860	chr7:28995305-28998541	S_Shore	TSS1500	-1.77194	4.08435e-08	TRIL
cg09104955	chr11	58190376		OpenSea	1stExon	-1.21185	4.09637e-08	OR5B2
cg04578010	chr7	98870768		OpenSea	TSS200	-1.44468	4.1135e-08	MYH16
cg18723154	chr2	42589822	chr2:42588072-42588875	S_Shore	TSS1500	-1.19226	4.14954e-08	COX7A2L
cg08443203	chr19	48775389	chr19:48775008-48775341	S_Shore	5'UTR	1.61323	4.17752e-08	ZNF114
cg27272217	chr3	57110824	chr3:57112567-57113908	N_Shore	5'UTR	-1.75462	4.18294e-08	ARHGEF3
cg13464448	chr11	130297513	chr11:130297401-130298517	Island	1stExon	2.27902	4.18994e-08	ADAMTS8
cg09255142	chr1	54170850		OpenSea	5'UTR	-1.35877	4.26031e-08	GLIS1
cg09700683	chr13	37247950	chr13:37247949-37248463	Island	TSS200	2.08781	4.28618e-08	SERTM1
cg22368476	chr11	123814163		OpenSea	1stExon	-1.31587	4.3079e-08	OR6T1
cg22294577	chr7	107444728		OpenSea	TSS1500	-1.33183	4.32339e-08	SLC26A3
cg24532471	chr11	82445072	chr11:82443435-82444976	S_Shore	TSS200	2.07797	4.36441e-08	FAM181B
cg22527345	chr3	49203910	chr3:49203285-49203820	S_Shore	TSS200	1.28617	4.40748e-08	CCDC71
cg13699121	chr9	136396019	chr9:136399367-136400274	N_Shelf	TSS1500	-1.01208	4.49504e-08	ADAMTSL2
cg11273471	chr15	25438403		OpenSea	TSS200	-1.14957	4.50246e-08	SNORD115-13
cg16283579	chr11	33277265	chr11:33278657-33280175	N_Shore	TSS1500	-1.63093	4.54987e-08	HIPK3
cg00307685	chr1	92415524	chr1:92414718-92414986	S_Shore	5'UTR	-1.43462	4.55591e-08	BRDT
cg05235590	chr3	47824628	chr3:47823467-47823824	S_Shore	TSS1500	-1.43419	4.59995e-08	SMARCC1
cg27615578	chr19	7953281	chr19:7953280-7953708	Island	TSS200	1.91351	4.61898e-08	LRRC8E
cg11559886	chr11	57196541	chr11:57194340-57194650	S_Shore	TSS1500	-1.87107	4.63355e-08	SLC43A3
cg11086223	chr18	11487579		OpenSea	TSS1500	-1.27819	4.65313e-08	LINC01255
cg12493107	chr20	23344079	chr20:23346034-23346650	N_Shore	TSS1500	-1.44788	4.81049e-08	GZF1
cg20476053	chr3	126911277		OpenSea	TSS1500	-1.82501	4.87467e-08	C3orf56
cg17891088	chr12	52800261		OpenSea	TSS200	-1.18884	4.94413e-08	KRT82
cg12138102	chr15	23933560	chr15:23931559-23932547	S_Shore	TSS1500	-1.37799	4.9455e-08	NDN
cg27464104	chr16	67926805	chr16:67926918-67927696	N_Shore	TSS1500	1.78786	4.95904e-08	PSKH1
cg19590911	chr11	18193477		OpenSea	TSS1500	-1.89569	5.03728e-08	MRGPRX4
cg00984146	chr5	38258333	chr5:38257825-38259136	Island	TSS200	1.98906	5.0388e-08	EGFLAM
cg03264356	chr11	89231678		OpenSea	5'UTR	-1.44696	5.04409e-08	NOX4
cg20975872	chr18	45625344		OpenSea	5'UTR	-0.931157	5.05736e-08	ZBTB7C
cg18505241	chr8	99955018	chr8:99952020-99954686	S_Shore	TSS1500	2.11256	5.09007e-08	STK3
cg20309794	chr7	73184656	chr7:73183379-73185115	Island	TSS200	2.5798	5.10443e-08	CLDN3
cg19438913	chr5	1525455	chr5:1523025-1524588	S_Shore	TSS1500	-1.4101	5.1198e-08	LPCAT1
cg25730670	chr7	127891366		OpenSea	5'UTR	-1.44496	5.12896e-08	LEP
cg17755509	chr18	5747570		OpenSea	TSS1500	-0.985019	5.15827e-08	MIR3976HG
cg00601486	chr12	48723148	chr12:48723323-48723876	N_Shore	1stExon	-1.21302	5.21439e-08	H1FNT
cg06568815	chr16	89769091	chr16:89767253-89768882	S_Shore	TSS1500	0.902668	5.29269e-08	SPATA2L
cg10389982	chr4	85828823		OpenSea	5'UTR	-1.22913	5.29511e-08	WDFY3
cg23689373	chr7	2516675		OpenSea	TSS1500	-1.22154	5.30255e-08	GRIFIN
cg00592936	chr18	13253985		OpenSea	5'UTR	-1.2583	5.34622e-08	LDLRAD4
cg02171238	chr19	53784099		OpenSea	TSS1500	-1.08473	5.35248e-08	FAM90A27P
cg25770096	chr5	39425547	chr5:39424892-39425320	S_Shore	TSS1500	1.47948	5.35312e-08	DAB2
cg17657268	chr7	107643956	chr7:107641795-107644058	Island	TSS200	2.84067	5.36314e-08	LAMB1
cg20923263	chr2	178484766	chr2:178483233-178483783	S_Shore	TSS1500	-1.4901	5.4231e-08	TTC30A
cg11906337	chr12	110255427		OpenSea	5'UTR	-1.18917	5.45201e-08	TRPV4
cg16524701	chr7	42275601	chr7:42276003-42277850	N_Shore	5'UTR	1.31486	5.46238e-08	GLI3
cg27079477	chr17	39345259		OpenSea	TSS1500	-1.03054	5.47489e-08	KRTAP9-1
cg04405211	chr6	2631721	chr6:2634372-2634945	N_Shelf	5'UTR	-1.01775	5.51067e-08	C6orf195
cg00187465	chr1	52830898	chr1:52831511-52832181	N_Shore	5'UTR	-1.2217	5.53708e-08	CC2D1B
cg27449489	chr17	80316860		OpenSea	TSS1500	1.43949	5.53713e-08	TEX19
cg22148214	chr19	9203844	chr19:9204246-9204490	N_Shore	TSS200	-1.4451	5.56247e-08	OR1M1
cg24533097	chr5	140579046	chr5:140580723-140581625	N_Shore	TSS1500	1.32579	5.61597e-08	PCDHB11
cg07797337	chr4	86486686		OpenSea	5'UTR	-1.39245	5.66792e-08	ARHGAP24
cg02836529	chr2	182544413	chr2:182547873-182549177	N_Shelf	5'UTR	1.90949	5.67446e-08	NEUROD1
cg00652846	chr3	112934087	chr3:112930437-112931506	S_Shelf	5'UTR	-1.32588	5.71117e-08	BOC
cg08697503	chr2	223166946	chr2:223167205-223167560	N_Shore	5'UTR	1.46952	5.77059e-08	CCDC140
cg19515035	chr2	74669516	chr2:74667593-74669403	S_Shore	TSS1500	2.08408	5.82091e-08	RTKN
cg01722450	chr18	61816636		OpenSea	TSS1500	-1.21042	5.82165e-08	C18orf20
cg05412137	chr12	54384744	chr12:54387825-54388732	N_Shelf	TSS1500	1.96958	5.86806e-08	MIR196A2
cg21130072	chr8	109261886	chr8:109260526-109261127	S_Shore	TSS1500	-1.24241	5.88297e-08	EIF3E
cg14521421	chr11	8862019		OpenSea	5'UTR	-1.01407	5.94839e-08	ST5
cg14139646	chr11	56259350		OpenSea	TSS1500	-1.0356	5.97059e-08	OR5M8
cg21136345	chr19	51293196	chr19:51294876-51295098	N_Shore	TSS1500	-1.47815	6.05913e-08	ACPT
cg17751430	chr10	118350377		OpenSea	TSS200	-1.04166	6.08464e-08	PNLIPRP1
cg05083202	chr21	40146149		OpenSea	TSS1500	-1.22328	6.10626e-08	NCRNA00114
cg07977490	chr16	15527940	chr16:15528350-15529086	N_Shore	TSS1500	-1.18172	6.1371e-08	C16orf45
cg19339322	chr19	2722858	chr19:2723168-2723390	N_Shore	TSS1500	-1.28096	6.15003e-08	DIRAS1
cg07147573	chr3	42918806	chr3:42922219-42922872	N_Shelf	TSS1500	-1.44047	6.22304e-08	CYP8B1
cg04818845	chr1	6580167		OpenSea	TSS200	1.35656	6.22618e-08	PLEKHG5
cg00025626	chr2	239049392	chr2:239049388-239050089	Island	5'UTR	-1.45001	6.29348e-08	KLHL30
cg15140562	chr3	48659193		OpenSea	TSS200	-1.11815	6.32839e-08	TMEM89
cg23072126	chr19	4246744	chr19:4246828-4247222	N_Shore	TSS1500	1.58332	6.36676e-08	CCDC94
cg04457196	chr2	164593264	chr2:164592917-164593511	Island	TSS1500	2.45908	6.37652e-08	FIGN
cg05506411	chr15	42784573	chr15:42782959-42783377	S_Shore	TSS1500	-1.23757	6.41085e-08	ZNF106
cg15530464	chr3	42744662		OpenSea	TSS1500	-1.12622	6.43085e-08	HHATL
cg07018580	chr11	59480501		OpenSea	1stExon	-1.53171	6.47946e-08	OR10V1
cg14636628	chr5	121495220		OpenSea	TSS1500	-1.01386	6.51357e-08	LOC100505841
cg16046465	chr15	44487192	chr15:44486741-44487860	Island	1stExon	1.24992	6.56569e-08	FRMD5
cg24663741	chr8	143544413	chr8:143545445-143546178	N_Shore	TSS1500	-1.16916	6.6107e-08	ADGRB1
cg10753636	chr19	54193013		OpenSea	TSS1500	-1.56282	6.69117e-08	MIR520A
cg20480334	chr11	78799391		OpenSea	5'UTR	-1.43051	6.70814e-08	ODZ4
cg05037606	chr22	24241310	chr22:24236257-24237539	S_Shelf	TSS200	0.951813	6.71334e-08	MIF-AS1
cg14719865	chr5	101834365	chr5:101834354-101834740	Island	1stExon	-1.29376	6.7326e-08	SLCO6A1
cg17043864	chr4	187186015		OpenSea	TSS1500	-1.12208	6.76613e-08	F11
cg15796941	chr12	107711872	chr12:107711603-107714107	Island	TSS1500	1.48933	6.81807e-08	BTBD11
cg02249030	chr6	99961954	chr6:99962953-99963478	N_Shore	5'UTR	-1.22111	6.85627e-08	USP45
cg06520279	chr18	44236918	chr18:44236839-44237056	Island	1stExon	-1.16541	6.85638e-08	LOXHD1
cg05528232	chr3	10857258	chr3:10857687-10858447	N_Shore	TSS1500	-1.31279	6.87369e-08	SLC6A11
cg26158897	chr15	53083135	chr15:53080458-53083699	Island	TSS1500	2.4389	6.95675e-08	ONECUT1
cg05495949	chr7	4923140	chr7:4922707-4923576	Island	5'UTR	2.36308	6.99889e-08	RADIL
cg22815110	chr1	63788933	chr1:63782394-63790471	Island	1stExon	1.56176	7.03635e-08	FOXD3
cg06354652	chr9	125392149		OpenSea	TSS1500	-1.65483	7.07198e-08	OR1B1
cg15295166	chr21	36040771	chr21:36041305-36043224	N_Shore	TSS1500	-1.2912	7.11392e-08	CLIC6
cg23973664	chr19	35895095		OpenSea	TSS1500	-1.19375	7.11881e-08	LINC01531
cg14601284	chr17	37308278	chr17:37307498-37307775	S_Shore	TSS1500	1.8043	7.12382e-08	PLXDC1
cg06830500	chr14	60974461	chr14:60975732-60978180	N_Shore	TSS1500	1.40412	7.15229e-08	SIX6
cg04806409	chr21	43735505		OpenSea	1stExon	-1.10606	7.25091e-08	TFF3
cg20480740	chr11	123899875		OpenSea	TSS1500	-1.21133	7.28256e-08	OR10G8
cg17075679	chr1	205536929	chr1:205537751-205538443	N_Shore	TSS1500	-1.00937	7.31622e-08	MFSD4
cg22523183	chr15	83383347		OpenSea	TSS1500	-1.54655	7.34575e-08	LOC338963
cg17784897	chr10	125652323	chr10:125650820-125651373	S_Shore	TSS1500	-1.66329	7.37575e-08	CPXM2
cg26965597	chr8	65490211	chr8:65491083-65491319	N_Shore	TSS1500	1.29546	7.42529e-08	LOC401463
cg06051843	chr4	182080389		OpenSea	TSS200	-1.52541	7.44258e-08	LINC00290
cg20410409	chr1	158724057		OpenSea	TSS1500	-1.24159	7.51242e-08	OR6K6
cg27089736	chr2	3714278		OpenSea	5'UTR	-1.7656	7.54125e-08	ALLC
cg14275744	chr1	62782206	chr1:62784136-62785133	N_Shore	5'UTR	-1.22088	7.55046e-08	KANK4
cg06212624	chr22	30942637	chr22:30938016-30938645	S_Shelf	1stExon	-1.23333	7.55409e-08	SEC14L6
cg06102330	chr8	72756932	chr8:72755783-72756667	S_Shore	TSS1500	1.70077	7.56684e-08	MSC
cg09595050	chr4	81110205	chr4:81109887-81110460	Island	5'UTR	-0.942866	7.57222e-08	PRDM8
cg06659791	chr5	178488025	chr5:178487146-178487921	S_Shore	5'UTR	-0.98931	7.59121e-08	ZNF354C
cg02630819	chr2	97651765	chr2:97651764-97652441	Island	5'UTR	-1.12683	7.6356e-08	FAM178B
cg08536529	chr5	140602889	chr5:140604453-140605304	N_Shore	TSS200	1.94321	7.68221e-08	PCDHB14
cg19613722	chr18	49866361	chr18:49868377-49868759	N_Shelf	TSS200	1.86986	7.69133e-08	DCC
cg06968674	chr4	141177020	chr4:141173834-141174567	S_Shelf	TSS1500	-1.35855	7.73643e-08	SCOC
cg14572467	chr11	117800255		OpenSea	TSS200	-1.64755	7.79519e-08	TMPRSS13
cg09239582	chr15	95397570	chr15:95398742-95400029	N_Shore	TSS1500	-1.34124	7.79748e-08	LOC440311
cg12246187	chr9	129621622	chr9:129622611-129623574	N_Shore	TSS1500	-1.33014	7.87947e-08	ZBTB34
cg24496666	chr1	78511979	chr1:78511577-78512161	Island	1stExon	1.44459	7.92785e-08	GIPC2
cg04779094	chr9	139637895	chr9:139634062-139634281	S_Shelf	TSS1500	-1.1508	7.9382e-08	LCN10
cg00206394	chr9	130881600		OpenSea	TSS1500	-1.18337	7.97604e-08	SLC25A25-AS1
cg02341670	chr7	142919080		OpenSea	TSS200	-1.13859	8.01609e-08	TAS2R40
cg15697849	chr12	45445200	chr12:45444202-45445386	Island	TSS1500	2.59878	8.02559e-08	DBX2
cg08188288	chr19	30862290	chr19:30865683-30866490	N_Shelf	TSS1500	-1.24243	8.04549e-08	ZNF536
cg06963692	chr12	81331709	chr12:81330608-81331514	S_Shore	TSS200	2.87063	8.06523e-08	LIN7A
cg02688643	chr4	140585523		OpenSea	TSS1500	-1.13251	8.16852e-08	MGST2
cg05823493	chr6	49518103	chr6:49518315-49519186	N_Shore	TSS200	2.59639	8.1954e-08	C6orf141
cg16650677	chr3	128295134		OpenSea	TSS1500	-1.02021	8.24242e-08	C3orf27
cg19625116	chr11	94276903	chr11:94276894-94278913	Island	TSS200	1.21391	8.28278e-08	FUT4
cg25731525	chr11	19371442	chr11:19366653-19368234	S_Shelf	TSS1500	1.47337	8.36657e-08	NAV2
cg16417027	chr21	32715908	chr21:32716044-32716485	N_Shore	5'UTR	1.71543	8.44759e-08	TIAM1
cg06922959	chr22	18466438		OpenSea	5'UTR	1.09511	8.49907e-08	MICAL3
cg18971054	chr7	141695759		OpenSea	5'UTR	-1.51904	8.7592e-08	MGAM
cg25157001	chr12	58241890	chr12:58238840-58241046	S_Shore	TSS1500	-0.88522	8.80631e-08	CTDSP2
cg23306542	chr8	67340541	chr8:67340796-67342111	N_Shore	TSS1500	1.58508	8.90838e-08	RRS1
cg25564482	chr18	10414962	chr18:10414354-10414592	S_Shore	TSS1500	-1.62714	9.00934e-08	LINC01254
cg00795000	chr14	75423131	chr14:75422068-75422507	S_Shore	TSS1500	-1.25905	9.05528e-08	PGF
cg01369228	chr7	18067403		OpenSea	1stExon	-1.69408	9.17128e-08	PRPS1L1
cg05950877	chr19	11784647	chr19:11785042-11785282	N_Shore	TSS200	1.96411	9.19253e-08	ZNF833
cg03454836	chr9	138234411		OpenSea	TSS1500	-1.17709	9.21554e-08	C9orf62
cg22029297	chr1	26736798	chr1:26737246-26738148	N_Shore	TSS1500	1.53773	9.21568e-08	LIN28
cg15153604	chr19	23945203	chr19:23945713-23946128	N_Shore	TSS1500	-1.27773	9.24039e-08	RPSAP58
cg16271911	chr15	36217634		OpenSea	TSS1500	-1.12574	9.24115e-08	MIR4510
cg20138077	chr18	53587802		OpenSea	TSS1500	-1.09471	9.42771e-08	LINC01416
cg11036615	chr9	99065757		OpenSea	TSS1500	-1.28338	9.47038e-08	HSD17B3
cg12788535	chr10	71177388		OpenSea	TSS1500	-0.932858	9.49081e-08	TACR2
cg21754400	chr12	81471649	chr12:81471569-81472119	Island	TSS200	1.58656	9.51349e-08	ACSS3
cg24127869	chr21	37506839	chr21:37507198-37508259	N_Shore	TSS1500	1.47844	9.53744e-08	CBR3
cg20576264	chr14	23512002		OpenSea	1stExon	-1.38034	9.58614e-08	PSMB11
cg21256656	chr19	51473823		OpenSea	TSS1500	-1.29739	9.59099e-08	KLK6
cg26463399	chr19	44949017	chr19:44952416-44952809	N_Shelf	5'UTR	-1.21585	9.61791e-08	ZNF229
cg05630051	chr19	24097016		OpenSea	TSS1500	-1.42326	9.63705e-08	ZNF726
cg21197678	chr9	86153558	chr9:86152353-86153777	Island	TSS1500	1.21262	9.64633e-08	FRMD3
cg26647524	chr3	42726812	chr3:42727084-42727916	N_Shore	TSS200	-1.59444	9.67015e-08	KBTBD5
cg21620535	chr11	17297732	chr11:17297779-17298694	N_Shore	TSS1500	1.06114	9.69137e-08	NUCB2
cg13575161	chr12	4381792	chr12:4378366-4382222	Island	TSS1500	1.07125	9.76657e-08	CCND2
cg22419272	chr17	3503999		OpenSea	5'UTR	0.955001	9.77698e-08	TRPV1
cg18264745	chr19	47812381		OpenSea	TSS1500	-0.887082	9.82493e-08	C5AR1
cg18093789	chr4	101596970		OpenSea	TSS1500	-1.63085	9.91863e-08	LINC01216
cg06458239	chr19	58038573	chr19:58038572-58039208	Island	TSS200	1.5835	9.97905e-08	ZNF549
cg05958394	chr10	81105804	chr10:81107667-81107947	N_Shore	TSS1500	-1.45402	1.00256e-07	PPIF
cg16811558	chr7	50634252		OpenSea	TSS1500	-1.29005	1.00879e-07	DDC
cg12163560	chr9	81761043		OpenSea	TSS1500	-1.41187	1.01147e-07	LOC101927450
cg07680566	chr11	112351783		OpenSea	TSS1500	-1.70914	1.01326e-07	LOC101928823
cg01144693	chr1	85359106	chr1:85358359-85359187	Island	TSS1500	1.30456	1.01487e-07	LPAR3
cg19508770	chr7	156395984		OpenSea	TSS200	-1.16271	1.01669e-07	LINC01006
cg16853336	chr3	149396490		OpenSea	5'UTR	-1.04584	1.02379e-07	WWTR1
cg22613465	chr11	7557178		OpenSea	5'UTR	0.962327	1.02576e-07	PPFIBP2
cg16806536	chr4	104641896	chr4:104640559-104640797	S_Shore	TSS1500	-1.04314	1.0295e-07	TACR3
cg03900284	chr9	133769695		OpenSea	TSS1500	-1.76466	1.03252e-07	QRFP
cg01822570	chr9	114545810		OpenSea	TSS200	-1.18381	1.0336e-07	C9orf84
cg21199355	chr4	41984148	chr4:41983922-41984183	Island	1stExon	-1.20377	1.0376e-07	DCAF4L1
cg00533586	chr19	409510	chr19:407011-409511	Island	TSS1500	1.14653	1.04514e-07	C2CD4C
cg05347878	chr9	98784231	chr9:98783216-98784364	Island	TSS200	1.59719	1.04739e-07	NCRNA00092
cg24898373	chr6	152959655	chr6:152957810-152958472	S_Shore	TSS1500	-1.17846	1.0487e-07	SYNE1
cg11500103	chr15	73735187	chr15:73735322-73735609	N_Shore	TSS1500	-1.51859	1.05359e-07	REC114
cg25800170	chr18	55102005	chr18:55102427-55102708	N_Shore	TSS1500	1.90209	1.059e-07	ONECUT2
cg25463470	chr13	112721712	chr13:112720564-112723582	Island	TSS200	2.48805	1.06165e-07	SOX1
cg26229593	chr1	11332576	chr1:11333259-11333547	N_Shore	TSS1500	-1.08152	1.06272e-07	UBIAD1
cg03671802	chr18	56941473	chr18:56939624-56941540	Island	TSS1500	1.35499	1.07308e-07	RAX
cg25504443	chr17	41176473	chr17:41176670-41176966	N_Shore	TSS1500	1.5047	1.07551e-07	RND2
cg15047774	chr11	123067275	chr11:123065426-123066184	S_Shore	TSS1500	1.71379	1.08543e-07	ASAM
cg03608577	chr6	29342679		OpenSea	1stExon	-1.57172	1.09482e-07	OR12D3
cg19440299	chr3	114011433		OpenSea	TSS1500	1.07233	1.09482e-07	TIGIT
cg08542473	chr12	52760975	chr12:52760834-52761099	Island	1stExon	-0.823983	1.09991e-07	KRT85
cg09232937	chr5	3595970	chr5:3594467-3603054	Island	TSS200	1.68342	1.09995e-07	IRX1
cg24733065	chr9	125271780		OpenSea	TSS1500	-1.43431	1.101e-07	OR1J2
cg08416661	chr11	65647279		OpenSea	TSS200	1.70156	1.10182e-07	CTSW
cg27510707	chr7	44786684	chr7:44788177-44788440	N_Shore	TSS1500	-1.32759	1.10413e-07	ZMIZ2
cg11418477	chr2	175199741	chr2:175199463-175202639	Island	TSS200	2.34778	1.10523e-07	SP9
cg11889164	chr9	84602941		OpenSea	TSS1500	-1.30974	1.10792e-07	SPATA31D1
cg00498406	chr5	3536335	chr5:3535630-3536355	Island	TSS200	-1.32539	1.10916e-07	LINC01019
cg04856896	chr1	32665450	chr1:32666231-32666460	N_Shore	TSS1500	-1.29677	1.12133e-07	CCDC28B
cg17539235	chr1	204166900		OpenSea	TSS1500	-1.23864	1.12269e-07	KISS1
cg23044903	chr15	75118427		OpenSea	TSS1500	1.23188	1.12527e-07	CPLX3
cg03595672	chr11	58709394		OpenSea	TSS1500	-1.46081	1.13118e-07	GLYATL1
cg05158096	chr1	204041017	chr1:204042245-204044510	N_Shore	TSS1500	-1.01963	1.13453e-07	SOX13
cg26915049	chr9	14911054		OpenSea	TSS200	-0.994663	1.13744e-07	FREM1
cg27436184	chr19	45449006		OpenSea	TSS1500	-1.19739	1.15032e-07	APOC2
cg06548519	chr17	34267111		OpenSea	TSS1500	1.10964	1.15644e-07	LYZL6
cg02057239	chr16	67868085	chr16:67867658-67867898	S_Shore	5'UTR	1.13115	1.15865e-07	CENPT
cg15575320	chr1	8384513	chr1:8384387-8384719	Island	1stExon	-1.35764	1.16354e-07	SLC45A1
cg11782789	chr3	50250970		OpenSea	5'UTR	-1.042	1.1727e-07	SLC38A3
cg20166532	chr1	101702782	chr1:101701785-101702068	S_Shore	5'UTR	1.36525	1.17352e-07	S1PR1
cg03960951	chr12	106976624	chr12:106977388-106977713	N_Shore	TSS1500	1.21375	1.17681e-07	RFX4
cg19052355	chr2	237076306	chr2:237071794-237078762	Island	1stExon	2.66204	1.22701e-07	GBX2
cg02675353	chr8	143695529	chr8:143694430-143696166	Island	1stExon	1.96619	1.22774e-07	ARC
cg09220027	chr7	44181764	chr7:44184770-44185695	N_Shelf	TSS1500	-1.15427	1.23426e-07	MYL7
cg06099784	chr3	27411746	chr3:27410612-27411066	S_Shore	TSS1500	-1.41987	1.23447e-07	NEK10
cg15717071	chr8	24815194	chr8:24812946-24814299	S_Shore	TSS1500	1.16581	1.25478e-07	NEFL
cg16401795	chr19	23298322	chr19:23299727-23300167	N_Shore	TSS1500	-1.31497	1.2599e-07	ZNF730
cg05935156	chr3	49904706	chr3:49906737-49907482	N_Shelf	5'UTR	-1.21737	1.27161e-07	CAMKV
cg09489757	chr6	41006345		OpenSea	5'UTR	-1.38366	1.27633e-07	UNC5CL
cg25364822	chr1	33337257		OpenSea	TSS1500	1.19236	1.31149e-07	FNDC5
cg27512570	chr19	46105832	chr19:46105259-46105467	S_Shore	TSS1500	1.48806	1.31841e-07	GPR4
cg23140965	chr3	1134005		OpenSea	TSS1500	-1.05661	1.31971e-07	CNTN6
cg18615451	chr3	197516645	chr3:197517983-197518782	N_Shore	TSS1500	-1.27919	1.32044e-07	LRCH3
cg03802272	chr3	158361750	chr3:158362180-158362478	N_Shore	TSS1500	-1.35681	1.32388e-07	GFM1
cg26480453	chr11	65713199		OpenSea	1stExon	-1.52949	1.33455e-07	TSGA10IP
cg19257200	chr22	38380983	chr22:38379093-38379964	S_Shore	TSS1500	-1.23369	1.33659e-07	SOX10
cg20211056	chr2	74648306	chr2:74648512-74649419	N_Shore	TSS1500	2.10384	1.34223e-07	WDR54
cg23505344	chr14	96505502	chr14:96505311-96506402	Island	TSS200	1.79226	1.35291e-07	C14orf132
cg12465704	chr1	110008870	chr1:110008962-110010124	N_Shore	TSS1500	2.06395	1.35513e-07	SYPL2
cg11524248	chr5	149545907	chr5:149546027-149546988	N_Shore	TSS1500	-1.11067	1.35707e-07	CDX1
cg10618874	chr20	40189079		OpenSea	5'UTR	0.909977	1.36216e-07	CHD6
cg05168842	chr11	61584319	chr11:61582573-61584728	Island	1stExon	1.30515	1.368e-07	FADS1
cg18223770	chr2	133175397	chr2:133175160-133175444	Island	1stExon	-1.08348	1.37108e-07	GPR39
cg04945158	chr6	24358681	chr6:24360029-24360411	N_Shore	TSS1500	1.54634	1.37672e-07	DCDC2
cg18679069	chr5	166711939		OpenSea	1stExon	-1.20003	1.38641e-07	ODZ2
cg18254534	chr15	75498191	chr15:75500858-75501157	N_Shelf	5'UTR	-1.26344	1.38968e-07	C15orf39
cg02885428	chr6	168479698	chr6:168479566-168479809	Island	1stExon	-1.32747	1.39298e-07	FRMD1
cg18073514	chr19	1065728	chr19:1066866-1067673	N_Shore	TSS1500	-1.48035	1.41833e-07	HMHA1
cg04455265	chr3	49837689	chr3:49840103-49841191	N_Shelf	TSS1500	-1.41244	1.42023e-07	CDH29
cg19404072	chr15	42186440		OpenSea	TSS200	1.06819	1.4204e-07	SPTBN5
cg06051961	chr10	93393168	chr10:93392667-93393147	S_Shore	TSS1500	1.65611	1.42184e-07	PPP1R3C
cg00442814	chr8	81785326	chr8:81785425-81786038	N_Shore	5'UTR	1.7737	1.43017e-07	ZNF704
cg03067994	chr11	102827000		OpenSea	TSS1500	-1.03919	1.43252e-07	MMP13
cg00244040	chr14	61788914	chr14:61787880-61789467	Island	1stExon	1.66291	1.43809e-07	PRKCH
cg02895698	chr16	303165		OpenSea	5'UTR	2.1672	1.44724e-07	ITFG3
cg18589624	chr7	30791294		OpenSea	TSS1500	-1.38107	1.44728e-07	INMT
cg01639256	chr2	70189903	chr2:70188511-70188726	S_Shore	TSS1500	-1.32107	1.45173e-07	ASPRV1
cg10617143	chr19	22468635	chr19:22469367-22469687	N_Shore	TSS1500	-1.16358	1.45541e-07	ZNF729
cg27311153	chr15	94651923		OpenSea	TSS1500	-1.39629	1.45572e-07	LINC01581
cg13343484	chr10	128211124		OpenSea	TSS1500	-1.23508	1.47178e-07	C10orf90
cg05939495	chr15	74660110	chr15:74658038-74658574	S_Shore	TSS200	-1.24171	1.48288e-07	CYP11A1
cg09852187	chr15	89155039		OpenSea	TSS200	-1.29372	1.49115e-07	MIR7-2
cg16275903	chr3	133524006	chr3:133524568-133525199	N_Shore	TSS1500	-1.22166	1.49518e-07	SRPRB
cg16061947	chr11	67032472	chr11:67033675-67034660	N_Shore	TSS1500	-1.4892	1.49771e-07	ADRBK1
cg16903846	chr14	35875088	chr14:35873047-35873990	S_Shore	TSS1500	-1.15815	1.49963e-07	NFKBIA
cg22176903	chr16	57843979		OpenSea	TSS1500	1.2021	1.51018e-07	LOC388282
cg16990563	chr1	26673592	chr1:26672445-26672650	S_Shore	5'UTR	-1.35397	1.52156e-07	AIM1L
cg15332978	chr11	68038406	chr11:68039300-68039880	N_Shore	5'UTR	-1.23279	1.5352e-07	C11orf24
cg18952170	chr19	19511194		OpenSea	5'UTR	1.35094	1.54239e-07	GATAD2A
cg21758587	chr19	15635959		OpenSea	5'UTR	-1.49981	1.5432e-07	CYP4F22
cg16828516	chr2	101469931		OpenSea	5'UTR	-1.19246	1.5462e-07	NPAS2
cg16712155	chr11	6007249		OpenSea	1stExon	-1.096	1.55151e-07	OR52L1
cg16027403	chr1	247978791		OpenSea	1stExon	-1.00308	1.56554e-07	OR14A16
cg20332725	chr7	99149415	chr7:99149508-99149807	N_Shore	5'UTR	1.50814	1.58129e-07	C7orf38
cg09833737	chr2	105859057	chr2:105858587-105859084	Island	1stExon	-1.5412	1.58219e-07	GPR45
cg06814892	chr5	115419881	chr5:115420581-115421165	N_Shore	TSS1500	-1.26754	1.58294e-07	COMMD10
cg18293158	chr3	44915985		OpenSea	TSS200	-1.24695	1.61289e-07	TGM4
cg03120185	chr6	100054118	chr6:100054686-100054988	N_Shore	TSS1500	2.45725	1.63839e-07	PRDM13
cg07745915	chr4	1244504	chr4:1241412-1244111	S_Shore	1stExon	-1.72684	1.64635e-07	C4orf42
cg17537380	chr6	87649596	chr6:87647253-87647707	S_Shore	5'UTR	-1.57406	1.6493e-07	HTR1E
cg03860250	chr11	12140139		OpenSea	5'UTR	-1.04654	1.67408e-07	MICAL2
cg14452299	chr9	140770915	chr9:140771300-140773513	N_Shore	TSS1500	-1.17854	1.67784e-07	CACNA1B
cg03237431	chr17	65039695	chr17:65040729-65041029	N_Shore	TSS1500	-0.916994	1.68484e-07	CACNG1
cg17840081	chr4	48783269	chr4:48781331-48782339	S_Shore	TSS1500	1.18128	1.70042e-07	FRYL
cg25964032	chr10	35929326	chr10:35928501-35931893	Island	1stExon	3.32276	1.70183e-07	FZD8
cg04653029	chr19	41356919	chr19:41354451-41354685	S_Shelf	TSS1500	-0.969861	1.72188e-07	CYP2A6
cg05451032	chr3	16216733		OpenSea	1stExon	-1.39895	1.7401e-07	GALNT15
cg12806298	chr20	48908092		OpenSea	TSS1500	-1.27996	1.74195e-07	LINC01270
cg02735446	chr14	77227574	chr14:77227569-77228691	Island	TSS1500	1.38105	1.74606e-07	VASH1
cg15829081	chr10	129704503	chr10:129705217-129706237	N_Shore	TSS1500	-1.68607	1.74667e-07	PTPRE
cg03317714	chr11	69912795		OpenSea	TSS1500	-1.33155	1.75574e-07	LOC101928443
cg09661503	chr5	149568693	chr5:149569592-149569945	N_Shore	TSS1500	-1.53904	1.7604e-07	SLC6A7
cg14068489	chr19	3728406	chr19:3730415-3730769	N_Shelf	1stExon	-0.987709	1.76122e-07	TJP3
cg02074558	chr5	179636422	chr5:179636009-179636444	Island	TSS1500	1.53257	1.77043e-07	RASGEF1C
cg18826352	chr20	57765900	chr20:57766396-57767896	N_Shore	TSS200	-1.40002	1.77082e-07	ZNF831
cg07499372	chr19	57631232	chr19:57630339-57630633	S_Shore	TSS1500	-1.03347	1.7859e-07	USP29
cg15362380	chr4	3535519	chr4:3533643-3534788	S_Shore	TSS1500	-1.40948	1.80093e-07	LRPAP1
cg07369031	chr15	41167156	chr15:41165847-41166571	S_Shore	TSS1500	-1.31271	1.80157e-07	RHOV
cg16391347	chr14	101123599	chr14:101121008-101121365	S_Shelf	TSS200	-1.19495	1.80345e-07	C14orf70
cg00428349	chr11	113183849	chr11:113185332-113185663	N_Shore	TSS1500	-0.940645	1.80417e-07	TTC12
cg08317412	chr11	124481193		OpenSea	TSS1500	-1.56508	1.83215e-07	PANX3
cg03155733	chr4	123299016	chr4:123300407-123300805	N_Shore	TSS1500	-1.05693	1.84474e-07	ADAD1
cg01586072	chr14	101517463		OpenSea	TSS1500	-1.57257	1.85527e-07	MIR487A
cg05400931	chr2	175423110		OpenSea	TSS1500	0.858094	1.86803e-07	RNU6-2
cg01548512	chr6	30799443		OpenSea	TSS1500	-1.44351	1.87472e-07	LINC00243
cg24966958	chr3	119379682		OpenSea	TSS1500	-1.0892	1.87714e-07	POPDC2
cg12453504	chr4	185382704		OpenSea	5'UTR	-1.35551	1.88072e-07	IRF2
cg19687711	chr4	170191963	chr4:170191357-170192844	Island	5'UTR	1.65374	1.89321e-07	SH3RF1
cg14540819	chr11	62684437		OpenSea	5'UTR	-1.23975	1.90396e-07	CHRM1
cg01270975	chr9	130638627	chr9:130639738-130640143	N_Shore	5'UTR	-1.36402	1.90407e-07	AK1
cg10889825	chr1	21838002	chr1:21835548-21836344	S_Shore	5'UTR	-1.11572	1.93095e-07	ALPL
cg13115803	chr15	85295612	chr15:85291079-85291697	S_Shelf	5'UTR	1.06327	1.93563e-07	ZNF592
cg11832662	chr12	130968391		OpenSea	5'UTR	-1.07359	1.98939e-07	RIMBP2
cg26733645	chr11	11805310		OpenSea	TSS1500	-1.57579	1.99335e-07	MIR8070
cg04108406	chr4	24967409		OpenSea	5'UTR	-1.17378	1.99397e-07	CCDC149
cg07851948	chr11	56085745		OpenSea	TSS200	-1.21104	1.99546e-07	OR8K3
cg18294824	chr12	53046543		OpenSea	TSS1500	-0.950976	2.03512e-07	KRT2
cg19549898	chr14	68000922	chr14:67999568-68000440	S_Shore	5'UTR	-1.10503	2.07404e-07	PLEKHH1
cg21409491	chr11	85310792		OpenSea	5'UTR	-1.71256	2.07645e-07	DLG2
cg00150925	chr9	125424828		OpenSea	1stExon	-1.41254	2.07653e-07	OR1L1
cg11554507	chr7	31380572		OpenSea	TSS200	-1.16441	2.08726e-07	NEUROD6
cg07507114	chr11	5566461		OpenSea	1stExon	-1.48869	2.08872e-07	OR52H1
cg02608145	chr3	138764086	chr3:138762689-138764113	Island	TSS1500	-1.0912	2.10866e-07	PRR23C
cg16305591	chr16	81347189	chr16:81348350-81349526	N_Shore	TSS1500	-1.03199	2.14536e-07	GAN
cg24192805	chr17	80333040	chr17:80332182-80333671	Island	1stExon	1.31735	2.16428e-07	UTS2R
cg12432303	chr11	123677922		OpenSea	TSS1500	-1.38128	2.16938e-07	OR6M1
cg09926845	chr1	47644094		OpenSea	TSS1500	-1.12912	2.17548e-07	LINC00853
cg26514662	chr3	193097979		OpenSea	TSS1500	-1.0857	2.18002e-07	ATP13A5
cg20741474	chr3	39855063	chr3:39851025-39851820	S_Shelf	5'UTR	-1.20862	2.18454e-07	MYRIP
cg27562311	chr12	8766941		OpenSea	TSS1500	-0.972801	2.18709e-07	AICDA
cg09563607	chr7	142372803		OpenSea	TSS1500	-1.45514	2.20952e-07	MTRNR2L6
cg07530759	chr7	141541627		OpenSea	TSS1500	-1.19001	2.21456e-07	PRSS37
cg22983321	chr7	142584444		OpenSea	TSS1500	-1.41991	2.22162e-07	TRPV6
cg19276727	chr11	124095029		OpenSea	TSS1500	-1.44514	2.22492e-07	OR8G2
cg09519251	chr15	57609993		OpenSea	TSS1500	-1.20992	2.22836e-07	LINC01413
cg12738197	chr8	125985883		OpenSea	5'UTR	2.39306	2.23953e-07	ZNF572
cg09436171	chr3	2142141	chr3:2140029-2141784	S_Shore	TSS200	-1.29463	2.24046e-07	CNTN4
cg25593948	chr6	50786670	chr6:50787286-50788091	N_Shore	1stExon	1.42874	2.25522e-07	TFAP2B
cg23170850	chr11	134145889	chr11:134145559-134147180	Island	TSS1500	1.29384	2.25824e-07	GLB1L3
cg03436935	chr19	48389435		OpenSea	1stExon	-1.50755	2.26493e-07	SULT2A1
cg00442267	chr19	46317840	chr19:46318490-46319266	N_Shore	1stExon	-1.03428	2.27333e-07	RSPH6A
cg13392078	chr9	36036514	chr9:36036798-36037564	N_Shore	TSS1500	-1.33418	2.27465e-07	RECK
cg16045423	chr22	39377790		OpenSea	TSS1500	2.00481	2.28043e-07	APOBEC3B
cg05177459	chr1	85464290	chr1:85463884-85464167	S_Shore	TSS1500	2.40053	2.29228e-07	MCOLN2
cg08266419	chr18	44525316	chr18:44526866-44527137	N_Shore	TSS1500	-1.27107	2.3104e-07	KATNAL2
cg16850192	chr18	28896580		OpenSea	TSS1500	-1.3325	2.32359e-07	DSG1
cg17246318	chr15	99795399	chr15:99791328-99792042	S_Shelf	5'UTR	-1.03188	2.32611e-07	LRRC28
cg05921324	chr11	116694114	chr11:116691949-116692360	S_Shore	TSS200	-1.65746	2.35597e-07	APOA4
cg25833031	chr10	30639296	chr10:30637961-30638279	S_Shore	TSS1500	-1.24661	2.36719e-07	MTPAP
cg26845363	chr1	53098421	chr1:53098629-53099303	N_Shore	TSS1500	1.50286	2.37882e-07	FAM159A
cg15850520	chr2	47236	chr2:45510-46559	S_Shore	TSS1500	2.22174	2.39296e-07	FAM110C
cg21302594	chr1	247615683	chr1:247614695-247614944	S_Shore	TSS1500	-1.19456	2.39397e-07	OR2B11
cg13462544	chr1	26485402	chr1:26487807-26488606	N_Shelf	TSS200	-1.03266	2.40433e-07	GRRP1
cg11830854	chr6	34123667	chr6:34122475-34122949	S_Shore	TSS1500	-1.11483	2.41457e-07	GRM4
cg13787438	chr3	26664115	chr3:26664104-26664796	Island	TSS200	1.39028	2.41591e-07	LRRC3B
cg23684520	chr19	48059600		OpenSea	TSS1500	-1.4029	2.43097e-07	ZNF541
cg06901147	chr13	114321473		OpenSea	TSS200	0.940704	2.43226e-07	GRK1
cg01192040	chr11	13984077	chr11:13984066-13986349	Island	TSS200	2.51455	2.44063e-07	SPON1
cg13000136	chr5	34839819	chr5:34838921-34839624	S_Shore	5'UTR	1.54635	2.4409e-07	TTC23L
cg09871315	chr7	27142682	chr7:27143181-27143479	N_Shore	TSS1500	1.78451	2.44177e-07	HOXA2
cg27237300	chr21	34442292	chr21:34442206-34444543	Island	TSS200	2.19516	2.44533e-07	OLIG1
cg01254644	chr15	62937909		OpenSea	TSS1500	-1.15052	2.44703e-07	MGC15885
cg15440524	chr3	177534482		OpenSea	TSS200	-1.05035	2.44858e-07	KCCAT211
cg05205670	chr7	12443857	chr7:12443163-12443705	S_Shore	TSS200	2.60703	2.45278e-07	VWDE
cg02006107	chr8	80943347	chr8:80942117-80942593	S_Shore	TSS1500	-0.995785	2.4587e-07	MRPS28
cg13978542	chr9	138973152		OpenSea	5'UTR	-1.26165	2.46179e-07	NACC2
cg05619712	chr2	208994720		OpenSea	TSS200	-1.19491	2.48372e-07	CRYGC
cg08202720	chr2	239196219	chr2:239196923-239197900	N_Shore	5'UTR	-1.16715	2.48406e-07	PER2
cg09181587	chr20	42542449	chr20:42543097-42545137	N_Shore	TSS1500	-1.09595	2.49427e-07	TOX2
cg13006591	chr4	38831665		OpenSea	5'UTR	1.16551	2.51047e-07	TLR6
cg12100006	chr11	35964190	chr11:35965642-35966454	N_Shore	TSS1500	-1.2668	2.51858e-07	LDLRAD3
cg15821095	chr3	51428079	chr3:51428412-51429625	N_Shore	TSS1500	-1.44635	2.5248e-07	RBM15B
cg16930855	chr19	8071013		OpenSea	TSS1500	1.10807	2.52598e-07	ELAVL1
cg02004350	chr19	15052127		OpenSea	TSS200	-1.0384	2.52907e-07	OR7C2
cg20887444	chr3	18003166		OpenSea	TSS1500	-1.24608	2.54087e-07	LOC339862
cg05222216	chr19	9093098		OpenSea	TSS1500	-1.52303	2.54796e-07	MUC16
cg13851625	chr7	26676500		OpenSea	TSS1500	-1.2472	2.56467e-07	C7orf71
cg23097961	chr19	49055412		OpenSea	TSS200	-1.08704	2.57208e-07	SULT2B1
cg21055948	chr7	80230528		OpenSea	TSS1500	-1.45264	2.57876e-07	CD36
cg06392565	chr14	101508399		OpenSea	TSS1500	-1.11301	2.58767e-07	MIR1185-1
cg25929202	chr3	131755265	chr3:131753880-131754139	S_Shore	TSS1500	-1.3275	2.60907e-07	CPNE4
cg01206705	chr15	65822356	chr15:65822685-65823540	N_Shore	TSS1500	-2.00588	2.61088e-07	PTPLAD1
cg05585263	chr15	25334879		OpenSea	TSS200	-1.17874	2.61116e-07	SNORD116-22
cg18213889	chr7	97841416	chr7:97840559-97840845	S_Shore	TSS200	-1.38603	2.62718e-07	BHLHA15
cg09406403	chr4	2427356		OpenSea	5'UTR	-1.15313	2.63751e-07	CFAP99
cg18400471	chr20	48885160		OpenSea	5'UTR	-1.34009	2.64651e-07	LINC01272
cg19146301	chr1	235100790		OpenSea	TSS1500	1.38182	2.64659e-07	LOC101927851
cg11123018	chr6	25651144	chr6:25652380-25652709	N_Shore	TSS1500	-1.30105	2.66557e-07	SCGN
cg03098012	chr10	13043986	chr10:13043094-13043781	S_Shore	TSS1500	2.27645	2.67535e-07	CCDC3
cg13495521	chr1	240046473		OpenSea	5'UTR	-1.27206	2.67783e-07	CHRM3
cg04618528	chr17	39645876		OpenSea	1stExon	-0.959098	2.68262e-07	KRT36
cg16188582	chr11	60554664		OpenSea	5'UTR	-1.1844	2.6831e-07	MS4A10
cg03071937	chr11	817633	chr11:818974-820271	N_Shore	TSS1500	-1.2892	2.69297e-07	PNPLA2
cg15408640	chr21	44898596		OpenSea	TSS1500	0.978305	2.69726e-07	C21orf84
cg04606779	chr4	140201580	chr4:140201064-140201449	S_Shore	TSS200	1.68337	2.70621e-07	C4orf49
cg06085994	chr12	82152229	chr12:82152320-82152674	N_Shore	5'UTR	2.12658	2.71277e-07	PPFIA2
cg02760031	chr20	591151	chr20:590222-591222	Island	TSS1500	2.30226	2.71521e-07	TCF15
cg01268381	chr21	42219771	chr21:42218489-42219222	S_Shore	TSS1500	-0.958553	2.71713e-07	DSCAM
cg05052024	chr19	38465700		OpenSea	5'UTR	-1.24673	2.72782e-07	SIPA1L3
cg17003376	chr11	123613212	chr11:123611898-123612545	S_Shore	TSS1500	-1.34718	2.72926e-07	ZNF202
cg02031386	chr19	54135297		OpenSea	TSS200	-1.09671	2.7401e-07	DPRX
cg06590594	chr2	110874513	chr2:110872945-110873587	S_Shore	TSS1500	-1.02515	2.7417e-07	MALL
cg15181676	chr15	52406371	chr15:52404191-52404978	S_Shore	TSS1500	-0.853306	2.76521e-07	BCL2L10
cg02199111	chr2	170334588	chr2:170335881-170336456	N_Shore	TSS1500	-1.25218	2.77942e-07	BBS5
cg18350895	chr14	30397419	chr14:30396210-30397420	Island	TSS1500	1.57373	2.81273e-07	PRKD1
cg08945941	chr11	7986297		OpenSea	TSS1500	-1.15438	2.81785e-07	NLRP10
cg04052038	chr21	31588123		OpenSea	1stExon	-1.12969	2.822e-07	CLDN8
cg12111295	chr21	32253584		OpenSea	1stExon	-1.09865	2.84004e-07	KRTAP11-1
cg27026371	chr11	123886141		OpenSea	TSS200	-1.45753	2.86906e-07	OR10G4
cg25404339	chr19	53758309	chr19:53757819-53758148	S_Shore	TSS200	1.57132	2.88139e-07	ZNF677
cg00082476	chr7	128827530	chr7:128828333-128829366	N_Shore	TSS1500	-1.3214	2.88986e-07	SMO
cg03360030	chr11	59244228		OpenSea	TSS1500	-1.12112	2.8957e-07	OR4D10
cg14301048	chr22	36043070		OpenSea	TSS1500	0.980768	2.92002e-07	APOL6
cg27368772	chr8	75896255	chr8:75896528-75897116	N_Shore	TSS1500	-0.847756	2.9243e-07	CRISPLD1
cg19829618	chr1	192312134		OpenSea	5'UTR	-0.886382	2.94268e-07	RGS21
cg03734045	chr19	40267103		OpenSea	TSS200	0.913117	2.94351e-07	LEUTX
cg03320441	chr1	245316885	chr1:245316547-245320247	Island	TSS1500	1.03286	2.95564e-07	KIF26B
cg13539395	chr19	859507	chr19:860517-862123	N_Shore	TSS200	1.19352	2.96315e-07	CFD
cg04838050	chr12	53172395		OpenSea	TSS1500	-0.76586	2.96542e-07	KRT76
cg24491079	chr2	47595451	chr2:47596629-47597256	N_Shore	TSS1500	-1.20239	2.96781e-07	EPCAM
cg14651919	chr17	74075189	chr17:74070404-74073530	S_Shore	TSS200	1.34943	2.98562e-07	ZACN
cg25498326	chr19	38041450	chr19:38039561-38040395	S_Shore	TSS1500	-0.984939	3.01051e-07	ZNF540
cg25041439	chr11	125753110	chr11:125757055-125758107	N_Shelf	TSS1500	-1.21064	3.01079e-07	HYLS1
cg02414710	chr1	232650142		OpenSea	1stExon	-1.39314	3.02616e-07	SIPA1L2
cg18635207	chr14	74891800	chr14:74892466-74893184	N_Shore	5'UTR	-1.19083	3.02988e-07	TMEM90A
cg08253374	chr14	63670940		OpenSea	TSS1500	2.04061	3.04185e-07	RHOJ
cg18321976	chr12	53893000	chr12:53893195-53893610	N_Shore	5'UTR	1.75612	3.05238e-07	MAP3K12
cg07135732	chr1	91184290	chr1:91183240-91184540	Island	TSS1500	1.70049	3.06303e-07	BARHL2
cg16408970	chr10	28965584	chr10:28965704-28967266	N_Shore	TSS1500	1.60419	3.08488e-07	BAMBI
cg23805962	chr4	152197649		OpenSea	TSS1500	-1.21532	3.09176e-07	PRSS48
cg16486432	chr3	52350245		OpenSea	TSS200	1.11199	3.10052e-07	DNAH1
cg13287523	chr15	89440088	chr15:89438176-89438850	S_Shore	TSS1500	-1.41114	3.10279e-07	HAPLN3
cg10552106	chr3	151177285	chr3:151178623-151178984	N_Shore	TSS1500	-2.08185	3.1302e-07	IGSF10
cg18256432	chr14	74823368	chr14:74823935-74824137	N_Shore	5'UTR	-1.33918	3.1494e-07	C14orf115
cg18724928	chr15	91473091	chr15:91473314-91473592	N_Shore	TSS1500	2.95009	3.15744e-07	UNC45A
cg15196028	chr20	30062750	chr20:30062969-30063281	N_Shore	TSS1500	1.35125	3.1591e-07	REM1
cg11869269	chr14	101527046		OpenSea	TSS1500	-1.25664	3.16879e-07	MIR377
cg07915221	chr15	48497090		OpenSea	TSS1500	-1.22354	3.17527e-07	SLC12A1
cg03432464	chr15	25298853		OpenSea	TSS1500	-1.47679	3.18628e-07	SNORD116-2
cg22125474	chr16	68410175	chr16:68404907-68406273	S_Shelf	5'UTR	0.845992	3.19077e-07	SMPD3
cg27511697	chr22	33455507	chr22:33453892-33454505	S_Shore	TSS1500	-1.40085	3.19484e-07	SYN3
cg26128441	chr11	57105339	chr11:57102841-57103430	S_Shore	TSS1500	-1.26566	3.2067e-07	P2RX3
cg06478481	chr9	133028118	chr9:133027737-133028563	Island	TSS200	2.65565	3.21079e-07	HMCN2
cg05394932	chr3	172860467		OpenSea	TSS1500	-1.18907	3.22401e-07	SPATA16
cg27284428	chr17	48612718	chr17:48613878-48614466	N_Shore	5'UTR	-1.28232	3.2428e-07	EPN3
cg25353069	chr9	72189149		OpenSea	5'UTR	-1.28982	3.24767e-07	APBA1
cg20985067	chr7	95026538	chr7:95025559-95026122	S_Shore	TSS1500	-1.23339	3.25072e-07	PON3
cg06552546	chr11	123777021		OpenSea	TSS200	-1.27181	3.2738e-07	OR8D4
cg19104072	chr11	66114776	chr11:66114497-66115525	Island	1stExon	1.058	3.28892e-07	B3GNT1
cg07187916	chr19	14889951		OpenSea	TSS1500	-1.15373	3.30647e-07	ADGRE2
cg09710316	chr3	170744871	chr3:170746072-170746292	N_Shore	TSS200	-1.46405	3.31004e-07	SLC2A2
cg07027512	chr19	56123563	chr19:56125349-56128167	N_Shore	TSS1500	-1.20976	3.31147e-07	ZNF865
cg15412091	chr2	95821573	chr2:95824802-95825721	N_Shelf	5'UTR	1.09116	3.31419e-07	ZNF514
cg09464954	chr14	92414902	chr14:92413581-92414324	S_Shore	TSS1500	-1.40797	3.31821e-07	FBLN5
cg16505204	chr11	77774337		OpenSea	TSS1500	-1.60478	3.31997e-07	THRSP
cg17433294	chr5	151784251		OpenSea	1stExon	-1.7804	3.32726e-07	NMUR2
cg09993459	chr10	131264102	chr10:131264948-131265710	N_Shore	TSS1500	-1.21937	3.33095e-07	MGMT
cg16914277	chr6	32978053	chr6:32975684-32975926	S_Shelf	TSS1500	-1.10788	3.35939e-07	HLA-DOA
cg07533515	chr19	2295765	chr19:2294886-2295101	S_Shore	5'UTR	-1.7861	3.36382e-07	LINGO3
cg25124387	chr3	48263788		OpenSea	TSS1500	1.41906	3.36661e-07	CAMP
cg21996236	chr7	6654599	chr7:6654745-6655860	N_Shore	TSS1500	0.973837	3.36856e-07	ZNF853
cg13796110	chr15	65337510		OpenSea	TSS200	-1.25588	3.39063e-07	OSTBETA
cg02912007	chr16	10671982	chr16:10673880-10674735	N_Shore	5'UTR	-1.25614	3.40782e-07	EMP2
cg27283039	chr17	40191416	chr17:40191787-40192450	N_Shore	TSS1500	-1.19654	3.42453e-07	ZNF385C
cg17717841	chr11	65792640	chr11:65789909-65790168	S_Shelf	1stExon	-1.0274	3.43313e-07	CATSPER1
cg23750365	chr6	33043072		OpenSea	TSS1500	-1.50063	3.45025e-07	HLA-DPB1
cg26687670	chr1	241804939	chr1:241802960-241803649	S_Shore	TSS1500	-1.22897	3.45663e-07	OPN3
cg04870460	chr1	146644887	chr1:146643470-146644501	S_Shore	TSS1500	1.67309	3.46102e-07	PRKAB2
cg22193091	chr4	74849299	chr4:74847528-74847830	S_Shore	TSS1500	-1.2831	3.47905e-07	PF4
cg13305922	chr2	165478502	chr2:165477562-165478342	S_Shore	TSS200	1.35429	3.50128e-07	GRB14
cg09458554	chr17	79304801		OpenSea	TSS1500	0.985393	3.50605e-07	TMEM105
cg25268621	chr1	58056824		OpenSea	5'UTR	-0.876254	3.52291e-07	DAB1
cg02203380	chr7	30173809	chr7:30174230-30176169	N_Shore	TSS1500	2.40129	3.52629e-07	C7orf41
cg13947334	chr9	118687694		OpenSea	TSS1500	-1.02053	3.5441e-07	C9orf27
cg07937962	chr4	74865528	chr4:74864113-74864329	S_Shore	TSS1500	-1.50846	3.56447e-07	CXCL5
cg02037013	chr18	58039530		OpenSea	1stExon	0.977835	3.56927e-07	MC4R
cg25820234	chr19	5005052		OpenSea	5'UTR	0.860441	3.58307e-07	KDM4B
cg15523958	chr2	43864929	chr2:43864322-43864956	Island	5'UTR	1.29779	3.59423e-07	PLEKHH2
cg21809913	chr14	101500052		OpenSea	TSS200	-1.24611	3.63525e-07	MIR495
cg24859617	chr11	125656966		OpenSea	TSS1500	-1.14456	3.65737e-07	PATE3
cg21228493	chr6	24134388		OpenSea	5'UTR	-1.0479	3.69415e-07	NRSN1
cg07089716	chr22	21775101	chr22:21770896-21772442	S_Shelf	5'UTR	1.09258	3.69743e-07	HIC2
cg04730363	chr12	22198470	chr12:22199062-22199589	N_Shore	TSS1500	-0.985565	3.7046e-07	CMAS
cg08908264	chr4	79473488	chr4:79472806-79473177	S_Shore	5'UTR	2.46156	3.78797e-07	ANXA3
cg08072539	chr8	496618	chr8:494155-496083	S_Shore	TSS1500	-1.22431	3.85324e-07	C8orf42
cg10344043	chr11	57981731		OpenSea	TSS1500	-1.10618	3.86091e-07	OR1S1
cg04601137	chr19	1512314	chr19:1512961-1514034	N_Shore	5'UTR	1.43829	3.87964e-07	ADAMTSL5
cg00299036	chr9	135846011		OpenSea	5'UTR	-0.877891	3.88794e-07	GFI1B
cg11035174	chr17	79918527	chr17:79917286-79920022	Island	1stExon	1.16895	3.8984e-07	NOTUM
cg20694964	chr1	20958921	chr1:20960045-20960551	N_Shore	TSS1500	-1.16561	3.89873e-07	PINK1
cg21360918	chr19	9226496		OpenSea	TSS200	-1.356	3.90201e-07	OR7G1
cg06798749	chr11	62360527	chr11:62358813-62359674	S_Shore	TSS1500	-0.909627	3.93247e-07	TUT1
cg06037367	chr16	84075678		OpenSea	1stExon	0.920692	3.94536e-07	SLC38A8
cg13920460	chr9	71735701	chr9:71736074-71737367	N_Shore	TSS1500	1.95065	3.94757e-07	TJP2
cg01545145	chr11	68451457	chr11:68451359-68452846	Island	TSS1500	-1.0776	3.95798e-07	GAL
cg14299214	chr1	59613186	chr1:59612407-59612723	S_Shore	TSS1500	-1.20318	3.95919e-07	HSD52
cg05320945	chr19	14911751		OpenSea	TSS1500	-0.883718	3.96528e-07	OR7C1
cg16132469	chr11	4390263		OpenSea	TSS1500	-1.274	3.96965e-07	OR52B4
cg07586911	chr7	128355717		OpenSea	1stExon	-1.19742	3.98452e-07	FAM71F1
cg11104088	chr10	7859676	chr10:7860261-7861107	N_Shore	TSS1500	1.67073	3.99759e-07	TAF3
cg21330727	chr17	38336206	chr17:38333605-38334795	S_Shore	5'UTR	-1.23219	4.00371e-07	RAPGEFL1
cg04402803	chr12	56109624	chr12:56109798-56110298	N_Shore	TSS200	1.96914	4.00603e-07	BLOC1S1
cg11413593	chr16	55688330	chr16:55689598-55690895	N_Shore	TSS1500	-1.02371	4.00657e-07	SLC6A2
cg00047222	chr19	21687088	chr19:21688622-21688839	N_Shore	TSS1500	-1.17525	4.02109e-07	ZNF429
cg22208997	chr7	23337843	chr7:23338797-23339264	N_Shore	TSS1500	-1.91241	4.04738e-07	MALSU1
cg01206333	chr19	49016534	chr19:49014611-49014940	S_Shore	TSS200	1.08038	4.05369e-07	LMTK3
cg14525379	chr4	1671864		OpenSea	5'UTR	-1.21863	4.10888e-07	FAM53A
cg04481189	chr7	138364700		OpenSea	TSS1500	-1.49995	4.12324e-07	SVOPL
cg10719689	chr20	49628149	chr20:49626063-49626843	S_Shore	5'UTR	-1.55028	4.13896e-07	KCNG1
cg06466547	chr11	59191289		OpenSea	TSS1500	-1.00317	4.15533e-07	OR5A2
cg10793307	chr9	25679190	chr9:25677494-25678684	S_Shore	TSS1500	1.59335	4.16704e-07	TUSC1
cg14816226	chr4	3578440		OpenSea	TSS200	-1.2106	4.18524e-07	LINC00955
cg23936860	chr15	81489075		OpenSea	TSS200	-1.34369	4.19825e-07	IL16
cg03689458	chr3	122295656	chr3:122296612-122296828	N_Shore	TSS1500	-1.46256	4.21341e-07	PARP15
cg13066622	chr10	17244169	chr10:17243304-17243787	S_Shore	TSS200	-1.01083	4.22284e-07	TRDMT1
cg16831623	chr20	6750617	chr20:6750695-6750957	N_Shore	5'UTR	1.93795	4.24029e-07	BMP2
cg23412793	chr4	20253922	chr4:20253276-20256868	Island	TSS1500	1.12805	4.2637e-07	SLIT2
cg07642170	chr19	44218746		OpenSea	TSS1500	-1.22871	4.27436e-07	IRGC
cg01805869	chr2	26915772	chr2:26915603-26916551	Island	1stExon	2.77408	4.28602e-07	KCNK3
cg00678709	chr3	14584745		OpenSea	TSS1500	-1.66875	4.31361e-07	GRIP2
cg24477567	chr19	11495295	chr19:11493484-11494363	S_Shore	TSS1500	1.22859	4.32297e-07	EPOR
cg16863382	chr16	75252695		OpenSea	TSS200	0.878434	4.32412e-07	CTRB1
cg04059146	chr11	102402233		OpenSea	TSS1500	-1.32911	4.32734e-07	MMP7
cg02701625	chr2	215275757		OpenSea	TSS1500	1.91501	4.33113e-07	VWC2L
cg07434518	chr3	170136327	chr3:170136242-170137886	Island	TSS1500	1.58094	4.35162e-07	CLDN11
cg02393092	chr9	131444897		OpenSea	TSS1500	-1.40118	4.36357e-07	SET
cg22318460	chr2	97509793		OpenSea	TSS200	1.00384	4.38711e-07	ANKRD23
cg23722792	chr17	62050468		OpenSea	TSS200	1.00943	4.40414e-07	SCN4A
cg02375506	chr22	43806801	chr22:43807400-43808455	N_Shore	TSS1500	-1.08268	4.42122e-07	MPPED1
cg23558235	chr11	113257618	chr11:113258443-113258821	N_Shore	TSS1500	-1.96246	4.42993e-07	ANKK1
cg06076323	chr8	1772080	chr8:1771361-1772760	Island	TSS200	1.42389	4.44141e-07	ARHGEF10
cg04014889	chr15	23890593		OpenSea	1stExon	-1.20014	4.45237e-07	MAGEL2
cg26756862	chr7	143012960		OpenSea	TSS1500	-1.49784	4.46007e-07	CLCN1
cg04536893	chr16	65155141	chr16:65154656-65157664	Island	5'UTR	1.69503	4.46012e-07	CDH11
cg24160942	chr20	33539734	chr20:33543082-33543846	N_Shelf	5'UTR	-0.963141	4.51072e-07	GSS
cg07684950	chr9	132428239	chr9:132427908-132428171	S_Shore	1stExon	2.10447	4.51615e-07	PRRX2
cg13777844	chr19	1754195	chr19:1753216-1755606	Island	1stExon	2.84418	4.53257e-07	ONECUT3
cg26960083	chr7	143106298		OpenSea	TSS1500	1.32707	4.53353e-07	EPHA1
cg14931669	chr6	66497586	chr6:66497675-66498033	N_Shore	TSS200	-1.04409	4.53966e-07	MCART3P
cg09473576	chr1	20813647	chr1:20810462-20813511	S_Shore	TSS1500	1.38222	4.56867e-07	CAMK2N1
cg18353320	chr10	47152121	chr10:47151424-47151676	S_Shore	TSS1500	-1.4569	4.58483e-07	LINC00842
cg01751134	chr16	55543166	chr16:55542920-55543274	Island	1stExon	1.27254	4.59106e-07	LPCAT2
cg10772372	chr14	101360103		OpenSea	TSS1500	-1.40189	4.60111e-07	MEG8
cg11342715	chr5	131349258	chr5:131346892-131347776	S_Shore	TSS1500	-1.32303	4.6106e-07	ACSL6
cg09069138	chr1	165325833	chr1:165324191-165326328	Island	TSS1500	2.00583	4.62285e-07	LMX1A
cg22667178	chr13	44947976	chr13:44947371-44948443	Island	TSS200	1.40044	4.63719e-07	SERP2
cg14442992	chr7	150039342	chr7:150037459-150039031	S_Shore	TSS1500	-1.09002	4.63792e-07	RARRES2
cg10940724	chr9	140009966	chr9:140008309-140009473	S_Shore	TSS1500	-1.10884	4.6452e-07	DPP7
cg07571451	chr7	51384931	chr7:51383311-51384938	Island	TSS1500	1.44312	4.67487e-07	COBL
cg18944383	chr4	111397179	chr4:111397677-111398089	N_Shore	TSS200	-1.24412	4.71441e-07	ENPEP
cg04986470	chr9	131797842	chr9:131798727-131799280	N_Shore	TSS1500	-1.1589	4.71764e-07	FAM73B
cg00860109	chr5	134378470	chr5:134374385-134376751	S_Shore	5'UTR	-1.16921	4.71842e-07	C5orf66
cg04578612	chr8	11365915		OpenSea	5'UTR	-1.47532	4.72073e-07	BLK
cg17144305	chr1	233432923	chr1:233431149-233431540	S_Shore	TSS1500	-0.893793	4.72634e-07	PCNXL2
cg19870472	chr8	38964578	chr8:38965013-38965423	N_Shore	TSS1500	-1.2452	4.76109e-07	ADAM32
cg08467760	chr1	29449845	chr1:29447699-29451847	Island	5'UTR	1.06505	4.77748e-07	TMEM200B
cg07841014	chr2	79314745		OpenSea	5'UTR	-0.886572	4.78293e-07	REG1B
cg16896031	chr8	26148105	chr8:26148757-26149453	N_Shore	TSS1500	-0.890133	4.7947e-07	PPP2R2A
cg15298833	chr12	94541465	chr12:94541727-94544000	N_Shore	TSS1500	-1.23288	4.80764e-07	PLXNC1
cg11864402	chr20	1277001	chr20:1276887-1277121	Island	5'UTR	-1.32748	4.80765e-07	SNPH
cg05776787	chr3	38835276		OpenSea	1stExon	-1.11802	4.85827e-07	SCN10A
cg08802533	chr2	27073253	chr2:27070302-27072922	S_Shore	5'UTR	1.04978	4.87923e-07	DPYSL5
cg13488851	chr1	35246223	chr1:35246876-35247599	N_Shore	TSS1500	-1.11602	4.88733e-07	GJB3
cg25099173	chr7	100062063		OpenSea	TSS200	-1.23365	4.92853e-07	C7orf61
cg19357416	chr8	98787254	chr8:98787835-98788874	N_Shore	TSS1500	1.46523	4.95119e-07	LAPTM4B
cg04781873	chr6	42121661		OpenSea	TSS1500	-1.00307	4.97994e-07	GUCA1A
cg00345542	chr20	57593078		OpenSea	TSS1500	0.957906	4.98057e-07	TUBB1
cg03297966	chr4	77818419	chr4:77818015-77819600	Island	1stExon	1.43438	5.01099e-07	ANKRD56
cg10637955	chr2	201675829	chr2:201675989-201677306	N_Shore	TSS1500	1.30356	5.09555e-07	BZW1
cg13034868	chr14	93801993	chr14:93798709-93799804	S_Shelf	5'UTR	-0.929616	5.09893e-07	KIAA1409
cg24044186	chr7	127847045		OpenSea	TSS1500	-0.967122	5.12779e-07	MIR129-1
cg23432932	chr3	43020112	chr3:43020702-43021354	N_Shore	TSS1500	-1.34567	5.15024e-07	FAM198A
cg04091768	chr5	149900791		OpenSea	5'UTR	0.890951	5.16941e-07	NDST1
cg02765864	chr14	101875672		OpenSea	TSS1500	-0.976748	5.19704e-07	LINC00524
cg15665665	chr2	42789698		OpenSea	5'UTR	1.088	5.22281e-07	MTA3
cg08306794	chr1	85995902		OpenSea	5'UTR	-1.14563	5.22528e-07	DDAH1
cg27317806	chr10	44339428		OpenSea	TSS1500	-0.942943	5.22667e-07	LINC00619
cg04657268	chr11	1074873		OpenSea	TSS200	-0.961766	5.24456e-07	MUC2
cg25262635	chr12	29650792		OpenSea	TSS200	-1.2929	5.24982e-07	OVCH1
cg20120939	chr11	105010531		OpenSea	TSS200	-1.84801	5.25861e-07	CARD18
cg24711070	chr11	118842126	chr11:118842379-118842933	N_Shore	TSS1500	-1.71354	5.26658e-07	FOXR1
cg25043279	chr7	148287142		OpenSea	TSS1500	-1.41705	5.37693e-07	C7orf33
cg06722589	chr16	2246986	chr16:2245866-2247100	Island	TSS1500	1.51022	5.38554e-07	CASKIN1
cg25944351	chr6	152125177	chr6:152128822-152129771	N_Shelf	5'UTR	1.21437	5.40981e-07	ESR1
cg10257217	chr1	20636639		OpenSea	5'UTR	-0.811786	5.46123e-07	VWA5B1
cg03353445	chr12	13043502	chr12:13044042-13044667	N_Shore	TSS1500	1.12806	5.46263e-07	GPRC5A
cg13206920	chr17	48046859	chr17:48045788-48047207	Island	1stExon	2.19274	5.46419e-07	DLX4
cg13321122	chr14	105992098	chr14:105992499-105996414	N_Shore	TSS1500	0.822301	5.48789e-07	TMEM121
cg21483173	chr1	18088812		OpenSea	5'UTR	-1.54663	5.50333e-07	ACTL8
cg15503235	chr1	150229201		OpenSea	TSS1500	1.31289	5.51521e-07	CA14
cg12224382	chr1	147374913		OpenSea	TSS200	-1.26001	5.52327e-07	GJA8
cg07480616	chr12	10021036		OpenSea	5'UTR	1.96579	5.53384e-07	CLEC2B
cg13419691	chr22	40290573		OpenSea	TSS1500	-0.968391	5.53561e-07	ENTHD1
cg05721444	chr7	32995514	chr7:32996732-32997591	N_Shore	TSS1500	-1.25258	5.56269e-07	FKBP9
cg23771366	chr11	86510998	chr11:86511184-86511889	N_Shore	TSS1500	1.4525	5.56298e-07	PRSS23
cg25117017	chr4	166605772		OpenSea	TSS200	-1.31498	5.57772e-07	LINC01179
cg05622324	chr16	3334135	chr16:3332472-3333847	S_Shore	1stExon	1.94785	5.61445e-07	ZNF263
cg14490783	chr17	39184887		OpenSea	TSS1500	-1.06596	5.61857e-07	KRTAP1-5
cg17935811	chr1	12678641	chr1:12676983-12678642	Island	TSS1500	1.15168	5.66543e-07	DHRS3
cg14500916	chr18	10660645		OpenSea	TSS1500	-1.10392	5.76879e-07	LOC101927410
cg27361134	chr20	43439545	chr20:43438737-43439546	Island	TSS1500	1.43368	5.77785e-07	RIMS4
cg23793599	chr11	117749424	chr11:117747102-117747717	S_Shore	TSS1500	-1.84899	5.79429e-07	FXYD6
cg11277350	chr7	21582064	chr7:21582443-21583313	N_Shore	TSS1500	-0.957863	5.80033e-07	DNAH11
cg20649238	chr9	90496427		OpenSea	TSS1500	-1.45276	5.80846e-07	SPATA31E1
cg17082721	chr19	38139016		OpenSea	5'UTR	-1.05316	5.82166e-07	ZFP30
cg09547777	chr1	160160232		OpenSea	TSS200	-1.12479	5.85744e-07	CASQ1
cg25536787	chr17	26221167	chr17:26219938-26220475	S_Shore	TSS1500	1.74618	5.89991e-07	C17orf108
cg13196387	chr3	51910700		OpenSea	TSS1500	-1.04837	5.91502e-07	IQCF5
cg07063890	chr16	88496241	chr16:88496201-88497763	Island	1stExon	-1.20328	5.94493e-07	ZNF469
cg14946811	chr19	17981692	chr19:17982670-17983821	N_Shore	TSS1500	-1.35302	5.96875e-07	SLC5A5
cg18776679	chr7	114872599		OpenSea	TSS1500	-1.09812	5.97197e-07	LINC01392
cg14058476	chr14	24835609	chr14:24835810-24836220	N_Shore	TSS1500	-1.1683	6.01455e-07	NFATC4
cg09371439	chr15	84322594	chr15:84322322-84323771	Island	TSS1500	2.15829	6.06065e-07	ADAMTSL3
cg05265132	chr11	116660071	chr11:116661034-116661410	N_Shore	TSS1500	-1.1722	6.06646e-07	ZPR1
cg09080872	chr4	183958669		OpenSea	TSS200	-1.56101	6.08215e-07	FAM92A1P2
cg27594282	chr19	48308079	chr19:48306462-48306705	S_Shore	TSS1500	-1.40126	6.09018e-07	TPRX1
cg18730905	chr14	65452914	chr14:65453387-65453998	N_Shore	TSS1500	-0.935652	6.1118e-07	FNTB
cg06206801	chr18	24131379	chr18:24126780-24131138	S_Shore	5'UTR	1.92017	6.13099e-07	KCTD1
cg04061117	chr3	9594385	chr3:9595185-9595533	N_Shore	5'UTR	1.50956	6.17676e-07	LHFPL4
cg15632333	chr11	4659589		OpenSea	TSS1500	-1.38927	6.18772e-07	OR51D1
cg02401149	chr22	25595409		OpenSea	TSS1500	-1.06251	6.19515e-07	CRYBB3
cg03966441	chr10	75119507	chr10:75118205-75118679	S_Shore	TSS1500	-1.29522	6.22331e-07	CFAP70
cg03750525	chr17	79793795	chr17:79790530-79791553	S_Shelf	TSS1500	0.888282	6.25862e-07	DYSFIP1
cg06113904	chr7	156238764		OpenSea	TSS1500	-1.14462	6.25865e-07	LOC285889
cg15096123	chr19	51413937	chr19:51411634-51412004	S_Shore	1stExon	-1.5919	6.2923e-07	KLK4
cg12262749	chr10	35534758		OpenSea	TSS1500	-1.16559	6.32657e-07	CCNY
cg13623108	chr1	32716827	chr1:32713918-32714186	S_Shelf	TSS200	2.42814	6.36551e-07	LCK
cg06619299	chr5	177615005	chr5:177614102-177614460	S_Shore	TSS1500	-1.23941	6.38142e-07	GMCL1L
cg02735762	chr9	135280262	chr9:135282052-135282315	N_Shore	5'UTR	1.63666	6.39266e-07	TTF1
cg06618371	chr8	11304969		OpenSea	5'UTR	-0.881992	6.39318e-07	FAM167A
cg09614300	chr10	124894076	chr10:124894075-124897366	Island	TSS1500	1.28589	6.4034e-07	HMX3
cg09536782	chr2	118845533	chr2:118845668-118846170	N_Shore	TSS1500	1.16989	6.41561e-07	INSIG2
cg25177139	chr4	87770089		OpenSea	1stExon	-1.01976	6.478e-07	SLC10A6
cg13653456	chr6	31763819	chr6:31763240-31763905	Island	TSS200	1.38677	6.48686e-07	VARS
cg16404074	chr15	78934580	chr15:78933187-78933821	S_Shore	TSS1500	-1.13622	6.4986e-07	CHRNB4
cg21354052	chr3	153200949		OpenSea	TSS1500	-1.18927	6.50056e-07	C3orf79
cg26210445	chr2	162273326	chr2:162273294-162273725	Island	1stExon	2.07151	6.62677e-07	TBR1
cg00114694	chr15	40644728		OpenSea	5'UTR	-1.32333	6.66232e-07	PHGR1
cg09546929	chr6	25930894		OpenSea	TSS200	-1.26679	6.68215e-07	SLC17A2
cg20643675	chr19	54173727		OpenSea	TSS1500	-1.24823	6.69184e-07	MIR1323
cg15472815	chr11	88236826		OpenSea	TSS1500	-1.04395	6.72385e-07	GRM5-AS1
cg16173067	chr20	1309722	chr20:1305899-1306554	S_Shelf	5'UTR	0.890772	6.7271e-07	SDCBP2
cg23059104	chr1	23292688		OpenSea	TSS1500	-1.0074	6.72848e-07	LACTBL1
cg16850419	chr17	74237210	chr17:74235758-74237211	Island	TSS1500	1.64006	6.73897e-07	RNF157
cg01615271	chr4	183958214		OpenSea	TSS1500	-1.64181	6.79649e-07	FAM92A3
cg01825258	chr1	118159234		OpenSea	5'UTR	-1.13833	6.81814e-07	FAM46C
cg00744739	chr2	240983326	chr2:240981401-240981865	S_Shore	TSS1500	-1.70898	6.82035e-07	PRR21
cg23723793	chr14	75987498		OpenSea	TSS1500	-1.20195	6.84864e-07	BATF
cg25627714	chr2	97174709	chr2:97173851-97174485	S_Shore	TSS1500	-0.953726	6.8529e-07	NEURL3
cg18461021	chr18	74961002	chr18:74961556-74963822	N_Shore	TSS1500	1.80118	6.88961e-07	GALR1
cg23697780	chr8	65712412	chr8:65710990-65711722	S_Shore	TSS1500	-1.18506	6.92524e-07	CYP7B1
cg02258112	chr3	51814131		OpenSea	TSS1500	-1.23833	6.93343e-07	IQCF6
cg01515155	chr11	55579363		OpenSea	1stExon	-1.12591	6.96732e-07	OR5L1
cg22502570	chr2	144694439	chr2:144694666-144695180	N_Shore	TSS200	1.66032	7.0003e-07	LOC101928386
cg25075015	chr11	40138552		OpenSea	5'UTR	-1.20103	7.03453e-07	LRRC4C
cg20427981	chr7	117864187		OpenSea	TSS1500	-0.936404	7.07503e-07	ANKRD7
cg01614467	chr17	77070069		OpenSea	TSS1500	-1.034	7.08271e-07	ENGASE
cg14486463	chr11	5602027		OpenSea	TSS200	-1.37915	7.11872e-07	OR52B6
cg22593095	chr5	135363107	chr5:135364507-135365036	N_Shore	TSS1500	-1.31953	7.15109e-07	TGFBI
cg04112626	chr4	79861272	chr4:79860213-79860745	S_Shore	TSS1500	2.077	7.17913e-07	PAQR3
cg24768094	chr14	101490253		OpenSea	TSS1500	-0.884066	7.20435e-07	MIR380
cg25809635	chr19	37341103	chr19:37340918-37341262	Island	TSS200	0.98767	7.22467e-07	ZNF345
cg14379719	chr8	11561508	chr8:11559596-11562956	Island	TSS1500	1.30492	7.23326e-07	GATA4
cg02204845	chr6	84742695	chr6:84743357-84743948	N_Shore	TSS1500	-1.37171	7.29798e-07	MRAP2
cg06655623	chr10	43762670		OpenSea	TSS1500	1.35537	7.32217e-07	RASGEF1A
cg18476857	chr16	55990022		OpenSea	TSS200	-1.05485	7.35452e-07	CES5A
cg16976370	chr4	46995821	chr4:46995128-46995872	Island	TSS1500	1.98068	7.41362e-07	GABRA4
cg02050165	chr16	57437864		OpenSea	TSS1500	-0.831757	7.41568e-07	CCL17
cg13801056	chr7	99766467	chr7:99768884-99769559	N_Shelf	TSS200	1.83747	7.41572e-07	GAL3ST4
cg05211227	chr11	22881985		OpenSea	TSS200	-1.11003	7.41591e-07	CCDC179
cg22807608	chr17	17594719	chr17:17597824-17598398	N_Shelf	5'UTR	1.05951	7.41822e-07	RAI1
cg13052453	chr14	105885138	chr14:105881312-105881747	S_Shelf	TSS1500	0.891293	7.49921e-07	MTA1
cg21470594	chr10	115938198	chr10:115938962-115939292	N_Shore	TSS1500	-1.32555	7.57731e-07	TDRD1
cg02678414	chr16	2209840	chr16:2205207-2205902	S_Shelf	5'UTR	0.737941	7.57824e-07	TRAF7
cg00668034	chr1	28098848	chr1:28099628-28100031	N_Shore	TSS1500	1.88651	7.60116e-07	STX12
cg09527438	chr9	130341468		OpenSea	TSS200	1.46145	7.61516e-07	FAM129B
cg14970612	chr9	79055660		OpenSea	TSS1500	-1.09355	7.67851e-07	GCNT1
cg20053158	chr12	103351206	chr12:103351579-103352695	N_Shore	TSS1500	1.30542	7.69024e-07	ASCL1
cg12322235	chr6	29549724		OpenSea	TSS1500	-1.33459	7.7085e-07	SNORD32B
cg20597215	chr11	59224664		OpenSea	1stExon	-1.81544	7.73141e-07	OR4D6
cg18735114	chr15	37110774	chr15:37110361-37110778	Island	TSS200	-1.05746	7.73661e-07	CSNK1A1P
cg06702726	chr6	18152154	chr6:18155534-18156354	N_Shelf	5'UTR	-1.15178	7.8111e-07	TPMT
cg19542674	chr11	1644516		OpenSea	TSS1500	-1.21763	7.81793e-07	KRTAP5-4
cg20536146	chr15	74464972	chr15:74467613-74467892	N_Shelf	TSS1500	-1.01578	7.92034e-07	ISLR
cg05152713	chr9	38425359	chr9:38423947-38424584	S_Shore	TSS1500	-1.35808	7.9299e-07	IGFBPL1
cg04094148	chr11	129244523	chr11:129243998-129244567	Island	TSS1500	1.80436	7.96116e-07	BARX2
cg12020230	chr4	78432901		OpenSea	TSS200	-1.16316	8.00145e-07	CXCL13
cg05523897	chr1	2139175	chr1:2136808-2137351	S_Shore	TSS200	-1.06186	8.04205e-07	C1orf86
cg22795239	chr7	120965378		OpenSea	TSS200	1.02367	8.04495e-07	WNT16
cg05911736	chr11	15665328		OpenSea	TSS200	-0.965678	8.09328e-07	LOC102724957
cg08695855	chr7	94023743		OpenSea	TSS200	2.24143	8.13933e-07	COL1A2
cg23375068	chr22	50925113		OpenSea	TSS200	0.96743	8.25699e-07	MIOX
cg14980165	chr11	61956523		OpenSea	TSS1500	-1.34405	8.32259e-07	SCGB1D1
cg09873328	chr14	101376358		OpenSea	TSS1500	-1.11869	8.3548e-07	MIR370
cg24630170	chr5	7852480	chr5:7850957-7851413	S_Shore	TSS1500	-1.02099	8.35599e-07	C5orf49
cg09595479	chr12	49689212	chr12:49688873-49691360	Island	1stExon	1.34149	8.37428e-07	PRPH
cg03306368	chr6	99396091	chr6:99395302-99395855	S_Shore	TSS1500	1.28965	8.37975e-07	FBXL4
cg01008164	chr11	4825232		OpenSea	1stExon	-1.46989	8.3967e-07	OR52R1
cg23151051	chr2	75789908	chr2:75787717-75788312	S_Shore	5'UTR	-1.02316	8.41824e-07	FAM176A
cg00181968	chr1	179712204	chr1:179711947-179713951	Island	TSS200	1.96171	8.44044e-07	FAM163A
cg06203249	chr19	14940381		OpenSea	TSS1500	-0.991826	8.47445e-07	OR7A5
cg18278298	chr9	131528103		OpenSea	5'UTR	-1.33501	8.50765e-07	ZER1
cg03013719	chr3	184279018	chr3:184279194-184280721	N_Shore	TSS1500	1.37813	8.51549e-07	EPHB3
cg14859088	chr22	43343959		OpenSea	TSS1500	0.73648	8.55713e-07	PACSIN2
cg11407540	chr4	110833060		OpenSea	TSS1500	-1.34792	8.60443e-07	EGF
cg25095951	chr12	56435247	chr12:56435573-56436406	N_Shore	TSS1500	1.03586	8.69089e-07	RPS26
cg03553947	chr11	30035962	chr11:30037672-30037944	N_Shore	5'UTR	-1.38013	8.69601e-07	KCNA4
cg09904296	chr12	133406047	chr12:133404789-133405985	S_Shore	TSS1500	2.32825	8.701e-07	GOLGA3
cg14219111	chr18	13826671	chr18:13826186-13826523	S_Shore	1stExon	-1.02214	8.81362e-07	MC5R
cg21951877	chr7	97734726	chr7:97736035-97736854	N_Shore	TSS1500	-1.50665	8.92713e-07	LMTK2
cg18718189	chr14	20902347	chr14:20903395-20903720	N_Shore	5'UTR	-1.43264	9.0506e-07	KLHL33
cg04584649	chr18	10525075	chr18:10525841-10526433	N_Shore	TSS1500	-1.28428	9.06538e-07	NAPG
cg00556816	chr20	36659706	chr20:36661834-36662495	N_Shelf	5'UTR	0.874107	9.07445e-07	KIAA0406
cg07839906	chr7	143655754		OpenSea	TSS1500	-1.32863	9.07492e-07	OR2F1
cg17918501	chr2	27717709	chr2:27717681-27718337	Island	5'UTR	2.53749	9.08564e-07	FNDC4
cg08364403	chr11	131239295		OpenSea	TSS1500	-1.11501	9.12059e-07	NTM
cg10784090	chr3	137717598		OpenSea	TSS200	-1.21963	9.15793e-07	CLDN18
cg22834109	chr4	74604963		OpenSea	TSS1500	-1.22208	9.24652e-07	CXCL8
cg20444702	chr12	111358784		OpenSea	TSS1500	0.901675	9.25032e-07	MYL2
cg20502049	chr22	50741073	chr22:50737809-50738961	S_Shelf	5'UTR	1.08097	9.28486e-07	PLXNB2
cg11667738	chr19	8643737		OpenSea	TSS1500	1.09265	9.29304e-07	MYO1F
cg04652605	chr9	37650033	chr9:37650696-37651409	N_Shore	TSS1500	0.971692	9.29877e-07	FRMPD1
cg00339556	chr5	16180048	chr5:16179064-16180420	Island	TSS200	2.63955	9.40028e-07	MARCH11
cg02595061	chr11	31388387	chr11:31391087-31391498	N_Shelf	5'UTR	1.75345	9.41428e-07	DCDC1
cg21882808	chr5	173415533	chr5:173415924-173416586	N_Shore	TSS1500	-1.16078	9.41457e-07	C5orf47
cg00256178	chr16	66410279		OpenSea	5'UTR	-1.08934	9.43083e-07	CDH5
cg08743947	chr5	135169702	chr5:135170271-135171156	N_Shore	TSS1500	-0.909081	9.51533e-07	SLC25A48
cg13958794	chr19	7483010		OpenSea	5'UTR	-1.20264	9.55501e-07	ARHGEF18
cg14240300	chr17	46705018	chr17:46702280-46704166	S_Shore	TSS1500	-1.20436	9.6167e-07	HOXB9
cg07059360	chr8	22102032	chr8:22102303-22103142	N_Shore	TSS1500	1.26854	9.63811e-07	POLR3D
cg16760173	chr10	17659529	chr10:17658665-17659639	Island	TSS200	1.53395	9.63956e-07	HACD1
cg23337698	chr2	42991775		OpenSea	TSS1500	1.17452	9.7417e-07	OXER1
cg19284211	chr20	20347495	chr20:20344400-20350605	Island	TSS1500	1.18266	9.79123e-07	INSM1
cg08814159	chr15	75872272	chr15:75870802-75871814	S_Shore	TSS1500	1.172	9.80382e-07	PTPN9
cg05517824	chr19	2255619	chr19:2250560-2253959	S_Shore	TSS1500	-1.21563	9.88879e-07	JSRP1
cg24650391	chr15	101464755		OpenSea	5'UTR	0.876258	9.91368e-07	LRRK1
cg25486085	chr16	31100659		OpenSea	TSS1500	0.827625	9.97617e-07	PRSS53
cg14736108	chr19	56047438	chr19:56047403-56047668	Island	1stExon	-0.976922	9.99726e-07	SBK2
cg17054995	chr19	39303929		OpenSea	TSS200	1.13237	1.00188e-06	LGALS4
cg17478313	chr14	23653041		OpenSea	TSS200	2.36747	1.00515e-06	SLC7A8
cg11732492	chr17	47652515	chr17:47652789-47653078	N_Shore	TSS1500	0.874715	1.00564e-06	NXPH3
cg03975844	chr1	205318888		OpenSea	5'UTR	1.12373	1.00828e-06	KLHDC8A
cg07115879	chr12	52695515	chr12:52695727-52696004	N_Shore	TSS200	-1.18815	1.00903e-06	KRT86
cg14630630	chr7	128003225	chr7:128001346-128002066	S_Shore	TSS1500	-0.979273	1.0105e-06	PRRT4
cg22017105	chr1	46916258	chr1:46913786-46914343	S_Shore	TSS1500	-1.25851	1.01155e-06	LINC01398
cg23401684	chr2	9772068	chr2:9770189-9771562	S_Shore	TSS1500	-1.15624	1.01267e-06	YWHAQ
cg05037927	chr2	61372117		OpenSea	TSS200	3.01684	1.01279e-06	C2orf74
cg11571585	chr13	28365638	chr13:28365545-28365785	Island	TSS1500	1.93388	1.01875e-06	GSX1
cg25576364	chr3	45067543		OpenSea	TSS1500	1.83734	1.02038e-06	CLEC3B
cg19735421	chr5	76010598	chr5:76011120-76012292	N_Shore	TSS1500	1.49241	1.02306e-06	F2R
cg03414178	chr3	64053561		OpenSea	TSS200	-1.13408	1.03702e-06	PRICKLE2-AS1
cg07164211	chr7	82074400	chr7:82072021-82073520	S_Shore	TSS1500	-1.03512	1.03793e-06	CACNA2D1
cg00873038	chr3	48964925		OpenSea	5'UTR	-1.0189	1.04049e-06	ARIH2
cg24001142	chr12	62586840	chr12:62584768-62586268	S_Shore	TSS1500	1.2848	1.04116e-06	FAM19A2
cg07469637	chr7	92466386	chr7:92462201-92466387	Island	TSS1500	1.34741	1.04501e-06	CDK6
cg17894008	chr17	59668604		OpenSea	TSS200	-1.07772	1.0506e-06	NACA2
cg26189121	chr17	20947222	chr17:20945912-20947069	S_Shore	TSS1500	1.00101	1.05075e-06	USP22
cg26451108	chr11	123625600		OpenSea	TSS1500	-1.36233	1.06415e-06	OR6X1
cg20594135	chr1	27886402		OpenSea	5'UTR	0.80727	1.06566e-06	AHDC1
cg22010254	chr11	117192223		OpenSea	TSS1500	-1.26685	1.06597e-06	CEP164
cg11455423	chr1	177939239		OpenSea	TSS200	1.1256	1.06694e-06	SEC16B
cg19980828	chr7	142660742		OpenSea	TSS1500	-1.28615	1.06767e-06	KEL
cg25879360	chr4	126241071	chr4:126235895-126238930	S_Shelf	1stExon	-0.879257	1.0699e-06	FAT4
cg16730908	chr18	43652592	chr18:43651796-43652455	S_Shore	TSS1500	1.63935	1.07962e-06	PSTPIP2
cg18369257	chr11	61520258	chr11:61519741-61519972	S_Shore	1stExon	2.23575	1.08152e-06	C11orf9
cg25657823	chr3	46904789		OpenSea	1stExon	-0.978366	1.08416e-06	MYL3
cg18302677	chr18	24001972		OpenSea	TSS1500	1.05254	1.08425e-06	LINC01543
cg26876334	chr16	329682	chr16:330060-330994	N_Shore	TSS1500	-1.24286	1.08462e-06	ARHGDIG
cg16958668	chr6	29275118		OpenSea	1stExon	-1.29746	1.08578e-06	OR14J1
cg14629055	chr5	10562978	chr5:10562816-10565680	Island	TSS1500	-1.17382	1.08617e-06	ANKRD33B
cg20036405	chr3	126291627		OpenSea	5'UTR	-1.09974	1.08907e-06	TXNRD3NB
cg15831296	chr14	101192591	chr14:101192851-101193499	N_Shore	TSS1500	-1.42869	1.0996e-06	DLK1
cg07709606	chr2	17699243		OpenSea	1stExon	2.0986	1.10354e-06	RAD51AP2
cg00197373	chr5	180581937		OpenSea	TSS200	-0.891405	1.10374e-06	OR2V2
cg06822513	chr8	135850092		OpenSea	TSS1500	-0.907651	1.11219e-06	NCRNA00250
cg21348565	chr11	62997285		OpenSea	TSS200	-1.02426	1.1138e-06	SLC22A25
cg02317220	chr9	132516066		OpenSea	TSS1500	-1.11108	1.11598e-06	PTGES
cg25130433	chr4	55992246	chr4:55991402-55992171	S_Shore	TSS1500	2.24266	1.1175e-06	KDR
cg06574716	chr19	44331239		OpenSea	TSS1500	1.23413	1.11941e-06	ZNF283
cg06472439	chr5	92918560	chr5:92919558-92921430	N_Shore	TSS1500	1.67739	1.13484e-06	NR2F1
cg01033451	chr15	101836060	chr15:101834943-101835946	S_Shore	TSS1500	1.55422	1.13592e-06	SNRPA1
cg03885264	chr7	73275316		OpenSea	TSS200	-1.117	1.13799e-06	WBSCR28
cg07584789	chr2	240288697		OpenSea	5'UTR	0.866072	1.14075e-06	HDAC4
cg04227141	chr13	33184404		OpenSea	5'UTR	0.999167	1.14657e-06	PDS5B
cg04091180	chr17	38822199		OpenSea	TSS1500	-1.04178	1.17787e-06	KRT222
cg00536203	chr11	67408119		OpenSea	TSS1500	-1.28673	1.18252e-06	TBX10
cg22567305	chr1	153122784		OpenSea	5'UTR	-1.06824	1.19017e-06	SPRR2G
cg02772825	chr14	67979984	chr14:67981514-67982380	N_Shore	5'UTR	-1.05164	1.19039e-06	TMEM229B
cg00016439	chr18	55018650	chr18:55019707-55021605	N_Shore	TSS1500	-1.25931	1.19112e-06	ST8SIA3
cg09747509	chr4	57396219	chr4:57396748-57397269	N_Shore	TSS1500	1.14733	1.19532e-06	THEGL
cg06626102	chr5	1346156	chr5:1344545-1345469	S_Shore	TSS1500	1.01508	1.19546e-06	CLPTM1L
cg03828691	chr3	188888334		OpenSea	TSS1500	-1.1604	1.19793e-06	TPRG1
cg18423591	chr15	45494708	chr15:45490945-45491252	S_Shelf	TSS1500	1.13297	1.20035e-06	SHF
cg04738827	chr2	85839650	chr2:85838739-85839285	S_Shore	TSS1500	0.993958	1.20867e-06	C2orf68
cg27250981	chr4	91058700		OpenSea	5'UTR	-1.02142	1.22001e-06	CCSER1
cg24785974	chr8	41446937		OpenSea	5'UTR	0.96082	1.23421e-06	AGPAT6
cg09520498	chr7	109600591		OpenSea	TSS1500	-1.10734	1.23584e-06	EIF3IP1
cg03766998	chr18	12378044	chr18:12376538-12377306	S_Shore	TSS1500	1.52158	1.23789e-06	AFG3L2
cg08931647	chr16	832963	chr16:832827-833042	Island	TSS200	-1.04794	1.25123e-06	MSLNL
cg12580887	chr9	109866027		OpenSea	TSS1500	-1.21526	1.25252e-06	LOC340512
cg09620964	chr11	102651730		OpenSea	TSS1500	-1.14515	1.26454e-06	MMP10
cg27121781	chr8	145981224	chr8:145980532-145981234	Island	TSS1500	1.17911	1.27398e-06	ZNF251
cg27234518	chr7	6313377	chr7:6311322-6312526	S_Shore	TSS1500	-1.34171	1.28798e-06	CYTH3
cg01117557	chr11	47664550	chr11:47663577-47664331	S_Shore	TSS1500	1.57646	1.29069e-06	MTCH2
cg19272961	chr7	150263367		OpenSea	TSS1500	-1.3862	1.29167e-06	GIMAP4
cg07123069	chr12	54367250	chr12:54366815-54369103	Island	1stExon	1.25797	1.29325e-06	HOXC11
cg14475913	chr8	144946557	chr8:144946556-144946827	Island	1stExon	-1.36832	1.29389e-06	EPPK1
cg23426958	chr8	1949329	chr8:1949245-1951390	Island	5'UTR	2.27923	1.29563e-06	KBTBD11
cg02558120	chr7	143747596		OpenSea	1stExon	-1.14194	1.30988e-06	OR2A5
cg00477978	chr11	6463746		OpenSea	TSS1500	-1.19674	1.31275e-06	HPX
cg07441152	chr8	144814911	chr8:144815203-144816518	N_Shore	5'UTR	-1.28037	1.31319e-06	FAM83H
cg23053513	chr10	22294130	chr10:22292300-22292897	S_Shore	TSS1500	-1.26125	1.31817e-06	DNAJC1
cg25993718	chr20	54580196	chr20:54578603-54580678	Island	TSS200	1.46033	1.31869e-06	CBLN4
cg04482884	chr16	10913854	chr16:10912159-10912719	S_Shore	TSS1500	-0.841439	1.32028e-06	FAM18A
cg08995655	chr19	33182216	chr19:33182609-33183562	N_Shore	TSS1500	-1.44473	1.32098e-06	NUDT19
cg01452878	chr12	110319423	chr12:110318011-110318778	S_Shore	TSS1500	-0.834541	1.32193e-06	GLTP
cg24858747	chr22	22307699	chr22:22306554-22307402	S_Shore	TSS1500	-1.21141	1.32266e-06	PPM1F
cg04004590	chr10	52750296	chr10:52750956-52751765	N_Shore	TSS1500	1.41578	1.32681e-06	PRKG1
cg04413148	chr16	67965867	chr16:67969290-67970418	N_Shelf	TSS200	0.899163	1.33204e-06	CTRL
cg25942450	chr5	170736251	chr5:170735169-170739863	Island	TSS200	1.79695	1.33619e-06	TLX3
cg14682329	chr5	143578179		OpenSea	5'UTR	-1.16476	1.33905e-06	KCTD16
cg00600521	chr7	121785331	chr7:121783946-121784663	S_Shore	TSS1500	-1.43673	1.34933e-06	AASS
cg14492872	chr9	136040543	chr9:136038416-136039577	S_Shore	TSS1500	-0.899388	1.36734e-06	GBGT1
cg21088983	chr8	62200463		OpenSea	TSS200	2.03058	1.36785e-06	CLVS1
cg19806833	chr8	10529501		OpenSea	TSS1500	-1.37075	1.36865e-06	C8orf74
cg07033494	chr11	12309299		OpenSea	5'UTR	-0.827998	1.36952e-06	MICALCL
cg23281809	chr1	16675984	chr1:16678574-16679192	N_Shelf	5'UTR	0.764087	1.37688e-06	FBXO42
cg10516967	chr1	33787229		OpenSea	TSS1500	1.02724	1.39007e-06	A3GALT2
cg06557738	chr11	4719863		OpenSea	TSS1500	-0.932225	1.39095e-06	OR51E2
cg00213113	chr1	1933170	chr1:1935166-1935452	N_Shore	5'UTR	-1.16908	1.39609e-06	CFAP74
cg02555049	chr5	133305370	chr5:133303986-133304399	S_Shore	TSS1500	-1.40246	1.39944e-06	C5orf15
cg23430042	chr19	49930768	chr19:49931203-49931804	N_Shore	1stExon	-0.844085	1.4011e-06	GFY
cg07063068	chr14	91711033		OpenSea	5'UTR	2.33264	1.40134e-06	GPR68
cg19601674	chr19	461832	chr19:457800-462256	Island	TSS1500	1.00546	1.40228e-06	SHC2
cg16206838	chr3	66124450		OpenSea	5'UTR	1.45676	1.40381e-06	SLC25A26
cg04178340	chr19	36288972		OpenSea	TSS200	1.52416	1.41092e-06	LINC01529
cg15922990	chr14	86064896		OpenSea	5'UTR	-0.851559	1.4123e-06	FLRT2
cg24431872	chr4	11429036	chr4:11429414-11429633	N_Shore	5'UTR	1.3288	1.41351e-06	HS3ST1
cg00170931	chr13	51915353		OpenSea	1stExon	1.05106	1.41464e-06	SERPINE3
cg25107188	chr6	161682074		OpenSea	5'UTR	-1.13712	1.42293e-06	AGPAT4
cg01496206	chr9	114090296		OpenSea	1stExon	-0.999094	1.42371e-06	OR2K2
cg16193304	chr3	196293619	chr3:196295341-196295796	N_Shore	5'UTR	0.761873	1.42417e-06	WDR53
cg20928429	chr3	190105524		OpenSea	TSS1500	-0.970478	1.42435e-06	CLDN16
cg24747572	chr4	89127800		OpenSea	5'UTR	0.943285	1.42733e-06	ABCG2
cg06823117	chr12	109275126		OpenSea	5'UTR	-0.878794	1.42855e-06	DAO
cg05249287	chr2	120282685	chr2:120281661-120282211	S_Shore	TSS1500	-1.42125	1.43963e-06	SCTR
cg02154833	chr18	21571797		OpenSea	TSS1500	-0.951781	1.44121e-06	TTC39C
cg22152407	chr20	23030446	chr20:23028403-23032218	Island	TSS200	1.58199	1.44331e-06	THBD
cg08600538	chr15	44740513		OpenSea	5'UTR	1.11366	1.44483e-06	CTDSPL2
cg06870124	chr11	4508841		OpenSea	TSS1500	-1.10325	1.44615e-06	OR52K1
cg21858764	chr1	156123352		OpenSea	TSS200	0.991683	1.44752e-06	SEMA4A
cg11480800	chr15	55881075	chr15:55879792-55881228	Island	TSS200	1.37234	1.44899e-06	PYGO1
cg18350939	chr13	113319969		OpenSea	5'UTR	0.982266	1.45372e-06	ATP11AUN
cg13605579	chr2	233242330	chr2:233244323-233244651	N_Shore	TSS1500	-0.998634	1.45384e-06	ALPP
cg06804564	chr1	90100070	chr1:90098230-90099292	S_Shore	5'UTR	1.77158	1.45587e-06	LRRC8C
cg14771075	chr15	61521657	chr15:61520423-61521716	Island	TSS200	2.06283	1.45798e-06	RORA
cg07430472	chr13	58205001	chr13:58206526-58208930	N_Shore	TSS1500	1.98407	1.45883e-06	PCDH17
cg01107663	chr11	55928270		OpenSea	TSS1500	-1.05432	1.45883e-06	OR8K5
cg16096308	chr5	137072504		OpenSea	TSS1500	0.924168	1.4762e-06	KLHL3
cg19915050	chr9	127539240	chr9:127539239-127540081	Island	TSS200	0.971557	1.48e-06	OLFML2A
cg17016000	chr20	19869644		OpenSea	TSS1500	-1.07202	1.48118e-06	RIN2
cg15522136	chr4	42893968		OpenSea	TSS1500	-1.06093	1.48764e-06	GRXCR1
cg01127412	chr3	39232857		OpenSea	5'UTR	-1.09559	1.48936e-06	XIRP1
cg08120462	chr15	90118174	chr15:90118971-90119363	N_Shore	TSS1500	1.26212	1.49044e-06	C15orf42
cg23084895	chr1	214162854	chr1:214160798-214161034	S_Shore	5'UTR	1.4322	1.49152e-06	PROX1
cg14705695	chr11	88911467		OpenSea	1stExon	-1.25987	1.49828e-06	TYR
cg20608795	chr16	23342538		OpenSea	5'UTR	1.018	1.50049e-06	SCNN1B
cg13610422	chr19	42579281	chr19:42579935-42580588	N_Shore	TSS1500	-1.28976	1.50205e-06	ZNF574
cg08061271	chr19	15838375	chr19:15838996-15839277	N_Shore	TSS1500	-1.42714	1.50272e-06	OR10H2
cg18623624	chr19	49829833	chr19:49828412-49828668	S_Shore	TSS1500	-1.30308	1.50275e-06	SLC6A16
cg24814080	chr6	82524884		OpenSea	TSS1500	-1.16715	1.50439e-06	LINC01526
cg17918944	chr7	44229914		OpenSea	TSS1500	-1.40798	1.51865e-06	GCK
cg17629322	chr12	131355424	chr12:131356094-131357228	N_Shore	TSS1500	-1.21132	1.52046e-06	RAN
cg24613957	chr1	20250684		OpenSea	TSS1500	-1.43282	1.52265e-06	PLA2G2E
cg06425081	chr18	37646034		OpenSea	TSS1500	-1.11049	1.5269e-06	LINC01477
cg18006794	chr21	45323571		OpenSea	5'UTR	0.7873	1.53198e-06	AGPAT3
cg20691580	chr11	116701044		OpenSea	5'UTR	-1.68921	1.53379e-06	APOC3
cg19917787	chr2	121553741		OpenSea	TSS1500	-0.994999	1.53901e-06	GLI2
cg05119218	chr5	176327557		OpenSea	TSS1500	0.979214	1.55081e-06	HK3
cg09038944	chr16	75019767	chr16:75018396-75019245	S_Shore	TSS1500	-1.27547	1.55426e-06	WDR59
cg12496323	chr19	19053526	chr19:19051019-19051939	S_Shore	TSS1500	-1.13385	1.56877e-06	HOMER3
cg26593946	chr15	96869043	chr15:96864881-96866787	S_Shelf	TSS200	1.89299	1.59474e-06	NR2F2
cg12144304	chr20	44177177		OpenSea	TSS1500	-1.06036	1.59536e-06	SPINLW1
cg07396904	chr14	22103504		OpenSea	TSS1500	-1.08311	1.59983e-06	OR10G2
cg08053480	chr18	53304507		OpenSea	TSS1500	-1.42392	1.60245e-06	TCF4
cg07274204	chr16	31100095		OpenSea	1stExon	0.850842	1.6072e-06	POL3S
cg19695289	chr7	36134377		OpenSea	TSS1500	-1.06658	1.60812e-06	LOC101928618
cg14986219	chr21	46414586	chr21:46410338-46410661	S_Shelf	TSS1500	-1.22668	1.61381e-06	LINC00163
cg16074180	chr19	15590342		OpenSea	TSS200	-1.75009	1.61632e-06	PGLYRP2
cg25847757	chr11	8955607		OpenSea	TSS1500	-1.33182	1.62219e-06	C11orf16
cg19513593	chr16	50731011		OpenSea	TSS200	0.90207	1.63188e-06	NOD2
cg17060263	chr3	42453125		OpenSea	TSS1500	-1.05635	1.65738e-06	LYZL4
cg05010967	chr6	44310640		OpenSea	5'UTR	1.35675	1.66119e-06	SPATS1
cg01733592	chr6	52264295	chr6:52267981-52268199	N_Shelf	5'UTR	-0.97394	1.66564e-06	PAQR8
cg23097843	chr19	54196147		OpenSea	TSS1500	-1.175	1.66583e-06	MIR526B
cg22905282	chr10	100175540		OpenSea	TSS1500	1.05822	1.66748e-06	PYROXD2
cg20522761	chr8	143544249	chr8:143545445-143546178	N_Shore	TSS1500	-0.954178	1.67223e-06	BAI1
cg23124239	chr17	39410936		OpenSea	TSS1500	-1.04652	1.67795e-06	KRTAP9-9
cg04083466	chr6	25753732		OpenSea	TSS1500	-1.09571	1.68216e-06	SLC17A4
cg06686336	chr19	7907663		OpenSea	5'UTR	0.95912	1.68737e-06	EVI5L
cg14830915	chr20	30869579	chr20:30865547-30865791	S_Shelf	5'UTR	0.821459	1.68891e-06	KIF3B
cg04377134	chr17	74024269		OpenSea	TSS1500	-0.902345	1.6903e-06	EVPL
cg19976404	chr17	44250487		OpenSea	TSS1500	0.942802	1.69655e-06	KIAA1267
cg09484818	chr19	57276143	chr19:57276614-57276942	N_Shore	TSS1500	-1.47169	1.69903e-06	ZIM2-AS1
cg16325573	chr11	65813492	chr11:65816404-65816665	N_Shelf	5'UTR	-1.28528	1.70265e-06	GAL3ST3
cg17375267	chr19	46915776	chr19:46915311-46915802	Island	1stExon	1.99835	1.70859e-06	CCDC8
cg09562938	chr17	62307787		OpenSea	5'UTR	0.951949	1.717e-06	TEX2
cg19938101	chr20	13201205	chr20:13200670-13202616	Island	TSS1500	0.960718	1.72377e-06	ISM1
cg17826043	chr19	42299635		OpenSea	TSS1500	-1.27388	1.72809e-06	CEACAM3
cg27282305	chr19	43970511	chr19:43967247-43968625	S_Shore	TSS1500	-1.08251	1.73741e-06	LYPD3
cg27397850	chr7	27281941	chr7:27282086-27283136	N_Shore	TSS1500	1.34	1.74467e-06	EVX1
cg00168147	chr22	36020612		OpenSea	TSS1500	0.905756	1.74637e-06	MB
cg03933131	chr3	46506483	chr3:46506161-46506416	S_Shore	TSS200	2.38583	1.75674e-06	LTF
cg20503956	chr8	86157393	chr8:86157835-86158168	N_Shore	TSS1500	0.882777	1.75718e-06	CA13
cg13255489	chr11	57956750		OpenSea	TSS1500	-1.40646	1.76042e-06	OR9Q2
cg11201229	chr11	17191235		OpenSea	1stExon	-1.29389	1.76112e-06	PIK3C2A
cg22883332	chr10	5566260	chr10:5567122-5567828	N_Shore	TSS1500	-1.36674	1.76287e-06	CALML3
cg20684347	chr4	1384470		OpenSea	TSS1500	0.984189	1.76998e-06	CRIPAK
cg09929056	chr8	139437695		OpenSea	5'UTR	-0.99826	1.77249e-06	FAM135B
cg08611587	chr11	111371006		OpenSea	5'UTR	-1.12868	1.77753e-06	BTG4
cg17730961	chr7	134247087		OpenSea	5'UTR	2.14004	1.78224e-06	AKR1B15
cg26191882	chr1	47018072		OpenSea	TSS1500	-0.953819	1.78954e-06	KNCN
cg11694223	chr8	27473467	chr8:27471954-27472523	S_Shore	TSS1500	-1.12895	1.79307e-06	CLU
cg18755094	chr19	35940593		OpenSea	TSS200	-1.24925	1.79599e-06	FFAR2
cg14032844	chr4	44655101		OpenSea	TSS1500	-1.054	1.79664e-06	YIPF7
cg02292949	chr5	147648492		OpenSea	5'UTR	-0.926151	1.79769e-06	SPINK5L3
cg03085712	chr16	84401756	chr16:84401957-84402497	N_Shore	TSS1500	1.55443	1.80346e-06	ATP2C2
cg05524529	chr5	159797618	chr5:159797388-159797697	Island	1stExon	2.06651	1.81677e-06	C1QTNF2
cg23081534	chr3	169540079		OpenSea	1stExon	-1.29546	1.82107e-06	LRRIQ4
cg24477733	chr2	69990402		OpenSea	5'UTR	0.90324	1.8236e-06	ANXA4
cg08949164	chr16	1383433	chr16:1382916-1384735	Island	TSS1500	1.1697	1.82425e-06	BAIAP3
cg20679955	chr18	2846761	chr18:2846565-2848175	Island	TSS1500	0.761656	1.82897e-06	EMILIN2
cg06312848	chr7	32919504		OpenSea	5'UTR	1.9681	1.83759e-06	KBTBD2
cg21093405	chr11	69591438	chr11:69588826-69590546	S_Shore	TSS1500	-1.48399	1.84081e-06	FGF4
cg16297030	chr5	35047946		OpenSea	1stExon	-0.899251	1.86217e-06	AGXT2
cg06292396	chr10	72259703		OpenSea	5'UTR	-1.19696	1.87277e-06	PALD1
cg13072186	chr3	176904010		OpenSea	5'UTR	-0.943206	1.87633e-06	TBL1XR1
cg16886581	chr11	89867637		OpenSea	TSS200	2.29813	1.87811e-06	NAALAD2
cg22502382	chr12	32701732		OpenSea	5'UTR	1.13713	1.88175e-06	FGD4
cg19988637	chr7	100889046	chr7:100888069-100888488	S_Shore	TSS1500	-0.883388	1.89246e-06	FIS1
cg21408294	chr1	35257475	chr1:35258564-35258791	N_Shore	TSS1500	-1.08621	1.89966e-06	GJA4
cg26953443	chr3	52031333	chr3:52029757-52030058	S_Shore	TSS1500	-1.10904	1.90402e-06	RPL29
cg18988905	chr4	100431732		OpenSea	TSS1500	-1.14069	1.90629e-06	C4orf17
cg15762098	chr11	368943		OpenSea	TSS1500	1.69151	1.92182e-06	B4GALNT4
cg11854538	chr16	85774886		OpenSea	5'UTR	1.04703	1.92637e-06	C16orf74
cg11645532	chr19	48110940	chr19:48111351-48113685	N_Shore	TSS1500	-1.32029	1.93028e-06	GLTSCR1
cg21999269	chr7	107771214		OpenSea	TSS1500	-1.19673	1.93046e-06	LAMB4
cg05353481	chr7	143806743		OpenSea	1stExon	-1.27719	1.93375e-06	OR2A2
cg05277736	chr17	39275122		OpenSea	TSS1500	-1.05671	1.94428e-06	KRTAP4-11
cg23531285	chr22	16288696	chr22:16288314-16288570	S_Shore	TSS1500	-0.912642	1.94634e-06	POTEH
cg22167985	chr9	135285411	chr9:135285310-135285897	Island	TSS200	1.30032	1.95007e-06	C9orf171
cg05588383	chr18	29077127	chr18:29077552-29078526	N_Shore	TSS1500	-0.928849	1.95015e-06	DSG2
cg22338127	chr1	209979572	chr1:209979316-209979666	Island	TSS200	2.44366	1.95088e-06	IRF6
cg24950071	chr11	66741533		OpenSea	TSS1500	-0.958356	1.95185e-06	C11orf86
cg09111223	chr4	93225086	chr4:93226348-93227007	N_Shore	TSS1500	2.82632	1.96026e-06	GRID2
cg02408311	chr11	5364676		OpenSea	1stExon	-1.0561	1.96639e-06	OR51B5
cg00962755	chr1	201439001	chr1:201437519-201438648	S_Shore	TSS1500	1.42754	1.96723e-06	PHLDA3
cg25271841	chr7	137760128		OpenSea	TSS1500	-1.41094	1.96922e-06	AKR1D1
cg11493509	chr11	5991173		OpenSea	TSS1500	-1.10909	1.9694e-06	OR56A5
cg02458483	chr1	33206805	chr1:33207636-33207874	N_Shore	TSS1500	0.882012	1.97631e-06	KIAA1522
cg02587412	chr15	64163218		OpenSea	TSS200	-1.65961	1.97686e-06	MIR422A
cg27392564	chr15	90200118	chr15:90198100-90198833	S_Shore	TSS1500	-0.738491	1.98285e-06	KIF7
cg07302934	chr16	4380753	chr16:4377508-4378162	S_Shelf	TSS1500	0.846989	1.98304e-06	GLIS2
cg15406566	chr16	4606279		OpenSea	TSS1500	-1.13655	1.98455e-06	C16orf96
cg09187598	chr9	34729282		OpenSea	1stExon	-0.951968	1.98605e-06	C9orf144B
cg20089077	chr19	37569736	chr19:37568952-37569549	S_Shore	5'UTR	1.46035	1.98637e-06	ZNF420
cg26950463	chr4	71248318		OpenSea	TSS1500	-1.10495	2.00197e-06	SMR3B
cg17164161	chr16	53095531		OpenSea	5'UTR	-1.10967	2.00939e-06	CHD9
cg25140054	chr11	8059621		OpenSea	TSS1500	-1.43155	2.0333e-06	TUB
cg06144905	chr17	27369780		OpenSea	TSS200	1.71926	2.03612e-06	PIPOX
cg14940444	chr7	141646270		OpenSea	5'UTR	-1.51877	2.03729e-06	CLEC5A
cg25022405	chr22	26137668		OpenSea	TSS1500	-1.13368	2.03882e-06	MYO18B
cg24953506	chr1	12079889	chr1:12079251-12079903	Island	5'UTR	1.06174	2.04244e-06	MIIP
cg07884019	chr5	173472932		OpenSea	5'UTR	1.36963	2.05157e-06	HMP19
cg17638397	chr14	103592605	chr14:103593234-103593923	N_Shore	TSS200	-1.16389	2.05241e-06	TNFAIP2
cg02948067	chr19	50667736	chr19:50666147-50666514	S_Shore	TSS1500	-1.19466	2.05725e-06	IZUMO2
cg05787537	chr10	48357704	chr10:48354459-48355197	S_Shelf	5'UTR	-0.986934	2.0695e-06	ZNF488
cg22915705	chr3	129262055		OpenSea	TSS200	-1.04159	2.07277e-06	H1FOO
cg24229568	chr16	14401778		OpenSea	TSS1500	0.93346	2.07904e-06	MIR365A
cg25221254	chr19	6333547		OpenSea	1stExon	-1.56398	2.08235e-06	ACER1
cg02739950	chr14	59294912		OpenSea	TSS200	-1.18385	2.08493e-06	LINC01500
cg01374787	chr15	31524101		OpenSea	TSS1500	0.896011	2.08785e-06	LOC283710
cg23438598	chr11	55587764		OpenSea	1stExon	-1.14762	2.09365e-06	OR5D18
cg18734330	chr14	95876455		OpenSea	TSS200	0.892359	2.10008e-06	C14orf139
cg10350793	chr9	975600	chr9:976162-977828	N_Shore	TSS1500	1.56691	2.10073e-06	DMRT3
cg18509435	chr18	59157879		OpenSea	1stExon	-1.15014	2.10154e-06	CDH20
cg07794885	chr16	88703611	chr16:88706211-88706492	N_Shelf	TSS1500	0.956666	2.10621e-06	IL17C
cg12812834	chr11	4870255		OpenSea	1stExon	-1.96451	2.11153e-06	OR51S1
cg09509075	chr1	65356979		OpenSea	5'UTR	1.28768	2.12072e-06	JAK1
cg11049042	chr19	47334821		OpenSea	TSS1500	0.778147	2.12516e-06	SNAR-E
cg25680829	chr1	180198309	chr1:180198119-180204975	Island	TSS1500	1.4379	2.12824e-06	LHX4
cg04178834	chr20	62829873		OpenSea	5'UTR	-0.929836	2.13263e-06	MYT1
cg13002986	chr8	64377131		OpenSea	TSS1500	-1.09273	2.14311e-06	LOC102724612
cg07724243	chr9	132384339	chr9:132382432-132383004	S_Shore	TSS1500	-1.23442	2.15281e-06	C9orf50
cg03671193	chr1	46899093		OpenSea	TSS1500	-1.21762	2.16717e-06	FAAHP1
cg18712148	chr19	44322157	chr19:44324436-44325009	N_Shelf	5'UTR	-1.09283	2.17376e-06	LYPD5
cg27489399	chr1	196945649		OpenSea	TSS1500	0.851615	2.17544e-06	CFHR5
cg15236079	chr18	11609956		OpenSea	1stExon	-1.32763	2.177e-06	SLC35G4
cg18875788	chr7	98981932		OpenSea	5'UTR	0.968063	2.19843e-06	ARPC1B
cg09686046	chr9	91611236		OpenSea	5'UTR	-1.21551	2.20589e-06	S1PR3
cg09305334	chr10	4867996	chr10:4868125-4868949	N_Shore	TSS1500	-0.933917	2.20609e-06	AKR1E2
cg16908031	chr6	42847556		OpenSea	TSS200	0.970193	2.20719e-06	RPL7L1
cg06503144	chr11	94757758		OpenSea	TSS1500	-1.07009	2.20744e-06	KDM4E
cg19854521	chr7	93520452	chr7:93519366-93520184	S_Shore	TSS1500	1.61276	2.20847e-06	TFPI2
cg25025437	chr5	75377968	chr5:75377898-75378189	Island	TSS1500	2.30612	2.21351e-06	SV2C
cg16043388	chr20	30597543		OpenSea	TSS1500	-1.02204	2.21483e-06	CCM2L
cg03144232	chr16	31022351		OpenSea	TSS1500	1.98707	2.21662e-06	STX1B
cg14952949	chr12	81109806	chr12:81110725-81111126	N_Shore	TSS1500	2.28701	2.2206e-06	MYF5
cg03542714	chr1	228700050		OpenSea	TSS200	-0.921896	2.22149e-06	BTNL10
cg07428284	chr6	167738303		OpenSea	TSS1500	-1.01521	2.22783e-06	TTLL2
cg01653445	chr1	32230235	chr1:32228347-32230252	Island	TSS1500	1.23999	2.23867e-06	BAI2
cg15555590	chr11	94758366		OpenSea	TSS200	-1.31277	2.23999e-06	KDM4DL
cg14560775	chr19	14952078		OpenSea	1stExon	-1.03358	2.24595e-06	OR7A10
cg00880079	chr19	37157318	chr19:37157632-37158119	N_Shore	5'UTR	2.0149	2.24859e-06	ZNF461
cg16799678	chr19	55875465	chr19:55873636-55873993	S_Shore	TSS1500	-1.15407	2.25417e-06	FAM71E2
cg18918010	chr8	123871905		OpenSea	5'UTR	1.0673	2.26072e-06	ZHX2
cg08895260	chr11	82756563		OpenSea	5'UTR	-1.04222	2.26282e-06	RAB30
cg24335984	chr3	50361554	chr3:50358378-50359606	S_Shore	TSS1500	-0.960942	2.26425e-06	HYAL2
cg19257102	chr15	74217341	chr15:74218696-74220373	N_Shore	TSS1500	-1.37139	2.2677e-06	LOXL1
cg15789095	chr1	32281466		OpenSea	5'UTR	1.1149	2.28646e-06	SPOCD1
cg09798078	chr6	26103396	chr6:26104184-26104502	N_Shore	TSS1500	-1.19227	2.29329e-06	HIST1H4C
cg07871202	chr3	42306580	chr3:42306149-42307520	Island	TSS200	1.49	2.29636e-06	CCK
cg08375300	chr7	67485134		OpenSea	TSS200	-1.01593	2.30292e-06	LOC102723427
cg15988232	chr3	47621127	chr3:47619112-47621131	Island	TSS1500	1.38373	2.30709e-06	CSPG5
cg21398186	chr4	74854214		OpenSea	TSS1500	-0.947215	2.30883e-06	PPBP
cg10335493	chr3	46246360		OpenSea	5'UTR	0.962505	2.31855e-06	CCR1
cg04515996	chr6	85474028	chr6:85472702-85474132	Island	TSS200	1.92887	2.32119e-06	TBX18
cg02788189	chr6	31730910		OpenSea	1stExon	0.917345	2.328e-06	C6orf26
cg24073215	chr7	123487071		OpenSea	5'UTR	-0.987793	2.34303e-06	HYAL4
cg21146898	chr16	230302	chr16:230301-231761	Island	TSS200	1.47381	2.35421e-06	HBQ1
cg22708831	chr15	43789323	chr15:43785243-43785490	S_Shelf	5'UTR	-0.851845	2.36267e-06	TP53BP1
cg07730364	chr1	180881646	chr1:180881316-180882592	Island	TSS1500	1.00243	2.36872e-06	KIAA1614
cg12145564	chr11	67220263		OpenSea	TSS200	-1.54092	2.37364e-06	GPR152
cg12229387	chr17	39867328		OpenSea	TSS1500	-0.904795	2.37797e-06	GAST
cg16386362	chr15	25443520		OpenSea	TSS1500	-0.963853	2.38728e-06	SNORD115-16
cg04822171	chr7	106302930	chr7:106300402-106301573	S_Shore	TSS1500	-1.28873	2.3956e-06	CCDC71L
cg02054457	chr1	175683971		OpenSea	5'UTR	-1.11985	2.39933e-06	TNR
cg16903152	chr11	19083159		OpenSea	TSS1500	-1.12282	2.3997e-06	MRGPRX2
cg05273999	chr6	39788266		OpenSea	5'UTR	0.724127	2.40317e-06	DAAM2
cg03234777	chr11	118095544		OpenSea	5'UTR	2.73787	2.4115e-06	AMICA1
cg03940684	chr3	239733	chr3:238391-240140	Island	5'UTR	1.42949	2.41825e-06	CHL1
cg03943160	chr5	145253378		OpenSea	TSS1500	-1.24194	2.42371e-06	GRXCR2
cg01664241	chr4	73435425	chr4:73433783-73434289	S_Shore	TSS1500	1.87008	2.4285e-06	ADAMTS3
cg20590373	chr4	133512171		OpenSea	TSS200	-1.31515	2.42883e-06	LINC01256
cg17972073	chr5	175874197	chr5:175874629-175875428	N_Shore	TSS1500	1.91342	2.43171e-06	FAF2
cg06664913	chr2	6792068		OpenSea	TSS1500	-0.692775	2.44025e-06	MIR7515HG
cg07571509	chr16	49316883	chr16:49316997-49317263	N_Shore	TSS1500	1.9482	2.44207e-06	CBLN1
cg10783026	chr4	24796514		OpenSea	TSS1500	-1.06411	2.44481e-06	SOD3
cg13355449	chr6	46923414		OpenSea	TSS1500	-0.994545	2.44854e-06	GPR116
cg10904156	chr12	110165452		OpenSea	5'UTR	1.01189	2.45417e-06	FAM222A
cg01217578	chr16	70451027		OpenSea	5'UTR	-1.12443	2.45662e-06	ST3GAL2
cg04075641	chr7	126888942	chr7:126891300-126894205	N_Shelf	5'UTR	-1.05628	2.45708e-06	GRM8
cg12052497	chr18	3011980	chr18:3012547-3013173	N_Shore	TSS200	1.11373	2.45956e-06	LPIN2
cg15442244	chr10	49542160		OpenSea	5'UTR	1.05795	2.45968e-06	MAPK8
cg10695180	chr11	75427562		OpenSea	TSS1500	-1.39912	2.46568e-06	MOGAT2
cg15473596	chr9	120410805		OpenSea	TSS200	-1.48334	2.47998e-06	LOC101928797
cg15301752	chr19	43910076	chr19:43912167-43912635	N_Shelf	5'UTR	-0.909377	2.5014e-06	TEX101
cg17206373	chr20	43343018		OpenSea	TSS1500	-0.856999	2.50785e-06	WISP2
cg03842617	chr7	150688556		OpenSea	5'UTR	-1.79719	2.5147e-06	NOS3
cg16522484	chr14	95942049		OpenSea	1stExon	1.29564	2.51589e-06	C14orf49
cg16360310	chr5	139036605		OpenSea	5'UTR	0.99759	2.51746e-06	CXXC5
cg15778873	chr19	15121204	chr19:15121590-15122143	N_Shore	TSS1500	-1.4815	2.5271e-06	CCDC105
cg00582765	chr20	31618209		OpenSea	TSS1500	-1.09505	2.5309e-06	BPIL3
cg04721821	chr3	182704058		OpenSea	TSS1500	0.828803	2.53804e-06	DCUN1D1
cg25225665	chr10	30022717	chr10:30024072-30026077	N_Shore	5'UTR	-1.15936	2.55426e-06	SVIL
cg10521638	chr4	74734919	chr4:74734918-74735544	Island	TSS200	1.91358	2.5546e-06	CXCL1
cg14845091	chr13	114107956		OpenSea	TSS200	0.832733	2.58606e-06	ADPRHL1
cg19283824	chr11	114250870		OpenSea	TSS200	-1.21049	2.5869e-06	LOC101928940
cg13847226	chr4	7193237	chr4:7194537-7195467	N_Shore	TSS1500	-1.09131	2.60993e-06	SORCS2
cg18270610	chr11	133716166		OpenSea	TSS1500	-1.20778	2.62274e-06	SPATA19
cg17104182	chr11	55796741		OpenSea	TSS1500	-1.06525	2.62596e-06	OR5AS1
cg08068383	chr19	36911014	chr19:36912260-36912881	N_Shore	TSS1500	-0.863078	2.6419e-06	ZFP82
cg23871318	chr7	149159411	chr7:149156561-149158080	S_Shore	TSS1500	-0.797666	2.64443e-06	ZNF777
cg25998564	chr7	113560126		OpenSea	TSS1500	-1.17352	2.65369e-06	PPP1R3A
cg21710408	chr18	56534826	chr18:56530395-56531288	S_Shelf	5'UTR	1.10064	2.68699e-06	ZNF532
cg16407738	chr19	8840785		OpenSea	TSS1500	-1.1906	2.68948e-06	OR2Z1
cg05565052	chr22	38669495	chr22:38668385-38669223	S_Shore	TSS1500	1.09292	2.69979e-06	TMEM184B
cg00868652	chr15	50411535		OpenSea	TSS200	2.09926	2.71252e-06	ATP8B4
cg00198729	chr17	42020748		OpenSea	TSS1500	-1.23138	2.71357e-06	PPY
cg00338590	chr22	30774055		OpenSea	TSS200	0.777571	2.71566e-06	KIAA1656
cg20910746	chr11	27062416		OpenSea	TSS200	-0.909887	2.71849e-06	BBOX1
cg09854626	chr16	1030568	chr16:1029878-1035327	Island	TSS1500	1.72439	2.73147e-06	SOX8
cg18968475	chr6	53863342		OpenSea	TSS1500	1.31523	2.73183e-06	MLIP-IT1
cg03721195	chr5	137610448	chr5:137610105-137610311	S_Shore	TSS200	1.1792	2.7332e-06	GFRA3
cg03107551	chr4	172733325	chr4:172733734-172735118	N_Shore	TSS1500	-1.17304	2.74691e-06	GALNTL6
cg10822172	chr7	28338757		OpenSea	TSS200	1.49779	2.75136e-06	CREB5
cg22714094	chr4	164253820	chr4:164252954-164253471	S_Shore	TSS200	1.85604	2.76293e-06	NPY1R
cg20911165	chr11	1244397	chr11:1247830-1248140	N_Shelf	1stExon	-1.10917	2.76378e-06	MUC5B
cg09482611	chr11	65779263	chr11:65779311-65779767	N_Shore	TSS200	1.34447	2.77221e-06	CST6
cg18555289	chr8	145729135	chr8:145730390-145732205	N_Shore	TSS1500	-0.868225	2.77316e-06	GPT
cg14958141	chr19	38394114	chr19:38397003-38398165	N_Shelf	5'UTR	-0.863497	2.776e-06	WDR87
cg09945864	chr6	16128325	chr6:16128992-16130023	N_Shore	TSS1500	-1.27071	2.77648e-06	MYLIP
cg27541691	chr17	40811050	chr17:40811232-40811597	N_Shore	TSS1500	1.25095	2.79258e-06	TUBG2
cg12391630	chr20	44517101	chr20:44518897-44520361	N_Shore	TSS1500	-1.05458	2.79529e-06	SPATA25
cg12607407	chr4	40589779		OpenSea	5'UTR	0.750577	2.80432e-06	RBM47
cg11131532	chr20	48099323	chr20:48098512-48099560	Island	TSS200	2.02905	2.81639e-06	KCNB1
cg04417719	chr3	46876128	chr3:46874892-46875769	S_Shore	TSS1500	-1.23883	2.82119e-06	PRSS42
cg19119369	chr4	56504251	chr4:56501912-56502523	S_Shore	TSS1500	-1.07108	2.82123e-06	NMU
cg18540794	chr15	71432294		OpenSea	TSS1500	-0.928518	2.82447e-06	THSD4
cg04206133	chr9	100262176	chr9:100263675-100265217	N_Shore	TSS1500	-1.2776	2.82493e-06	TMOD1
cg07904727	chr12	30948464	chr12:30948548-30949757	N_Shore	TSS200	1.10142	2.82895e-06	LINC00941
cg16477091	chr17	56833000	chr17:56832961-56833986	Island	TSS1500	1.06463	2.82965e-06	PPM1E
cg02072484	chr5	9396355		OpenSea	5'UTR	-1.31411	2.84422e-06	SEMA5A
cg21146268	chr6	26183508	chr6:26184036-26184336	N_Shore	TSS1500	2.18598	2.8482e-06	HIST1H2BE
cg23013114	chr3	13977830	chr3:13974400-13974867	S_Shelf	TSS1500	-1.16086	2.87459e-06	TPRXL
cg04352590	chr22	50255785		OpenSea	5'UTR	1.08662	2.87905e-06	ZBED4
cg10249705	chr11	106890150	chr11:106888323-106890203	Island	TSS1500	-1.69087	2.88269e-06	GUCY1A2
cg12514868	chr4	2491659		OpenSea	5'UTR	0.996358	2.91188e-06	RNF4
cg24743155	chr6	5287843		OpenSea	5'UTR	-1.07618	2.93798e-06	FARS2
cg10598030	chr7	75419119		OpenSea	TSS200	-1.0764	2.94509e-06	CCL26
cg06873895	chr1	110082688		OpenSea	5'UTR	-0.871485	2.9585e-06	GPR61
cg00046432	chr3	121289114		OpenSea	5'UTR	0.950352	2.96174e-06	ARGFX
cg13919141	chr20	50479554		OpenSea	TSS200	-0.927441	2.96705e-06	LINC01429
cg09259081	chr16	84538889	chr16:84538884-84539115	Island	TSS1500	-0.955335	2.96804e-06	KIAA1609
cg11237817	chr19	55235762		OpenSea	TSS200	-1.26146	2.97488e-06	KIR3DL3
cg21200923	chr18	9481257	chr18:9478452-9478920	S_Shelf	5'UTR	0.937487	2.97789e-06	RALBP1
cg03983398	chr1	45254530	chr1:45251962-45252292	S_Shelf	TSS1500	0.87544	2.99003e-06	BEST4
cg01250138	chr16	85064673	chr16:85061182-85061802	S_Shelf	5'UTR	0.830161	2.99489e-06	KIAA0513
cg06273125	chr3	113249814	chr3:113251699-113252290	N_Shore	TSS1500	-1.45644	2.99931e-06	SIDT1
cg23004038	chr11	5537331		OpenSea	1stExon	-0.959965	3.00315e-06	UBQLNL
cg12255332	chr12	132443824		OpenSea	5'UTR	0.934547	3.00712e-06	EP400
cg05415308	chr15	71406783	chr15:71407656-71408498	N_Shore	5'UTR	-0.992414	3.02263e-06	CT62
cg13999877	chr10	15413440	chr10:15412419-15413040	S_Shore	TSS1500	1.03736	3.03486e-06	FAM171A1
cg03888412	chr1	207990895		OpenSea	TSS1500	0.813028	3.03615e-06	LOC148696
cg23458341	chr20	18040012	chr20:18036864-18038633	S_Shore	TSS1500	1.58704	3.05674e-06	OVOL2
cg08198430	chr14	24733757		OpenSea	TSS1500	-0.985708	3.05757e-06	TGM1
cg08137040	chr7	127033695	chr7:127031854-127033084	S_Shore	TSS1500	1.87955	3.05765e-06	ZNF800
cg14119936	chr11	4791012		OpenSea	1stExon	-1.26263	3.08241e-06	OR51F1
cg16822855	chr3	40428330	chr3:40428651-40429015	N_Shore	TSS1500	-1.1314	3.08444e-06	ENTPD3
cg00268735	chr18	61429876		OpenSea	5'UTR	-1.40923	3.08814e-06	SERPINB7
cg05576256	chr1	6069135		OpenSea	5'UTR	1.06757	3.09556e-06	KCNAB2
cg20686176	chr1	223887946		OpenSea	TSS1500	0.941638	3.09669e-06	CAPN2
cg21787567	chr3	126291441		OpenSea	5'UTR	-1.31292	3.10077e-06	TXNRD3IT1
cg26979829	chr9	107289385		OpenSea	1stExon	-0.963408	3.10892e-06	OR13C4
cg11601285	chr5	149528279		OpenSea	5'UTR	-1.20158	3.10993e-06	PDGFRB
cg19181996	chr3	167338427		OpenSea	5'UTR	-1.15603	3.16391e-06	WDR49
cg23796329	chr6	107423930		OpenSea	5'UTR	0.793084	3.1713e-06	BEND3
cg07747557	chr1	53924748	chr1:53925191-53926228	N_Shore	TSS1500	-0.968702	3.17132e-06	DMRTB1
cg03832697	chr15	38228220		OpenSea	5'UTR	-0.902663	3.18135e-06	TMCO5A
cg08186362	chr20	60794868	chr20:60794179-60796121	Island	1stExon	2.59881	3.191e-06	HRH3
cg02456782	chr3	154958703		OpenSea	TSS200	-1.08102	3.19191e-06	LINC01487
cg05232914	chr3	97983540		OpenSea	1stExon	-1.07477	3.2035e-06	OR5H6
cg07308929	chr13	101232502		OpenSea	5'UTR	0.865185	3.21647e-06	GGACT
cg11640920	chr11	5474965		OpenSea	1stExon	-0.991421	3.21983e-06	OR51I2
cg02285673	chr15	48139174		OpenSea	TSS1500	-1.11512	3.23161e-06	LINC01491
cg22231483	chr11	62457265	chr11:62455073-62455868	S_Shore	TSS200	-0.761012	3.23722e-06	LRRN4CL
cg16684060	chr4	47486014		OpenSea	TSS1500	-0.9671	3.25247e-06	ATP10D
cg22937444	chr11	17411766	chr11:17410436-17411287	S_Shore	TSS1500	-0.935458	3.26412e-06	KCNJ11
cg18473026	chr16	68029325	chr16:68027074-68027396	S_Shore	5'UTR	-1.22294	3.26467e-06	DPEP2
cg06186301	chr13	92050781	chr13:92051153-92051716	N_Shore	TSS200	0.742034	3.26516e-06	GPC5
cg18586867	chr19	21541358		OpenSea	TSS1500	-0.937497	3.26645e-06	ZNF738
cg10881110	chr1	16062737		OpenSea	TSS200	0.759627	3.27229e-06	SLC25A34
cg16488876	chr8	144924517	chr8:144923490-144923808	S_Shore	TSS1500	-1.08644	3.28344e-06	NRBP2
cg07429629	chr14	101495604		OpenSea	TSS1500	-1.05663	3.28701e-06	MIR494
cg08822771	chr1	17889263		OpenSea	5'UTR	-1.08956	3.29203e-06	ARHGEF10L
cg05663891	chr19	22233809		OpenSea	TSS1500	-1.28749	3.29851e-06	ZNF257
cg04812745	chr19	40031603	chr19:40030611-40030985	S_Shore	TSS1500	-1.31645	3.3081e-06	EID2
cg07571770	chr11	120384015	chr11:120381877-120382935	S_Shore	5'UTR	-1.26604	3.31865e-06	GRIK4
cg08148573	chr6	41604390	chr6:41604583-41606663	N_Shore	TSS1500	-1.18525	3.34066e-06	MDFI
cg21922577	chr5	149483182		OpenSea	5'UTR	0.751912	3.34181e-06	CSF1R
cg06003566	chr6	110680537	chr6:110679417-110679833	S_Shore	TSS1500	-1.05643	3.3442e-06	METTL24
cg08495126	chr20	33134811		OpenSea	5'UTR	0.843436	3.34558e-06	MAP1LC3A
cg18820256	chr14	101390399		OpenSea	TSS1500	-0.946497	3.3565e-06	SNORD113-1
cg09323806	chr7	141617279		OpenSea	TSS1500	-1.72749	3.36995e-06	OR9A4
cg04136123	chr12	7455543		OpenSea	TSS1500	-0.821229	3.37362e-06	ACSM4
cg03909184	chr11	129706243		OpenSea	5'UTR	-1.0629	3.37366e-06	TMEM45B
cg03697921	chr11	100862218		OpenSea	TSS1500	1.026	3.41011e-06	TMEM133
cg01444643	chr1	55504848	chr1:55505060-55506015	N_Shore	TSS1500	-1.17656	3.41841e-06	PCSK9
cg00425017	chr11	58937679	chr11:58939046-58940308	N_Shore	TSS1500	-1.26032	3.42086e-06	DTX4
cg08533710	chr19	47292253	chr19:47290585-47291983	S_Shore	TSS1500	1.16614	3.42755e-06	SLC1A5
cg10871744	chr19	3480940	chr19:3482627-3483429	N_Shore	TSS1500	-1.25227	3.45277e-06	SMIM24
cg17916490	chr2	11810173	chr2:11809606-11810433	Island	1stExon	2.64949	3.46545e-06	NTSR2
cg20868898	chr14	38678545	chr14:38678245-38680937	Island	5'UTR	2.02147	3.47085e-06	SSTR1
cg09558142	chr11	124439109		OpenSea	TSS1500	-1.02353	3.47882e-06	OR8A1
cg03530260	chr19	37409826	chr19:37406931-37407463	S_Shelf	5'UTR	-1.03688	3.48306e-06	ZNF568
cg19506311	chr7	994742	chr7:993401-994574	S_Shore	TSS1500	-1.23091	3.48771e-06	ADAP1
cg11981700	chr19	475035		OpenSea	TSS200	1.158	3.48799e-06	ODF3L2
cg27084470	chr11	107878908	chr11:107879500-107880398	N_Shore	TSS1500	-0.9151	3.49116e-06	CUL5
cg12256812	chr19	58110209	chr19:58111229-58111770	N_Shore	TSS1500	-1.14382	3.49652e-06	ZNF530
cg25641451	chr11	4976263		OpenSea	1stExon	-0.997719	3.52725e-06	OR51A2
cg09277823	chr20	37554683	chr20:37554754-37555835	N_Shore	TSS1500	1.06276	3.57017e-06	FAM83D
cg21980107	chr21	42520181		OpenSea	TSS200	-0.81538	3.61015e-06	C21orf130
cg05852732	chr8	11832565		OpenSea	TSS1500	-1.12455	3.63384e-06	DEFB136
cg16694639	chr10	89264116	chr10:89264370-89265371	N_Shore	TSS200	1.28717	3.64547e-06	MINPP1
cg27199494	chr3	128213484	chr3:128215212-128216905	N_Shore	TSS1500	-1.11086	3.66041e-06	GATA2
cg21258370	chr11	41736093		OpenSea	TSS200	-1.01311	3.66497e-06	LINC01499
[truncated: 6,729 more rows]

## Sheet: PZ14_t1 vs all T1 (b)
row.names	chr	pos	Islands_Name	Relation_to_Island	UCSC_RefGene_Group	logFC	P.Value	UCSC_RefGene_Name
cg03544320	chr4	5894691	chr4:5894071-5895116	Island	1stExon	2.84846	0.00534407	CRMP1
cg13791254	chr9	100616607	chr9:100615234-100617510	Island	1stExon	2.77287	3.19383e-05	FOXE1
cg24151352	chr6	1390838	chr6:1389139-1391393	Island	1stExon	2.75323	0.000101727	FOXF2
cg21548813	chr6	291882	chr6:291948-292839	N_Shore	TSS1500	2.74758	0.0463833	DUSP22
cg02458065	chr19	52598653	chr19:52598480-52599238	Island	5'UTR	2.67864	0.00229493	ZNF841
cg12010784	chr22	23487588	chr22:23487368-23487970	Island	1stExon	2.63492	0.00630054	RAB36
cg05779406	chr7	1198841	chr7:1198965-1200144	N_Shore	5'UTR	2.57989	0.000592487	ZFAND2A
cg14603345	chr20	11871375	chr20:11871374-11872207	Island	TSS200	2.57526	0.00752844	BTBD3
cg19274890	chr7	153584042	chr7:153583317-153585666	Island	TSS200	2.56683	0.00692713	DPP6
cg20232102	chr19	38747174	chr19:38746638-38747379	Island	TSS200	2.51378	0.00541784	PPP1R14A
cg19811761	chr19	57019022	chr19:57018743-57019506	Island	TSS200	2.50765	0.00671093	ZNF471
cg08186362	chr20	60794868	chr20:60794179-60796121	Island	1stExon	2.46102	5.35311e-06	HRH3
cg13873813	chr16	22825440	chr16:22824616-22826459	Island	TSS1500	2.42479	0.00451614	HS3ST2
cg13300273	chr1	200842890	chr1:200842196-200843388	Island	1stExon	2.39427	0.00145919	GPR25
cg17498296	chr10	124907540	chr10:124907283-124911035	Island	TSS200	2.39033	3.39147e-08	HMX2
cg17873037	chr1	165599977	chr1:165599563-165600574	Island	TSS200	2.3606	0.03084	MGST3
cg15742412	chr1	181452048	chr1:181451311-181452049	Island	TSS1500	2.35542	5.62093e-14	CACNA1E
cg25307168	chr20	37353035	chr20:37352130-37357372	Island	TSS200	2.32916	0.00295814	SLC32A1
cg02221302	chr3	62304629	chr3:62304514-62304780	Island	TSS1500	2.30817	0.00172991	C3orf14
cg17449954	chr1	40105667	chr1:40105010-40105707	Island	TSS1500	2.30169	0.0112887	HEYL
cg10132208	chr19	58545542	chr19:58545115-58545897	Island	5'UTR	2.27391	0.000870138	ZSCAN1
cg27424995	chr1	27902555	chr1:27901660-27902688	Island	5'UTR	2.26446	0.0412516	AHDC1
cg16896079	chr12	41582362	chr12:41582155-41582975	Island	1stExon	2.25964	0.000307275	PDZRN4
cg00199007	chr20	61583910	chr20:61583891-61584222	Island	TSS200	2.24007	0.0101778	SLC17A9
cg24154839	chr4	46995741	chr4:46995128-46995872	Island	TSS200	2.21885	0.00357738	GABRA4
cg00916884	chr16	56666334	chr16:56665945-56666641	Island	TSS200	2.21036	0.0102756	MT1M
cg14247332	chr9	132805979	chr9:132804279-132806003	Island	TSS1500	2.20976	0.00477253	FNBP1
cg00405198	chr6	10419885	chr6:10419399-10420323	Island	TSS200	2.18367	0.000118221	TFAP2A
cg24879969	chr13	21634570	chr13:21634519-21635907	Island	5'UTR	2.18186	0.0044184	LATS2
cg03983883	chr8	79577618	chr8:79578112-79578667	N_Shore	TSS1500	2.17367	0.0189826	ZC2HC1A
cg23649435	chr4	184826421	chr4:184826253-184828177	Island	TSS200	2.15987	6.84916e-05	STOX2
cg07362969	chr8	63998463	chr8:63998227-63998737	Island	1stExon	2.1471	2.34975e-09	TTPA
cg11207307	chr12	8025593	chr12:8025364-8025908	Island	TSS200	2.14083	0.0227173	SLC2A14
cg00960700	chr17	80709150	chr17:80709052-80710843	Island	TSS1500	2.13996	0.0107012	TBCD
cg11675876	chr3	188665436	chr3:188665275-188665552	Island	TSS200	2.10605	0.0283785	TPRG1-AS1
cg19761848	chr2	237076815	chr2:237071794-237078762	Island	TSS200	2.07341	0.00560166	GBX2
cg05500840	chr2	176972068	chr2:176971706-176972305	Island	TSS200	2.05077	0.00292169	HOXD11
cg10603275	chr3	239665	chr3:238391-240140	Island	5'UTR	2.03561	0.00330415	CHL1
cg25353308	chr1	120191124	chr1:120190377-120191251	Island	TSS1500	2.03331	8.46881e-08	ZNF697
cg16248329	chr4	187644739	chr4:187644319-187648253	Island	5'UTR	2.01756	0.010649	FAT1
cg08641579	chr7	79083447	chr7:79082948-79083850	Island	TSS1500	2.01076	0.00997766	MAGI2
cg24124443	chr12	107711648	chr12:107711603-107714107	Island	TSS1500	2	0.0405046	BTBD11
cg11823511	chr1	91183697	chr1:91183240-91184540	Island	TSS1500	1.96945	0.00712792	BARHL2
cg25964032	chr10	35929326	chr10:35928501-35931893	Island	1stExon	1.96346	0.000250199	FZD8
cg07909285	chr8	106330885	chr8:106330518-106332120	Island	TSS1500	1.94694	0.00456281	ZFPM2
cg14772925	chr11	100998943	chr11:100998030-100999774	Island	1stExon	1.93915	0.00257331	PGR
cg03543495	chr11	94277826	chr11:94276894-94278913	Island	1stExon	1.92617	1.99401e-06	FUT4
cg13985784	chr9	25678015	chr9:25677494-25678684	Island	1stExon	1.92277	0.0138913	TUSC1
cg00490655	chr2	164592854	chr2:164592917-164593511	N_Shore	TSS1500	1.91093	0.00990414	FIGN
cg02501827	chr11	11862879	chr11:11863272-11864018	N_Shore	TSS200	1.90491	0.0217436	USP47
cg15697849	chr12	45445200	chr12:45444202-45445386	Island	TSS1500	1.89499	9.8724e-06	DBX2
cg06093712	chr4	13546145	chr4:13543562-13546494	Island	TSS200	1.89373	4.0541e-08	NKX3-2
cg02238388	chr1	110008993	chr1:110008962-110010124	Island	TSS200	1.88933	0.00968034	SYPL2
cg13504993	chr10	134122291	chr10:134120447-134122422	Island	TSS1500	1.88837	0.000788724	STK32C
cg01526089	chr17	3819390		OpenSea	1stExon	1.86511	0.0147845	P2RX1
cg18292664	chr11	20181877	chr11:20181200-20182325	Island	TSS200	1.84237	0.00328019	DBX1
cg16876315	chr4	170947005	chr4:170946766-170947925	Island	5'UTR	1.83835	0.00220037	MFAP3L
cg10820926	chr14	30397408	chr14:30396210-30397420	Island	TSS1500	1.83513	0.00286359	PRKD1
cg23482891	chr20	55841841	chr20:55840216-55841794	S_Shore	TSS200	1.82857	0.000993438	BMP7
cg01187505	chr11	26353622	chr11:26353537-26353812	Island	TSS200	1.82715	0.00271853	ANO3
cg26706380	chr14	48144186	chr14:48143433-48145589	Island	TSS200	1.81958	0.00389258	MDGA2
cg04168670	chr2	124782817	chr2:124782252-124783255	Island	TSS200	1.80885	0.0050593	CNTNAP5
cg10698928	chr8	65290320	chr8:65290108-65290946	Island	TSS1500	1.80727	0.0239336	MIR124-2
cg06976250	chr11	113258750	chr11:113258443-113258821	Island	1stExon	1.80259	0.00510211	ANKK1
cg17875555	chr8	23564490	chr8:23562475-23565175	Island	TSS1500	1.78249	0.0231414	NKX2-6
cg00884093	chr22	46932648	chr22:46929317-46934861	Island	1stExon	1.77994	0.014055	CELSR1
cg18887067	chr17	48072653	chr17:48070698-48072654	Island	TSS200	1.77254	4.94911e-05	DLX3
cg00664609	chr16	2198075	chr16:2198455-2199129	N_Shore	TSS1500	1.77226	0.00164695	RAB26
cg13777844	chr19	1754195	chr19:1753216-1755606	Island	1stExon	1.76712	0.000269415	ONECUT3
cg07100771	chr4	141490377	chr4:141489962-141490378	Island	TSS1500	1.75569	1.90891e-07	UCP1
cg22338127	chr1	209979572	chr1:209979316-209979666	Island	TSS200	1.75005	0.00014714	IRF6
cg14856698	chr1	2135945	chr1:2136808-2137351	N_Shore	5'UTR	1.73987	0.035552	C1orf86
cg24989962	chr14	52734286	chr14:52734207-52735486	Island	TSS200	1.73486	0.0116032	PTGDR
cg13255846	chr12	29360159		OpenSea	5'UTR	1.73384	0.0488059	FAR2
cg12821804	chr11	2890705	chr11:2890388-2891337	Island	TSS1500	1.73272	0.00116595	KCNQ1DN
cg06319822	chr16	215960	chr16:214343-216720	Island	TSS200	1.71967	0.00655932	HBM
cg16652741	chr2	219825300	chr2:219824151-219825864	Island	1stExon	1.71585	9.63411e-05	CDK5R2
cg27528510	chr7	101006058	chr7:101005899-101007443	Island	TSS200	1.69031	0.00046877	EMID2
cg19476647	chr12	6492948	chr12:6492889-6493522	Island	TSS1500	1.67767	0.00864541	LTBR
cg06497198	chr6	18122965	chr6:18122250-18122994	Island	TSS200	1.66258	1.14329e-05	NHLRC1
cg19268467	chr3	195631486	chr3:195635359-195636895	N_Shelf	5'UTR	1.66216	0.0171612	TNK2
cg04053392	chr6	168720505	chr6:168719681-168720495	S_Shore	TSS200	1.66069	0.0126299	DACT2
cg19915738	chr19	44952730	chr19:44952416-44952809	Island	TSS200	1.65922	0.0282499	ZNF229
cg01128642	chr2	19558808	chr2:19555789-19558403	S_Shore	TSS1500	1.64286	0.00143235	OSR1
cg19320476	chr11	82443592	chr11:82443435-82444976	Island	1stExon	1.63795	0.00332433	FAM181B
cg26638520	chr19	18284045	chr19:18284521-18285023	N_Shore	TSS1500	1.63608	0.0129071	IFI30
cg13247541	chr18	76739026	chr18:76737005-76741244	Island	TSS1500	1.63305	0.000597243	SALL3
cg18538958	chr4	104640662	chr4:104640559-104640797	Island	1stExon	1.62514	0.0178651	TACR3
cg17265829	chr4	126238422	chr4:126235895-126238930	Island	1stExon	1.62176	0.0455225	FAT4
cg08923669	chr16	420230	chr16:419860-420256	Island	5'UTR	1.61853	0.041227	MRPL28
cg02691506	chr3	8685827		OpenSea	5'UTR	1.60456	0.0150322	C3orf32
cg24896649	chr4	188916726	chr4:188916605-188916876	Island	TSS200	1.59813	0.0111513	ZFP42
cg13286620	chr3	14715425		OpenSea	TSS1500	1.59731	0.000798278	C3orf20
cg24769302	chr17	25858091		OpenSea	5'UTR	1.59508	0.0400426	KSR1
cg22387369	chr15	85360691	chr15:85360192-85360574	S_Shore	1stExon	1.58557	0.041283	ALPK3
cg00621302	chr5	150159900	chr5:150158223-150158654	S_Shore	5'UTR	1.58368	0.0404243	SMIM3
cg23068939	chr1	112016586		OpenSea	TSS200	1.5667	0.0374959	C1orf162
cg10356613	chr17	35294491	chr17:35291899-35300875	Island	TSS200	1.56326	3.65133e-06	LHX1
cg10830590	chr6	17102330	chr6:17102309-17102539	Island	TSS200	1.55402	0.00526943	STMND1
cg01718742	chr16	62070184	chr16:62069121-62070634	Island	TSS200	1.54932	0.00731118	CDH8
cg22410499	chr9	33749216	chr9:33750519-33751160	N_Shore	TSS1500	1.53844	0.0381845	PRSS3
cg07150062	chr14	104552032	chr14:104552012-104552478	Island	TSS200	1.53307	0.043195	ASPG
cg25107254	chr4	187476455	chr4:187476279-187476844	Island	1stExon	1.52109	0.00392695	MTNR1A
cg16088235	chr6	166650404		OpenSea	TSS200	1.50925	0.0277565	LOC101929297
cg23708361	chr7	145813432	chr7:145813030-145814084	Island	TSS200	1.50133	6.70414e-05	CNTNAP2
cg00179952	chr10	67330494		OpenSea	TSS1500	1.49989	0.0210898	LINC01515
cg25554193	chr9	127267217	chr9:127265170-127267659	Island	5'UTR	1.48897	6.16028e-05	NR5A1
cg17518965	chr19	3178955	chr19:3178741-3179986	Island	1stExon	1.48006	0.0104225	S1PR4
cg14010366	chr7	151217485	chr7:151216068-151217901	Island	TSS1500	1.4744	1.33283e-08	RHEB
cg18070676	chr14	85997519	chr14:85997468-85998637	Island	5'UTR	1.47197	0.0397301	FLRT2
cg20309794	chr7	73184656	chr7:73183379-73185115	Island	TSS200	1.46825	0.00017897	CLDN3
cg15607221	chr21	16435482	chr21:16436496-16437864	N_Shore	5'UTR	1.46522	0.0444445	NRIP1
cg27616227	chr8	108510314		OpenSea	TSS200	1.46502	0.00912354	ANGPT1
cg21764190	chr11	31835534	chr11:31831620-31839038	Island	5'UTR	1.46136	1.31221e-05	PAX6
cg04417028	chr11	110583882	chr11:110581839-110583883	Island	TSS1500	1.45675	6.23897e-07	ARHGAP20
cg26970841	chr16	85932666	chr16:85932121-85932942	Island	TSS200	1.45005	7.92383e-05	IRF8
cg20986370	chr4	57976171	chr4:57975860-57976916	Island	1stExon	1.4465	1.519e-05	IGFBP7
cg16610041	chr1	46859860	chr1:46859724-46860291	Island	TSS200	1.43341	0.0132543	FAAH
cg09155209	chr4	1400252	chr4:1396291-1401730	Island	TSS200	1.43321	0.00552967	NKX1-1
cg18624900	chr10	91295643	chr10:91294947-91295925	Island	TSS1500	1.42881	0.000598627	SLC16A12
cg26268621	chr15	60296159	chr15:60296135-60298520	Island	TSS1500	1.4259	1.91986e-06	FOXB1
cg03964958	chr2	176964720	chr2:176964062-176965509	Island	1stExon	1.42575	0.0223899	HOXD12
cg15092343	chr4	4860061	chr4:4859632-4860191	Island	TSS1500	1.42275	0.0355793	MSX1
cg24750752	chr19	35819889		OpenSea	TSS200	1.41696	0.017955	CD22
cg14556303	chr2	217237036	chr2:217236025-217237129	Island	TSS1500	1.41333	3.48351e-07	MARCH4
cg18915452	chr10	133999471	chr10:133998912-134001500	Island	TSS1500	1.40915	0.0445023	DPYSL4
cg14294708	chr9	37120828	chr9:37120050-37120985	Island	5'UTR	1.40024	0.0353334	ZCCHC7
cg26157385	chr1	248020641	chr1:248020330-248021252	Island	1stExon	1.39986	0.00650983	TRIM58
cg24899571	chr11	133938810	chr11:133938850-133939681	N_Shore	TSS200	1.39945	1.01364e-05	JAM3
cg06666025	chr16	66613278	chr16:66612749-66613412	Island	TSS200	1.39922	0.0292728	CMTM2
cg07258167	chr4	17514207	chr4:17513309-17513981	S_Shore	TSS1500	1.39638	0.0237683	QDPR
cg21716444	chr22	37915250	chr22:37914768-37915883	Island	TSS200	1.39115	1.11246e-06	CARD10
cg19542816	chr2	177053295	chr2:177052957-177054350	Island	TSS200	1.38416	0.00190192	HOXD1
cg17283453	chr19	9473880	chr19:9473589-9474001	Island	5'UTR	1.38208	0.0306354	ZNF177
cg20779964	chr20	54580070	chr20:54578603-54580678	Island	TSS200	1.38165	0.0106261	CBLN4
cg08288406	chr19	1523917	chr19:1523705-1524565	Island	TSS200	1.37785	8.49096e-05	PLK5P
cg21000072	chr1	3567408	chr1:3566445-3569636	Island	TSS1500	1.37718	0.0233076	WDR8
cg18815943	chr1	47882314	chr1:47881896-47883065	Island	1stExon	1.37657	0.00558606	FOXE3
cg02681733	chr10	99609982	chr10:99609425-99610116	Island	TSS200	1.37123	0.00013395	GOLGA7B
cg01422881	chr1	44873692	chr1:44871109-44874047	Island	5'UTR	1.36933	0.000222401	RNF220
cg22714094	chr4	164253820	chr4:164252954-164253471	S_Shore	TSS200	1.36927	0.000134702	NPY1R
cg20088969	chr10	74032886	chr10:74033167-74034698	N_Shore	TSS1500	1.36079	0.0109962	DDIT4
cg02694489	chr17	7348399	chr17:7348274-7348830	Island	TSS200	1.35095	0.015222	CHRNB1
cg25047056	chr10	30347964	chr10:30347599-30348416	Island	5'UTR	1.34376	0.00849165	KIAA1462
cg18324707	chr7	137531801	chr7:137531125-137532382	Island	TSS200	1.34101	0.0240004	DGKI
cg01162053	chr20	4991784		OpenSea	TSS1500	1.33835	0.00212578	SLC23A2
cg07145284	chr11	66084631	chr11:66083572-66083782	S_Shore	TSS200	1.33615	0.0439637	CD248
cg05863502	chr9	140771990	chr9:140771300-140773513	Island	TSS1500	1.33273	0.0104315	CACNA1B
cg22145559	chr20	57583009	chr20:57581902-57582595	S_Shore	TSS1500	1.32998	0.0223575	CTSZ
cg00124375	chr6	31698218	chr6:31695894-31698245	Island	TSS200	1.32306	0.0449529	DDAH2
cg21229268	chr21	34442350	chr21:34442206-34444543	Island	TSS200	1.32206	0.0141397	OLIG1
cg14255256	chr2	46465	chr2:45510-46559	Island	TSS200	1.31768	0.0418702	FAM110C
cg03442378	chr11	44332385	chr11:44332314-44332757	Island	TSS1500	1.3119	0.00113377	ALX4
cg07684950	chr9	132428239	chr9:132427908-132428171	S_Shore	1stExon	1.30911	0.000265175	PRRX2
cg27633342	chr15	52588279	chr15:52587353-52588172	S_Shore	TSS1500	1.30205	0.0412295	MYO5C
cg05899788	chr4	8200535		OpenSea	TSS1500	1.29499	0.0276268	SH3TC1
cg23948080	chr14	77227645	chr14:77227569-77228691	Island	TSS1500	1.29463	0.00206978	VASH1
cg16038120	chr14	29235196	chr14:29234889-29235908	Island	TSS1500	1.28916	0.000841741	FOXG1
cg05043910	chr2	99872119		OpenSea	TSS1500	1.28632	0.0252055	LYG2
cg07438165	chr14	95942775		OpenSea	TSS1500	1.27981	1.28419e-05	C14orf49
cg16976910	chr13	110438935	chr13:110434466-110440180	Island	TSS200	1.27519	0.00318955	IRS2
cg15368905	chr6	78172337	chr6:78172231-78174088	Island	1stExon	1.27489	0.000490786	HTR1B
cg14185291	chr1	94703340	chr1:94702690-94703344	Island	TSS200	1.27275	6.92853e-05	ARHGAP29
cg02931604	chr6	74064298	chr6:74063519-74064471	Island	TSS1500	1.26914	0.000805564	DPPA5
cg09926178	chr1	229569101	chr1:229567206-229570684	Island	5'UTR	1.26887	0.000362532	ACTA1
cg21872818	chr19	56623193		OpenSea	5'UTR	1.26557	0.0370423	ZNF787
cg19972056	chr10	115803792	chr10:115803358-115805468	Island	TSS200	1.26221	1.77135e-06	ADRB1
cg03291024	chr15	91473291	chr15:91473314-91473592	N_Shore	TSS200	1.25937	0.00570142	UNC45A
cg01504447	chr13	31041221		OpenSea	TSS1500	1.25537	0.00974672	HMGB1
cg25010124	chr11	64981596		OpenSea	1stExon	1.25324	0.00169311	SLC22A20
cg17918501	chr2	27717709	chr2:27717681-27718337	Island	5'UTR	1.2499	0.00362646	FNDC4
cg09568217	chr17	7311868	chr17:7311672-7312063	Island	1stExon	1.24618	0.0146669	NLGN2
cg09150559	chr5	140571517	chr5:140573423-140574316	N_Shore	TSS1500	1.2434	0.0124018	PCDHB10
cg24904788	chr11	45114842		OpenSea	TSS1500	1.2434	0.00992315	PRDM11
cg14535980	chr2	106681937	chr2:106681982-106682403	N_Shore	TSS200	1.23923	0.0317496	C2orf40
cg17790605	chr4	44451526	chr4:44449386-44451133	S_Shore	TSS1500	1.23796	0.0297852	KCTD8
cg26261627	chr2	31806173	chr2:31805293-31806403	Island	TSS200	1.23587	0.0232363	SRD5A2
cg01886556	chr4	17783205	chr4:17782642-17783624	Island	TSS200	1.22742	4.77977e-07	FAM184B
cg27154177	chr16	89043682		OpenSea	TSS200	1.22598	0.016286	CBFA2T3
cg06219086	chr2	64871588		OpenSea	5'UTR	1.22442	0.0186094	SERTAD2
cg19447275	chr9	35908428		OpenSea	TSS1500	1.2237	0.0273161	LINC00961
cg27597459	chr5	178204766		OpenSea	TSS1500	1.22351	0.0130342	AACSL
cg09841842	chr14	51974848		OpenSea	5'UTR	1.22041	0.0320781	FRMD6
cg22566906	chr12	52399713	chr12:52400467-52401696	N_Shore	TSS1500	1.21985	0.0489624	GRASP
cg25456468	chr12	54394116	chr12:54393374-54394648	Island	1stExon	1.21533	1.31367e-05	HOXC9
cg08259261	chr4	89978400		OpenSea	TSS200	1.21508	0.02126	FAM13A
cg26158897	chr15	53083135	chr15:53080458-53083699	Island	TSS1500	1.21483	0.000885246	ONECUT1
cg22415474	chr22	44894369	chr22:44892393-44894049	S_Shore	TSS1500	1.21162	1.3873e-05	LDOC1L
cg20236627	chr6	32977412	chr6:32975684-32975926	S_Shore	TSS200	1.20703	0.000131778	HLA-DOA
cg01192040	chr11	13984077	chr11:13984066-13986349	Island	TSS200	1.20651	0.00237068	SPON1
cg05647859	chr12	81331718	chr12:81330608-81331514	S_Shore	TSS200	1.20485	0.00201958	LIN7A
cg02512860	chr7	100880751		OpenSea	1stExon	1.19854	0.0316357	CLDN15
cg20571333	chr3	5229215	chr3:5228958-5230190	Island	TSS200	1.19796	0.00648988	EDEM1
cg12863545	chr17	8869136	chr17:8868469-8869372	Island	TSS200	1.19747	8.09875e-06	PIK3R5
cg05161016	chr19	3135979		OpenSea	TSS200	1.18644	0.0375409	GNA15
cg22410057	chr15	90456248	chr15:90455562-90456263	Island	TSS200	1.18204	0.043694	C15orf38
cg24937747	chr5	1882902	chr5:1881924-1887743	Island	TSS200	1.17921	0.0298025	IRX4
cg04292615	chr19	53290079	chr19:53289642-53290212	Island	TSS200	1.17571	0.0181887	ZNF600
cg04165428	chr19	33556068	chr19:33555246-33556431	Island	TSS1500	1.16354	0.0159544	RHPN2
cg08848958	chr16	1384655	chr16:1382916-1384735	Island	TSS200	1.1628	0.0263554	BAIAP3
cg22680931	chr1	109632151	chr1:109633188-109633632	N_Shore	TSS1500	1.15333	0.0360469	TMEM167B
cg10683341	chr4	39639289	chr4:39640156-39640923	N_Shore	5'UTR	1.1506	0.0280552	C4orf34
cg10725855	chr5	140589613	chr5:140589744-140590657	N_Shore	1stExon	1.14879	0.00864566	PCDHB12
cg11723801	chr1	156646485	chr1:156646292-156647260	Island	1stExon	1.1472	0.0189875	NES
cg05928650	chr5	52285130	chr5:52284715-52285489	Island	TSS200	1.1443	0.0153595	ITGA2
cg13226737	chr16	24682412		OpenSea	TSS200	1.14015	0.0312375	LINC01567
cg27078890	chr11	128457459		OpenSea	TSS200	1.13962	0.00626606	ETS1
cg19210306	chr13	103425389	chr13:103425298-103426887	Island	5'UTR	1.13885	0.0421076	C13orf27
cg11418477	chr2	175199741	chr2:175199463-175202639	Island	TSS200	1.13874	0.00144949	SP9
cg19655456	chr19	37959961	chr19:37959852-37960615	Island	TSS200	1.13738	5.5239e-07	ZNF570
cg00259588	chr9	101559271	chr9:101558329-101559214	S_Shore	TSS1500	1.13552	0.0287916	ANKS6
cg18174881	chr14	45723353	chr14:45722148-45722802	S_Shore	TSS1500	1.13428	0.00223165	C14orf106
cg00281717	chr9	112402871	chr9:112402767-112403349	Island	TSS200	1.13404	0.0469386	PALM2
cg02954987	chr3	49170599		OpenSea	TSS200	1.13286	0.0248676	LAMB2
cg11419064	chr11	2291264	chr11:2290104-2292932	Island	1stExon	1.13263	1.42153e-07	ASCL2
cg24352768	chr12	81110605	chr12:81110725-81111126	N_Shore	TSS200	1.12997	0.00140703	MYF5
cg01805869	chr2	26915772	chr2:26915603-26916551	Island	1stExon	1.12949	0.0103693	KCNK3
cg03536474	chr12	54367460	chr12:54366815-54369103	Island	1stExon	1.12571	0.0360685	HOXC11
cg06048973	chr15	35088107		OpenSea	TSS200	1.12449	0.00373079	ACTC1
cg14106921	chr18	596759		OpenSea	TSS1500	1.12423	0.0178485	CLUL1
cg17735593	chr5	140552505	chr5:140553681-140554637	N_Shore	1stExon	1.12104	0.00291454	PCDHB7
cg18134734	chr11	72492305	chr11:72492281-72492644	Island	5'UTR	1.11998	0.0493208	STARD10
cg10836110	chr5	132161127	chr5:132160904-132161809	Island	1stExon	1.11868	0.0317831	SHROOM1
cg04723364	chr11	7533881	chr11:7534554-7535727	N_Shore	TSS1500	1.11786	0.0447477	PPFIBP2
cg08347595	chr14	89018017	chr14:89017660-89017972	S_Shore	5'UTR	1.11755	0.00218283	PTPN21
cg09069138	chr1	165325833	chr1:165324191-165326328	Island	TSS1500	1.11724	0.000853474	LMX1A
cg08124399	chr6	74104868	chr6:74104425-74104878	Island	1stExon	1.11525	0.000623491	DDX43
cg06167664	chr2	27072564	chr2:27070302-27072922	Island	5'UTR	1.11478	0.0334166	DPYSL5
cg00460149	chr6	154831984	chr6:154830560-154832001	Island	TSS1500	1.11361	0.0041312	CNKSR3
cg25534244	chr17	53341098	chr17:53342198-53343061	N_Shore	TSS1500	1.11075	0.00134932	HLF
cg27519958	chr1	161735129		OpenSea	TSS1500	1.10968	0.01729	ATF6
cg20509092	chr5	74162771	chr5:74161536-74162716	S_Shore	TSS200	1.10914	0.0161487	FAM169A
cg24465943	chr1	161185061		OpenSea	TSS200	1.10832	0.0232989	FCER1G
cg08536529	chr5	140602889	chr5:140604453-140605304	N_Shore	TSS200	1.10649	0.000229945	PCDHB14
cg07344754	chr17	56020813		OpenSea	5'UTR	1.10634	0.0363788	CUEDC1
cg19662687	chr1	161337679		OpenSea	TSS200	1.10486	0.0044095	C1orf192
cg25902187	chr15	55881044	chr15:55879792-55881228	Island	1stExon	1.10456	0.00275347	PYGO1
cg21393004	chr11	30343831	chr11:30344536-30344946	N_Shore	TSS1500	1.10365	0.0065263	ARL14EP
cg22055728	chr7	27205658	chr7:27203915-27206462	Island	TSS1500	1.10333	0.000279949	HOXA9
cg09540961	chr20	4229561	chr20:4228532-4230496	Island	1stExon	1.1024	0.0389622	ADRA1D
cg14274989	chr2	119606302	chr2:119606038-119606313	Island	TSS1500	1.09874	0.0142652	EN1
cg23984929	chr20	21379083	chr20:21376358-21378245	S_Shore	TSS1500	1.09642	0.00319611	NKX2-4
cg02362103	chr1	119532773	chr1:119531991-119532196	S_Shore	TSS1500	1.09415	0.0109018	TBX15
cg03098012	chr10	13043986	chr10:13043094-13043781	S_Shore	TSS1500	1.09175	0.00248965	CCDC3
cg12382398	chr15	90358537	chr15:90357402-90358573	Island	TSS1500	1.09126	0.00210025	ANPEP
cg20293594	chr7	27196296	chr7:27195601-27196567	Island	TSS200	1.08847	6.7738e-08	HOXA7
cg02736420	chr13	95364569	chr13:95363152-95366051	Island	TSS200	1.08407	0.00763184	SOX21
cg19491035	chr12	12502846	chr12:12502942-12503465	N_Shore	5'UTR	1.08276	0.0437702	MANSC1
cg15800282	chr11	67415829		OpenSea	5'UTR	1.08205	0.03591	ACY3
cg15832201	chr14	60337648	chr14:60336951-60337461	S_Shore	TSS200	1.08159	0.00535816	RTN1
cg02629106	chr2	120302419	chr2:120301702-120302455	Island	5'UTR	1.08115	0.0357443	PCDP1
cg09111223	chr4	93225086	chr4:93226348-93227007	N_Shore	TSS1500	1.08011	0.0259025	GRID2
cg07391985	chr2	219233678	chr2:219232375-219232892	S_Shore	TSS1500	1.07822	0.048287	CATIP-AS1
cg21384402	chr10	105036701	chr10:105036628-105038084	Island	TSS1500	1.07577	0.000883337	INA
cg06697600	chr4	7070879	chr4:7069098-7070402	S_Shore	TSS1500	1.06953	0.0434299	GRPEL1
cg00893471	chr2	177029921	chr2:177029413-177029941	Island	5'UTR	1.06693	0.00018065	HOXD3
cg19536664	chr17	6899085	chr17:6898820-6900427	Island	TSS1500	1.06059	0.0100457	ALOX12
cg15785868	chr12	110156356	chr12:110156267-110156496	Island	5'UTR	1.05949	0.0339042	C12orf34
cg20504007	chr10	49892954		OpenSea	TSS1500	1.05941	0.0115501	WDFY4
cg00197313	chr8	24813120	chr8:24812946-24814299	Island	1stExon	1.05875	0.0231501	NEFL
cg12911256	chr1	6265879	chr1:6265825-6266778	Island	TSS1500	1.05799	0.00786021	RNF207
cg08319019	chr2	214017104	chr2:214016357-214017105	Island	TSS1500	1.05465	0.0443852	IKZF2
cg08017858	chr11	74022642	chr11:74022428-74022703	Island	1stExon	1.05236	5.13405e-07	P4HA3
cg02544380	chr1	206946134		OpenSea	TSS1500	1.04989	0.0297993	IL10
cg14557534	chr3	27763581	chr3:27762351-27763995	Island	1stExon	1.04724	0.000647038	EOMES
cg13929328	chr10	129535898	chr10:129534410-129537366	Island	1stExon	1.04404	0.0149405	FOXI2
cg19852650	chr9	136889955	chr9:136890463-136891448	N_Shore	TSS1500	1.04379	0.00620595	LINC00094
cg14256536	chr9	140293439	chr9:140292992-140293487	Island	5'UTR	1.04317	0.0272279	EXD3
cg03558769	chr2	242497595	chr2:242498013-242499274	N_Shore	TSS1500	1.04267	0.000431171	BOK
cg22959054	chr12	16761114		OpenSea	TSS200	1.04206	0.00410345	LMO3
cg06294698	chr2	71017967	chr2:71017028-71017976	Island	TSS200	1.0399	0.0295629	FIGLA
cg11967145	chr14	23706743		OpenSea	TSS1500	1.03597	0.00898381	RNF212B
cg18395636	chr11	87908785	chr11:87908243-87908614	S_Shore	TSS200	1.03256	0.0282765	RAB38
cg16933181	chr18	24765485	chr18:24764951-24765507	Island	TSS200	1.03135	0.000307743	CHST9
cg03349091	chr5	140481256	chr5:140481546-140482460	N_Shore	1stExon	1.02903	0.00210842	PCDHB3
cg16368959	chr13	76445015		OpenSea	TSS200	1.02814	0.00222111	LMO7DN
cg24933191	chr1	209848479	chr1:209848443-209849428	Island	TSS200	1.02714	0.0499413	G0S2
cg21926094	chr17	5018984	chr17:5019050-5019551	N_Shore	5'UTR	1.02566	0.00423102	ZNF232
cg26539524	chr19	51221603	chr19:51221447-51222704	Island	TSS1500	1.02482	0.00190454	SHANK1
cg08931687	chr5	140561245	chr5:140558931-140559789	S_Shore	TSS200	1.0237	0.015621	PCDHB16
cg18370778	chr12	64845191	chr12:64845599-64846314	N_Shore	TSS1500	1.02333	0.031928	TBK1
cg15244183	chr18	11143	chr18:11708-12372	N_Shore	TSS1500	1.023	0.00327491	LOC102723376
cg16532600	chr5	153857824	chr5:153857038-153859113	Island	TSS200	1.0225	0.00206295	HAND1
cg23479742	chr19	19648939	chr19:19648134-19649390	Island	TSS200	1.02068	0.00597541	CILP2
cg17657268	chr7	107643956	chr7:107641795-107644058	Island	TSS200	1.02041	0.0108867	LAMB1
cg27315191	chr12	33593049	chr12:33591763-33593050	Island	TSS1500	1.01912	0.0147127	SYT10
cg02223755	chr19	29492475		OpenSea	TSS1500	1.01816	0.00489452	LINC01532
cg18115040	chr2	176981328	chr2:176980765-176981423	Island	TSS200	1.01795	0.0243142	HOXD10
cg21827809	chr1	3575147		OpenSea	5'UTR	1.01689	0.0139976	TP73
cg02365780	chr2	101437872	chr2:101434979-101437453	S_Shore	5'UTR	1.01686	0.00195154	NPAS2
cg13030582	chr17	19290708		OpenSea	TSS1500	1.01539	0.0392946	MFAP4
cg11112615	chr6	2970624	chr6:2971086-2971962	N_Shore	5'UTR	1.01381	0.0271436	SERPINB6
cg08759041	chr5	112824614	chr5:112823256-112824304	S_Shore	TSS200	1.01379	0.0205108	MCC
cg26985686	chr7	150864521	chr7:150863966-150865511	Island	1stExon	1.00995	5.75709e-06	GBX1
cg06157334	chr2	219724539	chr2:219723702-219725010	Island	TSS200	1.0097	0.00333862	WNT6
cg14901205	chr11	43602017	chr11:43602545-43603215	N_Shore	TSS1500	1.00954	0.00344631	MIR129-2
cg14762973	chr2	187714068	chr2:187713846-187714069	Island	TSS200	1.00803	0.00287109	ZSWIM2
cg26301689	chr3	142681704	chr3:142681137-142683268	Island	1stExon	1.00659	0.00116323	PAQR9
cg14096882	chr6	3227987	chr6:3227025-3229688	Island	TSS200	1.00284	0.00155776	TUBB2B
cg05157140	chr7	1272545	chr7:1269165-1282864	Island	TSS200	1.00112	0.0309768	UNCX
cg19099050	chr3	9594382	chr3:9595185-9595533	N_Shore	5'UTR	1.00073	0.0291044	LHFPL4
cg22622886	chr1	9189641	chr1:9188503-9189743	Island	TSS1500	0.999251	0.00174878	GPR157
cg22437074	chr2	45168924	chr2:45169505-45171884	N_Shore	TSS200	0.999092	0.0011755	SIX3
cg04481181	chr3	164914996		OpenSea	TSS1500	0.996417	0.0123812	SLITRK3
cg08575922	chr12	49488082	chr12:49487963-49488202	Island	1stExon	0.9956	0.0244382	DHH
cg08827307	chr8	38965014	chr8:38965013-38965423	Island	TSS200	0.995352	0.0211319	ADAM32
cg02266399	chr7	143582146	chr7:143582125-143582610	Island	5'UTR	0.994992	0.0318812	FAM115A
cg11324999	chr2	36582398	chr2:36582397-36584260	Island	TSS1500	0.993437	0.0257338	CRIM1
cg15839448	chr8	41166530	chr8:41165852-41167140	Island	1stExon	0.992482	0.03589	SFRP1
cg13829717	chr10	26741185		OpenSea	5'UTR	0.989081	0.00172761	APBB1IP
cg00529958	chr13	100624288	chr13:100620241-100624348	Island	TSS200	0.987959	0.0497576	ZIC5
cg09433588	chr8	21899862		OpenSea	TSS1500	0.987256	0.039928	FGF17
cg18751133	chr6	99842351	chr6:99841661-99842146	S_Shore	TSS1500	0.985997	0.000410336	COQ3
cg27373134	chr22	31090740	chr22:31090200-31091334	Island	TSS200	0.984	0.000445287	OSBP2
cg19734163	chr7	138720989	chr7:138720044-138721019	Island	TSS1500	0.983905	0.00365102	ZC3HAV1L
cg00791764	chr4	53727839	chr4:53728037-53729000	N_Shore	TSS1500	0.978778	0.0297476	RASL11B
cg22674884	chr15	56757499	chr15:56757179-56757383	S_Shore	TSS200	0.978584	1.0206e-07	MNS1
cg06723975	chr3	182881615	chr3:182880277-182880722	S_Shore	TSS1500	0.976563	0.00759704	LAMP3
cg19008371	chr11	126226766	chr11:126225355-126226073	S_Shore	5'UTR	0.973234	0.0323451	ST3GAL4
cg12255897	chr10	4868398	chr10:4868125-4868949	Island	TSS200	0.970178	0.00603255	AKR1E2
cg01838544	chr16	57576594		OpenSea	TSS200	0.968221	0.031903	GPR114
cg08432727	chr2	5831722	chr2:5832041-5834208	N_Shore	TSS1500	0.966863	0.0256729	SOX11
cg21545313	chr3	169381972	chr3:169379437-169381056	S_Shore	TSS1500	0.966769	0.000962593	MECOM
cg13670378	chr17	46656777	chr17:46655215-46655604	S_Shore	TSS1500	0.964554	0.0299631	HOXB4
cg13546658	chr2	162164472	chr2:162164675-162165248	N_Shore	TSS1500	0.963894	0.00850837	PSMD14
cg04525943	chr19	2579529	chr19:2578956-2579746	Island	5'UTR	0.960879	5.76577e-06	GNG7
cg13139970	chr1	115125183		OpenSea	TSS1500	0.959663	0.000190814	BCAS2
cg21800232	chr5	79866368	chr5:79864842-79866447	Island	TSS200	0.959613	0.0226173	ANKRD34B
cg25021970	chr8	1949342	chr8:1949245-1951390	Island	5'UTR	0.959289	0.0376831	KBTBD11
cg14434109	chr9	136919671	chr9:136918498-136918708	S_Shore	5'UTR	0.959287	0.0131628	BRD3
cg22719314	chr1	152290334		OpenSea	5'UTR	0.957026	0.00264873	FLG
cg15700776	chr4	108852048	chr4:108852495-108853387	N_Shore	TSS1500	0.955303	0.0173704	CYP2U1
cg06046490	chr11	320940	chr11:318361-319052	S_Shore	TSS200	0.955029	0.0213328	IFITM3
cg05021846	chr4	48485293	chr4:48485362-48486473	N_Shore	TSS200	0.954924	0.0421955	SLC10A4
cg20493885	chr17	4607678	chr17:4606984-4607722	Island	TSS200	0.954375	0.00596642	PELP1
cg01137941	chr16	50315785		OpenSea	5'UTR	0.952008	0.0271401	ADCY7
cg27093273	chr18	5892213	chr18:5890292-5891682	S_Shore	TSS200	0.951638	0.00200579	TMEM200C
cg25602684	chr5	37839918	chr5:37836747-37840726	Island	TSS200	0.949694	0.00861096	GDNF
cg16886581	chr11	89867637		OpenSea	TSS200	0.948457	0.0166634	NAALAD2
cg22769317	chr3	120170217	chr3:120169202-120170519	Island	TSS1500	0.948222	0.000529022	FSTL1
cg09954314	chr11	66059162	chr11:66056209-66057324	S_Shore	TSS1500	0.947871	0.0132841	TMEM151A
cg07157830	chr1	236228741	chr1:236227682-236228817	Island	TSS1500	0.944925	0.0188116	NID1
cg00686780	chr9	98784217	chr9:98783216-98784364	Island	TSS200	0.944235	0.0400943	LINC00092
cg11392655	chr8	22411813	chr8:22408672-22409635	S_Shelf	5'UTR	0.94388	0.0471081	SORBS3
cg16717398	chr6	35464939	chr6:35464056-35466269	Island	TSS200	0.942812	0.0276226	TEAD3
cg10523494	chr17	72528386		OpenSea	TSS1500	0.941676	0.00502605	CD300LB
cg09551472	chr6	27280195	chr6:27279794-27280635	Island	TSS200	0.940385	0.0014087	POM121L2
cg14672921	chr11	134201447	chr11:134201784-134202407	N_Shore	TSS1500	0.940159	5.85955e-05	GLB1L2
cg05310309	chr2	109257429		OpenSea	5'UTR	0.939191	0.0252908	LIMS1
cg00700214	chr1	171154802		OpenSea	5'UTR	0.936621	0.0262287	FMO2
cg17916490	chr2	11810173	chr2:11809606-11810433	Island	1stExon	0.933191	0.0456954	NTSR2
cg00992297	chr5	141061943		OpenSea	TSS200	0.932067	0.0173892	ARAP3
cg22161115	chr4	69536319		OpenSea	1stExon	0.930889	0.00600936	UGT2B15
cg09177567	chr8	1765312	chr8:1764328-1765171	S_Shore	TSS200	0.930479	0.0468111	MIR596
cg03275961	chr9	90386329		OpenSea	TSS1500	0.93027	0.000228452	CTSL3P
cg15989981	chr13	20736009	chr13:20735043-20736157	Island	TSS1500	0.923209	0.028534	GJA3
cg19808205	chr1	67217984	chr1:67218079-67218293	N_Shore	TSS200	0.922672	0.0257283	TCTEX1D1
cg17465305	chr5	68788117	chr5:68788151-68789823	N_Shore	TSS200	0.920365	0.010178	OCLN
cg03432955	chr6	29795501	chr6:29795553-29796594	N_Shore	5'UTR	0.919821	0.0412373	HLA-G
cg23386594	chr11	6866523		OpenSea	TSS1500	0.918615	0.00213557	OR10A5
cg12710152	chr1	32716773	chr1:32713918-32714186	S_Shelf	TSS200	0.915787	0.0178459	LCK
cg15060012	chr19	58446783	chr19:58446336-58446800	Island	TSS200	0.914562	0.00455546	ZNF418
cg17375267	chr19	46915776	chr19:46915311-46915802	Island	1stExon	0.914343	0.00834447	CCDC8
cg00145958	chr14	45723370	chr14:45722148-45722802	S_Shore	TSS1500	0.911988	0.00208133	MIS18BP1
cg06304883	chr1	182991134	chr1:182991804-182993370	N_Shore	TSS1500	0.911435	0.00719833	LAMC1
cg23200371	chr12	56367680	chr12:56367636-56368172	Island	TSS200	0.910785	0.0391703	RAB5B
cg22307029	chr19	49891270	chr19:49891269-49891604	Island	TSS1500	0.905138	0.0167239	CCDC155
cg15607103	chr6	53167650		OpenSea	5'UTR	0.904282	0.00303225	ELOVL5
cg20947377	chr7	121512781	chr7:121513046-121513911	N_Shore	TSS1500	0.903335	0.00825555	PTPRZ1
cg15900248	chr1	60280812	chr1:60280624-60281048	Island	1stExon	0.900506	0.0492688	HOOK1
cg20801692	chr15	90602973		OpenSea	5'UTR	0.900197	0.0435393	ZNF710
cg14991487	chr2	176987404	chr2:176986424-176988291	Island	TSS200	0.899227	0.000571072	HOXD9
cg24389359	chr12	111284228		OpenSea	TSS1500	0.898641	0.0184156	CCDC63
cg19603847	chr7	42276981	chr7:42276003-42277850	Island	TSS1500	0.897344	0.000915906	GLI3
cg13464448	chr11	130297513	chr11:130297401-130298517	Island	1stExon	0.897315	0.00523875	ADAMTS8
cg23683674	chr11	73020562	chr11:73018452-73020563	Island	1stExon	0.896922	9.94611e-06	ARHGEF17
cg27634151	chr11	94134646	chr11:94134226-94134848	Island	TSS200	0.895274	0.00375804	GPR83
cg26450586	chr10	72972207	chr10:72972075-72973895	Island	TSS200	0.895165	0.0119404	UNC5B
cg27402871	chr2	119916999	chr2:119914126-119916663	S_Shore	TSS1500	0.89489	0.00439028	C1QL2
cg00868652	chr15	50411535		OpenSea	TSS200	0.894795	0.0158175	ATP8B4
cg05177459	chr1	85464290	chr1:85463884-85464167	S_Shore	TSS1500	0.893755	0.0144768	MCOLN2
cg24112454	chr14	93896430	chr14:93896736-93897466	N_Shore	5'UTR	0.893502	0.00779879	KIAA1409
cg06641285	chr17	76921829	chr17:76920684-76921961	Island	TSS1500	0.892533	0.00298949	TIMP2
cg17980625	chr11	94965587	chr11:94965357-94965588	Island	TSS1500	0.892139	0.028327	SESN3
cg11104088	chr10	7859676	chr10:7860261-7861107	N_Shore	TSS1500	0.891397	0.00118705	TAF3
cg04571965	chr14	70039262	chr14:70038108-70040302	Island	TSS1500	0.890852	0.0369415	C14orf162
cg27507700	chr7	87230189	chr7:87230059-87230260	Island	5'UTR	0.890225	3.53487e-05	ABCB1
cg05846707	chr10	70660528	chr10:70660525-70661473	Island	TSS1500	0.889535	0.0012074	DDX50
cg24570541	chr7	139208261	chr7:139208442-139209069	N_Shore	TSS1500	0.888329	0.000293355	CLEC2L
cg26642420	chr4	146601345		OpenSea	TSS200	0.887145	0.0101704	C4orf51
cg00556112	chr11	637173	chr11:636906-640628	Island	TSS200	0.884474	3.49728e-07	DRD4
cg13996155	chr5	44389848		OpenSea	TSS1500	0.883147	0.0125547	FGF10
cg07187576	chr22	50730852	chr22:50727441-50728654	S_Shelf	5'UTR	0.882603	0.0349893	PLXNB2
cg03465206	chr4	166300017	chr4:166299975-166300668	Island	TSS200	0.881379	0.00165202	CPE
cg14838188	chr10	104503687		OpenSea	TSS200	0.880426	0.0019264	C10orf26
cg05462819	chr11	125933319	chr11:125932082-125933003	S_Shore	TSS200	0.880264	0.000900267	CDON
cg24426072	chr7	28997173	chr7:28995305-28998541	Island	1stExon	0.878676	0.0301441	TRIL
cg16774232	chr5	74907152	chr5:74907286-74907770	N_Shore	TSS200	0.878159	0.00901266	ANKDD1B
cg05396087	chr19	33210464	chr19:33210453-33211039	Island	TSS1500	0.875507	0.0164384	TDRD12
cg14011933	chr4	21767566		OpenSea	5'UTR	0.875034	0.0219968	KCNIP4
cg00616129	chr12	10827014	chr12:10826531-10826786	S_Shore	TSS200	0.87398	2.47815e-05	STYK1
cg22463915	chr20	62131260	chr20:62127243-62127735	S_Shelf	TSS1500	0.872819	0.0333523	EEF1A2
cg08908264	chr4	79473488	chr4:79472806-79473177	S_Shore	5'UTR	0.871991	0.0227671	ANXA3
cg23831143	chr8	22960427	chr8:22960384-22960927	Island	TSS200	0.869489	0.000607801	TNFRSF10C
cg15942666	chr19	894450	chr19:893002-893270	S_Shore	TSS1500	0.868233	0.00114165	MED16
cg17341965	chr11	128761202	chr11:128760441-128761233	Island	TSS200	0.868201	0.00117868	KCNJ5
cg09368716	chr1	1361655	chr1:1361560-1361787	Island	1stExon	0.868061	0.0251639	TMEM88B
cg13787154	chr22	24995674		OpenSea	5'UTR	0.867988	0.00930036	GGT1
cg13860527	chr1	160068519	chr1:160068040-160068430	S_Shore	TSS200	0.867982	0.0316599	IGSF8
cg23550779	chr12	29525355		OpenSea	5'UTR	0.867798	0.00935531	ERGIC2
cg17188046	chr6	166582197	chr6:166579973-166583423	Island	TSS200	0.866234	0.00648022	T
cg01216565	chr17	80607047	chr17:80605301-80606324	S_Shore	TSS1500	0.866107	0.0227811	WDR45B
cg26185340	chr15	101419243	chr15:101419261-101421133	N_Shore	TSS1500	0.864718	9.47768e-05	ALDH1A3
cg01024168	chr7	27209281	chr7:27208871-27209616	Island	TSS200	0.86323	0.000103733	MIR196B
cg25580532	chr8	23099746		OpenSea	TSS1500	0.86309	0.00318291	CHMP7
cg13879776	chr3	170136263	chr3:170136242-170137886	Island	TSS1500	0.862696	0.00924809	CLDN11
cg01898698	chr2	105472759	chr2:105468851-105473488	Island	1stExon	0.862338	0.0213305	POU3F3
cg09379485	chr19	53758297	chr19:53757819-53758148	S_Shore	TSS200	0.859937	0.016145	ZNF677
cg03663215	chr5	7396491	chr5:7394986-7397022	Island	1stExon	0.858822	0.000377979	ADCY2
cg13606569	chr9	113341525	chr9:113341213-113342029	Island	1stExon	0.858692	0.0106158	SVEP1
cg13265789	chr4	96470584	chr4:96469859-96470994	Island	TSS1500	0.858424	0.00503049	UNC5C
cg27232078	chr16	75569459		OpenSea	TSS1500	0.857874	0.00266035	CHST5
cg25665606	chr22	50986051	chr22:50984972-50988141	Island	TSS1500	0.855158	0.0167639	KLHDC7B
cg16045423	chr22	39377790		OpenSea	TSS1500	0.854903	0.00583869	APOBEC3B
cg11203512	chr11	93064092	chr11:93063598-93064076	S_Shore	5'UTR	0.853225	0.00818765	CCDC67
cg08886823	chr16	68270882	chr16:68269010-68272143	Island	TSS1500	0.852691	0.0263659	ESRP2
cg00468146	chr6	19838211	chr6:19837504-19839314	Island	1stExon	0.852579	0.0339052	ID4
cg00070715	chr5	138862796		OpenSea	TSS1500	0.851716	0.010786	TMEM173
cg07411432	chr6	108487100	chr6:108485671-108490539	Island	TSS200	0.85166	0.0398403	NR2E1
cg21713011	chr1	2462822	chr1:2460760-2462010	S_Shore	TSS1500	0.850888	0.0013769	HES5
cg01809281	chr2	24162256	chr2:24163185-24163878	N_Shore	TSS1500	0.850433	0.0189187	UBXN2A
cg07303931	chr6	161665244		OpenSea	5'UTR	0.846898	0.00740149	AGPAT4
cg24678163	chr13	52769951	chr13:52768295-52768854	S_Shore	TSS1500	0.846723	0.00592271	THSD1P
cg11074301	chr22	41637306	chr22:41633520-41634842	S_Shelf	TSS1500	0.845077	4.32701e-06	CHADL
cg03982544	chr11	17036042	chr11:17034843-17036404	Island	TSS200	0.844381	0.00335535	PLEKHA7
cg16821992	chr8	116679935	chr8:116679698-116679936	Island	5'UTR	0.843978	0.0475192	TRPS1
cg10853637	chr6	1312511	chr6:1311068-1314220	Island	TSS200	0.843432	0.000909684	FOXQ1
cg03890362	chr16	14165034	chr16:14164849-14165656	Island	TSS200	0.843176	0.00397202	MKL2
cg11179454	chr17	67223927		OpenSea	5'UTR	0.840396	0.0310518	ABCA10
cg24533097	chr5	140579046	chr5:140580723-140581625	N_Shore	TSS1500	0.839564	5.17783e-05	PCDHB11
cg07773116	chr10	48438500	chr10:48438411-48439320	Island	1stExon	0.838829	0.0103347	GDF10
cg02871313	chr6	88757302	chr6:88757292-88757879	Island	TSS1500	0.83778	0.00489528	SPACA1
cg06554361	chr18	78005651	chr18:78004028-78005438	S_Shore	TSS1500	0.837472	2.93925e-07	PARD6G
cg00225968	chr13	81801121		OpenSea	TSS200	0.83629	0.00210469	LINC00564
cg14117138	chr19	46800085	chr19:46800053-46800603	Island	TSS1500	0.832219	0.0078134	HIF3A
cg00451355	chr3	43132028		OpenSea	5'UTR	0.831546	0.00022246	C3orf39
cg12132029	chr19	11616515	chr19:11616031-11616847	Island	1stExon	0.830379	0.0211791	ZNF653
cg07679836	chr6	33548423		OpenSea	TSS1500	0.829749	0.0211555	BAK1
cg17972073	chr5	175874197	chr5:175874629-175875428	N_Shore	TSS1500	0.828385	0.0138015	FAF2
cg06698742	chr11	85359218	chr11:85358865-85359226	Island	5'UTR	0.82663	9.29761e-06	TMEM126A
cg10281770	chr17	80606947	chr17:80605301-80606324	S_Shore	TSS1500	0.825954	0.00357443	WDR45L
cg17730961	chr7	134247087		OpenSea	5'UTR	0.825826	0.0238355	AKR1B15
cg25387487	chr5	157003181	chr5:157002174-157003182	Island	TSS1500	0.825799	0.0178933	ADAM19
cg06458239	chr19	58038573	chr19:58038572-58039208	Island	TSS200	0.825251	0.000689732	ZNF549
cg22703724	chr21	40177003	chr21:40177002-40178667	Island	TSS1500	0.824636	0.000466299	ETS2
cg10239098	chr2	176995556	chr2:176993479-176995557	Island	1stExon	0.824172	0.000284537	HOXD8
cg07163456	chr3	192636424	chr3:192634309-192635967	S_Shore	TSS1500	0.823926	0.00448177	C3orf59
cg19643211	chr14	104314557	chr14:104313161-104314990	Island	TSS1500	0.823175	0.0439475	PPP1R13B
cg10755973	chr9	126773879	chr9:126773246-126780953	Island	TSS200	0.822643	0.0179497	LHX2
cg01104250	chr16	57567919	chr16:57569848-57570844	N_Shore	5'UTR	0.822254	0.0263429	CCDC102A
cg05416434	chr5	6714845	chr5:6712315-6714900	Island	5'UTR	0.821559	0.0337384	POLS
cg14834850	chr1	12123308	chr1:12123488-12124148	N_Shore	TSS200	0.821413	0.00211353	TNFRSF8
cg09330192	chr5	115296978	chr5:115298350-115299137	N_Shore	TSS1500	0.820704	0.0186926	LVRN
cg11134720	chr7	88389342	chr7:88388488-88389283	S_Shore	1stExon	0.820211	0.0200308	ZNF804B
cg25473438	chr6	41169049		OpenSea	TSS200	0.820165	0.0147427	TREML2
cg23214764	chr11	86511210	chr11:86511184-86511889	Island	TSS1500	0.81947	0.00383722	PRSS23
cg04686545	chr12	107348824	chr12:107349152-107350089	N_Shore	TSS1500	0.819447	0.0161193	C12orf23
cg16972040	chr4	141419567	chr4:141419007-141419504	S_Shore	TSS200	0.818694	0.00861394	MGAT4D
cg24423860	chr12	53473299	chr12:53472814-53473491	Island	TSS200	0.818338	0.00750446	SPRYD3
cg08630279	chr19	37958346	chr19:37957726-37958390	Island	TSS200	0.817176	0.000299114	ZNF569
cg03573679	chr7	2445727	chr7:2442792-2444011	S_Shore	5'UTR	0.816259	0.0434312	CHST12
cg14547644	chr6	28411285		OpenSea	TSS200	0.815816	0.0469157	ZSCAN23
cg27574828	chr6	31869540	chr6:31868781-31870311	Island	5'UTR	0.814931	0.00356249	ZBTB12
cg07191594	chr20	44650220	chr20:44651066-44651369	N_Shore	TSS200	0.813104	0.0396089	SLC12A5
cg14965368	chr8	53255167		OpenSea	5'UTR	0.812744	0.00109038	ST18
cg01251548	chr11	17372745	chr11:17373019-17373665	N_Shore	TSS1500	0.81195	0.00545467	DKFZp686O24166
cg04495993	chr8	50980859		OpenSea	5'UTR	0.810423	0.0315372	SNTG1
cg00821341	chr8	91803321	chr8:91803656-91804141	N_Shore	TSS1500	0.808264	0.0404151	NECAB1
cg23918923	chr7	134144118	chr7:134143115-134144063	S_Shore	TSS1500	0.807946	6.01871e-05	AKR1B1
cg10088610	chr1	59166243		OpenSea	TSS1500	0.80765	0.00638633	MYSM1
cg07501747	chr18	43681508	chr18:43684113-43684847	N_Shelf	5'UTR	0.807327	0.00340511	ATP5A1
cg26678012	chr15	78857577	chr15:78857725-78858269	N_Shore	TSS1500	0.806535	0.0169385	CHRNA5
cg16702194	chr18	10525525	chr18:10525841-10526433	N_Shore	TSS1500	0.80567	0.0315479	NAPG
cg09537006	chr14	74237539		OpenSea	5'UTR	0.80558	0.0468096	ELMSAN1
cg02611848	chr2	74875387	chr2:74875128-74875562	Island	TSS1500	0.804857	0.0254581	C2orf65
cg09700683	chr13	37247950	chr13:37247949-37248463	Island	TSS200	0.80368	0.00623991	SERTM1
cg01572694	chr17	46657555	chr17:46658948-46660003	N_Shore	TSS1500	0.801376	0.0284567	MIR10A
cg01028223	chr7	915149	chr7:915753-916644	N_Shore	TSS1500	0.800089	0.00166302	C7orf20
cg18110444	chr2	136743460	chr2:136742687-136743595	Island	TSS1500	0.799541	0.0127038	DARS
cg25360385	chr12	51786547	chr12:51785279-51785821	S_Shore	TSS1500	0.799282	0.0234325	GALNT6
cg08923033	chr16	226002	chr16:226173-227254	N_Shore	TSS1500	0.799235	0.0255513	HBA1
cg13372456	chr5	153569246	chr5:153569545-153570538	N_Shore	TSS1500	0.79909	0.043091	GALNT10
cg27473053	chr19	50472464		OpenSea	TSS1500	0.798976	0.0146465	SIGLEC16
cg25025437	chr5	75377968	chr5:75377898-75378189	Island	TSS1500	0.797319	0.0436514	SV2C
cg13696409	chr9	73030641	chr9:73027330-73029184	S_Shore	TSS1500	0.79685	0.00139215	KLF9
cg00547445	chr10	95326291	chr10:95326229-95327108	Island	TSS200	0.796466	0.00127428	GPR120
cg14481208	chr2	74669375	chr2:74667593-74669403	Island	TSS1500	0.796164	0.0464796	RTKN
cg10521638	chr4	74734919	chr4:74734918-74735544	Island	TSS200	0.795684	0.0178775	CXCL1
cg11981700	chr19	475035		OpenSea	TSS200	0.795533	0.000358466	ODF3L2
cg14617996	chr2	157187341	chr2:157189057-157191437	N_Shore	5'UTR	0.795512	0.049361	NR4A2
cg22357337	chr4	128554327		OpenSea	1stExon	0.795504	0.0203438	INTU
cg12691434	chr4	186156008		OpenSea	5'UTR	0.793047	0.0046079	SNX25
cg00408720	chr6	28113406	chr6:28109365-28109939	S_Shelf	5'UTR	0.792977	0.0174418	ZNF192
cg06372962	chr1	173638690	chr1:173638662-173639045	Island	5'UTR	0.792942	0.0226048	ANKRD45
cg11411228	chr4	185939892	chr4:185939222-185942747	Island	TSS200	0.792932	4.76214e-05	HELT
cg09657354	chr12	53730277		OpenSea	TSS1500	0.792498	0.0427487	SP7
cg21167963	chr9	71787000	chr9:71788715-71789542	N_Shore	5'UTR	0.792341	0.000921147	TJP2
cg27361865	chr4	84406328	chr4:84405696-84406521	Island	TSS200	0.79183	0.01517	FAM175A
cg21548029	chr5	140515675	chr5:140516311-140517300	N_Shore	1stExon	0.791686	0.00685546	PCDHB5
cg05712126	chr22	29601860	chr22:29601547-29602291	Island	TSS200	0.791482	0.0148973	EMID1
cg03032214	chr18	74961809	chr18:74961556-74963822	Island	TSS200	0.789747	0.0289722	GALR1
cg11697226	chr18	59992385	chr18:59992069-59993556	Island	TSS200	0.789612	0.0279578	TNFRSF11A
cg00735923	chr7	117119963		OpenSea	TSS200	0.789323	0.041871	CFTR
cg11939631	chr5	178977406	chr5:178977298-178978291	Island	TSS200	0.788744	0.0454334	RUFY1
cg21939898	chr18	24238116	chr18:24235589-24237261	S_Shore	TSS1500	0.788321	0.0312634	KCTD1
cg02825185	chr7	64457683		OpenSea	5'UTR	0.787441	0.0104392	ERV3-1
cg23596567	chr17	11901585	chr17:11900442-11900984	S_Shore	TSS1500	0.787381	0.0293121	ZNF18
cg00626466	chr12	65153982	chr12:65152869-65153489	S_Shore	TSS1500	0.786779	0.0273096	GNS
cg13947272	chr1	154909579	chr1:154908962-154909931	Island	TSS200	0.786751	0.000389293	PMVK
cg09977288	chr12	14113460		OpenSea	5'UTR	0.784315	0.00491608	GRIN2B
cg05347927	chr20	24449668	chr20:24449844-24452037	N_Shore	TSS200	0.784085	0.00562851	TMEM90B
cg07797518	chr2	238536051	chr2:238535561-238536840	Island	TSS200	0.78325	0.0196608	LRRFIP1
cg02927042	chr1	21476669		OpenSea	5'UTR	0.782944	0.0420589	EIF4G3
cg16417831	chr21	33958411		OpenSea	TSS1500	0.782209	0.0193088	TCP10L
cg16516670	chr8	71382800		OpenSea	TSS1500	0.781802	0.0136489	LOC101926892
cg13843613	chr1	177140126	chr1:177140120-177140323	Island	TSS1500	0.781161	0.0320169	FAM5B
cg12161331	chr12	7073247		OpenSea	TSS200	0.780269	0.000755649	MIR141
cg15614917	chr19	19384165	chr19:19383703-19384283	Island	TSS200	0.780155	0.00175979	TM6SF2
cg20010848	chr12	4918337	chr12:4918273-4919657	Island	TSS200	0.779722	0.0178445	KCNA6
cg25134081	chr14	64931936	chr14:64931879-64932542	Island	TSS1500	0.779502	0.00154579	AKAP5
cg16198692	chr5	115152835	chr5:115151348-115152713	S_Shore	TSS1500	0.779398	0.02705	CDO1
cg25533547	chr2	73053217	chr2:73052637-73053227	Island	TSS200	0.779001	0.0319219	EXOC6B
cg11710969	chr10	23217173		OpenSea	5'UTR	0.778699	0.019915	ARMC3
cg17700453	chr11	74657466	chr11:74659931-74660373	N_Shelf	5'UTR	0.778555	0.0183128	XRRA1
cg03306221	chr22	44258602	chr22:44257942-44258612	Island	TSS1500	0.778427	0.000472436	SULT4A1
cg24488085	chr9	976922	chr9:976162-977828	Island	TSS200	0.777639	0.0197138	DMRT3
cg22572489	chr2	66660630	chr2:66660452-66660794	Island	TSS200	0.776948	0.0225412	MEIS1-AS3
cg07939836	chr2	176949533	chr2:176949511-176949795	Island	TSS1500	0.776052	0.00444193	EVX2
cg11019172	chr1	6296721	chr1:6295528-6296261	S_Shore	TSS1500	0.77589	0.0211696	ICMT
cg04906915	chr7	97882276	chr7:97881132-97881906	S_Shore	TSS1500	0.775566	0.00407258	TECPR1
cg13153190	chr4	157893231	chr4:157892685-157893286	Island	TSS1500	0.77515	0.000916113	PDGFC
cg23525514	chr19	44259148	chr19:44258613-44259343	Island	TSS200	0.774564	0.015211	C19orf61
cg15783452	chr19	54178802		OpenSea	TSS200	0.774311	0.00582566	MIR520E
cg06739520	chr20	5891968	chr20:5891878-5892417	Island	TSS200	0.773788	1.28991e-05	CHGB
cg09371439	chr15	84322594	chr15:84322322-84323771	Island	TSS1500	0.77314	0.0248959	ADAMTSL3
cg07871202	chr3	42306580	chr3:42306149-42307520	Island	TSS200	0.772882	0.0038066	CCK
cg23440331	chr11	101917981	chr11:101918073-101918493	N_Shore	TSS1500	0.772835	3.58861e-05	C11orf70
cg01707224	chr11	22359064	chr11:22362862-22363377	N_Shelf	TSS1500	0.77144	0.0189997	SLC17A6
cg20888442	chr7	25268913		OpenSea	TSS1500	0.771063	0.0163964	NPVF
cg07054208	chr6	24358566	chr6:24360029-24360411	N_Shore	TSS1500	0.770988	0.00574948	DCDC2
cg02613917	chr4	24587158	chr4:24585435-24586175	S_Shore	TSS1500	0.770676	1.60038e-05	DHX15
cg23000136	chr19	58755127		OpenSea	5'UTR	0.76915	0.000218033	ZNF544
cg07452777	chr3	138725214	chr3:138724325-138725446	Island	TSS200	0.769042	0.0118823	PRR23A
cg02635314	chr3	47620448	chr3:47619112-47621131	Island	TSS200	0.768659	0.00168114	CSPG5
cg05763228	chr4	155664954	chr4:155664819-155665833	Island	TSS1500	0.767864	0.00525815	LRAT
cg22454588	chr15	75288616	chr15:75287694-75288699	Island	5'UTR	0.766507	0.00014018	SCAMP5
cg07521204	chr6	152086132		OpenSea	5'UTR	0.766288	0.02323	ESR1
cg00027669	chr17	37382699	chr17:37380953-37382363	S_Shore	TSS1500	0.765364	0.0128171	STAC2
cg14260480	chr6	150941906		OpenSea	5'UTR	0.765316	0.00192055	PLEKHG1
cg12912785	chr11	18548889	chr11:18548060-18548629	S_Shore	TSS1500	0.765058	0.000393042	TSG101
cg10782633	chr1	1027572	chr1:1027509-1027730	Island	5'UTR	0.762779	8.26548e-05	C1orf159
cg08025652	chr19	2093305	chr19:2095395-2095727	N_Shelf	5'UTR	0.761973	0.00661658	MOB3A
cg11590170	chr6	121755296		OpenSea	TSS1500	0.760937	0.000359414	GJA1
cg10715092	chr20	26190354	chr20:26188638-26190348	S_Shore	TSS1500	0.760393	0.0185577	MIR663
cg15163987	chr4	186349453	chr4:186346794-186347571	S_Shore	TSS1500	0.760087	0.00201288	C4orf47
cg24393602	chr6	52860404	chr6:52859565-52859767	S_Shore	TSS1500	0.75808	0.00418403	GSTA4
cg27468438	chr3	183543580	chr3:183542496-183543804	Island	TSS200	0.757508	0.00877232	MAP6D1
cg19992629	chr14	70715926		OpenSea	TSS1500	0.757393	0.00493481	ADAM21P1
cg09985832	chr2	289702	chr2:287353-290099	Island	TSS1500	0.756863	0.0153079	FAM150B
cg01303723	chr10	134600680	chr10:134597357-134602649	Island	TSS1500	0.756754	0.00579305	NKX6-2
cg19721541	chr8	18027367		OpenSea	TSS1500	0.756576	0.00614196	NAT1
cg21290042	chr1	224804053	chr1:224803637-224805314	Island	TSS200	0.755585	0.0164049	CNIH3
cg22694470	chr1	92495729	chr1:92495367-92495964	Island	1stExon	0.752182	9.71201e-06	EPHX4
cg25362542	chr19	9434924	chr19:9434784-9435144	Island	TSS200	0.751909	0.000523156	ZNF559
cg02671646	chr1	156862299	chr1:156863415-156863711	N_Shore	TSS1500	0.751083	0.0118087	PEAR1
cg23252828	chr17	17635366		OpenSea	5'UTR	0.750296	6.88452e-06	RAI1
cg04677295	chr13	100153866	chr13:100153365-100154138	Island	1stExon	0.750147	0.00632138	TM9SF2
cg14626375	chr13	27131724	chr13:27131568-27132677	Island	TSS200	0.749247	0.00259032	WASF3
cg00157796	chr6	159590231	chr6:159589636-159591319	Island	TSS200	0.748938	0.0214945	FNDC1
cg01583034	chr12	104850716	chr12:104850253-104852395	Island	TSS200	0.748474	0.0329996	CHST11
cg10364514	chr4	820756	chr4:818646-820970	Island	TSS1500	0.748379	0.00964039	CPLX1
cg25076272	chr11	60923776		OpenSea	5'UTR	0.74546	0.000231281	VPS37C
cg18532622	chr14	89985426		OpenSea	5'UTR	0.745064	0.000285223	FOXN3
cg25681339	chr17	1174148	chr17:1173535-1174733	Island	1stExon	0.744123	0.0349731	BHLHA9
cg02340541	chr11	68451699	chr11:68451359-68452846	Island	TSS1500	0.743215	0.00123679	GAL
cg08247921	chr4	103683115	chr4:103681836-103682348	S_Shore	TSS1500	0.743163	0.0300439	MANBA
cg09928474	chr21	30392289	chr21:30391264-30391758	S_Shore	TSS1500	0.740919	0.0136273	RWDD2B
cg03091178	chr7	39690213		OpenSea	5'UTR	0.740624	0.00124093	RALA
cg07571509	chr16	49316883	chr16:49316997-49317263	N_Shore	TSS1500	0.740548	0.0286212	CBLN1
cg11854259	chr7	155325815	chr7:155325811-155326357	Island	5'UTR	0.740437	0.00321238	CNPY1
cg27401972	chr19	48958867	chr19:48955996-48956286	S_Shelf	TSS200	0.740228	0.00144356	KCNJ14
cg13787438	chr3	26664115	chr3:26664104-26664796	Island	TSS200	0.740128	0.000916668	LRRC3B
cg08684663	chr12	10325221		OpenSea	TSS1500	0.739083	0.0323025	OLR1
cg12456714	chr5	16180393	chr5:16179064-16180420	Island	TSS1500	0.738315	0.0131898	MARCH11
cg20730198	chr2	160654866	chr2:160654229-160654631	S_Shore	TSS200	0.738018	0.0232072	CD302
cg09495813	chr7	149153421	chr7:149156561-149158080	N_Shelf	5'UTR	0.737147	0.000327862	ZNF777
cg11456838	chr6	159278754		OpenSea	TSS200	0.736906	0.0389006	OSTCL
cg26135325	chr1	152595322		OpenSea	1stExon	0.73655	0.0207613	LCE3A
cg26489251	chr18	29340902		OpenSea	TSS200	0.735928	0.000354914	MCART2
cg14620593	chr17	10326392		OpenSea	TSS1500	0.735866	0.000633011	MYH8
cg11800620	chr1	217311993	chr1:217310749-217311178	S_Shore	TSS1500	0.735714	0.026796	ESRRG
cg05371578	chr3	147128157	chr3:147126988-147128999	Island	1stExon	0.734638	0.00766408	ZIC1
cg27370248	chr15	55579397	chr15:55581772-55582571	N_Shelf	5'UTR	0.734279	0.00102052	RAB27A
cg10832005	chr5	32710658	chr5:32709910-32714450	Island	TSS1500	0.73383	0.000567253	NPR3
cg02026246	chr11	22687589	chr11:22688285-22688617	N_Shore	TSS1500	0.733533	0.0217853	GAS2
cg20486897	chr18	47087108	chr18:47087075-47087446	Island	TSS1500	0.733324	0.0057213	LIPG
cg09549240	chr15	75250560	chr15:75251467-75251773	N_Shore	TSS1500	0.733023	0.0350862	RPP25
cg20031397	chr3	138153832	chr3:138153269-138154621	Island	1stExon	0.732851	2.21836e-06	ESYT3
cg21569635	chr3	146187740	chr3:146187108-146187710	S_Shore	5'UTR	0.732585	0.0153124	PLSCR2
cg10106284	chr2	16847988		OpenSea	TSS1500	0.731639	0.00619854	FAM49A
cg17281548	chr1	41128556	chr1:41131111-41131378	N_Shelf	5'UTR	0.73115	0.0123744	RIMS3
cg03822159	chr12	123867383	chr12:123868267-123869381	N_Shore	TSS1500	0.73109	0.00547827	SETD8
cg06459000	chr11	111411199	chr11:111410932-111412199	Island	TSS200	0.731066	0.000122188	LAYN
cg00212272	chr16	67850677		OpenSea	5'UTR	0.730307	0.0226095	TSNAXIP1
cg03404662	chr9	114937740	chr9:114937020-114937824	Island	TSS200	0.729957	0.0358685	SUSD1
cg06175927	chr20	33563009		OpenSea	TSS200	0.729815	0.000558675	MYH7B
cg05456283	chr9	89763420	chr9:89763336-89763767	Island	TSS200	0.729398	3.91369e-05	C9orf170
cg03497297	chr18	2655452	chr18:2654918-2656817	Island	TSS1500	0.728244	0.00174458	SMCHD1
cg11950778	chr4	115519006	chr4:115519422-115520932	N_Shore	TSS1500	0.727592	0.0241027	UGT8
cg00042733	chr21	35006014		OpenSea	5'UTR	0.727322	0.0034949	CRYZL1
cg08004814	chr1	104065160	chr1:104068487-104068913	N_Shelf	5'UTR	0.725957	0.000782834	LOC101928436
cg23234556	chr7	4722035	chr7:4721637-4722779	Island	1stExon	0.725468	0.00547873	FOXK1
cg21911276	chr18	55289797	chr18:55288640-55289482	S_Shore	TSS1500	0.724966	0.0137041	NARS
cg14089984	chr1	1182418	chr1:1181756-1182470	Island	TSS1500	0.723218	0.0483995	FAM132A
cg01893669	chr2	39664969	chr2:39663897-39664667	S_Shore	TSS1500	0.722483	0.043883	MAP4K3
cg14663510	chr10	124895461	chr10:124894075-124897366	Island	TSS200	0.721959	0.01336	HMX3
cg26093148	chr1	151690075	chr1:151693991-151694282	N_Shelf	TSS1500	0.721535	0.00151729	TNRC4
cg22815110	chr1	63788933	chr1:63782394-63790471	Island	1stExon	0.72126	0.00179791	FOXD3
cg06376130	chr13	114019124	chr13:114018789-114019685	Island	TSS1500	0.721012	0.0192447	GRTP1
cg12111272	chr7	44836113	chr7:44835726-44836798	Island	TSS200	0.720361	0.0132834	PPIA
cg09243900	chr1	156030844		OpenSea	TSS200	0.720251	0.000426518	RAB25
cg02631917	chr10	93669852	chr10:93668002-93668771	S_Shore	TSS1500	0.720204	0.00556179	FGFBP3
cg12439903	chr18	8717699		OpenSea	5'UTR	0.719091	0.00518163	MTCL1
cg03620886	chr19	10420353	chr19:10420107-10420442	Island	TSS200	0.718939	0.000224981	ZGLP1
cg20443804	chr19	18062342	chr19:18061195-18061473	S_Shore	5'UTR	0.71874	0.00143576	KCNN1
cg04402803	chr12	56109624	chr12:56109798-56110298	N_Shore	TSS200	0.718673	0.0196641	BLOC1S1
cg22059733	chr18	48086162	chr18:48085838-48087589	Island	TSS1500	0.717595	0.0145951	MAPK4
cg07303450	chr16	30023400	chr16:30022651-30023007	S_Shore	TSS1500	0.717512	0.0382407	DOC2A
cg18357563	chr4	153456325	chr4:153456108-153457843	Island	TSS200	0.717233	0.0135494	FBXW7
cg27361134	chr20	43439545	chr20:43438737-43439546	Island	TSS1500	0.717067	0.00255915	RIMS4
cg04245590	chr12	85673412	chr12:85673878-85674700	N_Shore	TSS1500	0.716411	0.033336	ALX1
cg07604616	chr6	42927504	chr6:42928218-42928810	N_Shore	TSS1500	0.715424	0.00378503	GNMT
cg11647651	chr17	4710373	chr17:4710014-4710960	Island	TSS200	0.714821	0.0489149	PLD2
cg09553358	chr11	790184	chr11:791953-792400	N_Shore	TSS200	0.714722	0.000522971	CEND1
cg01089498	chr4	11428985	chr4:11429414-11429633	N_Shore	5'UTR	0.713904	0.016439	HS3ST1
cg13492337	chr8	52722140		OpenSea	TSS200	0.713251	0.000611314	PXDNL
cg10539507	chr4	85420782	chr4:85417659-85420799	Island	TSS1500	0.712955	0.0150153	NKX6-1
cg22845723	chr15	64792069		OpenSea	1stExon	0.712297	0.00457175	ZNF609
cg24881471	chr17	73996870		OpenSea	TSS200	0.711932	0.00149402	CDK3
cg02017109	chr5	76788595	chr5:76787740-76788442	S_Shore	TSS1500	0.711781	0.00177289	WDR41
cg10429922	chr15	33010143	chr15:33009530-33011696	Island	TSS200	0.711032	0.0421354	GREM1
cg04094148	chr11	129244523	chr11:129243998-129244567	Island	TSS1500	0.710959	0.0160124	BARX2
cg12903143	chr16	14736561		OpenSea	5'UTR	0.710857	0.00155024	BFAR
cg21637321	chr12	113772992	chr12:113772633-113772934	S_Shore	TSS200	0.71051	0.00326081	SLC24A6
cg14480262	chr14	73703844	chr14:73704054-73705106	N_Shore	TSS1500	0.71037	0.0383362	PAPLN
cg03596678	chr6	151814994	chr6:151814980-151815527	Island	TSS200	0.710354	0.0143618	C6orf97
cg25735482	chr12	53440003	chr12:53440579-53440840	N_Shore	TSS1500	0.710104	0.0169827	TENC1
cg22169053	chr1	32281460		OpenSea	5'UTR	0.709443	0.00935366	SPOCD1
cg08443203	chr19	48775389	chr19:48775008-48775341	S_Shore	5'UTR	0.708655	0.00217144	ZNF114
cg19241743	chr19	52491268		OpenSea	TSS1500	0.708227	0.0183431	ZNF350
cg06076323	chr8	1772080	chr8:1771361-1772760	Island	TSS200	0.707889	0.00235944	ARHGEF10
cg26357587	chr11	120110882	chr11:120110497-120110719	S_Shore	TSS200	0.707875	0.000475718	POU2F3
cg21195235	chr18	44530218	chr18:44526866-44527137	S_Shelf	5'UTR	0.7076	0.0490078	KATNAL2
cg22839223	chr19	57702233	chr19:57702696-57703425	N_Shore	TSS1500	0.707067	1.80776e-05	ZNF264
cg15196806	chr7	27171213	chr7:27169572-27170638	S_Shore	TSS1500	0.706185	0.0429946	HOXA4
cg11464091	chr9	84304983	chr9:84302139-84305001	Island	TSS1500	0.705249	0.00145491	TLE1
cg19668010	chr12	102517154	chr12:102513668-102514076	S_Shelf	5'UTR	0.704767	0.00354206	C12orf48
cg11525285	chr14	74706336	chr14:74706188-74708192	Island	1stExon	0.703129	0.00673988	VSX2
cg09250959	chr7	72372377		OpenSea	5'UTR	0.702783	0.000361701	POM121
cg00047185	chr19	54196849		OpenSea	TSS1500	0.70277	0.0349418	MIR526B
cg03084901	chr13	100634630	chr13:100631752-100635526	Island	1stExon	0.702612	0.000175119	ZIC2
cg09623162	chr16	31100786		OpenSea	TSS1500	0.702304	0.00303285	POL3S
cg12221565	chr1	26736143	chr1:26737246-26738148	N_Shore	TSS1500	0.702298	0.0247616	LIN28
cg03421014	chr4	140586396		OpenSea	TSS1500	0.702222	0.000235319	MGST2
cg05157110	chr19	23433937		OpenSea	TSS1500	0.702143	0.00305688	ZNF724P
cg24661931	chr16	57050821		OpenSea	TSS200	0.701779	0.0028013	NLRC5
cg26151675	chr1	24240069		OpenSea	TSS1500	0.701678	0.0389228	CNR2
cg15750500	chr2	137748382		OpenSea	TSS200	0.701164	0.00107205	THSD7B
cg04550285	chr10	50747793	chr10:50746634-50747329	S_Shore	TSS1500	0.70074	0.0052821	ERCC6
cg04225902	chr5	32585396	chr5:32585603-32586365	N_Shore	TSS1500	0.70063	0.0341619	SUB1
cg16686555	chr8	120220292	chr8:120220388-120221222	N_Shore	TSS1500	0.700512	0.0180316	MAL2
cg24252354	chr1	203783371		OpenSea	5'UTR	0.700284	0.00208129	ZC3H11A
cg05408831	chr5	179220797	chr5:179222608-179223825	N_Shore	TSS200	0.699949	0.00888994	LTC4S
cg24594963	chr8	10331676		OpenSea	TSS1500	0.699861	0.00121205	LINCR-0001
cg10102474	chr3	122920063	chr3:122920703-122921114	N_Shore	TSS1500	0.699679	0.0480633	SEC22A
cg21885995	chr17	74069256	chr17:74070404-74073530	N_Shore	TSS1500	0.699598	0.010026	SRP68
cg04869752	chr19	3515492		OpenSea	5'UTR	0.699442	0.00173537	FZR1
cg11450744	chr17	30347981		OpenSea	TSS200	0.699282	0.0105782	LRRC37B
cg02303324	chr6	136872323	chr6:136870826-136872145	S_Shore	TSS1500	0.699035	0.0230424	MAP7
cg14420163	chr8	145722665	chr8:145725460-145726707	N_Shelf	1stExon	0.698845	0.000159727	PPP1R16A
cg09156207	chr6	28058724		OpenSea	TSS1500	0.698294	0.0372694	ZSCAN12L1
cg21297673	chr1	22469723	chr1:22468912-22470252	Island	TSS1500	0.698183	0.00741739	WNT4
cg00326902	chr6	117747649		OpenSea	TSS1500	0.697804	0.0232865	ROS1
cg27491483	chr16	57319317	chr16:57317967-57318964	S_Shore	TSS1500	0.697759	0.0203116	PLLP
cg14875449	chr3	58318760	chr3:58318398-58319192	Island	1stExon	0.696689	0.0169583	PXK
cg02400942	chr15	76006125		OpenSea	TSS1500	0.696416	0.0285004	CSPG4
cg23089913	chr10	120788366		OpenSea	TSS1500	0.695782	0.0350465	NANOS1
cg10591825	chr19	12551937	chr19:12551471-12551877	S_Shore	TSS200	0.695406	0.0337354	ZNF443
cg12480356	chr6	27356234	chr6:27356492-27357020	N_Shore	TSS1500	0.69503	0.000331608	ZNF391
cg22329918	chr3	184430010	chr3:184429366-184429907	S_Shore	TSS200	0.694917	0.0304763	MAGEF1
cg21656751	chr7	43153201	chr7:43152020-43153340	Island	5'UTR	0.694676	0.0267689	HECW1
cg16208206	chr20	31446363		OpenSea	TSS1500	0.694653	0.00327969	EFCAB8
cg24055398	chr17	73127994	chr17:73127196-73127995	Island	TSS200	0.694454	0.000115363	NT5C
cg02507246	chr7	47612964		OpenSea	5'UTR	0.691238	0.00760344	TNS3
cg15620385	chr12	26986279	chr12:26985453-26986304	Island	TSS200	0.690995	0.0413702	ITPR2
cg09952204	chr5	80256664	chr5:80255904-80257006	Island	1stExon	0.690937	5.10778e-05	RASGRF2
cg05665651	chr16	89525202		OpenSea	5'UTR	0.69078	0.00194699	ANKRD11
cg21754400	chr12	81471649	chr12:81471569-81472119	Island	TSS200	0.690352	0.00342204	ACSS3
cg24734430	chr19	41280661	chr19:41283880-41284276	N_Shelf	TSS1500	0.689897	0.0084172	MIA
cg27615537	chr8	17432759	chr8:17434648-17434954	N_Shore	TSS1500	0.688916	0.0097143	PDGFRL
cg05622324	chr16	3334135	chr16:3332472-3333847	S_Shore	1stExon	0.68842	0.0260873	ZNF263
cg07825270	chr5	173415991	chr5:173415924-173416586	Island	TSS200	0.688169	0.0158242	C5orf47
cg05937194	chr3	142607939	chr3:142607195-142608229	Island	TSS200	0.687818	0.0171702	PCOLCE2
cg19089711	chr2	139279639		OpenSea	5'UTR	0.68753	0.00138038	SPOPL
cg07900024	chr20	29896456		OpenSea	TSS200	0.68523	0.037677	DEFB116
cg24458466	chr1	211849413	chr1:211848641-211849176	S_Shore	TSS1500	0.684606	0.000782799	NEK2
cg03106958	chr17	79372973	chr17:79366806-79374742	Island	TSS1500	0.684283	0.000678525	BAHCC1
cg17603988	chr7	56160766		OpenSea	TSS200	0.684215	0.0407264	PHKG1
cg05744487	chr11	18720220	chr11:18720271-18720821	N_Shore	TSS200	0.684096	0.012776	TMEM86A
cg05690441	chr1	86044141	chr1:86042229-86042935	S_Shore	TSS200	0.683581	0.0165778	DDAH1
cg25410668	chr1	28241577	chr1:28240584-28241535	S_Shore	TSS1500	0.68254	0.00287924	RPA2
cg05887968	chr10	49542730		OpenSea	5'UTR	0.682391	0.0374068	MAPK8
cg10235817	chr4	3768555	chr4:3767072-3769789	Island	1stExon	0.682067	0.000266117	ADRA2C
cg01108445	chr16	2509198	chr16:2509816-2510482	N_Shore	TSS1500	0.681608	0.0171515	C16orf59
cg19644896	chr22	18400060		OpenSea	5'UTR	0.681444	0.000421629	MICAL3
cg09974136	chr11	107799091	chr11:107798958-107799980	Island	TSS200	0.681321	0.0295186	RAB39
cg02996796	chr17	6540502	chr17:6543354-6544563	N_Shelf	5'UTR	0.680373	0.00742016	KIAA0753
cg07067914	chr8	105479500	chr8:105478672-105479340	S_Shore	TSS1500	0.680013	0.0147598	DPYS
cg11571585	chr13	28365638	chr13:28365545-28365785	Island	TSS1500	0.679931	0.0321503	GSX1
cg24712395	chr19	39234666		OpenSea	1stExon	0.679836	0.00744114	CAPN12
cg01554453	chr6	132129103	chr6:132128727-132129563	Island	TSS200	0.679831	0.0279743	ENPP1
cg16131972	chr20	45282877	chr20:45279781-45280169	S_Shelf	5'UTR	0.679732	0.0148597	SLC13A3
cg26596734	chr5	852398	chr5:848389-848770	S_Shelf	TSS1500	0.679636	0.00932545	ZDHHC11
cg21266975	chr18	2846181	chr18:2846565-2848175	N_Shore	TSS1500	0.679537	0.0302093	EMILIN2
cg00901165	chr6	36305824		OpenSea	TSS1500	0.678445	0.0200481	C6orf222
cg00431912	chr5	78984490		OpenSea	TSS1500	0.678346	0.00172732	CMYA5
cg26383138	chr2	2119533		OpenSea	5'UTR	0.677917	0.00194833	MYT1L
cg16248783	chr2	38304146	chr2:38301276-38304518	Island	TSS1500	0.677796	0.000222473	CYP1B1
cg25244628	chr11	65381814	chr11:65381582-65381872	Island	TSS200	0.677778	0.00835292	MAP3K11
cg10264188	chr11	64060409	chr11:64058808-64060118	S_Shore	5'UTR	0.677745	0.0278084	KCNK4
cg24625388	chr10	21463858	chr10:21462128-21463808	S_Shore	TSS1500	0.677552	0.00751123	NEBL
cg12980000	chr3	191035318		OpenSea	5'UTR	0.677507	0.000441418	UTS2D
cg21432112	chr17	42100994		OpenSea	TSS1500	0.67719	0.000496489	TMEM101
cg21330071	chr3	128779277		OpenSea	TSS1500	0.676149	0.00615633	GP9
cg21181051	chr2	204102418	chr2:204103464-204104172	N_Shore	TSS1500	0.675978	0.000846484	CYP20A1
cg25130920	chr3	128182217		OpenSea	5'UTR	0.67549	0.000274571	DNAJB8
cg00074818	chr8	8560427	chr8:8559131-8560867	Island	1stExon	0.675481	0.00995487	CLDN23
cg26303175	chr10	102295141		OpenSea	TSS1500	0.674029	0.0105876	HIF1AN
cg13922669	chr11	24518374	chr11:24518224-24518738	Island	TSS200	0.673062	0.0251429	LUZP2
cg25542870	chr20	23345817	chr20:23346034-23346650	N_Shore	1stExon	0.673054	0.00150183	GZF1
cg03260392	chr3	42638611	chr3:42641844-42642605	N_Shelf	5'UTR	0.672924	0.00645709	SEC22C
cg26593946	chr15	96869043	chr15:96864881-96866787	S_Shelf	TSS200	0.672823	0.0349006	NR2F2
cg21403267	chr19	52263971		OpenSea	TSS1500	0.672217	0.0284074	FPR2
cg23062198	chr2	14774063	chr2:14772377-14775809	Island	5'UTR	0.671201	0.0255695	FAM84A
cg20203400	chr2	103378474		OpenSea	TSS200	0.6712	0.00356103	TMEM182
cg02216129	chr15	68111165	chr15:68113241-68113520	N_Shelf	TSS1500	0.669265	0.0103102	SKOR1
cg00402533	chr2	197458695	chr2:197457392-197458522	S_Shore	TSS1500	0.669212	0.00144323	HECW2
cg25555460	chr17	7199204	chr17:7199710-7200009	N_Shore	TSS1500	0.669177	0.00277675	YBX2
cg09595479	chr12	49689212	chr12:49688873-49691360	Island	1stExon	0.669137	0.0031494	PRPH
cg03975844	chr1	205318888		OpenSea	5'UTR	0.668307	0.000710284	KLHDC8A
cg21797528	chr19	7980691	chr19:7980970-7982983	N_Shore	TSS1500	0.665732	0.00605942	TGFBR3L
cg19491415	chr10	32217948	chr10:32217353-32218392	Island	TSS200	0.665464	0.024757	ARHGAP12
cg23445604	chr3	46735801	chr3:46734731-46735717	S_Shore	TSS1500	0.665127	0.00704943	ALS2CL
cg21641512	chr4	8455100		OpenSea	TSS1500	0.663965	0.0039533	C4orf23
cg18498108	chr8	144778836	chr8:144776009-144776734	S_Shelf	TSS1500	0.663817	0.000980173	BREA2
cg07636176	chr2	21267175	chr2:21266669-21266961	S_Shore	TSS1500	0.662828	0.0358394	APOB
cg02161761	chr8	120868748	chr8:120867785-120868440	S_Shore	TSS1500	0.661977	0.024075	DSCC1
cg27358097	chr11	11643816	chr11:11642121-11643819	Island	TSS1500	0.661845	0.00417239	GALNTL4
cg13969265	chr8	140716673	chr8:140714585-140718259	Island	TSS1500	0.661535	0.00813903	KCNK9
cg10589094	chr12	6452596		OpenSea	TSS1500	0.661508	0.0458706	TNFRSF1A
cg20176388	chr2	17724532	chr2:17721537-17722021	S_Shelf	5'UTR	0.661239	0.0282021	VSNL1
cg08031150	chr21	35288999	chr21:35287803-35288208	S_Shore	TSS1500	0.661155	0.0360291	ATP5O
cg07396115	chr6	137243891	chr6:137242315-137245442	Island	1stExon	0.660273	0.024679	SLC35D3
cg02583525	chr2	26624612	chr2:26624603-26625057	Island	TSS200	0.659795	0.0172434	C2orf39
cg00105415	chr10	64579276	chr10:64574660-64578778	S_Shore	TSS1500	0.659731	0.0368183	EGR2
cg17454344	chr7	43622647	chr7:43622682-43623392	N_Shore	TSS200	0.659439	0.03498	STK17A
cg15198000	chr4	75230839		OpenSea	TSS200	0.659331	0.014031	EREG
cg23038529	chr1	173176465		OpenSea	TSS200	0.659002	0.0260276	TNFSF4
cg10496184	chr2	220299412	chr2:220299483-220300243	N_Shore	TSS1500	0.658593	0.0365515	SPEG
cg11996139	chr7	24322873	chr7:24323558-24325080	N_Shore	TSS1500	0.658189	0.033591	NPY
cg11058154	chr17	66597378	chr17:66596072-66597578	Island	TSS1500	0.657799	0.00157089	FAM20A
cg23989624	chr12	52225874		OpenSea	TSS200	0.65724	0.0319645	FIGNL2
cg23980148	chr6	62997123	chr6:62995855-62996228	S_Shore	TSS1500	0.656531	0.0157236	KHDRBS2
cg26137121	chr8	145578601	chr8:145577098-145578142	S_Shore	TSS200	0.655505	0.0004607	C8ORFK29
cg10929784	chr3	79773602		OpenSea	5'UTR	0.655019	0.0184505	ROBO1
cg00425710	chr16	56672671	chr16:56671937-56672530	S_Shore	1stExon	0.653602	0.0344941	MT1A
cg25556325	chr3	139062446	chr3:139062920-139063146	N_Shore	TSS1500	0.653331	0.018311	MRPS22
cg19528371	chr22	30478767	chr22:30476012-30476530	S_Shelf	5'UTR	0.652567	0.00390722	HORMAD2
cg05314776	chr2	219575073	chr2:219575448-219576080	N_Shore	TSS1500	0.651883	0.00575401	TTLL4
cg14557864	chr4	165953131		OpenSea	TSS200	0.651866	0.0385611	TRIM60
cg25011530	chr7	105162470	chr7:105161982-105162889	Island	5'UTR	0.651249	0.0376341	PUS7
cg00514052	chr5	173174325		OpenSea	TSS1500	0.65124	0.00144064	LINC01484
cg05757803	chr6	123316672	chr6:123317164-123317753	N_Shore	TSS1500	0.64984	0.0374618	CLVS2
cg21323441	chr15	28344349	chr15:28344188-28344489	Island	5'UTR	0.649541	0.00770582	OCA2
cg09994109	chr5	132148317	chr5:132148854-132150918	N_Shore	TSS1500	0.649053	0.0121709	SOWAHA
cg04214075	chr12	133707593	chr12:133706528-133707594	Island	5'UTR	0.648925	0.0264409	ZNF10
cg10416895	chr1	231009202		OpenSea	TSS1500	0.648696	0.00144846	LOC101927604
cg00984146	chr5	38258333	chr5:38257825-38259136	Island	TSS200	0.648176	0.0192366	EGFLAM
cg01620223	chr12	122108335		OpenSea	TSS1500	0.648074	0.014386	MORN3
cg07784054	chr22	50785141	chr22:50781190-50782009	S_Shelf	5'UTR	0.647952	0.0090477	SAPS2
cg02614657	chr19	1568833	chr19:1566554-1568834	Island	TSS1500	0.647766	0.0408696	MEX3D
cg07064341	chr19	53844128		OpenSea	5'UTR	0.647611	0.00906189	ZNF845
cg07018561	chr3	40495576	chr3:40494414-40494899	S_Shore	TSS1500	0.646497	0.0420908	ENTPD3-AS1
cg11366788	chr12	95397732	chr12:95397382-95397611	S_Shore	TSS1500	0.646385	0.00344112	NDUFA12
cg23044903	chr15	75118427		OpenSea	TSS1500	0.646314	0.000689864	CPLX3
cg04747382	chr16	68406461	chr16:68404907-68406273	S_Shore	5'UTR	0.646254	0.00867208	SMPD3
cg07805981	chr12	56075321		OpenSea	TSS200	0.646048	0.000858081	METTL7B
cg08535489	chr3	128513829		OpenSea	5'UTR	0.645799	0.00150673	RAB7A
cg25303540	chr11	119206052	chr11:119205023-119205568	S_Shore	1stExon	0.645581	0.001334	RNF26
cg26286101	chr14	105452037	chr14:105451903-105452561	Island	TSS1500	0.645449	0.0238983	C14orf79
cg09713234	chr10	28035157	chr10:28030182-28035211	Island	TSS1500	0.645029	0.000514703	MKX
cg11839327	chr3	182704041		OpenSea	TSS1500	0.644821	0.0123864	DCUN1D1
cg04250847	chr12	82152425	chr12:82152320-82152674	Island	5'UTR	0.644362	0.0364582	PPFIA2
cg09208209	chr6	49846046		OpenSea	TSS1500	0.644292	0.00564988	CRISP1
cg00477061	chr18	77794585	chr18:77794360-77794761	Island	1stExon	0.644271	0.00265696	C18orf22
cg12482549	chr12	40019892		OpenSea	TSS200	0.644179	0.0343932	C12orf40
cg18349420	chr11	77300239	chr11:77300360-77301391	N_Shore	TSS1500	0.642942	0.0136455	AQP11
cg18809855	chr15	57668539	chr15:57668337-57669028	Island	TSS200	0.642604	0.0208028	CGNL1
cg23705245	chr5	139053732	chr5:139056577-139056856	N_Shelf	5'UTR	0.642595	0.000388852	CXXC5
cg22386389	chr2	238707268	chr2:238707008-238708021	Island	TSS200	0.642476	0.0033377	RBM44
cg14565919	chr1	20988235	chr1:20987516-20988238	Island	TSS200	0.642456	0.00632107	DDOST
cg00191435	chr5	86415878		OpenSea	TSS200	0.642133	0.00547744	LOC101929380
cg15334827	chr22	41959570		OpenSea	5'UTR	0.642017	0.036044	CSDC2
cg18239372	chr6	170600562	chr6:170598214-170601222	Island	TSS1500	0.641683	0.00625572	DLL1
cg04848452	chr3	40350801	chr3:40350857-40351832	N_Shore	TSS1500	0.641368	0.00114186	EIF1B
cg15439418	chr1	234509500	chr1:234508994-234509501	Island	1stExon	0.641108	0.000896554	C1orf31
cg07903370	chr5	3595106	chr5:3594467-3603054	Island	TSS1500	0.640066	0.00486748	IRX1
cg23454275	chr12	123189246		OpenSea	TSS1500	0.639977	0.00120598	HCAR2
cg23357830	chr6	116609276		OpenSea	5'UTR	0.639752	0.000586392	DSE
cg07016258	chr15	83953929	chr15:83951980-83953930	Island	TSS1500	0.639719	0.0229104	BNC1
cg15815587	chr5	140079336		OpenSea	TSS1500	0.639526	0.000508942	ZMAT2
cg13575161	chr12	4381792	chr12:4378366-4382222	Island	TSS1500	0.639119	0.000156698	CCND2
cg13331542	chr19	54985364	chr19:54982388-54982897	S_Shelf	TSS1500	0.638795	0.00468562	CDC42EP5
cg04636538	chr4	138451066		OpenSea	1stExon	0.638594	0.0493438	PCDH18
cg18681464	chr7	99766655	chr7:99768884-99769559	N_Shelf	TSS1500	0.638556	0.0175825	GAL3ST4
cg20251481	chr19	16244720		OpenSea	TSS200	0.638307	0.000557743	HSH2D
cg04908625	chr3	123166882	chr3:123166218-123168567	Island	1stExon	0.63829	0.0189014	ADCY5
cg25808484	chr16	87814147	chr16:87812833-87813070	S_Shore	TSS1500	0.638055	0.0300028	LOC102724467
cg10651502	chr4	46738197		OpenSea	5'UTR	0.637794	0.029206	COX7B2
cg05962107	chr5	171615394	chr5:171614430-171615939	Island	TSS200	0.637749	0.0392836	STK10
cg24153799	chr5	115386009		OpenSea	TSS1500	0.63764	0.00118333	ARL14EPL
cg03335521	chr3	53916644	chr3:53915731-53916320	S_Shore	TSS1500	0.63757	0.00832635	ACTR8
cg20012024	chr1	160991549	chr1:160990718-160991225	S_Shore	TSS1500	0.637124	0.0369047	F11R
cg20350484	chr12	123706092		OpenSea	1stExon	0.635948	0.00655239	MPHOSPH9
cg06046936	chr16	14927087	chr16:14927441-14928041	N_Shore	TSS1500	0.635511	0.014345	NOMO1
cg25494767	chr1	16085237	chr1:16085147-16085862	Island	TSS200	0.635244	0.0285669	FBLIM1
cg22185558	chr6	28973524		OpenSea	TSS1500	0.634989	0.0492069	ZNF311
cg25800170	chr18	55102005	chr18:55102427-55102708	N_Shore	TSS1500	0.634617	0.0212002	ONECUT2
cg13597564	chr3	49851942		OpenSea	TSS1500	0.634581	0.0317211	UBA7
cg02317907	chr1	68515788	chr1:68516236-68516473	N_Shore	5'UTR	0.634579	0.00229552	DIRAS3
cg20790058	chr6	96463712	chr6:96463869-96464136	N_Shore	TSS200	0.633922	0.00718896	FUT9
cg26440361	chr12	122064389	chr12:122064176-122065142	Island	TSS200	0.633905	0.0121278	ORAI1
cg17906245	chr1	213021979		OpenSea	TSS1500	0.633512	0.0172395	C1orf227
cg00586317	chr12	122149765	chr12:122150513-122151091	N_Shore	TSS1500	0.63331	0.0413921	TMEM120B
cg13275814	chr11	6640775		OpenSea	TSS200	0.633156	0.00842905	TPP1
cg07256713	chr5	178054695	chr5:178053432-178054411	S_Shore	TSS1500	0.633028	0.00916783	CLK4
cg13775203	chr11	8865410		OpenSea	5'UTR	0.632961	0.00895472	ST5
cg09190795	chr16	585171	chr16:587567-588172	N_Shelf	5'UTR	0.632247	0.0046599	SOLH
cg19404072	chr15	42186440		OpenSea	TSS200	0.632149	0.000219202	SPTBN5
cg04462334	chr8	97249283		OpenSea	TSS1500	0.631867	0.0128254	UQCRB
cg10313368	chr1	8935228	chr1:8938098-8939409	N_Shelf	5'UTR	0.631768	0.0479725	ENO1
cg10524152	chr10	112836785	chr10:112835990-112839303	Island	TSS200	0.631766	0.0242938	ADRA2A
cg25770340	chr6	146920129	chr6:146920034-146920245	Island	TSS200	0.631722	0.0427415	C6orf103
cg09258327	chr1	236305010	chr1:236304758-236305025	Island	TSS1500	0.631626	0.0409802	GPR137B
cg22431712	chr16	57521527		OpenSea	TSS1500	0.631512	0.000634444	DOK4
cg20254361	chr1	24438778		OpenSea	TSS200	0.631102	0.0277395	MYOM3
cg06821075	chr10	99933209		OpenSea	5'UTR	0.630788	0.0146223	C10orf28
cg11835785	chr19	5024462		OpenSea	5'UTR	0.630686	0.000838246	KDM4B
cg24785368	chr14	61748574	chr14:61746804-61748141	S_Shore	TSS200	0.630294	0.0422455	TMEM30B
cg01485046	chr19	46498389		OpenSea	1stExon	0.629808	0.0270932	CCDC61
cg08626670	chr19	41196603	chr19:41196279-41197107	Island	TSS200	0.629609	0.0234664	NUMBL
cg00922748	chr12	2944322		OpenSea	TSS200	0.629597	0.0364107	NRIP2
cg18887033	chr2	7005947	chr2:7005163-7006340	Island	TSS200	0.629444	0.0148206	CMPK2
cg21216023	chr22	41711214		OpenSea	5'UTR	0.62933	0.00340354	ZC3H7B
cg10708221	chr2	20647373	chr2:20646428-20647988	Island	1stExon	0.62927	0.00997101	RHOB
cg26646567	chr16	46603321		OpenSea	TSS1500	0.628979	0.0435582	ANKRD26P1
cg08074769	chr1	198177573		OpenSea	5'UTR	0.628631	0.00037374	NEK7
cg02600878	chr1	6580311		OpenSea	TSS200	0.628418	0.00744788	PLEKHG5
cg07175883	chr2	176957908	chr2:176957054-176958279	Island	1stExon	0.628352	0.000240746	HOXD13
cg02054213	chr1	249141448	chr1:249141563-249142796	N_Shore	5'UTR	0.628243	0.00107105	ZNF672
cg13474370	chr15	65068885	chr15:65066916-65068352	S_Shore	TSS1500	0.628116	0.0200609	RBPMS2
cg09764984	chr16	3702447		OpenSea	TSS1500	0.627688	0.0112517	DNASE1
cg16024950	chr7	100254149	chr7:100253782-100254150	Island	TSS200	0.627656	0.01543	ACTL6B
cg09543255	chr3	170302640	chr3:170303044-170303249	N_Shore	5'UTR	0.627018	0.0031332	SLC7A14
cg22387186	chr10	70288456	chr10:70286960-70287396	S_Shore	TSS1500	0.627007	0.0173242	SLC25A16
cg05782377	chr1	11760856		OpenSea	5'UTR	0.626934	0.0265557	C1orf187
cg18139701	chr22	19990046		OpenSea	5'UTR	0.626311	0.000287582	ARVCF
cg11671969	chr15	80211510	chr15:80215358-80216500	N_Shelf	5'UTR	0.625637	0.00233585	ST20
cg01710559	chr11	65549330	chr11:65547499-65549261	S_Shore	TSS1500	0.624734	0.00499235	AP5B1
cg26310969	chr17	28662096		OpenSea	TSS1500	0.624721	0.0172425	TMIGD1
cg02725211	chr7	127232198	chr7:127227758-127229039	S_Shelf	TSS1500	0.624502	0.00712596	FSCN3
cg07967679	chr12	52626814	chr12:52626793-52627577	Island	TSS200	0.624396	0.0254494	KRT7
cg19779370	chr5	108084990	chr5:108083987-108085203	Island	5'UTR	0.62419	0.0119916	FER
cg19303530	chr3	136440459		OpenSea	5'UTR	0.623582	0.00553101	STAG1
cg07893230	chr5	138089096	chr5:138088659-138089836	Island	TSS200	0.622803	0.0122336	CTNNA1
cg02057783	chr17	38278486	chr17:38277760-38279504	Island	TSS1500	0.622754	0.0435896	MSL1
cg21648457	chr1	156167267	chr1:156163672-156164052	S_Shelf	5'UTR	0.62259	0.000605304	SLC25A44
cg21144270	chr2	242448675	chr2:242447017-242448558	S_Shore	TSS1500	0.621872	0.0275442	STK25
cg10756881	chr22	40465863		OpenSea	5'UTR	0.621844	0.0266184	TNRC6B
cg18437633	chr2	161056639		OpenSea	TSS200	0.621812	0.00416018	ITGB6
cg09645572	chr17	64297761	chr17:64298047-64299617	N_Shore	TSS1500	0.621714	0.0284241	PRKCA
cg20608795	chr16	23342538		OpenSea	5'UTR	0.621699	0.000696732	SCNN1B
cg07594845	chr7	73498099	chr7:73498098-73498697	Island	TSS200	0.621198	0.0313426	LIMK1
cg09235983	chr11	58612814		OpenSea	TSS1500	0.620785	0.029388	GLYATL2
cg01526305	chr8	64378323		OpenSea	TSS200	0.619708	0.0040405	LOC102724612
cg14474298	chr7	150102210	chr7:150101906-150102968	Island	TSS1500	0.6197	0.0154404	LOC728743
cg01495834	chr5	125965934		OpenSea	TSS1500	0.619556	0.0258504	TEX43
cg26760212	chr20	62601743	chr20:62600653-62601676	S_Shore	TSS1500	0.619408	0.00648517	ZNF512B
cg07267782	chr6	54711227	chr6:54711153-54712033	Island	TSS1500	0.619094	0.0290651	FAM83B
cg20829211	chr7	93535731		OpenSea	TSS200	0.618206	0.0325046	GNGT1
cg03745555	chr17	59668571		OpenSea	TSS200	0.618188	0.0264311	NACA2
cg18746774	chr22	39352197		OpenSea	TSS1500	0.617984	0.003953	APOBEC3A
cg08641155	chr16	70469236	chr16:70472588-70473649	N_Shelf	5'UTR	0.617976	0.011904	ST3GAL2
cg02298765	chr19	11450741	chr19:11450016-11450414	S_Shore	TSS1500	0.617836	0.0183682	RAB3D
cg19818298	chr14	21905552		OpenSea	TSS200	0.617806	0.0410748	CHD8
cg08276752	chr11	7951221		OpenSea	TSS1500	0.617142	0.0201109	OR10A6
cg25384333	chr1	178693595	chr1:178693968-178695075	N_Shore	TSS1500	0.617117	0.00575601	RALGPS2
cg27019250	chr7	48019388	chr7:48019088-48019389	Island	TSS200	0.616806	0.0074245	HUS1
cg27501878	chr20	61638588	chr20:61636171-61639055	Island	TSS1500	0.616786	0.00957724	BHLHE23
cg08461433	chr10	101770839		OpenSea	TSS1500	0.61653	0.00421064	DNMBP
cg05268594	chr16	855169	chr16:857341-858025	N_Shelf	TSS1500	0.616523	0.0229935	PRR25
cg07747306	chr14	60975174	chr14:60973772-60974123	S_Shore	TSS1500	0.616303	0.00257176	SIX6
cg01746514	chr14	24520922	chr14:24520989-24521844	N_Shore	TSS1500	0.615836	0.000590791	LRRC16B
cg02528154	chr16	2321168	chr16:2317445-2319000	S_Shelf	TSS1500	0.615776	0.000906884	MIR940
cg18163364	chr14	101528320	chr14:101531643-101532384	N_Shelf	TSS200	0.615505	0.00895912	MIR377
cg01770236	chr1	53164152	chr1:53163688-53164180	Island	TSS200	0.615234	0.000817344	C1orf163
cg13672791	chr19	54416165	chr19:54412710-54413087	S_Shelf	1stExon	0.614718	0.00912712	CACNG7
cg15604403	chr16	77821787	chr16:77822375-77823134	N_Shore	TSS1500	0.614652	0.0110432	VAT1L
cg08937612	chr1	159833713		OpenSea	TSS1500	0.614626	0.000337251	VSIG8
cg17580613	chr7	23338304	chr7:23338797-23339264	N_Shore	TSS1500	0.614557	0.00684601	C7orf30
cg26374282	chr1	235099804		OpenSea	TSS200	0.614532	0.0146028	LOC101927851
cg18058949	chr1	229644400	chr1:229643713-229644293	S_Shore	TSS1500	0.614309	0.00480769	NUP133
cg10207787	chr8	26148195	chr8:26148757-26149453	N_Shore	TSS1500	0.61421	0.000944604	PPP2R2A
cg07600064	chr6	10527953		OpenSea	5'UTR	0.614206	0.00155379	GCNT2
cg26739865	chr7	93520172	chr7:93519366-93520184	Island	TSS200	0.613788	0.00136373	TFPI2
cg13052755	chr8	128805589	chr8:128806081-128806899	N_Shore	TSS1500	0.613442	0.0101025	PVT1
cg26164767	chr8	82608298		OpenSea	TSS1500	0.613386	0.00845911	SLC10A5
cg09871315	chr7	27142682	chr7:27143181-27143479	N_Shore	TSS1500	0.613115	0.0233935	HOXA2
cg12643970	chr14	75390401	chr14:75389712-75390133	S_Shore	TSS1500	0.612942	0.0224522	RPS6KL1
cg04104132	chr11	2465440	chr11:2465171-2465648	Island	TSS1500	0.612885	0.0376682	KCNQ1
cg26459021	chr1	179711114	chr1:179711947-179713951	N_Shore	TSS1500	0.612698	0.0268423	FAM163A
cg14532914	chr12	122321294		OpenSea	5'UTR	0.612625	0.00445417	HPD
cg00902823	chr17	71162349	chr17:71160922-71162350	Island	5'UTR	0.612566	0.00191095	SSTR2
cg04983296	chr4	79861284	chr4:79860213-79860745	S_Shore	TSS1500	0.612512	0.0422843	PAQR3
cg15731053	chr7	123673910	chr7:123672063-123673691	S_Shore	TSS1500	0.612468	0.0264812	TMEM229A
cg12704204	chr5	150816425		OpenSea	TSS200	0.612265	0.00196614	SLC36A1
cg27437526	chr6	30172744		OpenSea	5'UTR	0.611678	0.00125948	TRIM26
cg18425731	chr2	158184641		OpenSea	TSS1500	0.611624	0.0198544	ERMN
cg09890202	chr2	202936780		OpenSea	TSS1500	0.611446	0.0257317	KIAA2012
cg15687240	chr1	39325434	chr1:39324815-39325721	Island	TSS200	0.61077	0.0483555	RRAGC
cg26299239	chr13	111972886		OpenSea	TSS200	0.610558	0.00108562	C13orf16
cg23407396	chr6	26197481	chr6:26197070-26197537	Island	5'UTR	0.610525	0.0329892	HIST1H3D
cg00858899	chr11	69455277	chr11:69451136-69458596	Island	TSS1500	0.610146	0.00350948	CCND1
cg03550864	chr16	87970376		OpenSea	TSS1500	0.609725	0.00359818	CA5A
cg18297421	chr11	22851270	chr11:22850765-22851367	Island	1stExon	0.60928	0.000604233	SVIP
cg12610917	chr19	46387992	chr19:46387327-46389578	Island	1stExon	0.609114	0.0131883	IRF2BP1
cg21767504	chr6	96968623	chr6:96969511-96970100	N_Shore	TSS1500	0.608942	0.0110527	UFL1
cg23723762	chr2	24397608	chr2:24397645-24398194	N_Shore	TSS1500	0.60887	0.00796423	FAM228A
cg13534271	chr12	70667207		OpenSea	5'UTR	0.608864	0.0019778	CNOT2
cg17108430	chr4	108745557	chr4:108745829-108746535	N_Shore	TSS200	0.608738	0.0044647	SGMS2
cg23437212	chr14	34932262		OpenSea	TSS1500	0.608545	0.0135344	SPTSSA
cg10226523	chr1	32930308	chr1:32930500-32931061	N_Shore	TSS1500	0.608231	0.00636634	ZBTB8B
cg27162375	chr2	27371050	chr2:27373013-27373214	N_Shore	TSS1500	0.608202	0.0280724	TCF23
cg10537575	chr7	140106163		OpenSea	5'UTR	0.608188	0.0227639	RAB19
cg17413846	chr16	25227013		OpenSea	TSS1500	0.608004	0.0439498	AQP8
cg00618865	chr3	129324699	chr3:129323915-129325332	Island	1stExon	0.607965	0.00633318	PLXND1
cg12530481	chr1	153644079	chr1:153643318-153643529	S_Shore	TSS1500	0.607941	0.00955981	ILF2
cg07919466	chr19	50833956	chr19:50833813-50834128	Island	TSS1500	0.607786	9.83461e-05	KCNC3
cg21035007	chr8	87385782		OpenSea	5'UTR	0.607312	0.0147089	WWP1
cg08629502	chr2	234825921		OpenSea	TSS200	0.607185	0.0369618	TRPM8
cg25824127	chr10	115926060		OpenSea	5'UTR	0.607131	0.00511394	C10orf118
cg03478415	chr9	115990988		OpenSea	5'UTR	0.607033	0.00730345	SLC31A1
cg01375574	chr1	233749657	chr1:233749373-233750314	Island	TSS200	0.607024	0.00328394	KCNK1
cg10522479	chr4	121983500		OpenSea	5'UTR	0.605899	0.00330899	NDNF
cg14800082	chr2	37543566		OpenSea	1stExon	0.605718	0.0072099	PRKD3
cg13677571	chr7	155250210	chr7:155246390-155251955	Island	TSS1500	0.605693	0.00342624	EN2
cg19936605	chr10	52350890		OpenSea	5'UTR	0.605641	0.00292196	SGMS1
cg11315288	chr14	45381781		OpenSea	TSS1500	0.605441	0.0159799	LOC101927418
cg00244040	chr14	61788914	chr14:61787880-61789467	Island	1stExon	0.605232	0.0141394	PRKCH
cg19232395	chr11	8550221		OpenSea	5'UTR	0.605213	0.00298888	STK33
cg08747777	chr16	65156158	chr16:65154656-65157664	Island	TSS1500	0.605194	0.0462058	CDH11
cg15754752	chr13	36944433		OpenSea	TSS200	0.605087	0.0395747	SPG20
cg05938628	chr5	16936458	chr5:16936753-16936957	N_Shore	TSS200	0.604963	0.0031718	MYO10
cg02788189	chr6	31730910		OpenSea	1stExon	0.604708	0.00042181	C6orf26
cg11894854	chr10	5237853		OpenSea	TSS1500	0.60458	0.00683143	AKR1C4
cg20262330	chr14	70826997	chr14:70826255-70826580	S_Shore	TSS1500	0.604152	0.0450998	COX16
cg15523958	chr2	43864929	chr2:43864322-43864956	Island	5'UTR	0.603714	0.00367843	PLEKHH2
cg00522719	chr16	89678306		OpenSea	TSS1500	0.603439	0.00124378	DPEP1
cg26354968	chr11	59579039	chr11:59578090-59578379	S_Shore	TSS1500	0.603202	0.0159846	MRPL16
cg03667447	chr21	32862874		OpenSea	5'UTR	0.602828	0.00769019	TIAM1
cg16478236	chr5	71402893	chr5:71402877-71404868	Island	TSS1500	0.602809	0.00126244	MAP1B
cg13342435	chr11	30605787	chr11:30605558-30605800	Island	5'UTR	0.60255	0.0207343	MPPED2
cg02116639	chr5	178287544	chr5:178286874-178287942	Island	5'UTR	0.602409	0.0332896	ZNF354B
cg09137851	chr1	155529055	chr1:155531914-155533280	N_Shelf	5'UTR	0.602405	0.040771	ASH1L
cg07323754	chr21	39289266	chr21:39287946-39289267	Island	TSS1500	0.602334	0.043356	KCNJ6
cg08744827	chr10	5762329		OpenSea	5'UTR	0.602267	0.00407538	FAM208B
cg02700479	chr19	54256163		OpenSea	TSS1500	0.602258	0.0103174	MIR527
cg24340657	chr17	38859934		OpenSea	1stExon	0.601806	0.000539734	KRT24
cg06660174	chr16	19892831	chr16:19894965-19897156	N_Shelf	5'UTR	0.601397	0.0081387	GPRC5B
cg15463263	chr11	59243687		OpenSea	TSS1500	0.601022	0.0414093	OR4D10
cg18010781	chr1	76262543	chr1:76262536-76262903	Island	TSS200	0.600951	0.0397984	MSH4
cg22062555	chr19	45664251		OpenSea	TSS1500	0.600782	0.0134364	NKPD1
cg19196448	chr7	55978478		OpenSea	5'UTR	0.60078	0.0156318	ZNF713
cg26717696	chr14	24599765	chr14:24601498-24601700	N_Shore	TSS1500	0.600084	0.0352983	FITM1
cg04192018	chr2	219283271		OpenSea	TSS1500	0.600062	0.00256644	VIL1
cg26100099	chr1	118727994	chr1:118727816-118728097	Island	TSS200	0.599886	0.0286852	SPAG17
cg06788321	chr16	75302825	chr16:75298976-75300186	S_Shelf	TSS1500	0.599808	0.00375901	BCAR1
cg26786037	chr12	109825623		OpenSea	TSS1500	0.599342	0.0277065	MYO1H
cg13442639	chr2	240298595		OpenSea	5'UTR	0.599312	0.00166187	HDAC4
cg26194015	chr12	96588125	chr12:96588665-96589145	N_Shore	TSS200	0.59875	0.040864	ELK3
cg03349251	chr6	10832472		OpenSea	TSS1500	0.598617	0.0108479	MAK
cg18098079	chr3	109035383		OpenSea	TSS200	0.598598	0.00110799	DPPA2
cg08361126	chr10	15762091	chr10:15761423-15762101	Island	TSS1500	0.598212	0.00311909	ITGA8
cg23897749	chr8	65491200	chr8:65491083-65491319	Island	TSS1500	0.598207	0.00411774	LOC401463
cg19883396	chr17	76832926	chr17:76836060-76837438	N_Shelf	5'UTR	0.598184	0.0277961	USP36
cg24033067	chr14	24674799		OpenSea	TSS200	0.598183	0.0241817	TSSK4
cg21040115	chr6	139614506		OpenSea	TSS1500	0.597947	0.0116157	TXLNB
cg15458461	chr7	4923615	chr7:4922707-4923576	S_Shore	TSS1500	0.597825	0.00520334	RADIL
cg25077752	chr19	2899864	chr19:2900329-2901203	N_Shore	TSS1500	0.597734	0.00840297	ZNF57
cg03665970	chr19	17446104	chr19:17443965-17444633	S_Shore	TSS1500	0.597733	0.0367594	ANO8
cg08054711	chr2	210442856		OpenSea	5'UTR	0.597592	0.0292468	MAP2
cg06913330	chr4	2060313	chr4:2059928-2063181	Island	TSS1500	0.596974	0.00722734	NAT8L
cg21507367	chr12	27446544		OpenSea	5'UTR	0.596566	0.0307881	STK38L
cg19510604	chr15	74901076		OpenSea	5'UTR	0.596251	0.0010266	CLK3
cg02101581	chr19	21324461		OpenSea	TSS1500	0.596144	0.0201851	ZNF431
cg19194718	chr3	50350748		OpenSea	TSS1500	0.596042	0.0157757	HYAL1
cg24053609	chr19	56136561	chr19:56135773-56136007	S_Shore	TSS1500	0.596032	0.00646491	ZNF784
cg24975564	chr12	20522236	chr12:20521616-20523122	Island	1stExon	0.595875	0.000990226	PDE3A
cg10046778	chr19	4057477	chr19:4059917-4060131	N_Shelf	5'UTR	0.595582	0.00287842	ZBTB7A
cg22469761	chr5	126254645		OpenSea	5'UTR	0.595504	0.0300265	MARCH3
cg13536308	chr9	137030252	chr9:137028717-137030556	Island	TSS1500	0.59503	0.00241706	RNU6ATAC
cg08891367	chr19	42464165	chr19:42462945-42463695	S_Shore	TSS1500	0.594479	0.00586272	RABAC1
cg08004300	chr6	26108843		OpenSea	TSS1500	0.594309	0.00223642	HIST1H1T
cg00863397	chr16	67215239	chr16:67217716-67219219	N_Shelf	5'UTR	0.593843	0.00365787	KIAA0895L
cg16039972	chr19	46522090	chr19:46526046-46526334	N_Shelf	TSS200	0.593809	0.000671778	MIR769
cg05764531	chr7	23528890	chr7:23530434-23530690	N_Shore	TSS1500	0.593806	0.00931538	RPS2P32
cg25680829	chr1	180198309	chr1:180198119-180204975	Island	TSS1500	0.593677	0.0174097	LHX4
cg21558409	chr17	40932572	chr17:40932329-40933299	Island	TSS200	0.593623	0.00632364	WNK4
cg21101777	chr16	201476	chr16:203753-204866	N_Shelf	TSS1500	0.593516	0.0218154	HBZ
cg09881054	chr15	40731625	chr15:40732929-40734697	N_Shore	TSS1500	0.593395	0.00451223	BAHD1
cg10535858	chr12	57482549	chr12:57480797-57483116	Island	TSS200	0.592848	0.0332535	NAB2
cg11413657	chr1	29138434	chr1:29138501-29139348	N_Shore	TSS1500	0.592836	0.0287059	OPRD1
cg23230209	chr19	19250067	chr19:19249182-19249443	S_Shore	TSS1500	0.592544	0.0186644	TMEM161A
cg18710798	chr15	79731970		OpenSea	5'UTR	0.592376	0.00923009	KIAA1024
cg14764956	chr8	8239338		OpenSea	TSS200	0.592029	0.00139758	PRAGMIN
cg06939920	chr20	57594089		OpenSea	TSS1500	0.591628	0.00777866	TUBB1
cg14418802	chr1	9299979		OpenSea	5'UTR	0.591601	0.0272401	H6PD
cg07075673	chr17	32691269		OpenSea	TSS1500	0.591457	0.00223691	CCL1
cg03152916	chr2	198541731		OpenSea	TSS1500	0.591168	0.00504309	RFTN2
cg17168103	chr7	99213802	chr7:99214144-99214885	N_Shore	TSS1500	0.590986	0.0247492	ZNF498
cg12756645	chr11	112038475		OpenSea	5'UTR	0.590789	0.010614	TEX12
cg23836174	chr22	24097035	chr22:24093026-24093621	S_Shelf	TSS1500	0.590653	0.031963	VPREB3
cg25555336	chr12	120806880	chr12:120806251-120807026	Island	1stExon	0.590576	0.024745	MSI1
cg23609150	chr7	140372727	chr7:140372743-140373443	N_Shore	TSS1500	0.590411	0.000899799	ADCK2
cg03928539	chr17	21279613	chr17:21279506-21281574	Island	TSS200	0.590331	0.0371967	KCNJ12
cg08611567	chr19	49402091	chr19:49403222-49403618	N_Shore	TSS200	0.59025	0.00508339	TULP2
cg08813284	chr16	3422679		OpenSea	TSS1500	0.590215	0.00608398	MTRNR2L4
cg22167985	chr9	135285411	chr9:135285310-135285897	Island	TSS200	0.589766	0.00936649	C9orf171
cg01559901	chr19	12624832	chr19:12624273-12624477	S_Shore	TSS200	0.58944	0.00218437	ZNF709
cg20844821	chr1	18433794	chr1:18435566-18435904	N_Shore	TSS1500	0.589367	0.0468036	IGSF21
cg01557989	chr20	19192675	chr20:19192459-19193902	Island	TSS1500	0.58932	0.00256709	SLC24A3
cg16212534	chr17	10560928		OpenSea	TSS1500	0.589267	0.00147865	MYH3
cg10721782	chr15	90039809	chr15:90039464-90039984	Island	TSS200	0.58848	0.0053336	RHCG
cg14887613	chr19	345454	chr19:345260-345590	Island	TSS1500	0.58832	0.012103	MIER2
cg10066231	chr7	99646992		OpenSea	TSS1500	0.588113	0.00905422	ZSCAN21
cg04697227	chr14	45552788	chr14:45553161-45553421	N_Shore	TSS1500	0.588	0.0281978	PRPF39
cg04269964	chr5	34840637	chr5:34838921-34839624	S_Shore	5'UTR	0.587695	0.00256769	TTC23L
cg02640260	chr4	94749609	chr4:94749495-94750998	Island	TSS1500	0.58741	0.0334637	ATOH1
cg19601674	chr19	461832	chr19:457800-462256	Island	TSS1500	0.587273	0.00103388	SHC2
cg22689999	chr8	123881825		OpenSea	5'UTR	0.587164	0.00115018	ZHX2
cg26783353	chr5	140684147	chr5:140683195-140683773	S_Shore	TSS1500	0.587094	0.00157131	SLC25A2
cg21941844	chr1	222722210		OpenSea	TSS1500	0.586841	0.00777781	HHIPL2
cg23412793	chr4	20253922	chr4:20253276-20256868	Island	TSS1500	0.586756	0.00155329	SLIT2
cg25136124	chr1	228336717		OpenSea	TSS1500	0.58656	0.00319558	GJC2
cg14049391	chr15	77476964		OpenSea	5'UTR	0.586458	0.00177689	PEAK1
cg21338532	chr2	154335348	chr2:154334449-154335458	Island	TSS200	0.586344	0.0371374	RPRM
cg04523069	chr9	97136363	chr9:97136589-97137656	N_Shore	TSS1500	0.586301	0.02735	HIATL1
cg01333532	chr16	71749135		OpenSea	TSS1500	0.58619	0.0466258	PHLPP2
cg26019680	chr3	127347876	chr3:127347682-127348859	Island	TSS200	0.586012	0.0299614	PODXL2
cg04898512	chr19	16434995	chr19:16435202-16438064	N_Shore	TSS1500	0.585884	0.00256551	KLF2
cg00084587	chr11	126085772	chr11:126081369-126082028	S_Shelf	5'UTR	0.58586	0.0204153	FAM118B
cg24633656	chr20	61447194	chr20:61447685-61448891	N_Shore	TSS1500	0.585852	0.00331309	COL9A3
cg02510736	chr10	81205445	chr10:81205001-81205811	Island	TSS200	0.585593	0.0202222	ZCCHC24
cg04453140	chr17	46692021	chr17:46691520-46692097	Island	1stExon	0.585544	0.000750747	HOXB8
cg11799977	chr2	63347958		OpenSea	TSS1500	0.585527	0.0432223	DBIL5P2
cg07962392	chr21	42219193	chr21:42218489-42219222	Island	TSS200	0.584807	0.0344162	DSCAM
cg24830690	chr11	18620124		OpenSea	TSS1500	0.584736	0.00413791	SPTY2D1-AS1
cg11879623	chr11	71781594		OpenSea	5'UTR	0.584474	0.0153683	NUMA1
cg26306080	chr19	19550743		OpenSea	5'UTR	0.584393	0.019647	GATAD2A
cg04871875	chr6	89828172	chr6:89827134-89828122	S_Shore	TSS1500	0.583924	0.0276302	SFRS13B
cg04790022	chr7	150014693		OpenSea	5'UTR	0.583749	0.034761	ACTR3C
cg10935723	chr14	88793634	chr14:88792904-88793324	S_Shore	TSS1500	0.583688	0.0150041	KCNK10
cg06710890	chr13	21477865	chr13:21476759-21477384	S_Shore	TSS1500	0.583581	0.00900038	XPO4
cg22247250	chr7	100845801	chr7:100845050-100845726	S_Shore	TSS1500	0.583553	0.0128715	MOGAT3
cg13312403	chr8	71246470		OpenSea	5'UTR	0.583521	0.00107807	NCOA2
cg11228717	chr12	16063878	chr12:16064080-16064534	N_Shore	TSS1500	0.583512	0.010826	DERA
cg22442686	chr4	185354977		OpenSea	5'UTR	0.583164	0.0194041	IRF2
cg15949830	chr17	72427637	chr17:72426783-72428977	Island	TSS200	0.583131	0.0253216	GPRC5C
cg17826424	chr6	41007692		OpenSea	TSS1500	0.58265	0.00513972	UNC5CL
cg16321228	chr10	3109625	chr10:3108650-3111419	Island	TSS200	0.582487	0.0322222	PFKP
cg22842233	chr3	118892068		OpenSea	TSS1500	0.582412	0.000984062	UPK1B
cg26199493	chr1	226497589	chr1:226496361-226497501	S_Shore	TSS1500	0.582386	0.0286987	LIN9
cg07825945	chr13	101232677		OpenSea	5'UTR	0.582282	0.00252412	GGACT
cg08678429	chr20	40247988	chr20:40246345-40247841	S_Shore	TSS1500	0.581967	0.00363228	CHD6
cg05095031	chr11	77349612	chr11:77348423-77348959	S_Shore	TSS1500	0.581638	0.00552576	CLNS1A
cg07952047	chr19	54024110	chr19:54023868-54024560	Island	TSS200	0.58159	0.000764064	ZNF331
cg00307254	chr3	126706825	chr3:126707618-126708481	N_Shore	TSS1500	0.581271	0.00950956	PLXNA1
cg19581409	chr21	45341248		OpenSea	5'UTR	0.581149	0.0174569	AGPAT3
cg02572606	chr16	20753499	chr16:20752646-20753280	S_Shore	TSS1500	0.58099	0.00175802	THUMPD1
cg08116651	chr16	66835939	chr16:66835271-66835790	S_Shore	TSS1500	0.58077	0.00351073	CCDC79
cg20012028	chr22	39151999	chr22:39151457-39152476	Island	TSS200	-0.580111	0.0285645	UNC84B
cg01062470	chr9	34316383	chr9:34318282-34318948	N_Shore	5'UTR	-0.580502	0.0253645	KIF24
cg27548897	chr11	44850116		OpenSea	5'UTR	-0.580555	0.00800119	TSPAN18
cg22629783	chr22	30957892		OpenSea	5'UTR	-0.580746	0.0170236	GAL3ST1
cg06606539	chr4	11369730	chr4:11370229-11370886	N_Shore	TSS1500	-0.580748	0.025492	MIR572
cg02186748	chr17	48280370	chr17:48276877-48279008	S_Shore	TSS1500	-0.580842	0.0459191	COL1A1
cg02558120	chr7	143747596		OpenSea	1stExon	-0.580927	0.00335413	OR2A5
cg21304132	chr5	178321770	chr5:178322713-178323538	N_Shore	TSS1500	-0.58117	0.0144316	ZFP2
cg19339947	chr4	113065343	chr4:113066470-113067379	N_Shore	TSS1500	-0.581567	0.0236573	C4orf32
cg16154332	chr5	135265793	chr5:135265848-135266517	N_Shore	TSS1500	-0.581728	0.00393519	FBXL21
cg19294125	chr20	25604737	chr20:25603815-25605187	Island	TSS200	-0.581901	0.0356968	NANP
cg19964818	chr11	57364114		OpenSea	TSS1500	-0.581958	0.0027877	SERPING1
cg05865548	chr14	101498206		OpenSea	TSS200	-0.581993	0.0395	MIR543
cg13777759	chr17	77134081	chr17:77133927-77134175	Island	5'UTR	-0.582062	0.00331103	HRNBP3
cg08168431	chr1	55230707	chr1:55229992-55230369	S_Shore	TSS1500	-0.582095	0.0108825	PARS2
cg09327360	chr11	65084613	chr11:65081937-65083333	S_Shore	5'UTR	-0.582132	0.0198183	CDC42EP2
cg01767862	chr14	101454843		OpenSea	TSS1500	-0.582134	0.00642363	SNORD114-28
cg20384284	chr5	122372530	chr5:122371569-122372822	Island	TSS200	-0.582157	0.0413577	PPIC
cg14992108	chr8	121825470	chr8:121823534-121824720	S_Shore	TSS1500	-0.582174	0.000573229	SNTB1
cg16332825	chr19	48497324		OpenSea	TSS1500	-0.582349	0.02395	ELSPBP1
cg04625976	chr2	180689769		OpenSea	5'UTR	-0.582688	0.0112836	ZNF385B
cg25497487	chr22	25615355		OpenSea	TSS1500	-0.583163	0.00715232	CRYBB2
cg21997510	chr8	10381792		OpenSea	TSS1500	-0.583449	0.0165902	T-SP1
cg07511633	chr6	29455331		OpenSea	1stExon	-0.583844	0.000865718	MAS1L
cg17000593	chr17	34060895	chr17:34062168-34062413	N_Shore	5'UTR	-0.58387	0.039632	RASL10B
cg24360034	chr11	124414205		OpenSea	TSS1500	-0.583892	0.0104655	OR8B12
cg10459087	chr4	40628704	chr4:40631740-40632587	N_Shelf	5'UTR	-0.584275	0.0337385	RBM47
cg05629195	chr3	183903129	chr3:183903386-183904495	N_Shore	TSS1500	-0.584435	0.0177248	ABCF3
cg26549624	chr9	94712484	chr9:94711117-94713075	Island	TSS200	-0.584511	0.00667473	ROR2
cg03887910	chr6	26156499	chr6:26156449-26157146	Island	TSS200	-0.584623	0.015288	HIST1H1E
cg04137594	chr20	62737966	chr20:62737382-62738071	Island	1stExon	-0.584787	0.0248671	NPBWR2
cg01174276	chr19	39805850	chr19:39804621-39805954	Island	1stExon	-0.584879	0.049386	LRFN1
cg16218738	chr11	57789944		OpenSea	TSS1500	-0.584884	7.61001e-05	OR9Q1
cg02450646	chr4	25235614	chr4:25235458-25236246	Island	TSS200	-0.584941	0.0134577	PI4K2B
cg00140112	chr18	3879595	chr18:3879202-3880087	Island	1stExon	-0.584949	0.00840941	DLGAP1
cg10768055	chr18	9506245		OpenSea	5'UTR	-0.585133	0.0497042	RALBP1
cg05002974	chr5	81574439	chr5:81573833-81574295	S_Shore	TSS1500	-0.585182	0.0298837	RPS23
cg16707720	chr18	60190689	chr18:60189509-60192109	Island	1stExon	-0.585223	0.00449093	ZCCHC2
cg24037389	chr8	27845182		OpenSea	5'UTR	-0.585327	0.00510959	SCARA5
cg06791107	chr4	17516752	chr4:17513309-17513981	S_Shelf	TSS200	-0.585548	0.0491447	CLRN2
cg15438065	chr17	21156812		OpenSea	TSS1500	-0.58579	0.0473638	NATD1
cg24503478	chr8	128024790		OpenSea	TSS1500	-0.585897	0.0404586	PCAT1
cg27451587	chr1	177939484		OpenSea	TSS1500	-0.586011	0.00410849	SEC16B
cg06443863	chr8	146277480	chr8:146277254-146277491	Island	TSS1500	-0.586417	0.0135964	C8orf33
cg03196265	chr11	64937570		OpenSea	TSS200	-0.58649	0.00102179	SPDYC
cg11663399	chr15	98105139		OpenSea	TSS1500	-0.586662	0.0408635	LOC101927310
cg07010373	chr14	101390989		OpenSea	TSS200	-0.586847	0.0166557	SNORD113-1
cg03943160	chr5	145253378		OpenSea	TSS1500	-0.586874	0.00778574	GRXCR2
cg12612406	chr6	30103459		OpenSea	TSS1500	-0.587114	0.0192867	TRIM40
cg02907408	chr8	127336660		OpenSea	TSS1500	-0.58736	0.0179195	LOC101927657
cg02285673	chr15	48139174		OpenSea	TSS1500	-0.587493	0.0040043	LINC01491
cg15302078	chr7	47988280		OpenSea	TSS1500	-0.58772	0.0209178	PKD1L1
cg14108527	chr9	125562385		OpenSea	TSS200	-0.587851	0.033136	OR1K1
cg14454073	chr14	50159754	chr14:50159667-50160424	Island	TSS200	-0.587981	0.0159544	KLHDC1
cg02621528	chr3	133464047	chr3:133464949-133465420	N_Shore	TSS1500	-0.588001	0.0104829	TF
cg22334099	chr19	48308104	chr19:48306462-48306705	S_Shore	TSS1500	-0.588116	0.0245275	TPRX1
cg08970655	chr9	125437326		OpenSea	TSS200	-0.588243	0.0421276	OR1L3
cg21587375	chr3	46786387		OpenSea	TSS200	-0.588268	0.0228846	PRSS45
cg12428299	chr3	44155546		OpenSea	TSS200	-0.588525	0.0186798	MIR138-1
cg03044694	chr4	146859991	chr4:146857334-146859082	S_Shore	TSS1500	-0.588629	0.0347179	ZNF827
cg02866122	chr17	48475760	chr17:48474516-48475047	S_Shore	TSS1500	-0.588772	0.0179952	LRRC59
cg06735218	chr11	4664117		OpenSea	TSS1500	-0.588877	0.00469954	OR51E1
cg00719899	chr3	138952852		OpenSea	TSS1500	-0.588898	0.0206651	PISRT1
cg14075742	chr18	5539428	chr18:5542847-5543054	N_Shelf	5'UTR	-0.589143	0.00967655	EPB41L3
cg11864402	chr20	1277001	chr20:1276887-1277121	Island	5'UTR	-0.589192	0.00599066	SNPH
cg03503297	chr16	30441811	chr16:30441095-30441675	S_Shore	TSS1500	-0.589235	0.00538176	DCTPP1
cg12577321	chr11	67195841	chr11:67195800-67196190	Island	TSS200	-0.58931	0.0378715	RPS6KB2
cg22215678	chr18	19191718	chr18:19192143-19192594	N_Shore	TSS1500	-0.589716	0.034373	SNRPD1
cg11794265	chr5	132073270	chr5:132072695-132073429	Island	TSS200	-0.589821	0.0149145	KIF3A
cg11504078	chr1	240761363		OpenSea	5'UTR	-0.589972	0.00194972	GREM2
cg02349066	chr1	182557546		OpenSea	5'UTR	-0.590067	0.0287084	RNASEL
cg10473700	chr11	62359899	chr11:62358813-62359674	S_Shore	TSS1500	-0.590136	0.0213046	TUT1
cg22734717	chr9	125423000		OpenSea	TSS1500	-0.590187	0.0289181	OR1L1
cg17869960	chr6	12718530		OpenSea	5'UTR	-0.590356	0.0190987	PHACTR1
cg23920445	chr1	247979750		OpenSea	TSS1500	-0.590387	0.0162837	OR14A16
cg16401276	chr9	130881742		OpenSea	TSS1500	-0.590425	0.000333524	SLC25A25-AS1
cg17978274	chr15	93013676		OpenSea	TSS1500	-0.590482	0.00643179	C15orf32
cg02203772	chr16	9538925		OpenSea	TSS200	-0.590556	0.0338675	LINC01177
cg16820973	chr12	32711698		OpenSea	5'UTR	-0.590575	0.028871	FGD4
cg20573713	chr5	151138797	chr5:151137992-151138418	S_Shore	TSS1500	-0.590604	0.0314729	ATOX1
cg15596932	chr17	41836563	chr17:41832717-41833195	S_Shelf	TSS1500	-0.590639	0.0147547	SOST
cg19542674	chr11	1644516		OpenSea	TSS1500	-0.590961	0.00379293	KRTAP5-4
cg19096849	chr7	80230544		OpenSea	TSS1500	-0.591037	0.0121224	CD36
cg00097573	chr1	202830495	chr1:202830061-202830923	Island	TSS1500	-0.591184	0.0288115	LOC148709
cg03552688	chr3	138822369		OpenSea	TSS1500	-0.591779	0.0241637	BPESC1
cg19574704	chr12	67490706		OpenSea	TSS1500	-0.591874	0.0480251	LOC102724421
cg04059871	chr7	97620650		OpenSea	TSS1500	-0.592038	0.0454072	OCM2
cg06192447	chr11	18815245	chr11:18812572-18814079	S_Shore	TSS1500	-0.592286	0.0460347	PTPN5
cg13965707	chr14	96721588		OpenSea	TSS1500	-0.592329	0.0317737	BDKRB1
cg20478750	chr5	145315284	chr5:145316145-145316354	N_Shore	TSS1500	-0.592441	0.0354946	SH3RF2
cg03963504	chr8	124779495	chr8:124780286-124781265	N_Shore	TSS1500	-0.592463	0.0204491	FAM91A1
cg16407294	chr11	1650852		OpenSea	TSS200	-0.592547	0.0480017	KRTAP5-5
cg23989220	chr14	68185644		OpenSea	5'UTR	-0.592547	0.0219407	RDH12
cg22201526	chr11	69912867		OpenSea	TSS1500	-0.592899	0.0365833	LOC101928443
cg01656641	chr4	57154812		OpenSea	5'UTR	-0.592985	0.0467697	KIAA1211
cg07361723	chr11	5601948		OpenSea	TSS200	-0.593215	0.0421747	OR52B6
cg17918944	chr7	44229914		OpenSea	TSS1500	-0.593356	0.0135643	GCK
cg21787567	chr3	126291441		OpenSea	5'UTR	-0.593506	0.0116175	TXNRD3IT1
cg00750265	chr19	55875621	chr19:55873636-55873993	S_Shore	TSS1500	-0.593572	0.0138473	FAM71E2
cg20813440	chr3	51911001		OpenSea	TSS1500	-0.593653	0.0103355	IQCF5
cg23023178	chr19	15236599	chr19:15235912-15236631	Island	TSS200	-0.593725	0.0244405	ILVBL
cg18099058	chr11	55737045		OpenSea	TSS1500	-0.593794	0.0254797	OR10AG1
cg03047708	chr8	59020228		OpenSea	5'UTR	-0.594098	0.00901275	FAM110B
cg15356314	chr19	45201049		OpenSea	TSS1500	-0.594144	0.0250361	CEACAM16
cg16328319	chr8	82373787		OpenSea	TSS200	-0.594317	0.00903517	FABP9
cg27405706	chr21	43786824		OpenSea	TSS200	-0.594441	0.0226541	TFF1
cg21374754	chr3	42452862		OpenSea	TSS1500	-0.594443	0.0353672	LYZL4
cg01905321	chr3	121312383		OpenSea	5'UTR	-0.59485	0.0127501	FBXO40
cg09652933	chr12	124069016	chr12:124068935-124069699	Island	TSS200	-0.594882	0.00703329	TMED2
cg01670876	chr14	74891361	chr14:74892466-74893184	N_Shore	5'UTR	-0.595016	0.0446712	TMEM90A
cg19748686	chr3	108837545	chr3:108836795-108837089	S_Shore	TSS1500	-0.595098	0.00359053	MORC1
cg08737815	chr1	17381800	chr1:17380456-17380722	S_Shore	TSS1500	-0.595182	0.0138769	SDHB
cg19035578	chr9	130743894	chr9:130742515-130743486	S_Shore	TSS1500	-0.595456	0.00443761	FAM102A
cg24814080	chr6	82524884		OpenSea	TSS1500	-0.595622	0.00350503	LINC01526
cg11638200	chr10	6621965	chr10:6621907-6622642	Island	5'UTR	-0.595847	0.0110608	PRKCQ
cg16505204	chr11	77774337		OpenSea	TSS1500	-0.59593	0.0167108	THRSP
cg16903152	chr11	19083159		OpenSea	TSS1500	-0.596194	0.0032295	MRGPRX2
cg11491601	chr5	108745394	chr5:108744926-108745640	Island	5'UTR	-0.596488	0.0123755	PJA2
cg08509991	chr10	105845720		OpenSea	TSS200	-0.596732	0.0146534	COL17A1
cg27275781	chr7	5463911	chr7:5458503-5469256	Island	TSS1500	-0.596996	0.0345975	TNRC18
cg06375903	chr1	202677309	chr1:202678881-202679769	N_Shore	5'UTR	-0.597092	0.0134817	SYT2
cg11694223	chr8	27473467	chr8:27471954-27472523	S_Shore	TSS1500	-0.597106	0.00286607	CLU
cg27311153	chr15	94651923		OpenSea	TSS1500	-0.597136	0.00472102	LINC01581
cg09121269	chr14	74181427	chr14:74180518-74181264	S_Shore	TSS1500	-0.597409	0.0429734	PNMA1
cg13371853	chr5	147286512		OpenSea	TSS1500	-0.597442	0.00309726	C5orf46
cg16779087	chr2	241807539		OpenSea	TSS1500	-0.597723	0.0431254	AGXT
cg08634024	chr7	143657177		OpenSea	1stExon	-0.597884	0.00438534	OR2F1
cg11879577	chr16	18813519	chr16:18812387-18813399	S_Shore	TSS1500	-0.59807	0.0118845	ARL6IP1
cg02741177	chr4	71263061		OpenSea	TSS1500	-0.598107	0.0372258	PROL1
cg05712610	chr7	151722461	chr7:151722590-151723241	N_Shore	TSS1500	-0.598441	0.0453249	GALNT11
cg19103704	chr19	40440963		OpenSea	TSS1500	-0.598725	0.0309121	FCGBP
cg02847472	chr3	184275476	chr3:184279194-184280721	N_Shelf	TSS1500	-0.598844	0.00215258	EIF2B5-AS1
cg03925149	chr4	96761135		OpenSea	TSS200	-0.599041	0.0085809	PDHA2
cg01857186	chr11	123811110		OpenSea	1stExon	-0.599176	0.00222054	OR4D5
cg00451215	chr7	139025801	chr7:139024930-139026298	Island	TSS200	-0.599341	0.0350982	C7orf55
cg24489398	chr6	32936052	chr6:32935896-32936792	Island	TSS1500	-0.599842	0.0120803	BRD2
cg19227679	chr3	74571102		OpenSea	TSS1500	-0.599929	0.00122733	CNTN3
cg24468397	chr9	138371481	chr9:138370738-138372414	Island	TSS200	-0.599975	0.00721257	PPP1R26
cg23221651	chr7	75834378	chr7:75831068-75831542	S_Shelf	5'UTR	-0.600019	0.0318274	SRRM3
cg21693788	chr1	244998183	chr1:244998023-244999142	Island	TSS1500	-0.600076	0.0207067	FAM36A
cg04713108	chr5	44807541	chr5:44809047-44809692	N_Shore	TSS1500	-0.600126	0.0104469	MRPS30
cg09308738	chr10	125652310	chr10:125650820-125651373	S_Shore	TSS1500	-0.60017	0.00926512	CPXM2
cg23201575	chr11	128809085		OpenSea	5'UTR	-0.600279	0.00574777	TP53AIP1
cg13965897	chr6	30658657	chr6:30654392-30654934	S_Shelf	1stExon	-0.600338	0.020775	NRM
cg09230350	chr6	31937582	chr6:31939730-31940559	N_Shelf	TSS1500	-0.60059	0.0409886	STK19
cg15578837	chr2	150444370		OpenSea	TSS200	-0.600698	0.0461402	MMADHC
cg26152597	chr3	114865874	chr3:114865436-114867124	Island	5'UTR	-0.600824	0.0390431	ZBTB20
cg22180378	chr22	32749800		OpenSea	TSS1500	-0.600952	0.0119338	RFPL3
cg27093637	chr11	5410452		OpenSea	TSS200	-0.601011	0.0385745	OR51M1
cg00016439	chr18	55018650	chr18:55019707-55021605	N_Shore	TSS1500	-0.601054	0.00525547	ST8SIA3
cg05319033	chr16	49862211		OpenSea	5'UTR	-0.601344	0.0336652	ZNF423
cg17352891	chr12	24636625		OpenSea	5'UTR	-0.601597	0.0117957	SOX5
cg03403107	chr18	18910260		OpenSea	5'UTR	-0.602463	0.00121475	GREB1L
cg26393455	chr17	38802384	chr17:38803944-38804703	N_Shore	5'UTR	-0.602598	0.0496266	SMARCE1
cg25212146	chr18	65184298	chr18:65183237-65184014	S_Shore	TSS1500	-0.602639	0.0338967	DSEL
cg14843608	chr10	75416950		OpenSea	TSS1500	-0.603069	0.0132617	SYNPO2L
cg06761203	chr12	58147888	chr12:58148888-58149781	N_Shore	TSS1500	-0.603073	0.00870717	MARCH9
cg02024097	chr5	67511519	chr5:67510872-67512386	Island	TSS200	-0.603278	0.0457024	PIK3R1
cg20707970	chr3	126114064	chr3:126113547-126113967	S_Shore	5'UTR	-0.603415	0.0379503	CCDC37
cg13252516	chr11	102577488		OpenSea	TSS1500	-0.603451	0.0224946	MMP27
cg15617639	chr10	82050762		OpenSea	TSS1500	-0.603469	0.00456616	MAT1A
cg25564482	chr18	10414962	chr18:10414354-10414592	S_Shore	TSS1500	-0.603477	0.0106491	LINC01254
cg17304025	chr7	143699825		OpenSea	TSS1500	-0.60375	0.010289	OR6B1
cg17060964	chr11	55796572		OpenSea	TSS1500	-0.603819	0.0118568	OR5AS1
cg01232909	chr1	226735060	chr1:226736354-226737412	N_Shore	TSS1500	-0.603865	0.0133919	C1orf95
cg08361315	chr7	18163892		OpenSea	5'UTR	-0.604093	0.00182558	HDAC9
cg00339415	chr9	136085771		OpenSea	TSS1500	-0.60451	0.0125992	OBP2B
cg16739895	chr16	68771182	chr16:68771034-68772344	Island	TSS200	-0.604817	0.0277412	CDH1
cg09413723	chr1	246670859	chr1:246670148-246670768	S_Shore	TSS1500	-0.604886	0.0488623	SMYD3
cg14699903	chr3	48601227		OpenSea	TSS200	-0.604964	0.0473573	UCN2
cg22308101	chr8	77616048		OpenSea	5'UTR	-0.605196	0.00726156	ZFHX4
cg05612977	chr5	172198876	chr5:172197482-172199606	Island	TSS1500	-0.605273	0.0342751	DUSP1
cg09581452	chr1	153124255		OpenSea	TSS1500	-0.605344	0.0199971	SPRR2G
cg00607797	chr15	25418880		OpenSea	TSS1500	-0.605572	0.038145	SNORD115-3
cg08122065	chr9	131800433	chr9:131798727-131799280	S_Shore	5'UTR	-0.605631	0.0306129	FAM73B
cg11946449	chr11	45308676	chr11:45307441-45307975	S_Shore	TSS1500	-0.605641	0.033775	SYT13
cg18088844	chr19	46171324	chr19:46174372-46174575	N_Shelf	TSS200	-0.605861	0.00613746	GIPR
cg02240851	chr19	36023408	chr19:36024182-36024803	N_Shore	TSS1500	-0.606003	0.00778541	GAPDHS
cg01888129	chr15	64126210	chr15:64125514-64126665	Island	TSS200	-0.606033	0.0134447	HERC1
cg21105319	chr11	118307072	chr11:118305422-118307705	Island	TSS200	-0.6061	0.011338	MLL
cg14640865	chr7	100730578	chr7:100732088-100732424	N_Shore	5'UTR	-0.606229	0.0328802	TRIM56
cg16958273	chr13	45384227		OpenSea	TSS1500	-0.606548	0.0270174	LINC00330
cg05862393	chr11	26744484		OpenSea	TSS1500	-0.60723	0.00164595	SLC5A12
cg15210983	chr8	10504201		OpenSea	5'UTR	-0.607692	0.0181555	RP1L1
cg10673984	chr17	58677844	chr17:58677223-58678217	Island	1stExon	-0.607747	0.0419902	PPM1D
cg03131859	chr9	116841542		OpenSea	TSS1500	-0.608647	0.00276041	AMBP
cg25055959	chr3	3841059	chr3:3840513-3842772	Island	TSS200	-0.608724	0.00538834	LRRN1
cg01893731	chr20	44350935		OpenSea	TSS200	-0.608873	0.0333805	SPINT4
cg01547573	chr1	35245523	chr1:35246876-35247599	N_Shore	TSS1500	-0.609036	0.00938855	GJB3
cg00982357	chr20	23331308	chr20:23330636-23332046	Island	TSS200	-0.609037	0.0493008	NXT1
cg03943000	chr4	37459012	chr4:37455279-37455757	S_Shelf	5'UTR	-0.609212	0.0300028	C4orf19
cg00244260	chr19	35895070		OpenSea	TSS1500	-0.609634	0.00824385	LINC01531
cg14696870	chr1	159258877		OpenSea	TSS1500	-0.610448	0.0404686	FCER1A
cg00149397	chr22	26986241	chr22:26985516-26986264	Island	TSS200	-0.610688	0.00145055	TPST2
cg14148088	chr14	101495827		OpenSea	TSS200	-0.610871	0.00601116	MIR494
cg26882410	chr1	230851502		OpenSea	TSS1500	-0.611024	0.019015	AGT
cg15439745	chr17	29158582	chr17:29158878-29159423	N_Shore	TSS1500	-0.611671	0.0137571	ATAD5
cg05756792	chr19	3480603	chr19:3481782-3482048	N_Shore	TSS200	-0.612288	0.00318424	SMIM24
cg05249287	chr2	120282685	chr2:120281661-120282211	S_Shore	TSS1500	-0.612331	0.0115659	SCTR
cg03063309	chr4	24796919		OpenSea	TSS200	-0.612357	0.0436699	SOD3
cg24680863	chr5	112849610	chr5:112849265-112849982	Island	1stExon	-0.612399	0.00884076	YTHDC2
cg02204428	chr4	156133923	chr4:156129168-156130209	S_Shelf	5'UTR	-0.612528	0.00446573	NPY2R
cg25577367	chr11	123676979		OpenSea	1stExon	-0.612595	0.00749107	OR6M1
cg13496324	chr7	90893736	chr7:90893567-90896683	Island	TSS200	-0.61293	0.00639221	FZD1
cg22852840	chr6	47749714		OpenSea	TSS200	-0.612987	0.00663645	OPN5
cg24892508	chr4	47032741	chr4:47034427-47034940	N_Shore	TSS1500	-0.613321	0.000108342	GABRB1
cg12727202	chr16	55358419	chr16:55357521-55359040	Island	TSS200	-0.613498	0.0228718	IRX6
cg11051899	chr8	23385905	chr8:23386220-23387386	N_Shore	TSS1500	-0.613666	0.0169054	SLC25A37
cg18170071	chr7	127255970		OpenSea	TSS200	-0.613701	0.0379734	PAX4
cg18324144	chr18	61143949		OpenSea	TSS200	-0.613871	0.00472119	SERPINB5
cg18240143	chr14	60952599	chr14:60951976-60952946	Island	5'UTR	-0.613901	0.0476264	C14orf39
cg21813187	chr6	31674553	chr6:31670594-31671274	S_Shelf	TSS200	-0.61409	0.025343	LY6G6F
cg05958659	chr5	99870887	chr5:99870925-99871720	N_Shore	TSS1500	-0.614155	0.00857121	FAM174A
cg04920227	chr20	13202476	chr20:13200670-13202616	Island	1stExon	-0.614161	0.00316384	ISM1
cg13756790	chr17	40273221	chr17:40274523-40275360	N_Shore	1stExon	-0.614248	0.0202635	KAT2A
cg21958069	chr17	46710112	chr17:46710812-46711419	N_Shore	TSS200	-0.614251	0.00521287	MIR196A1
cg16402814	chr11	915227	chr11:910677-911581	S_Shelf	TSS200	-0.614255	0.00869889	CHID1
cg06819298	chr11	2445216	chr11:2442070-2442402	S_Shelf	TSS1500	-0.614281	0.034138	TRPM5
cg07791927	chr3	38995326		OpenSea	TSS200	-0.614437	0.0447935	SCN11A
cg11259833	chr6	28249221	chr6:28249166-28249568	Island	TSS200	-0.614636	0.00557628	PGBD1
cg21594557	chr6	6319756		OpenSea	5'UTR	-0.614944	0.0215464	F13A1
cg12750151	chr11	55586264		OpenSea	TSS1500	-0.61518	0.0093188	OR5D18
cg08980503	chr11	130542055		OpenSea	TSS1500	-0.615661	0.00344817	C11orf44
cg05225651	chr4	5022540	chr4:5021003-5021329	S_Shore	TSS1500	-0.615778	6.91964e-05	CYTL1
cg03564704	chr3	42859669		OpenSea	5'UTR	-0.615791	0.00683646	ACKR2
cg14804342	chr4	174321887		OpenSea	TSS1500	-0.615963	0.0147692	SCRG1
cg11741201	chr11	35638398	chr11:35639629-35641485	N_Shore	TSS1500	-0.615978	0.0245719	FJX1
cg01733284	chr1	158391119		OpenSea	TSS1500	-0.61624	0.00610576	OR10K2
cg22874942	chr17	39638742		OpenSea	TSS1500	-0.616512	0.0107078	KRT35
cg19310821	chr16	57496417	chr16:57496476-57497038	N_Shore	TSS200	-0.616539	0.0225435	POLR2C
cg02077084	chr1	248549941		OpenSea	TSS1500	-0.616551	0.00595634	OR2T6
cg22261780	chr3	141496940	chr3:141497158-141497492	N_Shore	TSS200	-0.616983	0.0252809	GRK7
cg01687040	chr12	55043559		OpenSea	TSS1500	-0.617562	0.0388298	DCD
cg22501143	chr1	21110436	chr1:21112708-21114121	N_Shelf	5'UTR	-0.617718	0.026507	HP1BP3
cg00565657	chr11	58697261		OpenSea	5'UTR	-0.617933	0.0234597	GLYATL1
cg17408653	chr3	176354194		OpenSea	TSS1500	-0.618719	0.00968429	LINC01208
cg03515543	chr11	17719467	chr11:17717505-17717767	S_Shore	TSS1500	-0.618778	0.00417265	LOC102723330
cg18912645	chr12	7023906	chr12:7023261-7024089	Island	5'UTR	-0.618937	0.0189504	ENO2
cg00648203	chr9	138967195	chr9:138966648-138967467	Island	5'UTR	-0.619052	0.00544653	NACC2
cg14637765	chr2	241753718		OpenSea	5'UTR	-0.61929	0.0364231	KIF1A
cg01711761	chr9	101705378	chr9:101705907-101706682	N_Shore	TSS1500	-0.619312	0.000143544	COL15A1
cg27551423	chr16	70323134	chr16:70323127-70323489	Island	5'UTR	-0.619367	0.00133855	AARS
cg21844487	chr5	167913325	chr5:167913297-167913641	Island	TSS200	-0.619425	0.0175131	RARS
cg16702666	chr8	65712144	chr8:65710990-65711722	S_Shore	TSS1500	-0.619482	0.0479947	CYP7B1
cg13865846	chr18	43097617		OpenSea	5'UTR	-0.619505	0.00314167	SLC14A2
cg17725398	chr19	58962387	chr19:58962740-58963343	N_Shore	TSS1500	-0.61968	0.0273423	ZNF324B
cg04862500	chr1	38099874	chr1:38099677-38100864	Island	5'UTR	-0.619718	0.0398078	RSPO1
cg11823736	chr8	39792275		OpenSea	TSS200	-0.619752	0.0276302	IDO2
cg01334209	chr17	39382247		OpenSea	TSS1500	-0.619974	0.0042079	KRTAP9-2
cg03010761	chr12	104608278	chr12:104609397-104610172	N_Shore	TSS1500	-0.620101	0.0107826	TXNRD1
cg12313764	chr17	38912742		OpenSea	TSS1500	-0.620305	0.0217954	KRT25
cg10550063	chr7	2725586	chr7:2727682-2728392	N_Shelf	5'UTR	-0.62072	0.000961741	AMZ1
cg09371084	chr7	143792194		OpenSea	TSS200	-0.620993	0.00125805	OR2A12
cg09038661	chr4	48136846		OpenSea	TSS1500	-0.62104	0.0165475	TXK
cg11262462	chr15	78631196	chr15:78632669-78633108	N_Shore	TSS1500	-0.621352	0.00649572	CRABP1
cg09696355	chr16	67451643	chr16:67449936-67450472	S_Shore	TSS1500	-0.621637	0.0243129	ZDHHC1
cg13908702	chr19	56057068		OpenSea	TSS200	-0.621813	0.0055278	SBK3
cg08251362	chr7	112086746	chr7:112090122-112091412	N_Shelf	5'UTR	-0.622037	0.0432359	IFRD1
cg14340089	chr8	133879048		OpenSea	TSS200	-0.622081	0.0135707	TG
cg00463562	chr15	65118189	chr15:65116013-65116567	S_Shore	TSS1500	-0.622364	0.0125555	PIF1
cg26960322	chr2	237479015	chr2:237476311-237477263	S_Shore	5'UTR	-0.622622	0.0317122	CXCR7
cg04256932	chr20	34678385	chr20:34680003-34681001	N_Shore	TSS1500	-0.622681	0.0330979	EPB41L1
cg02668270	chr19	44124896	chr19:44123485-44124244	S_Shore	TSS1500	-0.622791	0.0439329	ZNF428
cg06406347	chr1	159408848		OpenSea	TSS1500	-0.623185	0.00219108	OR10J1
cg24711070	chr11	118842126	chr11:118842379-118842933	N_Shore	TSS1500	-0.623216	0.0219316	FOXR1
cg25426807	chr6	29395221		OpenSea	1stExon	-0.623273	0.00732618	OR11A1
cg13625403	chr11	120008510	chr11:120008046-120008710	Island	1stExon	-0.623417	0.0056735	TRIM29
cg08341673	chr19	8408202	chr19:8407674-8408338	Island	TSS200	-0.623581	0.00980101	KANK3
cg24735196	chr22	36763973		OpenSea	5'UTR	-0.62368	0.026587	MYH9
cg10848367	chr11	62009065		OpenSea	TSS1500	-0.62372	0.00954774	SCGB1D2
cg15152824	chr1	214657859		OpenSea	5'UTR	-0.62399	0.0120068	PTPN14
cg05479010	chr7	115850173	chr7:115850370-115851028	N_Shore	TSS1500	-0.624112	0.0019483	TES
cg11132956	chr7	1771934		OpenSea	5'UTR	-0.624195	0.026254	ELFN1
cg25853940	chr2	62899773		OpenSea	TSS1500	-0.624594	0.0333957	EHBP1
cg00878516	chr19	35842853	chr19:35842430-35843187	Island	1stExon	-0.62482	0.00164835	FFAR1
cg01888996	chr4	68863264		OpenSea	TSS200	-0.625015	0.0312726	TMPRSS11GP
cg16778751	chr15	47805940		OpenSea	5'UTR	-0.625084	0.000313073	SEMA6D
cg03511671	chr1	203019520		OpenSea	TSS1500	-0.625537	0.04607	PPFIA4
cg03143395	chr4	186742050		OpenSea	5'UTR	-0.625546	0.00379492	SORBS2
cg01661742	chr4	142141192	chr4:142141971-142142359	N_Shore	TSS1500	-0.625566	0.00474344	ZNF330
cg23872897	chr3	133750224	chr3:133748401-133748966	S_Shore	TSS1500	-0.625965	0.0348186	SLCO2A1
cg12342451	chr10	86001509		OpenSea	TSS1500	-0.626012	0.049775	LRIT1
cg08981282	chr16	2653240	chr16:2653221-2653847	Island	TSS200	-0.626108	0.0225283	LOC652276
cg01615271	chr4	183958214		OpenSea	TSS1500	-0.626275	0.0182931	FAM92A3
cg21485152	chr11	60634051		OpenSea	TSS1500	-0.627033	0.0316837	ZP1
cg03899103	chr11	65342942	chr11:65341620-65342501	S_Shore	TSS1500	-0.62722	0.0183235	EHBP1L1
cg00255630	chr2	169652805		OpenSea	5'UTR	-0.627258	0.0427749	NOSTRIN
cg07436224	chr22	30115348	chr22:30116081-30117160	N_Shore	TSS1500	-0.627552	0.0401264	CABP7
cg22061907	chr12	57610484	chr12:57609976-57611168	Island	TSS200	-0.627559	0.00800501	NXPH4
cg03655142	chr1	153950843	chr1:153949712-153950525	S_Shore	TSS1500	-0.628091	0.0450585	JTB
cg25977101	chr6	43655599	chr6:43655271-43655618	Island	TSS200	-0.628305	0.0388995	MRPS18A
cg00114694	chr15	40644728		OpenSea	5'UTR	-0.628416	0.00417131	PHGR1
cg26757793	chr11	102496159		OpenSea	TSS200	-0.628758	0.0201713	MMP20
cg04123995	chr17	71308339	chr17:71306975-71308682	Island	TSS200	-0.629155	0.0236883	CDC42EP4
cg03909184	chr11	129706243		OpenSea	5'UTR	-0.62921	0.00153451	TMEM45B
cg17006857	chr3	167338345		OpenSea	5'UTR	-0.62946	0.0291156	WDR49
cg19368966	chr1	10458856	chr1:10458548-10459997	Island	TSS1500	-0.62966	0.0304466	PGD
cg12246187	chr9	129621622	chr9:129622611-129623574	N_Shore	TSS1500	-0.629707	0.00152271	ZBTB34
cg23301462	chr8	87757285		OpenSea	TSS1500	-0.630614	0.0467019	CNGB3
cg02590750	chr6	30973562		OpenSea	TSS200	-0.63081	0.00316216	MUC22
cg08521677	chr17	8054688	chr17:8054550-8055835	Island	5'UTR	-0.630854	0.0362821	PER1
cg01265531	chr11	1854174		OpenSea	TSS1500	-0.63107	0.0159918	SYT8
cg20045327	chr3	97806012		OpenSea	TSS200	-0.631318	0.00431027	OR5AC2
cg18906360	chr14	60633047	chr14:60631740-60632254	S_Shore	TSS1500	-0.631905	0.0337531	DHRS7
cg05232914	chr3	97983540		OpenSea	1stExon	-0.631915	0.00158317	OR5H6
cg09407660	chr15	59910436		OpenSea	5'UTR	-0.631953	0.00414073	GCNT3
cg14726488	chr6	137815572	chr6:137816474-137817223	N_Shore	TSS200	-0.632051	0.011463	OLIG3
cg03480067	chr7	148286320		OpenSea	TSS1500	-0.632158	0.0151856	C7orf33
cg24413007	chr12	62860470	chr12:62860383-62860855	Island	TSS200	-0.632309	0.000705177	MON2
cg20126775	chr6	49917145		OpenSea	1stExon	-0.632314	0.0205863	DEFB133
cg03440037	chr4	108641553	chr4:108640845-108641835	Island	TSS200	-0.632443	0.016534	PAPSS1
cg04968473	chr15	75040734		OpenSea	TSS1500	-0.63248	0.0269305	CYP1A2
cg13781167	chr9	109363162		OpenSea	TSS200	-0.632635	0.0266808	MIR8081
cg03991188	chr7	98870835		OpenSea	TSS200	-0.63264	0.00868423	MYH16
cg01031956	chr11	76782804		OpenSea	5'UTR	-0.632643	0.00213295	CAPN5
cg05040360	chr11	60102449		OpenSea	1stExon	-0.632651	0.00584148	MS4A6E
cg20633792	chr3	161213588		OpenSea	TSS1500	-0.633649	0.000200794	OTOL1
cg05081714	chr10	124134343	chr10:124134088-124134933	Island	5'UTR	-0.633663	0.00773262	PLEKHA1
cg18577494	chr7	100033938	chr7:100033262-100034253	Island	1stExon	-0.634142	0.0159336	C7orf47
cg03550794	chr7	100271228	chr7:100270875-100274003	Island	TSS200	-0.634164	0.00945908	GNB2
cg10235170	chr17	15846926	chr17:15847757-15849513	N_Shore	TSS1500	-0.63455	0.0098292	ADORA2B
cg15669600	chr9	480362		OpenSea	5'UTR	-0.634612	0.0383612	KANK1
cg02875120	chr12	113496053	chr12:113494389-113495534	S_Shore	1stExon	-0.635801	0.000852318	DTX1
cg09080872	chr4	183958669		OpenSea	TSS200	-0.636091	0.0117954	FAM92A1P2
cg12956311	chr8	12810631	chr8:12808798-12809862	S_Shore	5'UTR	-0.636447	0.00326153	KIAA1456
cg05336094	chr1	38512238	chr1:38510102-38513642	Island	1stExon	-0.637017	0.0144204	POU3F1
cg04986097	chr5	40835623	chr5:40835241-40835873	Island	TSS1500	-0.637081	0.0487423	RPL37
cg06246114	chr7	142748215		OpenSea	TSS1500	-0.637281	0.0401424	OR6V1
cg20330630	chr15	74660375	chr15:74658038-74658574	S_Shore	TSS1500	-0.637729	0.00444739	CYP11A1
cg19696441	chr1	20512463	chr1:20512360-20512797	Island	TSS200	-0.637945	0.0476164	UBXN10
cg09975754	chr12	15925024		OpenSea	5'UTR	-0.637948	0.0283588	EPS8
cg14098737	chr11	78954267		OpenSea	5'UTR	-0.637984	0.0128689	ODZ4
cg17911589	chr6	53794722		OpenSea	TSS200	-0.638011	0.0178036	LOC101927189
cg03735712	chr15	35263065	chr15:35261686-35262124	S_Shore	TSS1500	-0.63824	0.0392744	AQR
cg06446221	chr9	97357491		OpenSea	TSS1500	-0.638337	0.00848341	FBP2
cg26680675	chr7	99574420		OpenSea	TSS1500	-0.638431	0.00896806	AZGP1
cg09875624	chr11	3254504	chr11:3253768-3254066	S_Shore	TSS1500	-0.63862	0.000218574	MRGPRE
cg14133699	chr1	179050298	chr1:179051075-179051948	N_Shore	TSS1500	-0.638839	0.0245752	TOR3A
cg02587412	chr15	64163218		OpenSea	TSS200	-0.638853	0.025005	MIR422A
cg21461856	chr22	39852666	chr22:39852205-39852939	Island	TSS1500	-0.638924	0.0150991	MGAT3
cg07765814	chr3	193096791		OpenSea	TSS1500	-0.6391	0.00887771	ATP13A5
cg05301181	chr10	35379533	chr10:35378834-35379632	Island	TSS1500	-0.639187	0.00866467	CUL2
cg09769113	chr6	30131719		OpenSea	1stExon	-0.639293	0.000658153	TRIM15
cg10753636	chr19	54193013		OpenSea	TSS1500	-0.639395	0.00475593	MIR520A
cg15887283	chr7	94955348	chr7:94953769-94953971	S_Shore	TSS1500	-0.639706	0.0294011	PON1
cg24769369	chr5	140502262	chr5:140502890-140503804	N_Shore	1stExon	-0.639735	0.00859505	PCDHB4
cg26927231	chr16	3096662	chr16:3095600-3097033	Island	TSS200	-0.640047	0.038548	MMP25
cg27083891	chr11	64658726	chr11:64662462-64662880	N_Shelf	TSS200	-0.640057	0.00118951	MIR192
cg19715936	chr7	50634035		OpenSea	TSS1500	-0.640257	0.0030319	DDC
cg01884612	chr22	31031439	chr22:31031358-31032059	Island	TSS1500	-0.640402	0.0421654	SLC35E4
cg10114625	chr1	110081561		OpenSea	TSS1500	-0.640477	0.00420267	GPR61
cg04575427	chr20	44144711		OpenSea	TSS1500	-0.640627	0.0493664	SPINT3
cg16592897	chr1	111023201		OpenSea	TSS200	-0.641129	0.0390586	CYMP
cg01464104	chr11	56043040		OpenSea	TSS200	-0.641406	0.0154034	OR5T1
cg20680045	chr16	1480030	chr16:1480844-1481045	N_Shore	TSS1500	-0.641562	0.023145	C16orf91
cg14548284	chr4	10458049	chr4:10458129-10459353	N_Shore	5'UTR	-0.641882	0.0224101	ZNF518B
cg26573961	chr12	20968239		OpenSea	5'UTR	-0.641963	0.0379537	SLCO1B3
cg25586973	chr21	32120344		OpenSea	TSS1500	-0.642603	0.0222972	KRTAP21-2
cg15395560	chr15	45543142		OpenSea	TSS1500	-0.643141	0.00654422	SLC28A2
cg07639198	chr10	5004250		OpenSea	TSS1500	-0.643175	0.0489171	AKR1C1
cg15474711	chr11	118550461		OpenSea	TSS200	-0.643369	0.0370893	TREH
cg07327090	chr1	27240634		OpenSea	TSS200	-0.643943	0.00476202	NR0B2
cg22917472	chr4	187422912	chr4:187422034-187422244	S_Shore	TSS1500	-0.644763	0.0470682	F11-AS1
cg18221580	chr13	48575897	chr13:48575080-48575575	S_Shore	TSS1500	-0.645189	0.0222338	SUCLA2
cg03900293	chr22	50449361	chr22:50448567-50449521	Island	5'UTR	-0.645567	0.0262331	IL17REL
cg22623015	chr14	104393710	chr14:104394529-104395234	N_Shore	TSS1500	-0.645649	0.0212646	TDRD9
cg26060179	chr18	52627627	chr18:52626517-52626849	S_Shore	TSS1500	-0.645814	0.00164236	CCDC68
cg21229278	chr20	62824269		OpenSea	5'UTR	-0.645906	0.0158433	MYT1
cg17397671	chr7	80549872	chr7:80548306-80548726	S_Shore	TSS1500	-0.646034	0.000663171	SEMA3C
cg17478615	chr1	185285364	chr1:185285329-185286735	Island	5'UTR	-0.646338	0.00400791	IVNS1ABP
cg27341860	chr1	248099880	chr1:248100325-248100726	N_Shore	TSS1500	-0.646399	0.0080662	OR2L13
cg09661503	chr5	149568693	chr5:149569592-149569945	N_Shore	TSS1500	-0.647335	0.00579281	SLC6A7
cg09207960	chr4	146098358	chr4:146100754-146102055	N_Shelf	5'UTR	-0.647361	0.0264303	OTUD4
cg08434692	chr17	73086066	chr17:73083866-73084495	S_Shore	5'UTR	-0.647499	0.0254063	SLC16A5
cg20470236	chr16	46791603		OpenSea	5'UTR	-0.647675	0.0278112	MYLK3
cg08042918	chr3	64206802		OpenSea	5'UTR	-0.647676	0.00677836	PRICKLE2
cg02955940	chr4	47841314	chr4:47838604-47839946	S_Shore	TSS1500	-0.647927	0.0213548	CORIN
cg04232458	chr3	58614599		OpenSea	TSS1500	-0.647996	0.00441729	FAM107A
cg10888031	chr1	2938799	chr1:2938633-2939043	Island	1stExon	-0.648106	0.00160096	ACTRT2
cg07912432	chr9	72147442		OpenSea	5'UTR	-0.648322	0.029958	APBA1
cg07791987	chr2	189193728		OpenSea	5'UTR	-0.648406	0.0180403	GULP1
cg19470832	chr12	55419490		OpenSea	5'UTR	-0.648455	0.0438832	NEUROD4
cg07987796	chr19	51328451	chr19:51330212-51330470	N_Shore	TSS1500	-0.648486	0.00537078	KLK1
cg24780236	chr7	142918565		OpenSea	TSS1500	-0.648857	0.0471379	TAS2R40
cg19079570	chr4	169239619	chr4:169239549-169239824	Island	5'UTR	-0.649431	0.0457471	DDX60
cg01948740	chr18	52494534	chr18:52495604-52496007	N_Shore	TSS1500	-0.649453	0.0181432	RAB27B
cg05152713	chr9	38425359	chr9:38423947-38424584	S_Shore	TSS1500	-0.649583	0.00427961	IGFBPL1
cg21409491	chr11	85310792		OpenSea	5'UTR	-0.650196	0.01239	DLG2
cg27026371	chr11	123886141		OpenSea	TSS200	-0.650828	0.00456788	OR10G4
cg24746076	chr9	71156057		OpenSea	TSS1500	-0.650997	0.0096195	TMEM252
cg10272534	chr16	23192711	chr16:23193716-23194773	N_Shore	TSS1500	-0.65101	0.0181513	SCNN1G
cg23832439	chr15	69853925		OpenSea	TSS200	-0.651024	0.0166877	DRAIC
cg27534912	chr1	158258802		OpenSea	TSS1500	-0.651121	0.0234434	CD1C
cg19686152	chr15	52121542	chr15:52121816-52122452	N_Shore	TSS1500	-0.65155	0.0359363	TMOD3
cg20015689	chr20	43835190		OpenSea	TSS1500	-0.65214	0.044528	SEMG1
cg00120534	chr11	61688121	chr11:61684591-61685216	S_Shelf	TSS1500	-0.65215	0.0192871	RAB3IL1
cg09710364	chr3	129691792	chr3:129693127-129694841	N_Shore	TSS1500	-0.652592	0.0188704	TRH
cg17356452	chr3	141105920		OpenSea	5'UTR	-0.652883	0.00486921	ZBTB38
cg23894533	chr4	71061049		OpenSea	TSS1500	-0.652974	0.00434741	ODAM
cg02414710	chr1	232650142		OpenSea	1stExon	-0.65305	0.00319117	SIPA1L2
cg05608883	chr3	134371069	chr3:134369464-134370242	S_Shore	TSS1500	-0.653085	0.0102397	KY
cg06518177	chr3	48697561	chr3:48698335-48701667	N_Shore	1stExon	-0.653211	0.009964	CELSR3
cg09590733	chr4	88530371		OpenSea	5'UTR	-0.653958	0.0110224	DSPP
cg12243453	chr11	113775400		OpenSea	TSS200	-0.654293	0.00780733	HTR3B
cg10344492	chr2	233867847		OpenSea	5'UTR	-0.654373	0.00594331	NGEF
cg03331208	chr17	39041192		OpenSea	1stExon	-0.654385	0.00306254	KRT20
cg19736529	chr5	31249998		OpenSea	5'UTR	-0.654481	0.021336	CDH6
cg19509125	chr4	87343777		OpenSea	5'UTR	-0.654873	0.00735001	MAPK10
cg06295244	chr2	11816322		OpenSea	TSS1500	-0.655317	0.0471315	LPIN1
cg23585609	chr9	26066437		OpenSea	TSS1500	-0.655595	0.0331605	LOC100506422
cg00268735	chr18	61429876		OpenSea	5'UTR	-0.655797	0.00960272	SERPINB7
cg11545871	chr6	33679895	chr6:33679158-33679701	S_Shore	TSS1500	-0.655961	0.0396949	C6orf125
cg19668696	chr17	80330835	chr17:80329066-80330208	S_Shore	TSS1500	-0.656045	0.0292529	UTS2R
cg13136451	chr3	134095281	chr3:134092257-134093741	S_Shore	TSS1500	-0.656048	0.0261716	AMOTL2
cg26327118	chr6	39693366	chr6:39692743-39692966	S_Shore	TSS200	-0.656183	0.0171358	KIF6
cg00380209	chr11	55605027		OpenSea	TSS1500	-0.656367	0.0102931	OR5D16
cg24336646	chr6	132834059	chr6:132833798-132834349	Island	5'UTR	-0.656413	0.0191677	STX7
cg12078738	chr6	87804962		OpenSea	TSS200	-0.656463	0.00326607	CGA
cg09980686	chr2	232379717	chr2:232378948-232379666	S_Shore	TSS1500	-0.656619	0.0322655	C2orf52
cg18670278	chr10	46996637	chr10:46992447-46993295	S_Shelf	5'UTR	-0.656888	0.000265568	GPRIN2
cg20979979	chr4	141218072		OpenSea	5'UTR	-0.657277	0.0164697	SCOC
cg24404878	chr7	3082168		OpenSea	5'UTR	-0.657598	0.00213951	CARD11
cg13353717	chr6	32634276	chr6:32632158-32633027	S_Shore	1stExon	-0.65761	0.0442537	HLA-DQB1
cg24640101	chr15	25482669		OpenSea	TSS1500	-0.658059	0.034909	SNORD115-37
cg03295070	chr18	67966894		OpenSea	5'UTR	-0.658194	0.00601642	SOCS6
cg16574052	chr3	186329542		OpenSea	TSS1500	-0.658554	0.00432468	AHSG
cg01569173	chr8	98288910	chr8:98289604-98290404	N_Shore	1stExon	-0.65858	0.0185933	TSPYL5
cg03387353	chr8	61429246	chr8:61429174-61430173	Island	TSS1500	-0.658738	0.0168409	RAB2A
cg06785701	chr7	128765077	chr7:128766335-128767982	N_Shore	TSS1500	-0.659096	0.0162727	LOC407835
cg10222925	chr8	88885186	chr8:88886171-88886445	N_Shore	1stExon	-0.659432	0.00902072	DCAF4L2
cg00248828	chr17	34087579	chr17:34091136-34091919	N_Shelf	TSS1500	-0.65944	0.0239664	C17orf50
cg16281534	chr5	17224860		OpenSea	5'UTR	-0.659592	0.0348869	BASP1
cg17808746	chr2	74571836		OpenSea	TSS1500	-0.659592	0.0302136	SLC4A5
cg13131686	chr19	8302808		OpenSea	5'UTR	-0.660084	0.0399346	CERS4
cg11555926	chr3	44283837	chr3:44283239-44283838	Island	1stExon	-0.660121	0.00157501	C3orf77
cg00527653	chr10	72574724	chr10:72575513-72576302	N_Shore	TSS1500	-0.660465	0.0288921	SGPL1
cg17003376	chr11	123613212	chr11:123611898-123612545	S_Shore	TSS1500	-0.660483	0.00208222	ZNF202
cg25295395	chr8	8905390		OpenSea	TSS1500	-0.660658	0.0339281	MIR4660
cg17345620	chr13	97640663		OpenSea	5'UTR	-0.660989	0.0316304	OXGR1
cg18366742	chr12	101604314	chr12:101603387-101603933	S_Shore	TSS1500	-0.661064	0.00878244	SLC5A8
cg14184077	chr4	42895607		OpenSea	1stExon	-0.661341	0.010758	GRXCR1
cg01970017	chr17	36908303	chr17:36908107-36908510	Island	TSS1500	-0.661556	0.0325763	PSMB3
cg01899600	chr11	5758164		OpenSea	1stExon	-0.662012	0.00798328	OR56B1
cg21767537	chr5	141276911		OpenSea	TSS1500	-0.662038	0.048426	LOC729080
cg00267360	chr8	101119691	chr8:101117922-101118693	S_Shore	TSS1500	-0.662183	0.0124455	RGS22
cg14723669	chr19	5454396	chr19:5455481-5456262	N_Shore	TSS1500	-0.662458	0.00313701	ZNRF4
cg23615850	chr14	95080143		OpenSea	5'UTR	-0.662601	0.0305805	SERPINA3
cg03221198	chr19	9204247	chr19:9204246-9204490	Island	1stExon	-0.662645	0.0115921	OR1M1
cg01796228	chr5	38596220		OpenSea	TSS1500	-0.662716	0.0205691	LIFR
cg02243386	chr3	39234924		OpenSea	TSS1500	-0.662734	0.0343589	XIRP1
cg11774469	chr9	8888118		OpenSea	5'UTR	-0.663319	0.00413527	PTPRD
cg04330122	chr3	119316820		OpenSea	1stExon	-0.663474	0.0105069	PLA1A
cg17426063	chr10	75531995	chr10:75531970-75532817	Island	TSS200	-0.663913	0.00747475	FUT11
cg14185229	chr19	46098784	chr19:46094334-46095111	S_Shelf	5'UTR	-0.664043	0.0262396	GPR4
cg15421831	chr17	73451719	chr17:73452534-73452898	N_Shore	TSS1500	-0.664106	0.0490478	KIAA0195
cg02565842	chr3	184278268	chr3:184279194-184280721	N_Shore	TSS1500	-0.664119	0.00605395	EPHB3
cg17456749	chr12	111807011	chr12:111806559-111807060	Island	TSS200	-0.664208	0.0167859	FAM109A
cg10598965	chr11	1151427		OpenSea	TSS200	-0.664618	0.0139971	MUC5AC
cg04911098	chr6	160327360		OpenSea	TSS1500	-0.665039	0.00694148	MAS1
cg21038461	chr14	76837428		OpenSea	TSS1500	-0.665309	0.0433151	ESRRB
cg03238354	chr7	91906015		OpenSea	5'UTR	-0.665659	0.0359428	ANKIB1
cg02336827	chr3	45636190	chr3:45635090-45635932	S_Shore	TSS200	-0.665675	0.00212331	LIMD1
cg10517281	chr11	393038	chr11:394257-394619	N_Shore	TSS1500	-0.665823	0.0316478	PKP3
cg22715442	chr20	43989978	chr20:43991615-43992376	N_Shore	TSS1500	-0.665922	0.00872582	SYS1
cg01974921	chr11	76750184	chr11:76750692-76751778	N_Shore	5'UTR	-0.665947	0.00936865	B3GNT6
cg09220235	chr1	204162877	chr1:204159598-204159833	S_Shelf	5'UTR	-0.666066	0.0224903	KISS1
cg22941974	chr2	56410011	chr2:56410865-56412539	N_Shore	TSS1500	-0.666367	0.0054947	CCDC85A
cg13869366	chr11	7869666		OpenSea	TSS1500	-0.666379	0.00539487	OR5E1P
cg10418570	chr4	83450141		OpenSea	5'UTR	-0.66656	0.0236833	TMEM150C
cg07289841	chr5	121686873		OpenSea	5'UTR	-0.666921	0.0438677	SNCAIP
cg04351793	chr3	195311591		OpenSea	TSS1500	-0.667231	0.0102938	APOD
cg06687846	chr15	74043456	chr15:74044561-74045885	N_Shore	1stExon	-0.667236	0.00118841	C15orf59
cg07702486	chr1	248512379		OpenSea	1stExon	-0.667352	0.00889228	OR14C36
cg08497081	chr5	179598513		OpenSea	5'UTR	-0.667394	0.0119556	RASGEF1C
cg07644026	chr1	152758235		OpenSea	TSS1500	-0.668219	0.00546692	LCE1E
cg25786405	chr14	67977815	chr14:67981514-67982380	N_Shelf	5'UTR	-0.66854	0.0154105	TMEM229B
cg14684675	chr11	66139712	chr11:66138806-66139729	Island	TSS1500	-0.668996	0.0130865	SLC29A2
cg25140054	chr11	8059621		OpenSea	TSS1500	-0.669201	0.00776495	TUB
cg00980007	chr11	124481387		OpenSea	TSS200	-0.669768	0.00493571	PANX3
cg16787352	chr14	102975405	chr14:102973317-102976666	Island	5'UTR	-0.669821	0.0178656	ANKRD9
cg10827378	chr10	63421958	chr10:63422538-63423105	N_Shore	TSS1500	-0.669892	0.0360494	C10orf107
cg05116777	chr9	125377176		OpenSea	1stExon	-0.670371	0.0447739	OR1Q1
cg25030844	chr19	45116907		OpenSea	TSS200	-0.670438	0.000244235	IGSF23
cg01058070	chr15	51398144		OpenSea	TSS1500	-0.670519	0.0338501	TNFAIP8L3
cg13657655	chr11	94245566	chr11:94245546-94245891	Island	TSS200	-0.67062	0.0432087	C11orf97
cg00574196	chr1	22137992	chr1:22140891-22141407	N_Shelf	TSS1500	-0.670631	0.0490196	LDLRAD2
cg23429847	chr5	128430259	chr5:128430003-128431062	Island	TSS200	-0.67129	0.00685366	ISOC1
cg21450730	chr1	53704239	chr1:53703959-53704642	Island	TSS200	-0.671486	0.0096292	MAGOH
cg07140595	chr1	214776313	chr1:214776256-214776935	Island	TSS1500	-0.6717	0.00685188	CENPF
cg13167947	chr7	47800533		OpenSea	TSS1500	-0.67173	0.0351919	LINC00525
cg26734668	chr19	58111094	chr19:58111229-58111770	N_Shore	TSS200	-0.672025	0.0142237	ZNF530
cg05068156	chr6	29408587		OpenSea	1stExon	-0.67223	0.00309414	OR10C1
cg06673951	chr1	16642019		OpenSea	5'UTR	-0.672281	0.0286104	FBXO42
cg05168668	chr11	55906416		OpenSea	TSS1500	-0.672338	0.0304696	OR8J3
cg26620745	chr11	118048516		OpenSea	TSS1500	-0.672723	0.00187043	SCN2B
cg21130124	chr10	5542328	chr10:5540785-5541515	S_Shore	TSS1500	-0.673086	0.00755709	CALML5
cg27297724	chr4	48781911	chr4:48781331-48782339	Island	5'UTR	-0.673286	0.0291315	FRYL
cg07259733	chr12	25103643	chr12:25101607-25102073	S_Shore	TSS1500	-0.673842	0.0470883	BCAT1
cg11073312	chr3	140775924		OpenSea	5'UTR	-0.674465	0.00133401	SPSB4
cg15947487	chr10	105218286	chr10:105217966-105218287	Island	1stExon	-0.674642	0.0207526	CALHM1
cg16377872	chr19	15084823		OpenSea	TSS1500	-0.675057	0.00398596	SLC1A6
cg07825147	chr19	7462813	chr19:7459779-7460376	S_Shelf	5'UTR	-0.675258	0.0323617	ARHGEF18
cg21273772	chr11	94726463		OpenSea	5'UTR	-0.676466	0.0373708	KDM4D
cg13941436	chr9	138437177		OpenSea	TSS1500	-0.676882	0.0344719	OBP2A
cg20859560	chr1	101788865		OpenSea	TSS1500	-0.677065	0.0187314	LINC01307
cg13777609	chr9	34664009	chr9:34664930-34665687	N_Shore	TSS1500	-0.677231	0.022875	CCL27
cg07604927	chr22	23227840		OpenSea	TSS1500	-0.677756	0.0461626	MIR5571
cg22611515	chr14	77646688	chr14:77648108-77648328	N_Shore	TSS1500	-0.677757	0.0386627	TMEM63C
cg14398963	chr11	2397538	chr11:2398223-2399598	N_Shore	TSS1500	-0.67788	0.000192393	CD81
cg15692031	chr10	93683614	chr10:93683430-93683839	Island	TSS200	-0.677913	0.0448691	BTAF1
cg22576950	chr15	68522787	chr15:68521418-68522237	S_Shore	TSS1500	-0.678196	0.00384354	CLN6
cg13669166	chr5	146890867	chr5:146888750-146889840	S_Shore	TSS1500	-0.678364	0.0297243	DPYSL3
cg14480594	chr9	111625292		OpenSea	1stExon	-0.678408	0.0228972	ACTL7A
cg23034840	chr1	205782522	chr1:205781870-205783010	Island	TSS1500	-0.678615	0.0115733	SLC41A1
cg09710316	chr3	170744871	chr3:170746072-170746292	N_Shore	TSS200	-0.678914	0.00362993	SLC2A2
cg24009811	chr1	168544981		OpenSea	TSS1500	-0.679143	0.00299261	XCL1
cg10495997	chr11	72438402	chr11:72437676-72438005	S_Shore	5'UTR	-0.679167	0.0112878	ARAP1
cg27594095	chr6	31095276		OpenSea	5'UTR	-0.679864	0.00037633	PSORS1C1
cg02371830	chr11	76494176	chr11:76494416-76495672	N_Shore	TSS200	-0.679953	0.0096182	TSKU
cg10717816	chr8	143694620	chr8:143694430-143696166	Island	1stExon	-0.680006	0.00673237	ARC
cg00431767	chr3	127256766		OpenSea	TSS200	-0.680327	0.0497009	LINC01471
cg26611500	chr5	134783229		OpenSea	TSS200	-0.680726	0.00101389	C5orf20
cg12448860	chr6	106959601	chr6:106959764-106960985	N_Shore	TSS200	-0.680796	0.0157077	AIM1
cg03900284	chr9	133769695		OpenSea	TSS1500	-0.681061	0.00859743	QRFP
cg22547764	chr3	185827485	chr3:185825462-185827003	S_Shore	TSS1500	-0.681679	0.02724	ETV5
cg11436522	chr18	10660716		OpenSea	TSS1500	-0.681756	0.00374193	LOC101927410
cg06271127	chr15	76366259		OpenSea	5'UTR	-0.681786	0.0216982	C15orf27
cg06222097	chr12	123318322	chr12:123319750-123321043	N_Shore	TSS1500	-0.681849	0.0335437	HIP1R
cg24384034	chr11	70858463		OpenSea	5'UTR	-0.68198	0.000705267	SHANK2
cg13181855	chr8	6784717		OpenSea	TSS1500	-0.682076	0.038292	DEFA6
cg07809909	chr20	30433512	chr20:30432900-30433242	S_Shore	TSS200	-0.683175	0.0175146	FOXS1
cg23653704	chr1	115882297	chr1:115880167-115881332	S_Shore	TSS1500	-0.683453	0.0321798	NGF
cg00866564	chr5	149883618		OpenSea	5'UTR	-0.68388	0.0196239	NDST1
cg13553528	chr12	132312106	chr12:132312439-132315739	N_Shore	TSS1500	-0.684619	0.00343137	MMP17
cg17373848	chr11	134306199		OpenSea	TSS200	-0.68465	0.00186441	LOC283177
cg05454027	chr1	153348771		OpenSea	TSS1500	-0.685524	0.0239451	S100A12
cg22208997	chr7	23337843	chr7:23338797-23339264	N_Shore	TSS1500	-0.685582	0.0217927	MALSU1
cg18453528	chr1	158671705		OpenSea	TSS1500	-0.685673	0.0431659	OR6K2
cg26924223	chr19	12445173	chr19:12444032-12444548	S_Shore	TSS1500	-0.685828	0.0362713	ZNF563
cg12091975	chr7	141972160		OpenSea	TSS200	-0.686145	0.0165939	TRY2P
cg08761618	chr15	78383807		OpenSea	TSS1500	-0.686161	0.0133002	SH2D7
cg08738386	chr11	125080932		OpenSea	5'UTR	-0.686245	0.0001272	PKNOX2
cg20446143	chr11	60466740		OpenSea	TSS1500	-0.686268	0.027041	MS4A8B
cg09775841	chr11	36394356	chr11:36397926-36399398	N_Shelf	5'UTR	-0.686606	0.0042753	PRR5L
cg27182210	chr17	56065824	chr17:56064830-56066051	Island	TSS1500	-0.686825	0.0176119	VEZF1
cg12854901	chr2	218809758		OpenSea	TSS1500	-0.687097	0.00471433	TNS1
cg05941998	chr10	24115772		OpenSea	5'UTR	-0.688047	0.0190815	KIAA1217
cg16309456	chr13	104077436		OpenSea	TSS200	-0.688149	0.0326757	LINC01309
cg24528307	chr1	160924888		OpenSea	TSS1500	-0.688248	0.0174632	ITLN2
cg12493906	chr11	5009311		OpenSea	TSS200	-0.688318	0.00332363	MMP26
cg15099037	chr2	219246468		OpenSea	TSS1500	-0.688362	0.0157457	SLC11A1
cg12138102	chr15	23933560	chr15:23931559-23932547	S_Shore	TSS1500	-0.6886	0.000713301	NDN
cg25087423	chr11	118754535		OpenSea	TSS200	-0.688635	0.0460214	CXCR5
cg17652408	chr10	80960691		OpenSea	5'UTR	-0.689109	0.0201312	ZMIZ1
cg13830506	chr2	27498285		OpenSea	TSS200	-0.689698	0.0129067	DNAJC5G
cg00678709	chr3	14584745		OpenSea	TSS1500	-0.689718	0.00941505	GRIP2
cg02646615	chr3	56500015	chr3:56501868-56502345	N_Shore	5'UTR	-0.690069	0.000325842	ERC2
cg06410314	chr15	65716430	chr15:65714742-65715571	S_Shore	TSS1500	-0.69015	0.00826512	IGDCC4
cg02564522	chr22	39895671	chr22:39898100-39898789	N_Shelf	TSS1500	-0.690283	0.0371971	MIEF1
cg08989290	chr16	615782	chr16:615682-615927	Island	TSS1500	-0.690861	0.0481693	NHLRC4
cg14069412	chr5	134209415	chr5:134209887-134210504	N_Shore	TSS200	-0.690908	0.016041	TXNDC15
cg08411924	chr10	118956130		OpenSea	TSS1500	-0.690972	0.0302039	KCNK18
cg13687998	chr1	26560560	chr1:26560449-26561028	Island	TSS200	-0.691878	0.00248654	CCDC21
cg14417917	chr9	140065568	chr9:140061735-140064864	S_Shore	TSS1500	-0.692163	0.000888701	LRRC26
cg26996760	chr1	31971451		OpenSea	TSS1500	-0.692725	0.0256633	LINC01225
cg00510505	chr12	13196820	chr12:13197238-13197781	N_Shore	TSS1500	-0.693188	0.0419844	KIAA1467
cg20691580	chr11	116701044		OpenSea	5'UTR	-0.693213	0.0159838	APOC3
cg14115392	chr19	40895407	chr19:40895468-40895793	N_Shore	1stExon	-0.693304	0.0121488	HIPK4
cg06961429	chr14	101493361		OpenSea	TSS200	-0.693886	0.0138998	MIR329-2
cg09234622	chr22	39240094	chr22:39239168-39240425	Island	TSS200	-0.693993	0.0236275	NPTXR
cg20344925	chr6	32078127		OpenSea	TSS1500	-0.694008	0.0264523	TNXB
cg24385063	chr1	159929631		OpenSea	TSS1500	-0.694714	0.00916475	LINC01133
cg07343027	chr17	80024200	chr17:80022655-80024178	S_Shore	TSS1500	-0.695062	0.0349373	DUS1L
cg21627181	chr6	25754190		OpenSea	TSS1500	-0.695187	0.0204872	SLC17A4
cg24838391	chr1	36106988	chr1:36106969-36107261	Island	1stExon	-0.695188	0.0499679	PSMB2
cg03191565	chr19	47987374	chr19:47987329-47987622	Island	1stExon	-0.69531	0.0287806	KPTN
cg17426155	chr3	18003913		OpenSea	TSS200	-0.69567	0.0375062	LOC339862
cg23789004	chr16	84538403	chr16:84538884-84539115	N_Shore	TSS200	-0.696103	0.0388539	TLDC1
cg18986154	chr2	29117422	chr2:29117366-29118025	Island	TSS200	-0.696423	0.00256415	WDR43
cg19210893	chr9	125589222	chr9:125590415-125590924	N_Shore	5'UTR	-0.696431	0.0489633	PDCL
cg23141914	chr3	125900824	chr3:125898662-125899568	S_Shore	TSS1500	-0.696502	0.00133676	ALDH1L1
cg23599524	chr12	102514919	chr12:102513668-102514076	S_Shore	5'UTR	-0.696958	0.0436765	PARPBP
cg23903679	chr10	74451845	chr10:74451828-74452597	Island	TSS200	-0.697	0.0448297	CCDC109A
cg07507114	chr11	5566461		OpenSea	1stExon	-0.697332	0.00269177	OR52H1
cg02542821	chr3	58643655		OpenSea	5'UTR	-0.697552	0.00136187	FAM3D
cg25946374	chr1	24469791		OpenSea	TSS200	-0.697656	0.0277844	IL22RA1
cg25124030	chr11	73498278	chr11:73498947-73499265	N_Shore	TSS1500	-0.697702	0.0247698	MRPL48
cg19631264	chr14	101526802		OpenSea	TSS200	-0.697844	0.000319379	MIR496
cg16667745	chr2	29295045		OpenSea	1stExon	-0.697913	0.0232995	C2orf71
cg08104040	chr2	16059908		OpenSea	TSS1500	-0.69816	0.018821	MYCNUT
cg26069837	chr10	32345445	chr10:32344550-32345570	Island	TSS200	-0.698417	0.0269897	KIF5B
cg04721098	chr16	24265703	chr16:24267040-24267527	N_Shore	TSS1500	-0.698435	0.00248829	CACNG3
cg10930676	chr3	172859699		OpenSea	TSS1500	-0.698657	0.00280059	SPATA16
cg22075671	chr5	133747798	chr5:133747366-133747799	Island	TSS1500	-0.699118	0.0297249	CDKN2AIPNL
cg00018792	chr7	63667463		OpenSea	TSS200	-0.699453	0.00078504	ZNF735
cg19012054	chr9	127624363	chr9:127623557-127624486	Island	TSS200	-0.69955	0.00245337	RPL35
cg18278298	chr9	131528103		OpenSea	5'UTR	-0.699684	0.00209517	ZER1
cg25499650	chr11	7728057		OpenSea	TSS200	-0.699695	0.00832883	OVCH2
cg26231489	chr5	121187345	chr5:121187387-121188124	N_Shore	TSS1500	-0.699745	8.01646e-05	FTMT
cg20279493	chr17	42059996	chr17:42061046-42061643	N_Shore	5'UTR	-0.70035	0.00898535	PYY
cg25151532	chr1	43920103	chr1:43919083-43919814	S_Shore	TSS200	-0.700427	0.0168538	HYI
cg00159764	chr20	35059674	chr20:35060057-35060262	N_Shore	5'UTR	-0.70069	0.0166562	DLGAP4
cg01241890	chr16	67891976		OpenSea	5'UTR	-0.700936	0.034165	NUTF2
cg26070487	chr10	47086508	chr10:47083341-47083633	S_Shelf	5'UTR	-0.701026	0.00957035	PPYR1
cg10030699	chr6	5338726		OpenSea	5'UTR	-0.701306	0.00628309	FARS2
cg17521338	chr1	197881501	chr1:197880016-197881637	Island	TSS200	-0.701947	0.0316455	LHX9
cg05932702	chr12	72148251	chr12:72148477-72149340	N_Shore	TSS1500	-0.702831	0.0346641	RAB21
cg19734045	chr3	137852643		OpenSea	TSS1500	-0.702956	0.0452238	A4GNT
cg16624994	chr10	14816426		OpenSea	1stExon	-0.703588	0.03707	FAM107B
cg01794867	chr14	92979104	chr14:92979726-92981228	N_Shore	TSS1500	-0.703863	0.0186243	RIN3
cg01555408	chr8	126442060	chr8:126441471-126443552	Island	TSS1500	-0.704814	0.0345267	TRIB1
cg09174032	chr2	183988000		OpenSea	TSS1500	-0.704821	0.0163331	NUP35
cg00744739	chr2	240983326	chr2:240981401-240981865	S_Shore	TSS1500	-0.705052	0.0113897	PRR21
cg21405109	chr2	48010105	chr2:48009808-48011443	Island	TSS200	-0.705862	0.0307548	MSH6
cg14696931	chr11	56756159		OpenSea	TSS1500	-0.706265	0.035021	OR5AK2
cg01845996	chr11	4902630		OpenSea	TSS1500	-0.706388	0.00730607	OR51T1
cg05800928	chr7	75931781	chr7:75931704-75932978	Island	TSS200	-0.70657	0.0316759	HSPB1
cg21057494	chr3	45066971		OpenSea	TSS1500	-0.7073	0.0179641	CLEC3B
cg14102811	chr6	31649026	chr6:31649081-31649373	N_Shore	TSS1500	-0.707802	0.0087929	LY6G5C
cg06490951	chr18	580435	chr18:580179-580899	Island	1stExon	-0.707988	0.0144428	CETN1
cg01908548	chr11	74171466		OpenSea	5'UTR	-0.708028	0.00736265	KCNE3
cg26885274	chr9	95857948	chr9:95857703-95859132	Island	TSS1500	-0.708244	0.0320457	C9orf89
cg24812167	chr9	139293358	chr9:139294086-139294813	N_Shore	TSS1500	-0.708339	0.0183643	SNAPC4
cg23774016	chr1	159284082		OpenSea	1stExon	-0.708417	0.0069648	OR10J3
cg00713939	chr8	144660590	chr8:144659745-144660635	Island	TSS200	-0.709404	0.00871354	NAPRT1
cg13388277	chr7	63504673	chr7:63505977-63506298	N_Shore	TSS1500	-0.709419	0.0135604	ZNF727
cg13882988	chr10	54531345		OpenSea	1stExon	-0.709507	0.0242598	MBL2
cg00699721	chr20	32950990	chr20:32950984-32951969	Island	TSS200	-0.710138	0.027278	ITCH
cg15555590	chr11	94758366		OpenSea	TSS200	-0.710861	0.00265013	KDM4DL
cg12399366	chr6	47640954		OpenSea	5'UTR	-0.712906	0.0103434	ADGRF2
cg19770116	chr3	57199524	chr3:57198243-57199378	S_Shore	TSS200	-0.713098	0.0177613	IL17RD
cg09193002	chr2	154742150		OpenSea	5'UTR	-0.713329	0.00539729	GALNT13
cg00103573	chr18	71982576	chr18:71982752-71983744	N_Shore	TSS1500	-0.713675	0.00311404	C18orf63
cg16396488	chr12	120766223		OpenSea	TSS1500	-0.713858	0.0165627	PLA2G1B
cg25073725	chr4	100010060	chr4:100009736-100010129	Island	TSS200	-0.714004	0.0145776	ADH5
cg10190200	chr10	126416092		OpenSea	5'UTR	-0.714451	0.0363161	FAM53B
cg14160787	chr21	43818241		OpenSea	TSS1500	-0.714489	0.00977123	TMPRSS3
cg06290506	chr4	76977236		OpenSea	5'UTR	-0.714644	0.0118081	ART3
cg03163402	chr11	47574894	chr11:47573911-47574899	Island	TSS200	-0.71508	0.0240532	CELF1
cg10675363	chr14	35874863	chr14:35873047-35873990	S_Shore	TSS1500	-0.715867	0.0101885	NFKBIA
cg17864553	chr1	201140944	chr1:201139874-201140504	S_Shore	TSS1500	-0.716296	0.0441304	TMEM9
cg09786229	chr4	187186171		OpenSea	TSS1500	-0.716331	0.00229847	F11
cg02341271	chr18	21960369		OpenSea	5'UTR	-0.716483	0.0471035	OSBPL1A
cg13271206	chr11	75109830	chr11:75110493-75110924	N_Shore	TSS1500	-0.716516	0.00335308	RPS3
cg13707780	chr11	111807608	chr11:111807607-111808203	Island	TSS1500	-0.716522	0.00410302	DIXDC1
cg10582034	chr17	39411081		OpenSea	TSS1500	-0.717063	0.00214965	KRTAP9-9
cg26234526	chr15	66449466		OpenSea	5'UTR	-0.717181	0.00544994	MEGF11
cg03016867	chr5	148442890		OpenSea	TSS200	-0.718742	0.0448575	SH3TC2
cg03367667	chr9	35103545	chr9:35102695-35103463	S_Shore	TSS1500	-0.718853	4.9768e-06	STOML2
cg25386151	chr1	212778862	chr1:212780151-212783086	N_Shore	5'UTR	-0.718935	0.00654098	ATF3
cg14934356	chr17	77429722		OpenSea	5'UTR	-0.719551	0.00973857	RBFOX3
cg16628217	chr4	165299373		OpenSea	5'UTR	-0.720137	0.00426144	MARCH1
cg20476053	chr3	126911277		OpenSea	TSS1500	-0.720944	0.00543321	C3orf56
cg18827787	chr18	61817320		OpenSea	TSS1500	-0.720954	0.0149444	C18orf20
cg25249068	chr3	133118940		OpenSea	1stExon	-0.720989	0.0282234	BFSP2
cg16825133	chr19	675672	chr19:675671-675881	Island	TSS1500	-0.721177	0.016181	FSTL3
cg18791391	chr6	53531202		OpenSea	TSS1500	-0.721423	0.0254722	KLHL31
cg24439945	chr9	75141975		OpenSea	5'UTR	-0.721791	0.0113599	TMC1
cg02519222	chr13	79980793	chr13:79980004-79980723	S_Shore	TSS1500	-0.721886	0.000663972	RBM26
cg11777498	chr6	89673741	chr6:89672884-89673579	S_Shore	TSS1500	-0.722506	0.0369372	RNGTT
cg25021884	chr15	86684063		OpenSea	TSS1500	-0.722523	0.000759135	AGBL1
cg25633119	chr19	48894926	chr19:48894463-48894927	Island	TSS200	-0.722824	0.0172615	KDELR1
cg13010199	chr12	38710504	chr12:38710392-38710643	Island	TSS200	-0.723021	0.0321801	ALG10B
cg18433343	chr10	103984945	chr10:103985852-103986246	N_Shore	TSS1500	-0.723326	0.0366656	ELOVL3
cg07521912	chr5	169660734	chr5:169659830-169660229	S_Shore	5'UTR	-0.723725	0.000161099	C5orf58
cg20460554	chr21	43917260	chr21:43917046-43917268	Island	TSS1500	-0.72402	0.0475104	RSPH1
cg02403899	chr11	36588999		OpenSea	TSS1500	-0.72444	0.0225861	RAG1
cg25479708	chr17	8067759	chr17:8065909-8066494	S_Shore	TSS1500	-0.72467	0.0121786	VAMP2
cg19710916	chr11	102826382		OpenSea	1stExon	-0.725163	0.00129856	MMP13
cg08186021	chr1	57757625		OpenSea	5'UTR	-0.725199	0.00254935	DAB1
cg15397564	chr11	5346556		OpenSea	TSS1500	-0.725256	0.0307581	OR51B2
cg22299719	chr15	73735323	chr15:73735322-73735609	Island	TSS200	-0.72538	0.000498668	C15orf60
cg23715435	chr6	26027513	chr6:26027160-26027626	Island	TSS200	-0.725634	0.0349654	HIST1H4B
cg05087623	chr6	29527870		OpenSea	TSS200	-0.725663	0.0118863	UBD
cg20649238	chr9	90496427		OpenSea	TSS1500	-0.725713	0.0025927	SPATA31E1
cg17156754	chr7	57208615		OpenSea	TSS1500	-0.72592	0.0141092	ZNF479
cg05024715	chr11	123849197		OpenSea	TSS1500	-0.726017	0.00241378	OR10S1
cg25099892	chr13	113313905		OpenSea	5'UTR	-0.726136	0.0320556	C13orf35
cg01293723	chr17	39183037		OpenSea	1stExon	-0.726277	0.0272807	KRTAP1-5
cg15478045	chr4	74865502	chr4:74864113-74864329	S_Shore	TSS1500	-0.726576	0.0202494	CXCL5
cg23666844	chr7	151137882	chr7:151136933-151137273	S_Shore	TSS1500	-0.726609	0.0184014	CRYGN
cg10249705	chr11	106890150	chr11:106888323-106890203	Island	TSS1500	-0.727055	0.0153687	GUCY1A2
cg24180929	chr17	39554545		OpenSea	TSS1500	-0.727122	0.00547676	KRT31
cg16143176	chr8	61591199	chr8:61590807-61593180	Island	TSS200	-0.727478	0.00590978	CHD7
cg03842617	chr7	150688556		OpenSea	5'UTR	-0.727655	0.0206664	NOS3
cg13667021	chr11	124311423		OpenSea	TSS1500	-0.727972	0.00043766	OR8B8
cg21380883	chr8	143824491	chr8:143820468-143821310	S_Shelf	TSS1500	-0.728424	0.00341708	SLURP1
cg22606736	chr19	3803270	chr19:3801392-3801819	S_Shore	TSS1500	-0.728555	0.0025458	MATK
cg00091060	chr19	57922082	chr19:57922440-57923066	N_Shore	TSS1500	-0.728818	0.00493347	ZNF17
cg15913627	chr18	13825390	chr18:13824001-13824215	S_Shore	TSS200	-0.729069	0.00395839	MC5R
cg12137273	chr2	149401362	chr2:149401671-149403498	N_Shore	TSS1500	-0.729079	0.00738005	EPC2
cg04436701	chr1	168344264		OpenSea	TSS1500	-0.729089	0.0106736	MIR557
cg08244156	chr1	153283712		OpenSea	TSS1500	-0.729489	0.00848818	PGLYRP3
cg24411312	chr11	130028844	chr11:130029658-130030262	N_Shore	TSS1500	-0.730953	0.0264275	ST14
cg21444496	chr18	55454141		OpenSea	5'UTR	-0.73127	0.029491	ATP8B1
cg06305367	chr5	169626365		OpenSea	TSS1500	-0.731673	0.00429374	LINC01187
cg12179456	chr19	7583066	chr19:7584325-7585281	N_Shore	5'UTR	-0.732146	0.0425194	ZNF358
cg06654302	chr4	169401482	chr4:169401350-169401725	Island	5'UTR	-0.73278	0.014674	DDX60L
cg04287259	chr1	9730401		OpenSea	5'UTR	-0.732943	0.0481958	PIK3CD
cg15668639	chr9	103790257	chr9:103791944-103792173	N_Shore	TSS1500	-0.733373	0.00496189	LPPR1
cg10440696	chr11	5809911		OpenSea	1stExon	-0.733907	0.0429057	OR52N1
cg08256781	chr19	6135510		OpenSea	TSS200	-0.734162	0.00529618	ACSBG2
cg10983929	chr12	8380001		OpenSea	5'UTR	-0.735069	0.0238806	FAM90A1
cg05958394	chr10	81105804	chr10:81107667-81107947	N_Shore	TSS1500	-0.735097	0.000932713	PPIF
cg14429861	chr7	27179919	chr7:27179062-27179511	S_Shore	TSS200	-0.735245	0.0431805	HOXA-AS3
cg26124860	chr3	42918681	chr3:42922219-42922872	N_Shelf	TSS1500	-0.735745	0.00584137	CYP8B1
cg10231746	chr17	3337719		OpenSea	TSS1500	-0.73667	0.0483905	OR1E2
cg19809645	chr2	31031251		OpenSea	TSS1500	-0.736727	0.0405303	CAPN13
cg18631130	chr6	7590151	chr6:7590399-7590926	N_Shore	TSS1500	-0.737378	0.00910117	SNRNP48
cg18327952	chr4	76823763		OpenSea	TSS200	-0.737429	0.0307982	PPEF2
cg23973885	chr1	1294881	chr1:1289707-1291126	S_Shelf	TSS1500	-0.737986	0.0399224	MXRA8
cg00400992	chr5	77923936		OpenSea	5'UTR	-0.738118	0.00658598	LHFPL2
cg16008620	chr7	144107974		OpenSea	TSS1500	-0.739218	0.0121774	NOBOX
cg24441603	chr17	39868486		OpenSea	TSS200	-0.739442	0.0285276	GAST
cg06354652	chr9	125392149		OpenSea	TSS1500	-0.739987	0.00238437	OR1B1
cg21881580	chr13	74602286		OpenSea	5'UTR	-0.739995	0.0411537	KLF12
cg27007178	chr17	4634690	chr17:4634567-4635230	Island	TSS200	-0.74031	0.0316034	MED11
cg21440829	chr7	100808893	chr7:100806279-100809064	Island	TSS200	-0.740777	0.0118338	VGF
cg16831784	chr15	33539925		OpenSea	TSS200	-0.740802	0.0240905	TMCO5B
cg20860700	chr11	78908233		OpenSea	5'UTR	-0.741234	0.000653538	TENM4
cg00206542	chr11	59210965		OpenSea	1stExon	-0.741685	0.0451641	OR5A1
cg01299549	chr9	118688266		OpenSea	TSS1500	-0.742099	0.020354	LINC00474
cg05254078	chr15	34502482	chr15:34501701-34502499	Island	TSS200	-0.7423	0.0426823	C15orf29
cg15829081	chr10	129704503	chr10:129705217-129706237	N_Shore	TSS1500	-0.742375	0.00408487	PTPRE
cg05813577	chr19	56282840		OpenSea	TSS1500	-0.742473	0.00459509	RFPL4AL1
cg17445266	chr3	10028530		OpenSea	TSS200	-0.742513	0.0188761	TMEM111
cg10761845	chr19	3985548	chr19:3984962-3985722	Island	TSS200	-0.743191	0.0256495	EEF2
cg12761282	chr20	2276571		OpenSea	TSS200	-0.74324	0.0340956	TGM3
cg01241065	chr4	78485295		OpenSea	5'UTR	-0.744121	0.00167917	CXCL13
cg09212118	chr1	42630526		OpenSea	TSS200	-0.744524	0.0100602	GUCA2A
cg27580806	chr19	14138763	chr19:14142398-14142977	N_Shelf	TSS1500	-0.744899	0.0226581	RLN3
cg24219128	chr12	6898149		OpenSea	TSS1500	-0.745612	0.020857	CD4
cg10622536	chr1	36771021	chr1:36771830-36773009	N_Shore	TSS1500	-0.745872	0.0040707	C1orf113
cg21462785	chr12	55845955		OpenSea	TSS200	-0.74615	0.0113386	OR6C2
cg08967936	chr10	42864633	chr10:42862953-42863216	S_Shore	TSS1500	-0.746554	0.0177498	LOC441666
cg06205155	chr15	24919822	chr15:24920613-24921252	N_Shore	TSS1500	-0.746643	0.0046055	C15orf2
cg05398095	chr1	207224740	chr1:207226281-207226842	N_Shore	TSS1500	-0.746792	0.0238369	YOD1
cg24959045	chr1	201085194	chr1:201083458-201084567	S_Shore	TSS1500	-0.74704	0.00764087	ASCL5
cg21407055	chr11	3666483	chr11:3663052-3663802	S_Shelf	5'UTR	-0.74726	0.00244397	ART1
cg13307923	chr7	31552949		OpenSea	TSS1500	-0.747528	0.0114815	CCDC129
cg11701055	chr19	2785324	chr19:2785211-2785839	Island	TSS200	-0.74812	0.00037013	THOP1
cg26644170	chr5	121495831		OpenSea	TSS200	-0.748165	0.044538	LOC100505841
cg09351129	chr11	59613919		OpenSea	TSS1500	-0.748166	0.0462771	GIF
cg23793599	chr11	117749424	chr11:117747102-117747717	S_Shore	TSS1500	-0.748334	0.01209	FXYD6
cg10199049	chr19	56270729		OpenSea	5'UTR	-0.748568	0.025994	RFPL4A
cg00214548	chr1	12804720		OpenSea	TSS1500	-0.748606	0.00308616	C1orf158
cg15394648	chr14	35761551	chr14:35761400-35761854	Island	TSS200	-0.748626	0.0206417	PSMA6
cg20311730	chr11	7985183		OpenSea	TSS200	-0.748872	0.00888052	NLRP10
cg03924662	chr1	153145594		OpenSea	TSS1500	-0.748977	0.0100116	LOC101928009
cg07564188	chr1	165667906	chr1:165667544-165667817	S_Shore	TSS200	-0.74915	0.00301394	ALDH9A1
cg19319125	chr16	55794282	chr16:55794661-55794939	N_Shore	TSS1500	-0.749467	0.0123925	CES1P1
cg06137328	chr11	57196320	chr11:57194340-57194650	S_Shore	TSS1500	-0.749529	0.0127759	SLC43A3
cg06881374	chr9	118018025		OpenSea	5'UTR	-0.74964	0.00137917	DEC1
cg11871207	chr11	111894102	chr11:111895576-111896447	N_Shore	TSS1500	-0.749672	0.00404345	DLAT
cg19128882	chr20	33880530	chr20:33879904-33880215	S_Shore	TSS1500	-0.749952	0.000742539	FAM83C
cg10468951	chr3	50315816	chr3:50312687-50314419	S_Shore	TSS1500	-0.750361	0.0187694	C3orf45
cg16220464	chr4	68287798		OpenSea	TSS200	-0.750486	0.0239443	LOC101927237
cg11237817	chr19	55235762		OpenSea	TSS200	-0.750882	0.00135424	KIR3DL3
cg10704270	chr2	79727973		OpenSea	TSS200	-0.752371	0.00557599	LOC101927987
cg21395077	chr9	118687465		OpenSea	TSS200	-0.752538	0.00152935	C9orf27
cg23274505	chr7	123431183		OpenSea	TSS1500	-0.752895	0.00317119	RNU6-2
cg14127705	chr20	4172792		OpenSea	TSS1500	-0.752918	0.0203929	LINC01433
cg15630459	chr5	175223225	chr5:175223609-175224679	N_Shore	TSS1500	-0.753075	0.0188746	CPLX2
cg04354077	chr20	5295137	chr20:5296266-5297798	N_Shore	TSS200	-0.753107	0.0377097	PROKR2
cg08917058	chr19	16178233	chr19:16178396-16178609	N_Shore	TSS200	-0.753714	0.0390736	TPM4
cg18206886	chr2	234262173		OpenSea	TSS1500	-0.753764	0.0285578	DGKD
cg23116540	chr15	39871808	chr15:39872527-39873567	N_Shore	TSS1500	-0.753951	0.00807488	THBS1
cg11370586	chr5	176784777		OpenSea	TSS200	-0.754012	0.0158171	RGS14
cg15473596	chr9	120410805		OpenSea	TSS200	-0.75423	0.00461703	LOC101928797
cg02206062	chr9	139845635	chr9:139847313-139847559	N_Shore	TSS1500	-0.755002	0.00776408	LCN12
cg11571761	chr5	95298041	chr5:95296368-95297438	S_Shore	TSS1500	-0.756611	0.0145059	ELL2
cg16951341	chr9	125289214		OpenSea	1stExon	-0.757043	0.000105752	OR1N1
cg10378735	chr7	142558305		OpenSea	5'UTR	-0.757274	0.000215399	EPHB6
cg03009690	chr11	113650479		OpenSea	TSS200	-0.757576	0.0129338	CLDN25
cg05618401	chr7	135433760		OpenSea	TSS200	-0.758277	0.00142427	FAM180A
cg13672106	chr17	38984421		OpenSea	5'UTR	-0.758291	0.0446309	TMEM99
cg02489968	chr11	45674238	chr11:45671197-45672412	S_Shore	5'UTR	-0.758518	0.0437072	CHST1
cg11700490	chr7	95026937	chr7:95025559-95026122	S_Shore	TSS1500	-0.759098	0.00717781	PON3
cg11799650	chr1	15573621	chr1:15573620-15573953	Island	TSS200	-0.760173	0.0121829	FHAD1
cg18078155	chr18	66401812		OpenSea	5'UTR	-0.760294	0.0464871	CCDC102B
cg05343159	chr10	129347529		OpenSea	TSS200	-0.760583	0.0167833	NPS
cg19969694	chr15	41185800	chr15:41186255-41187169	N_Shore	TSS1500	-0.760799	0.000806263	VPS18
cg02959551	chr6	31626986	chr6:31628338-31628658	N_Shore	1stExon	-0.761315	0.00201474	C6orf47
cg25122699	chr5	173314531	chr5:173314931-173315979	N_Shore	TSS1500	-0.761569	0.00371799	CPEB4
cg00827893	chr13	33162946	chr13:33161192-33161835	S_Shore	5'UTR	-0.761646	0.0291563	PDS5B
cg00995047	chr5	1634460	chr5:1633901-1634224	S_Shore	TSS1500	-0.763322	0.0494243	LOC728613
cg22369954	chr1	36184863	chr1:36184248-36184774	S_Shore	TSS200	-0.763634	0.0131265	C1orf216
cg07552157	chr3	142720316	chr3:142720236-142720759	Island	TSS200	-0.763819	0.0213799	SR140
cg07018580	chr11	59480501		OpenSea	1stExon	-0.764383	0.000836658	OR10V1
cg20838323	chr6	29549759		OpenSea	TSS1500	-0.76459	0.00261964	SNORD32B
cg08141722	chr11	74802047		OpenSea	TSS1500	-0.764671	0.0238268	OR2AT4
cg12484453	chr7	3198280		OpenSea	TSS200	-0.766116	0.020295	LOC100129603
cg10326287	chr16	84853821	chr16:84853348-84853714	S_Shore	5'UTR	-0.766294	0.00223976	CRISPLD2
cg16366526	chr4	129210367	chr4:129208297-129209780	S_Shore	TSS1500	-0.766466	0.0431957	PGRMC2
cg12598169	chr1	94169443		OpenSea	5'UTR	-0.766732	0.0385202	BCAR3
cg03764335	chr1	248568657		OpenSea	TSS1500	-0.767494	0.00836945	OR2T1
cg08646372	chr13	31191727	chr13:31191511-31192189	Island	TSS200	-0.76788	0.0398026	USPL1
cg11574620	chr4	80246899		OpenSea	1stExon	-0.767993	0.000516531	NAA11
cg04454807	chr7	109600425		OpenSea	TSS200	-0.768691	0.0122074	EIF3IP1
cg12513379	chr19	15838397	chr19:15838996-15839277	N_Shore	TSS1500	-0.769605	0.0179282	OR10H2
cg22340475	chr8	55529845	chr8:55533803-55534033	N_Shelf	5'UTR	-0.769949	0.0246166	RP1
cg01008164	chr11	4825232		OpenSea	1stExon	-0.770192	0.00208497	OR52R1
cg12163560	chr9	81761043		OpenSea	TSS1500	-0.770581	0.0004319	LOC101927450
cg17162981	chr15	45248744		OpenSea	TSS200	-0.770781	0.0170963	C15orf43
cg07721901	chr5	94726815		OpenSea	TSS1500	-0.771414	0.00454984	FAM81B
cg18583563	chr15	29864140	chr15:29862035-29863649	S_Shore	TSS1500	-0.772117	0.0132905	FAM189A1
cg06338928	chr11	119188664	chr11:119186947-119187894	S_Shore	TSS1500	-0.773232	0.0170033	MCAM
cg14321486	chr1	47488597	chr1:47489226-47489633	N_Shore	TSS1500	-0.773527	0.0315157	CYP4X1
cg23671665	chr7	139044374	chr7:139043885-139045478	Island	TSS1500	-0.774218	0.00264317	LUC7L2
cg17357577	chr18	13223611		OpenSea	5'UTR	-0.774338	0.0123519	LDLRAD4
cg22247282	chr11	67797886	chr11:67797802-67798413	Island	TSS1500	-0.776051	0.0115662	NDUFS8
cg05734494	chr17	57287309	chr17:57287355-57287792	N_Shore	TSS200	-0.776306	0.00108333	SMG8
cg13649728	chr4	128651707	chr4:128651419-128651977	Island	1stExon	-0.77658	0.00814272	SLC25A31
cg12434681	chr7	27167364	chr7:27169572-27170638	N_Shelf	TSS1500	-0.777021	0.00271522	HOXA3
cg17966619	chr6	86160162	chr6:86159425-86160395	Island	1stExon	-0.777066	0.00790851	NT5E
cg07533515	chr19	2295765	chr19:2294886-2295101	S_Shore	5'UTR	-0.777373	0.00592822	LINGO3
cg22324965	chr1	40838645	chr1:40839215-40840022	N_Shore	TSS1500	-0.777433	0.0466945	SMAP2
cg02893759	chr1	62785987	chr1:62784136-62785133	S_Shore	TSS1500	-0.777536	0.00725211	KANK4
cg10526556	chr10	13391149		OpenSea	TSS1500	-0.77774	0.0394292	SEPHS1
cg00452412	chr9	88742412		OpenSea	TSS200	-0.778197	0.0393355	LOC101927623
cg23828283	chr1	175566458	chr1:175568376-175568808	N_Shore	5'UTR	-0.778435	0.0100314	TNR
cg07643355	chr3	66139795		OpenSea	5'UTR	-0.779147	0.00429598	SLC25A26
cg12319871	chr6	34489552		OpenSea	5'UTR	-0.779447	0.0487137	PACSIN1
cg20801778	chr7	130125200	chr7:130126017-130126801	N_Shore	TSS1500	-0.779868	0.00396987	MEST
cg00373499	chr5	137224723	chr5:137224986-137225477	N_Shore	TSS1500	-0.779884	0.0145965	PKD2L2
cg24569624	chr11	6280804	chr11:6281076-6281307	N_Shore	TSS200	-0.780336	0.0329902	CCKBR
cg18916988	chr3	100713182		OpenSea	TSS1500	-0.780751	0.0106606	ABI3BP
cg13153264	chr1	152680502		OpenSea	TSS1500	-0.781705	0.021051	LCE4A
cg00866572	chr7	72847886	chr7:72847933-72850032	N_Shore	TSS1500	-0.781772	0.0220031	FZD9
cg00946598	chr1	44117093	chr1:44115616-44116309	S_Shore	5'UTR	-0.782124	0.00114405	KDM4A
cg15112395	chr19	37701623		OpenSea	TSS200	-0.782515	0.0479838	ZNF585B
cg07195197	chr16	1662150	chr16:1660054-1665095	Island	TSS200	-0.782686	0.00384627	IFT140
cg26292918	chr1	151826205		OpenSea	TSS200	-0.782856	0.0453267	THEM5
cg24980428	chr1	187061666		OpenSea	TSS1500	-0.78315	0.0472358	LINC01036
cg25762654	chr11	123776745		OpenSea	TSS1500	-0.785058	0.00108512	OR8D4
cg13658458	chr14	91720818	chr14:91719576-91720228	S_Shore	TSS1500	-0.785309	0.0304705	GPR68
cg04145870	chr8	37653502	chr8:37654048-37656100	N_Shore	TSS1500	-0.785777	0.011622	ADGRA2
cg07680566	chr11	112351783		OpenSea	TSS1500	-0.785991	0.00222514	LOC101928823
cg24803687	chr11	5462916		OpenSea	TSS200	-0.786558	0.00994797	OR51I1
cg12363249	chr11	61478402		OpenSea	5'UTR	-0.78709	0.0228453	DAGLA
cg00855661	chr4	39183530	chr4:39183823-39184225	N_Shore	TSS1500	-0.787283	0.00962508	WDR19
cg24365676	chr2	201922108		OpenSea	5'UTR	-0.788092	0.022899	FAM126B
cg03869651	chr9	33076591	chr9:33076492-33076775	Island	1stExon	-0.788538	0.0124156	SMU1
cg20315739	chr15	42303032		OpenSea	TSS1500	-0.788613	0.0399241	PLA2G4E
cg13415551	chr15	23811566		OpenSea	1stExon	-0.789292	0.0487802	MKRN3
cg03608577	chr6	29342679		OpenSea	1stExon	-0.789307	0.00104268	OR12D3
cg10176692	chr11	48238296		OpenSea	TSS200	-0.789799	0.00241584	OR4B1
cg07280521	chr1	153581883		OpenSea	5'UTR	-0.789903	0.0181228	S100A16
cg26574051	chr10	118886758	chr10:118885565-118885884	S_Shore	TSS1500	-0.790002	0.0264714	SHTN1
cg09674867	chr11	8954206		OpenSea	5'UTR	-0.790211	0.0153663	C11orf16
cg25633285	chr17	39508274		OpenSea	TSS1500	-0.790593	0.0110068	KRT33A
cg18944984	chr12	100866566		OpenSea	TSS1500	-0.790977	0.0394984	NR1H4
cg05494073	chr6	31781411	chr6:31782872-31785190	N_Shore	5'UTR	-0.791294	0.0128079	HSPA1L
cg12858300	chr1	209957965	chr1:209957721-209958167	Island	TSS200	-0.791373	0.00767606	C1orf74
cg13001012	chr3	151530534		OpenSea	TSS1500	-0.791591	0.0180571	AADAC
cg08242069	chr12	1800105	chr12:1799874-1800739	Island	TSS200	-0.791863	0.0179784	ADIPOR2
cg27352056	chr19	53517185		OpenSea	TSS200	-0.792146	0.00274806	ERVV-1
cg14487304	chr5	9538506		OpenSea	5'UTR	-0.792566	0.00643618	SEMA5A
cg13694749	chr17	62050038		OpenSea	1stExon	-0.793129	0.0123564	SCN4A
cg24916931	chr1	100716899		OpenSea	TSS1500	-0.793988	0.0310978	DBT
cg10326031	chr7	45926591	chr7:45928002-45928585	N_Shore	TSS1500	-0.79442	0.0106625	IGFBP1
cg15350293	chr18	74177673		OpenSea	5'UTR	-0.79531	0.0153303	ZNF516
cg07898952	chr11	33898816		OpenSea	5'UTR	-0.795624	0.0102714	LMO2
cg08589455	chr11	65489884	chr11:65487660-65488348	S_Shore	TSS1500	-0.795724	0.000953955	RNASEH2C
cg04262465	chr14	101405693		OpenSea	TSS200	-0.79606	0.0200381	SNORD113-6
cg21977467	chr3	19988404	chr3:19988333-19989321	Island	TSS200	-0.796389	0.0144813	RAB5A
cg25633067	chr11	68037299	chr11:68039300-68039880	N_Shelf	5'UTR	-0.796518	0.0243874	C11orf24
cg10575067	chr19	39896215	chr19:39894558-39894768	S_Shore	TSS1500	-0.796889	0.0456567	ZFP36
cg02078520	chr1	84944298	chr1:84944932-84945350	N_Shore	TSS1500	-0.797066	0.000905234	RPF1
cg03368099	chr7	27184521	chr7:27182613-27185562	Island	TSS1500	-0.797848	0.0353525	HOXA5
cg14832680	chr15	50838674		OpenSea	1stExon	-0.798299	0.0190561	USP50
cg25020293	chr8	130912295		OpenSea	5'UTR	-0.798606	0.042599	FAM49B
cg25616787	chr1	9409349		OpenSea	5'UTR	-0.799586	0.0173386	SPSB1
cg18179371	chr16	4166378	chr16:4166655-4167012	N_Shore	TSS200	-0.800573	0.03027	ADCY9
cg05740582	chr8	133573933		OpenSea	TSS1500	-0.801301	0.000327351	HPYR1
cg19607792	chr9	111617355	chr9:111617320-111618144	Island	1stExon	-0.801685	7.88204e-05	ACTL7B
cg25789720	chr12	4555262	chr12:4554405-4554624	S_Shore	TSS1500	-0.802565	0.0387631	FGF6
cg00049973	chr17	58603597	chr17:58603022-58603710	Island	TSS200	-0.803999	0.00662911	APPBP2
cg10780718	chr1	234616222	chr1:234613936-234614972	S_Shore	TSS1500	-0.805141	0.00780141	TARBP1
cg10324245	chr11	6259233	chr11:6261340-6261735	N_Shelf	TSS1500	-0.805201	0.0185468	CNGA4
cg26393964	chr11	123396299		OpenSea	TSS1500	-0.80546	6.82524e-05	GRAMD1B
cg18366505	chr12	49526749	chr12:49524072-49525492	S_Shore	TSS1500	-0.805763	0.0293318	TUBA1B
cg07800110	chr9	116206932		OpenSea	TSS200	-0.805949	0.00953968	RGS3
cg14052997	chr10	89575546	chr10:89577481-89578287	N_Shore	5'UTR	-0.806453	0.0473961	ATAD1
cg04845236	chr9	104294981	chr9:104295917-104296232	N_Shore	TSS1500	-0.806975	4.61046e-05	RNF20
cg05040210	chr1	18807594	chr1:18808873-18809667	N_Shore	1stExon	-0.807969	0.0254711	KLHDC7A
cg21448145	chr13	103054752	chr13:103052361-103052944	S_Shore	TSS1500	-0.808621	0.0104374	FGF14
cg24453881	chr8	11308943		OpenSea	5'UTR	-0.808621	0.000518923	FAM167A
cg24384181	chr1	152540584		OpenSea	TSS1500	-0.808729	0.00569587	LCE3E
[truncated: 283 more rows]

## Sheet: PZ14_Intersect (a) (b)
row.names	chr	pos	Islands_Name	Relation_to_Island	UCSC_RefGene_Group	UCSC_RefGene_Name
cg15742412	chr1	181452048	chr1:181451311-181452049	Island	TSS1500	CACNA1E
cg07362969	chr8	63998463	chr8:63998227-63998737	Island	1stExon	TTPA
cg17498296	chr10	124907540	chr10:124907283-124911035	Island	TSS200	HMX2
cg06093712	chr4	13546145	chr4:13543562-13546494	Island	TSS200	NKX3-2
cg20293594	chr7	27196296	chr7:27195601-27196567	Island	TSS200	HOXA7
cg25353308	chr1	120191124	chr1:120190377-120191251	Island	TSS1500	ZNF697
cg22674884	chr15	56757499	chr15:56757179-56757383	S_Shore	TSS200	MNS1
cg11419064	chr11	2291264	chr11:2290104-2292932	Island	1stExon	ASCL2
cg07100771	chr4	141490377	chr4:141489962-141490378	Island	TSS1500	UCP1
cg06554361	chr18	78005651	chr18:78004028-78005438	S_Shore	TSS1500	PARD6G
cg14556303	chr2	217237036	chr2:217236025-217237129	Island	TSS1500	MARCH4
cg00556112	chr11	637173	chr11:636906-640628	Island	TSS200	DRD4
cg01886556	chr4	17783205	chr4:17782642-17783624	Island	TSS200	FAM184B
cg08017858	chr11	74022642	chr11:74022428-74022703	Island	1stExon	P4HA3
cg19655456	chr19	37959961	chr19:37959852-37960615	Island	TSS200	ZNF570
cg04417028	chr11	110583882	chr11:110581839-110583883	Island	TSS1500	ARHGAP20
cg21716444	chr22	37915250	chr22:37914768-37915883	Island	TSS200	CARD10
cg19972056	chr10	115803792	chr10:115803358-115805468	Island	TSS200	ADRB1
cg26268621	chr15	60296159	chr15:60296135-60298520	Island	TSS1500	FOXB1
cg14301000	chr9	136501772		OpenSea	1stExon	DBH
cg03543495	chr11	94277826	chr11:94276894-94278913	Island	1stExon	FUT4
cg20031397	chr3	138153832	chr3:138153269-138154621	Island	1stExon	ESYT3
cg10356613	chr17	35294491	chr17:35291899-35300875	Island	TSS200	LHX1
cg11074301	chr22	41637306	chr22:41633520-41634842	S_Shelf	TSS1500	CHADL
cg08186362	chr20	60794868	chr20:60794179-60796121	Island	1stExon	HRH3
cg26985686	chr7	150864521	chr7:150863966-150865511	Island	1stExon	GBX1
cg04525943	chr19	2579529	chr19:2578956-2579746	Island	5'UTR	GNG7
cg23252828	chr17	17635366		OpenSea	5'UTR	RAI1
cg12863545	chr17	8869136	chr17:8868469-8869372	Island	TSS200	PIK3R5
cg06698742	chr11	85359218	chr11:85358865-85359226	Island	5'UTR	TMEM126A
cg22694470	chr1	92495729	chr1:92495367-92495964	Island	1stExon	EPHX4
cg15697849	chr12	45445200	chr12:45444202-45445386	Island	TSS1500	DBX2
cg23683674	chr11	73020562	chr11:73018452-73020563	Island	1stExon	ARHGEF17
cg24899571	chr11	133938810	chr11:133938850-133939681	N_Shore	TSS200	JAM3
cg06497198	chr6	18122965	chr6:18122250-18122994	Island	TSS200	NHLRC1
cg07438165	chr14	95942775		OpenSea	TSS1500	C14orf49
cg06739520	chr20	5891968	chr20:5891878-5892417	Island	TSS200	CHGB
cg21764190	chr11	31835534	chr11:31831620-31839038	Island	5'UTR	PAX6
cg25456468	chr12	54394116	chr12:54393374-54394648	Island	1stExon	HOXC9
cg22415474	chr22	44894369	chr22:44892393-44894049	S_Shore	TSS1500	LDOC1L
cg20986370	chr4	57976171	chr4:57975860-57976916	Island	1stExon	IGFBP7
cg02613917	chr4	24587158	chr4:24585435-24586175	S_Shore	TSS1500	DHX15
cg22839223	chr19	57702233	chr19:57702696-57703425	N_Shore	TSS1500	ZNF264
cg17433294	chr5	151784251		OpenSea	1stExon	NMUR2
cg00616129	chr12	10827014	chr12:10826531-10826786	S_Shore	TSS200	STYK1
cg06800837	chr11	133680963		OpenSea	TSS1500	LOC646522
cg13791254	chr9	100616607	chr9:100615234-100617510	Island	1stExon	FOXE1
cg27507700	chr7	87230189	chr7:87230059-87230260	Island	5'UTR	ABCB1
cg23440331	chr11	101917981	chr11:101918073-101918493	N_Shore	TSS1500	C11orf70
cg05456283	chr9	89763420	chr9:89763336-89763767	Island	TSS200	C9orf170
cg04845236	chr9	104294981	chr9:104295917-104296232	N_Shore	TSS1500	RNF20
cg03835755	chr2	191519599		OpenSea	5'UTR	NAB1
cg11411228	chr4	185939892	chr4:185939222-185942747	Island	TSS200	HELT
cg18887067	chr17	48072653	chr17:48070698-48072654	Island	TSS200	DLX3
cg09952204	chr5	80256664	chr5:80255904-80257006	Island	1stExon	RASGRF2
cg24533097	chr5	140579046	chr5:140580723-140581625	N_Shore	TSS1500	PCDHB11
cg00321775	chr10	48416391	chr10:48413741-48413968	S_Shelf	1stExon	GDF2
cg14672921	chr11	134201447	chr11:134201784-134202407	N_Shore	TSS1500	GLB1L2
cg23918923	chr7	134144118	chr7:134143115-134144063	S_Shore	TSS1500	AKR1B1
cg25554193	chr9	127267217	chr9:127265170-127267659	Island	5'UTR	NR5A1
cg18051461	chr17	1958073	chr17:1952919-1962328	Island	TSS1500	HIC1
cg23708361	chr7	145813432	chr7:145813030-145814084	Island	TSS200	CNTNAP2
cg26393964	chr11	123396299		OpenSea	TSS1500	GRAMD1B
cg23649435	chr4	184826421	chr4:184826253-184828177	Island	TSS200	STOX2
cg05225651	chr4	5022540	chr4:5021003-5021329	S_Shore	TSS1500	CYTL1
cg14185291	chr1	94703340	chr1:94702690-94703344	Island	TSS200	ARHGAP29
cg16218738	chr11	57789944		OpenSea	TSS1500	OR9Q1
cg08446194	chr1	54124735		OpenSea	5'UTR	GLIS1
cg19607792	chr9	111617355	chr9:111617320-111618144	Island	1stExon	ACTL7B
cg26970841	chr16	85932666	chr16:85932121-85932942	Island	TSS200	IRF8
cg26231489	chr5	121187345	chr5:121187387-121188124	N_Shore	TSS1500	FTMT
cg10782633	chr1	1027572	chr1:1027509-1027730	Island	5'UTR	C1orf159
cg08288406	chr19	1523917	chr19:1523705-1524565	Island	TSS200	PLK5P
cg12296552	chr3	11058843	chr3:11058818-11059051	Island	5'UTR	SLC6A1
cg26185340	chr15	101419243	chr15:101419261-101421133	N_Shore	TSS1500	ALDH1A3
cg10597566	chr9	109631574		OpenSea	5'UTR	ZNF462
cg16652741	chr2	219825300	chr2:219824151-219825864	Island	1stExon	CDK5R2
cg17344060	chr1	94345166	chr1:94344507-94344822	S_Shore	TSS1500	DNTTIP2
cg07919466	chr19	50833956	chr19:50833813-50834128	Island	TSS1500	KCNC3
cg20576955	chr11	4606701		OpenSea	TSS1500	OR52I2
cg11520568	chr12	93836130	chr12:93834935-93836089	S_Shore	TSS200	UBE2N
cg24151352	chr6	1390838	chr6:1389139-1391393	Island	1stExon	FOXF2
cg11944657	chr7	16566396	chr7:16566252-16566674	Island	TSS200	LRRC72
cg01024168	chr7	27209281	chr7:27208871-27209616	Island	TSS200	MIR196B
cg16951341	chr9	125289214		OpenSea	1stExon	OR1N1
cg24892508	chr4	47032741	chr4:47034427-47034940	N_Shore	TSS1500	GABRB1
cg24055398	chr17	73127994	chr17:73127196-73127995	Island	TSS200	NT5C
cg20429277	chr7	148419022		OpenSea	5'UTR	CUL1
cg00405198	chr6	10419885	chr6:10419399-10420323	Island	TSS200	TFAP2A
cg06459000	chr11	111411199	chr11:111410932-111412199	Island	TSS200	LAYN
cg08738386	chr11	125080932		OpenSea	5'UTR	PKNOX2
cg07258659	chr2	69200324		OpenSea	TSS1500	GKN1
cg20236627	chr6	32977412	chr6:32975684-32975926	S_Shore	TSS200	HLA-DOA
cg02681733	chr10	99609982	chr10:99609425-99610116	Island	TSS200	GOLGA7B
cg22714094	chr4	164253820	chr4:164252954-164253471	S_Shore	TSS200	NPY1R
cg20682675	chr9	124329182		OpenSea	TSS200	DAB2IP
cg01409237	chr3	155419298		OpenSea	5'UTR	PLCH1
cg22454588	chr15	75288616	chr15:75287694-75288699	Island	5'UTR	SCAMP5
cg01711761	chr9	101705378	chr9:101705907-101706682	N_Shore	TSS1500	COL15A1
cg05895034	chr16	2908892	chr16:2907574-2907836	S_Shore	TSS1500	PRSS22
cg22338127	chr1	209979572	chr1:209979316-209979666	Island	TSS200	IRF6
cg18280758	chr1	31885025	chr1:31885794-31887010	N_Shore	TSS1500	SERINC2
cg13575161	chr12	4381792	chr12:4378366-4382222	Island	TSS1500	CCND2
cg14420163	chr8	145722665	chr8:145725460-145726707	N_Shelf	1stExon	PPP1R16A
cg07521912	chr5	169660734	chr5:169659830-169660229	S_Shore	5'UTR	C5orf58
cg27297626	chr2	23785055	chr2:23785049-23785339	Island	5'UTR	KLHL29
cg01696784	chr2	235904501		OpenSea	5'UTR	SH3BP4
cg03084901	chr13	100634630	chr13:100631752-100635526	Island	1stExon	ZIC2
cg20309794	chr7	73184656	chr7:73183379-73185115	Island	TSS200	CLDN3
cg00893471	chr2	177029921	chr2:177029413-177029941	Island	5'UTR	HOXD3
cg13139970	chr1	115125183		OpenSea	TSS1500	BCAS2
cg14398963	chr11	2397538	chr11:2398223-2399598	N_Shore	TSS1500	CD81
cg20633792	chr3	161213588		OpenSea	TSS1500	OTOL1
cg18755094	chr19	35940593		OpenSea	TSS200	FFAR2
cg10378735	chr7	142558305		OpenSea	5'UTR	EPHB6
cg23000136	chr19	58755127		OpenSea	5'UTR	ZNF544
cg09875624	chr11	3254504	chr11:3253768-3254066	S_Shore	TSS1500	MRGPRE
cg19404072	chr15	42186440		OpenSea	TSS200	SPTBN5
cg01422881	chr1	44873692	chr1:44871109-44874047	Island	5'UTR	RNF220
cg00451355	chr3	43132028		OpenSea	5'UTR	C3orf39
cg16248783	chr2	38304146	chr2:38301276-38304518	Island	TSS1500	CYP1B1
cg03620886	chr19	10420353	chr19:10420107-10420442	Island	TSS200	ZGLP1
cg14705695	chr11	88911467		OpenSea	1stExon	TYR
cg03275961	chr9	90386329		OpenSea	TSS1500	CTSL3P
cg08536529	chr5	140602889	chr5:140604453-140605304	N_Shore	TSS200	PCDHB14
cg12258176	chr12	51420343	chr12:51419640-51420347	Island	TSS200	SLC11A2
cg01369228	chr7	18067403		OpenSea	1stExon	PRPS1L1
cg25076272	chr11	60923776		OpenSea	5'UTR	VPS37C
cg03421014	chr4	140586396		OpenSea	TSS1500	MGST2
cg07175883	chr2	176957908	chr2:176957054-176958279	Island	1stExon	HOXD13
cg25030844	chr19	45116907		OpenSea	TSS200	IGSF23
cg25964032	chr10	35929326	chr10:35928501-35931893	Island	1stExon	FZD8
cg07684950	chr9	132428239	chr9:132427908-132428171	S_Shore	1stExon	PRRX2
cg18670278	chr10	46996637	chr10:46992447-46993295	S_Shelf	5'UTR	GPRIN2
cg10235817	chr4	3768555	chr4:3767072-3769789	Island	1stExon	ADRA2C
cg13777844	chr19	1754195	chr19:1753216-1755606	Island	1stExon	ONECUT3
cg25130920	chr3	128182217		OpenSea	5'UTR	DNAJB8
cg22055728	chr7	27205658	chr7:27203915-27206462	Island	TSS1500	HOXA9
cg10239098	chr2	176995556	chr2:176993479-176995557	Island	1stExon	HOXD8
cg18532622	chr14	89985426		OpenSea	5'UTR	FOXN3
cg18139701	chr22	19990046		OpenSea	5'UTR	ARVCF
cg24570541	chr7	139208261	chr7:139208442-139209069	N_Shore	TSS1500	CLEC2L
cg08630279	chr19	37958346	chr19:37957726-37958390	Island	TSS200	ZNF569
cg16896079	chr12	41582362	chr12:41582155-41582975	Island	1stExon	PDZRN4
cg16933181	chr18	24765485	chr18:24764951-24765507	Island	TSS200	CHST9
cg21402242	chr11	109292297	chr11:109293519-109294983	N_Shore	TSS1500	C11orf87
cg16778751	chr15	47805940		OpenSea	5'UTR	SEMA6D
cg19631264	chr14	101526802		OpenSea	TSS200	MIR496
cg02646615	chr3	56500015	chr3:56501868-56502345	N_Shore	5'UTR	ERC2
cg05740582	chr8	133573933		OpenSea	TSS1500	HPYR1
cg09495813	chr7	149153421	chr7:149156561-149158080	N_Shelf	5'UTR	ZNF777
cg12480356	chr6	27356234	chr6:27356492-27357020	N_Shore	TSS1500	ZNF391
cg16401276	chr9	130881742		OpenSea	TSS1500	SLC25A25-AS1
cg08937612	chr1	159833713		OpenSea	TSS1500	VSIG8
cg26489251	chr18	29340902		OpenSea	TSS200	MCART2
cg11981700	chr19	475035		OpenSea	TSS200	ODF3L2
cg11590170	chr6	121755296		OpenSea	TSS1500	GJA1
cg09007161	chr11	22647650	chr11:22646706-22647441	S_Shore	TSS1500	FANCF
cg09250959	chr7	72372377		OpenSea	5'UTR	POM121
cg09926178	chr1	229569101	chr1:229567206-229570684	Island	5'UTR	ACTA1
cg08074769	chr1	198177573		OpenSea	5'UTR	NEK7
cg27594095	chr6	31095276		OpenSea	5'UTR	PSORS1C1
cg03663215	chr5	7396491	chr5:7394986-7397022	Island	1stExon	ADCY2
cg23705245	chr5	139053732	chr5:139056577-139056856	N_Shelf	5'UTR	CXXC5
cg12912785	chr11	18548889	chr11:18548060-18548629	S_Shore	TSS1500	TSG101
cg18751133	chr6	99842351	chr6:99841661-99842146	S_Shore	TSS1500	COQ3
cg19644896	chr22	18400060		OpenSea	5'UTR	MICAL3
cg02788189	chr6	31730910		OpenSea	1stExon	C6orf26
cg09243900	chr1	156030844		OpenSea	TSS200	RAB25
cg18678763	chr11	4115507	chr11:4115689-4116489	N_Shore	TSS1500	RRM1
cg24117017	chr1	166571691		OpenSea	TSS1500	FMO9P
cg03558769	chr2	242497595	chr2:242498013-242499274	N_Shore	TSS1500	BOK
cg12163560	chr9	81761043		OpenSea	TSS1500	LOC101927450
cg13667021	chr11	124311423		OpenSea	TSS1500	OR8B8
cg12980000	chr3	191035318		OpenSea	5'UTR	UTS2D
cg27373134	chr22	31090740	chr22:31090200-31091334	Island	TSS200	OSBP2
cg26137121	chr8	145578601	chr8:145577098-145578142	S_Shore	TSS200	C8ORFK29
cg22703724	chr21	40177003	chr21:40177002-40178667	Island	TSS1500	ETS2
cg27528510	chr7	101006058	chr7:101005899-101007443	Island	TSS200	EMID2
cg03306221	chr22	44258602	chr22:44257942-44258612	Island	TSS1500	SULT4A1
cg26357587	chr11	120110882	chr11:120110497-120110719	S_Shore	TSS200	POU2F3
cg17200441	chr12	52715348	chr12:52714800-52715051	S_Shore	TSS200	KRT83
cg15368905	chr6	78172337	chr6:78172231-78174088	Island	1stExon	HTR1B
cg21432112	chr17	42100994		OpenSea	TSS1500	TMEM101
cg22299719	chr15	73735323	chr15:73735322-73735609	Island	TSS200	C15orf60
cg02291224	chr15	69591187	chr15:69591246-69591754	N_Shore	TSS200	PAQR5
cg15815587	chr5	140079336		OpenSea	TSS1500	ZMAT2
cg09713234	chr10	28035157	chr10:28030182-28035211	Island	TSS1500	MKX
cg11574620	chr4	80246899		OpenSea	1stExon	NAA11
cg24453881	chr8	11308943		OpenSea	5'UTR	FAM167A
cg09553358	chr11	790184	chr11:791953-792400	N_Shore	TSS200	CEND1
cg25362542	chr19	9434924	chr19:9434784-9435144	Island	TSS200	ZNF559
cg22769317	chr3	120170217	chr3:120169202-120170519	Island	TSS1500	FSTL1
cg08147703	chr7	75624098	chr7:75623357-75624164	Island	TSS200	TMEM120A
cg25528121	chr3	14860793		OpenSea	1stExon	FGD5
cg20251481	chr19	16244720		OpenSea	TSS200	HSH2D
cg06175927	chr20	33563009		OpenSea	TSS200	MYH7B
cg10832005	chr5	32710658	chr5:32709910-32714450	Island	TSS1500	NPR3
cg14991487	chr2	176987404	chr2:176986424-176988291	Island	TSS200	HOXD9
cg14992108	chr8	121825470	chr8:121823534-121824720	S_Shore	TSS1500	SNTB1
cg23357830	chr6	116609276		OpenSea	5'UTR	DSE
cg01746514	chr14	24520922	chr14:24520989-24521844	N_Shore	TSS1500	LRRC16B
cg05779406	chr7	1198841	chr7:1198965-1200144	N_Shore	5'UTR	ZFAND2A
cg13247541	chr18	76739026	chr18:76737005-76741244	Island	TSS1500	SALL3
cg18624900	chr10	91295643	chr10:91294947-91295925	Island	TSS1500	SLC16A12
cg18297421	chr11	22851270	chr11:22850765-22851367	Island	1stExon	SVIP
cg21648457	chr1	156167267	chr1:156163672-156164052	S_Shelf	5'UTR	SLC25A44
cg23831143	chr8	22960427	chr8:22960384-22960927	Island	TSS200	TNFRSF10C
cg13492337	chr8	52722140		OpenSea	TSS200	PXDNL
cg08124399	chr6	74104868	chr6:74104425-74104878	Island	1stExon	DDX43
cg22431712	chr16	57521527		OpenSea	TSS1500	DOK4
cg25729432	chr11	124295700		OpenSea	TSS1500	OR8B4
cg14557534	chr3	27763581	chr3:27762351-27763995	Island	1stExon	EOMES
cg20860700	chr11	78908233		OpenSea	5'UTR	TENM4
cg09769113	chr6	30131719		OpenSea	1stExon	TRIM15
cg17397671	chr7	80549872	chr7:80548306-80548726	S_Shore	TSS1500	SEMA3C
cg05276066	chr6	22569604	chr6:22569584-22570705	Island	TSS200	HDGFL1
cg16039972	chr19	46522090	chr19:46526046-46526334	N_Shelf	TSS200	MIR769
cg03106958	chr17	79372973	chr17:79366806-79374742	Island	TSS1500	BAHCC1
cg06458239	chr19	58038573	chr19:58038572-58039208	Island	TSS200	ZNF549
cg23044903	chr15	75118427		OpenSea	TSS1500	CPLX3
cg20608795	chr16	23342538		OpenSea	5'UTR	SCNN1B
cg24384034	chr11	70858463		OpenSea	5'UTR	SHANK2
cg03975844	chr1	205318888		OpenSea	5'UTR	KLHDC8A
cg12138102	chr15	23933560	chr15:23931559-23932547	S_Shore	TSS1500	NDN
cg19128882	chr20	33880530	chr20:33879904-33880215	S_Shore	TSS1500	FAM83C
cg04453140	chr17	46692021	chr17:46691520-46692097	Island	1stExon	HOXB8
cg12161331	chr12	7073247		OpenSea	TSS200	MIR141
cg25021884	chr15	86684063		OpenSea	TSS1500	AGBL1
cg07952047	chr19	54024110	chr19:54023868-54024560	Island	TSS200	ZNF331
cg24458466	chr1	211849413	chr1:211848641-211849176	S_Shore	TSS1500	NEK2
cg08004814	chr1	104065160	chr1:104068487-104068913	N_Shelf	5'UTR	LOC101928436
cg00018792	chr7	63667463		OpenSea	TSS200	ZNF735
cg13504993	chr10	134122291	chr10:134120447-134122422	Island	TSS1500	STK32C
cg13286620	chr3	14715425		OpenSea	TSS1500	C3orf20
cg02931604	chr6	74064298	chr6:74063519-74064471	Island	TSS1500	DPPA5
cg19969694	chr15	41185800	chr15:41186255-41187169	N_Shore	TSS1500	VPS18
cg07018580	chr11	59480501		OpenSea	1stExon	OR10V1
cg26226487	chr4	80329486		OpenSea	TSS200	GK2
cg11835785	chr19	5024462		OpenSea	5'UTR	KDM4B
cg16038120	chr14	29235196	chr14:29234889-29235908	Island	TSS1500	FOXG1
cg02875120	chr12	113496053	chr12:113494389-113495534	S_Shore	1stExon	DTX1
cg09069138	chr1	165325833	chr1:165324191-165326328	Island	TSS1500	LMX1A
cg07805981	chr12	56075321		OpenSea	TSS200	METTL7B
cg07511633	chr6	29455331		OpenSea	1stExon	MAS1L
cg10132208	chr19	58545542	chr19:58545115-58545897	Island	5'UTR	ZSCAN1
cg21384402	chr10	105036701	chr10:105036628-105038084	Island	TSS1500	INA
cg26158897	chr15	53083135	chr15:53080458-53083699	Island	TSS1500	ONECUT1
cg14417917	chr9	140065568	chr9:140061735-140064864	S_Shore	TSS1500	LRRC26
cg23609150	chr7	140372727	chr7:140372743-140373443	N_Shore	TSS1500	ADCK2
cg05462819	chr11	125933319	chr11:125932082-125933003	S_Shore	TSS200	CDON
cg02078520	chr1	84944298	chr1:84944932-84945350	N_Shore	TSS1500	RPF1
cg02528154	chr16	2321168	chr16:2317445-2319000	S_Shelf	TSS1500	MIR940
cg10853637	chr6	1312511	chr6:1311068-1314220	Island	TSS200	FOXQ1
cg19603847	chr7	42276981	chr7:42276003-42277850	Island	TSS1500	GLI3
cg13153190	chr4	157893231	chr4:157892685-157893286	Island	TSS1500	PDGFC
cg13787438	chr3	26664115	chr3:26664104-26664796	Island	TSS200	LRRC3B
cg21167963	chr9	71787000	chr9:71788715-71789542	N_Shore	5'UTR	TJP2
cg05958394	chr10	81105804	chr10:81107667-81107947	N_Shore	TSS1500	PPIF
cg10207787	chr8	26148195	chr8:26148757-26149453	N_Shore	TSS1500	PPP2R2A
cg08589455	chr11	65489884	chr11:65487660-65488348	S_Shore	TSS1500	RNASEH2C
cg10550063	chr7	2725586	chr7:2727682-2728392	N_Shelf	5'UTR	AMZ1
cg21545313	chr3	169381972	chr3:169379437-169381056	S_Shore	TSS1500	MECOM
cg18498108	chr8	144778836	chr8:144776009-144776734	S_Shelf	TSS1500	BREA2
cg22842233	chr3	118892068		OpenSea	TSS1500	UPK1B
cg24975564	chr12	20522236	chr12:20521616-20523122	Island	1stExon	PDE3A
cg23482891	chr20	55841841	chr20:55840216-55841794	S_Shore	TSS200	BMP7
cg03268737	chr11	9405806	chr11:9406108-9406702	N_Shore	TSS1500	IPO7
cg26611500	chr5	134783229		OpenSea	TSS200	C5orf20
cg27370248	chr15	55579397	chr15:55581772-55582571	N_Shelf	5'UTR	RAB27A
cg03196265	chr11	64937570		OpenSea	TSS200	SPDYC
cg19510604	chr15	74901076		OpenSea	5'UTR	CLK3
cg19601674	chr19	461832	chr19:457800-462256	Island	TSS1500	SHC2
cg03608577	chr6	29342679		OpenSea	1stExon	OR12D3
cg05314331	chr3	44282813	chr3:44283239-44283838	N_Shore	TSS1500	TOPAZ1
cg02054213	chr1	249141448	chr1:249141563-249142796	N_Shore	5'UTR	ZNF672
cg15750500	chr2	137748382		OpenSea	TSS200	THSD7B
cg13312403	chr8	71246470		OpenSea	5'UTR	NCOA2
cg25762654	chr11	123776745		OpenSea	TSS1500	OR8D4
cg26299239	chr13	111972886		OpenSea	TSS200	C13orf16
cg13255489	chr11	57956750		OpenSea	TSS1500	OR9Q2
cg14965368	chr8	53255167		OpenSea	5'UTR	ST18
cg18098079	chr3	109035383		OpenSea	TSS200	DPPA2
cg03442378	chr11	44332385	chr11:44332314-44332757	Island	TSS1500	ALX4
cg22722366	chr11	120410948		OpenSea	5'UTR	GRIK4
cg15942666	chr19	894450	chr19:893002-893270	S_Shore	TSS1500	MED16
cg04848452	chr3	40350801	chr3:40350857-40351832	N_Shore	TSS1500	EIF1B
cg00946598	chr1	44117093	chr1:44115616-44116309	S_Shore	5'UTR	KDM4A
cg22689999	chr8	123881825		OpenSea	5'UTR	ZHX2
cg07823492	chr17	46608099	chr17:46607804-46608390	Island	1stExon	HOXB1
cg26301689	chr3	142681704	chr3:142681137-142683268	Island	1stExon	PAQR9
cg11186850	chr8	39695788		OpenSea	TSS200	ADAM2
cg12821804	chr11	2890705	chr11:2890388-2891337	Island	TSS1500	KCNQ1DN
cg22437074	chr2	45168924	chr2:45169505-45171884	N_Shore	TSS200	SIX3
cg17341965	chr11	128761202	chr11:128760441-128761233	Island	TSS200	KCNJ5
cg11104088	chr10	7859676	chr10:7860261-7861107	N_Shore	TSS1500	TAF3
cg06687846	chr15	74043456	chr15:74044561-74045885	N_Shore	1stExon	C15orf59
cg27083891	chr11	64658726	chr11:64662462-64662880	N_Shelf	TSS200	MIR192
cg15938529	chr8	1460569		OpenSea	5'UTR	DLGAP2
cg05846707	chr10	70660528	chr10:70660525-70661473	Island	TSS1500	DDX50
cg24594963	chr8	10331676		OpenSea	TSS1500	LINCR-0001
cg03403107	chr18	18910260		OpenSea	5'UTR	GREB1L
cg19227679	chr3	74571102		OpenSea	TSS1500	CNTN3
cg02340541	chr11	68451699	chr11:68451359-68452846	Island	TSS1500	GAL
cg03091178	chr7	39690213		OpenSea	5'UTR	RALA
cg00522719	chr16	89678306		OpenSea	TSS1500	DPEP1
cg09371084	chr7	143792194		OpenSea	TSS200	OR2A12
cg27437526	chr6	30172744		OpenSea	5'UTR	TRIM26
cg16478236	chr5	71402893	chr5:71402877-71404868	Island	TSS1500	MAP1B
cg00547445	chr10	95326291	chr10:95326229-95327108	Island	TSS200	GPR120
cg26016241	chr19	17571656		OpenSea	1stExon	NXNL1
cg19710916	chr11	102826382		OpenSea	1stExon	MMP13
cg25303540	chr11	119206052	chr11:119205023-119205568	S_Shore	1stExon	RNF26
cg11073312	chr3	140775924		OpenSea	5'UTR	SPSB4
cg23141914	chr3	125900824	chr3:125898662-125899568	S_Shore	TSS1500	ALDH1L1
cg27551423	chr16	70323134	chr16:70323127-70323489	Island	5'UTR	AARS
cg25534244	chr17	53341098	chr17:53342198-53343061	N_Shore	TSS1500	HLF
cg11237817	chr19	55235762		OpenSea	TSS200	KIR3DL3
cg02542821	chr3	58643655		OpenSea	5'UTR	FAM3D
cg26739865	chr7	93520172	chr7:93519366-93520184	Island	TSS200	TFPI2
cg21713011	chr1	2462822	chr1:2460760-2462010	S_Shore	TSS1500	HES5
cg06881374	chr9	118018025		OpenSea	5'UTR	DEC1
cg19089711	chr2	139279639		OpenSea	5'UTR	SPOPL
cg14764956	chr8	8239338		OpenSea	TSS200	PRAGMIN
cg24352768	chr12	81110605	chr12:81110725-81111126	N_Shore	TSS200	MYF5
cg09551472	chr6	27280195	chr6:27279794-27280635	Island	TSS200	POM121L2
cg05618401	chr7	135433760		OpenSea	TSS200	FAM180A
cg01128642	chr2	19558808	chr2:19555789-19558403	S_Shore	TSS1500	OSR1
cg20443804	chr19	18062342	chr19:18061195-18061473	S_Shore	5'UTR	KCNN1
cg00402533	chr2	197458695	chr2:197457392-197458522	S_Shore	TSS1500	HECW2
cg27401972	chr19	48958867	chr19:48955996-48956286	S_Shelf	TSS200	KCNJ14
cg11418477	chr2	175199741	chr2:175199463-175202639	Island	TSS200	SP9
cg00149397	chr22	26986241	chr22:26985516-26986264	Island	TSS200	TPST2
cg13300273	chr1	200842890	chr1:200842196-200843388	Island	1stExon	GPR25
cg16212534	chr17	10560928		OpenSea	TSS1500	MYH3
cg24881471	chr17	73996870		OpenSea	TSS200	CDK3
cg25542870	chr20	23345817	chr20:23346034-23346650	N_Shore	1stExon	GZF1
cg08535489	chr3	128513829		OpenSea	5'UTR	RAB7A
cg05820381	chr11	102402941		OpenSea	TSS1500	MMP7
cg26093148	chr1	151690075	chr1:151693991-151694282	N_Shelf	TSS1500	TNRC4
cg12246187	chr9	129621622	chr9:129622611-129623574	N_Shore	TSS1500	ZBTB34
cg21395077	chr9	118687465		OpenSea	TSS200	C9orf27
cg03909184	chr11	129706243		OpenSea	5'UTR	TMEM45B
cg25134081	chr14	64931936	chr14:64931879-64932542	Island	TSS1500	AKAP5
cg12903143	chr16	14736561		OpenSea	5'UTR	BFAR
cg23412793	chr4	20253922	chr4:20253276-20256868	Island	TSS1500	SLIT2
cg07600064	chr6	10527953		OpenSea	5'UTR	GCNT2
cg14096882	chr6	3227987	chr6:3227025-3229688	Island	TSS200	TUBB2B
cg11058154	chr17	66597378	chr17:66596072-66597578	Island	TSS1500	FAM20A
cg26783353	chr5	140684147	chr5:140683195-140683773	S_Shore	TSS1500	SLC25A2
cg11555926	chr3	44283837	chr3:44283239-44283838	Island	1stExon	C3orf77
cg05232914	chr3	97983540		OpenSea	1stExon	OR5H6
cg10888031	chr1	2938799	chr1:2938633-2939043	Island	1stExon	ACTRT2
cg19868031	chr4	118008020	chr4:118006538-118006859	S_Shore	TSS1500	TRAM1L1
cg26060179	chr18	52627627	chr18:52626517-52626849	S_Shore	TSS1500	CCDC68
cg13513622	chr12	1702208	chr12:1702638-1704232	N_Shore	1stExon	FBXL14
cg05862393	chr11	26744484		OpenSea	TSS1500	SLC5A12
cg00878516	chr19	35842853	chr19:35842430-35843187	Island	1stExon	FFAR1
cg03465206	chr4	166300017	chr4:166299975-166300668	Island	TSS200	CPE
cg13442639	chr2	240298595		OpenSea	5'UTR	HDAC4
cg01028223	chr7	915149	chr7:915753-916644	N_Shore	TSS1500	C7orf20
cg11917413	chr2	109559084	chr2:109558965-109559186	Island	5'UTR	EDAR
cg20120939	chr11	105010531		OpenSea	TSS200	CARD18
cg01241065	chr4	78485295		OpenSea	5'UTR	CXCL13
cg02635314	chr3	47620448	chr3:47619112-47621131	Island	TSS200	CSPG5
cg25010124	chr11	64981596		OpenSea	1stExon	SLC22A20
cg23651812	chr1	1104366	chr1:1098043-1100584	S_Shelf	TSS200	MIR429
cg00431912	chr5	78984490		OpenSea	TSS1500	CMYA5
cg13829717	chr10	26741185		OpenSea	5'UTR	APBB1IP
cg02221302	chr3	62304629	chr3:62304514-62304780	Island	TSS1500	C3orf14
cg04869752	chr19	3515492		OpenSea	5'UTR	FZR1
cg22622886	chr1	9189641	chr1:9188503-9189743	Island	TSS1500	GPR157
cg02572606	chr16	20753499	chr16:20752646-20753280	S_Shore	TSS1500	THUMPD1
cg15614917	chr19	19384165	chr19:19383703-19384283	Island	TSS200	TM6SF2
cg02017109	chr5	76788595	chr5:76787740-76788442	S_Shore	TSS1500	WDR41
cg14049391	chr15	77476964		OpenSea	5'UTR	PEAK1
cg22815110	chr1	63788933	chr1:63782394-63790471	Island	1stExon	FOXD3
cg18084215	chr5	125936716	chr5:125936522-125937100	Island	1stExon	PHAX
cg08361315	chr7	18163892		OpenSea	5'UTR	HDAC9
cg22932313	chr11	34535189		OpenSea	5'UTR	ELF5
cg00637173	chr4	40191944		OpenSea	TSS1500	RHOH
cg17373848	chr11	134306199		OpenSea	TSS200	LOC283177
cg26620745	chr11	118048516		OpenSea	TSS1500	SCN2B
cg19542816	chr2	177053295	chr2:177052957-177054350	Island	TSS200	HOXD1
cg26539524	chr19	51221603	chr19:51221447-51222704	Island	TSS1500	SHANK1
cg00902823	chr17	71162349	chr17:71160922-71162350	Island	5'UTR	SSTR2
cg14260480	chr6	150941906		OpenSea	5'UTR	PLEKHG1
cg14838188	chr10	104503687		OpenSea	TSS200	C10orf26
cg05665651	chr16	89525202		OpenSea	5'UTR	ANKRD11
cg05479010	chr7	115850173	chr7:115850370-115851028	N_Shore	TSS1500	TES
cg26383138	chr2	2119533		OpenSea	5'UTR	MYT1L
cg11504078	chr1	240761363		OpenSea	5'UTR	GREM2
cg02365780	chr2	101437872	chr2:101434979-101437453	S_Shore	5'UTR	NPAS2
cg27093273	chr18	5892213	chr18:5890292-5891682	S_Shore	TSS200	TMEM200C
cg15163987	chr4	186349453	chr4:186346794-186347571	S_Shore	TSS1500	C4orf47
cg02959551	chr6	31626986	chr6:31628338-31628658	N_Shore	1stExon	C6orf47
cg05647859	chr12	81331718	chr12:81330608-81331514	S_Shore	TSS200	LIN7A
cg20597215	chr11	59224664		OpenSea	1stExon	OR4D6
cg16532600	chr5	153857824	chr5:153857038-153859113	Island	TSS200	HAND1
cg23948080	chr14	77227645	chr14:77227569-77228691	Island	TSS1500	VASH1
cg24252354	chr1	203783371		OpenSea	5'UTR	ZC3H11A
cg00145958	chr14	45723370	chr14:45722148-45722802	S_Shore	TSS1500	MIS18BP1
cg17003376	chr11	123613212	chr11:123611898-123612545	S_Shore	TSS1500	ZNF202
cg01008164	chr11	4825232		OpenSea	1stExon	OR52R1
cg16192029	chr7	117864674		OpenSea	TSS200	ANKRD7
cg18278298	chr9	131528103		OpenSea	5'UTR	ZER1
cg21253567	chr1	208417694	chr1:208416489-208418016	Island	TSS200	PLXNA2
cg12382398	chr15	90358537	chr15:90357402-90358573	Island	TSS1500	ANPEP
cg03349091	chr5	140481256	chr5:140481546-140482460	N_Shore	1stExon	PCDHB3
cg14834850	chr1	12123308	chr1:12123488-12124148	N_Shore	TSS200	TNFRSF8
cg03722643	chr2	105858861	chr2:105858587-105859084	Island	1stExon	GPR45
cg02336827	chr3	45636190	chr3:45635090-45635932	S_Shore	TSS200	LIMD1
cg01162053	chr20	4991784		OpenSea	TSS1500	SLC23A2
cg01031956	chr11	76782804		OpenSea	5'UTR	CAPN5
cg23386594	chr11	6866523		OpenSea	TSS1500	OR10A5
cg24404878	chr7	3082168		OpenSea	5'UTR	CARD11
cg10582034	chr17	39411081		OpenSea	TSS1500	KRTAP9-9
cg07135629	chr7	30951709		OpenSea	1stExon	AQP1
cg02847472	chr3	184275476	chr3:184279194-184280721	N_Shelf	TSS1500	EIF2B5-AS1
cg04578631	chr14	101532352	chr14:101531643-101532384	Island	TSS1500	MIR656
cg08443203	chr19	48775389	chr19:48775008-48775341	S_Shore	5'UTR	ZNF114
cg08347595	chr14	89018017	chr14:89017660-89017972	S_Shore	5'UTR	PTPN21
cg01559901	chr19	12624832	chr19:12624273-12624477	S_Shore	TSS200	ZNF709
cg06406347	chr1	159408848		OpenSea	TSS1500	OR10J1
cg16876315	chr4	170947005	chr4:170946766-170947925	Island	5'UTR	MFAP3L
cg01857186	chr11	123811110		OpenSea	1stExon	OR4D5
cg16368959	chr13	76445015		OpenSea	TSS200	LMO7DN
cg07680566	chr11	112351783		OpenSea	TSS1500	LOC101928823
cg18174881	chr14	45723353	chr14:45722148-45722802	S_Shore	TSS1500	C14orf106
cg08004300	chr6	26108843		OpenSea	TSS1500	HIST1H1T
cg07075673	chr17	32691269		OpenSea	TSS1500	CCL1
cg10326287	chr16	84853821	chr16:84853348-84853714	S_Shore	5'UTR	CRISPLD2
cg19247310	chr11	59132298		OpenSea	1stExon	OR5AN1
cg02458065	chr19	52598653	chr19:52598480-52599238	Island	5'UTR	ZNF841
cg02317907	chr1	68515788	chr1:68516236-68516473	N_Shore	5'UTR	DIRAS3
cg09786229	chr4	187186171		OpenSea	TSS1500	F11
cg16410656	chr11	35965504	chr11:35965642-35966454	N_Shore	TSS200	LDLRAD3
cg11671969	chr15	80211510	chr15:80215358-80216500	N_Shelf	5'UTR	ST20
cg06076323	chr8	1772080	chr8:1771361-1772760	Island	TSS200	ARHGEF10
cg01192040	chr11	13984077	chr11:13984066-13986349	Island	TSS200	SPON1
cg06354652	chr9	125392149		OpenSea	TSS1500	OR1B1
cg05024715	chr11	123849197		OpenSea	TSS1500	OR10S1
cg10176692	chr11	48238296		OpenSea	TSS200	OR4B1
cg21407055	chr11	3666483	chr11:3663052-3663802	S_Shelf	5'UTR	ART1
cg19590911	chr11	18193477		OpenSea	TSS1500	MRGPRX4
cg04721098	chr16	24265703	chr16:24267040-24267527	N_Shore	TSS1500	CACNG3
cg03098012	chr10	13043986	chr10:13043094-13043781	S_Shore	TSS1500	CCDC3
cg07825945	chr13	101232677		OpenSea	5'UTR	GGACT
cg22606736	chr19	3803270	chr19:3801392-3801819	S_Shore	TSS1500	MATK
cg23259973	chr19	14196803	chr19:14196244-14196706	S_Shore	TSS200	C19orf67
cg08186021	chr1	57757625		OpenSea	5'UTR	DAB1
cg27361134	chr20	43439545	chr20:43438737-43439546	Island	TSS1500	RIMS4
cg04898512	chr19	16434995	chr19:16435202-16438064	N_Shore	TSS1500	KLF2
cg04192018	chr2	219283271		OpenSea	TSS1500	VIL1
cg01557989	chr20	19192675	chr20:19192459-19193902	Island	TSS1500	SLC24A3
cg04269964	chr5	34840637	chr5:34838921-34839624	S_Shore	5'UTR	TTC23L
cg02207686	chr10	135051532	chr10:135048797-135052077	Island	1stExon	VENTX
cg07747306	chr14	60975174	chr14:60973772-60974123	S_Shore	TSS1500	SIX6
cg14772925	chr11	100998943	chr11:100998030-100999774	Island	1stExon	PGR
cg14626375	chr13	27131724	chr13:27131568-27132677	Island	TSS200	WASF3
cg24377694	chr20	1975372		OpenSea	TSS1500	PDYN
cg20649238	chr9	90496427		OpenSea	TSS1500	SPATA31E1
cg20838323	chr6	29549759		OpenSea	TSS1500	SNORD32B
cg23671665	chr7	139044374	chr7:139043885-139045478	Island	TSS1500	LUC7L2
cg09399225	chr9	123007911		OpenSea	TSS1500	MIR147
cg22719314	chr1	152290334		OpenSea	5'UTR	FLG
cg15555590	chr11	94758366		OpenSea	TSS200	KDM4DL
cg00477061	chr18	77794585	chr18:77794360-77794761	Island	1stExon	C18orf22
cg27232078	chr16	75569459		OpenSea	TSS1500	CHST5
cg07291917	chr19	41495868		OpenSea	TSS1500	CYP2B6
cg07507114	chr11	5566461		OpenSea	1stExon	OR52H1
cg12434681	chr7	27167364	chr7:27169572-27170638	N_Shelf	TSS1500	HOXA3
cg01187505	chr11	26353622	chr11:26353537-26353812	Island	TSS200	ANO3
cg27352056	chr19	53517185		OpenSea	TSS200	ERVV-1
cg13136947	chr11	114251247		OpenSea	TSS1500	LOC101928940
cg25902187	chr15	55881044	chr15:55879792-55881228	Island	1stExon	PYGO1
cg03131859	chr9	116841542		OpenSea	TSS1500	AMBP
cg25555460	chr17	7199204	chr17:7199710-7200009	N_Shore	TSS1500	YBX2
cg19964818	chr11	57364114		OpenSea	TSS1500	SERPING1
cg10930676	chr3	172859699		OpenSea	TSS1500	SPATA16
cg24661931	chr16	57050821		OpenSea	TSS200	NLRC5
cg10820926	chr14	30397408	chr14:30396210-30397420	Island	TSS1500	PRKD1
cg11694223	chr8	27473467	chr8:27471954-27472523	S_Shore	TSS1500	CLU
cg14762973	chr2	187714068	chr2:187713846-187714069	Island	TSS200	ZSWIM2
cg10046778	chr19	4057477	chr19:4059917-4060131	N_Shelf	5'UTR	ZBTB7A
cg25410668	chr1	28241577	chr1:28240584-28241535	S_Shore	TSS1500	RPA2
cg17735593	chr5	140552505	chr5:140553681-140554637	N_Shore	1stExon	PCDHB7
cg05500840	chr2	176972068	chr2:176971706-176972305	Island	TSS200	HOXD11
cg19936605	chr10	52350890		OpenSea	5'UTR	SGMS1
cg25307168	chr20	37353035	chr20:37352130-37357372	Island	TSS200	SLC32A1
cg06641285	chr17	76921829	chr17:76920684-76921961	Island	TSS1500	TIMP2
cg24009811	chr1	168544981		OpenSea	TSS1500	XCL1
cg25760325	chr4	189059677		OpenSea	TSS1500	TRIML1
cg19715936	chr7	50634035		OpenSea	TSS1500	DDC
cg15607103	chr6	53167650		OpenSea	5'UTR	ELOVL5
cg09623162	chr16	31100786		OpenSea	TSS1500	POL3S
cg05157110	chr19	23433937		OpenSea	TSS1500	ZNF724P
cg03331208	chr17	39041192		OpenSea	1stExon	KRT20
cg00214548	chr1	12804720		OpenSea	TSS1500	C1orf158
cg05068156	chr6	29408587		OpenSea	1stExon	OR10C1
cg00103573	chr18	71982576	chr18:71982752-71983744	N_Shore	TSS1500	C18orf63
cg09543255	chr3	170302640	chr3:170303044-170303249	N_Shore	5'UTR	SLC7A14
cg14723669	chr19	5454396	chr19:5455481-5456262	N_Shore	TSS1500	ZNRF4
cg13865846	chr18	43097617		OpenSea	5'UTR	SLC14A2
cg09595479	chr12	49689212	chr12:49688873-49691360	Island	1stExon	PRPH
cg02590750	chr6	30973562		OpenSea	TSS200	MUC22
cg04920227	chr20	13202476	chr20:13200670-13202616	Island	1stExon	ISM1
cg23274505	chr7	123431183		OpenSea	TSS1500	RNU6-2
cg05938628	chr5	16936458	chr5:16936753-16936957	N_Shore	TSS200	MYO10
cg20343063	chr11	57089744	chr11:57091614-57092831	N_Shore	5'UTR	TNKS1BP1
cg25580532	chr8	23099746		OpenSea	TSS1500	CHMP7
cg05756792	chr19	3480603	chr19:3481782-3482048	N_Shore	TSS200	SMIM24
cg16976910	chr13	110438935	chr13:110434466-110440180	Island	TSS200	IRS2
cg02414710	chr1	232650142		OpenSea	1stExon	SIPA1L2
cg25136124	chr1	228336717		OpenSea	TSS1500	GJC2
cg23984929	chr20	21379083	chr20:21376358-21378245	S_Shore	TSS1500	NKX2-4
cg05343808	chr7	50857635	chr7:50861390-50861638	N_Shelf	5'UTR	GRB10
cg11854259	chr7	155325815	chr7:155325811-155326357	Island	5'UTR	CNPY1
cg16903152	chr11	19083159		OpenSea	TSS1500	MRGPRX2
cg21637321	chr12	113772992	chr12:113772633-113772934	S_Shore	TSS200	SLC24A6
cg12956311	chr8	12810631	chr8:12808798-12809862	S_Shore	5'UTR	KIAA1456
cg15244183	chr18	11143	chr18:11708-12372	N_Shore	TSS1500	LOC102723376
cg16208206	chr20	31446363		OpenSea	TSS1500	EFCAB8
cg18292664	chr11	20181877	chr11:20181200-20182325	Island	TSS200	DBX1
cg01375574	chr1	233749657	chr1:233749373-233750314	Island	TSS200	KCNK1
cg10603275	chr3	239665	chr3:238391-240140	Island	5'UTR	CHL1
cg10522479	chr4	121983500		OpenSea	5'UTR	NDNF
cg13777759	chr17	77134081	chr17:77133927-77134175	Island	5'UTR	HRNBP3
cg24633656	chr20	61447194	chr20:61447685-61448891	N_Shore	TSS1500	COL9A3
cg12493906	chr11	5009311		OpenSea	TSS200	MMP26
cg19320476	chr11	82443592	chr11:82443435-82444976	Island	1stExon	FAM181B
cg22386389	chr2	238707268	chr2:238707008-238708021	Island	TSS200	RBM44
cg06157334	chr2	219724539	chr2:219723702-219725010	Island	TSS200	WNT6
cg13271206	chr11	75109830	chr11:75110493-75110924	N_Shore	TSS1500	RPS3
cg02558120	chr7	143747596		OpenSea	1stExon	OR2A5
cg03982544	chr11	17036042	chr11:17034843-17036404	Island	TSS200	PLEKHA7
cg21216023	chr22	41711214		OpenSea	5'UTR	ZC3H7B
cg07501747	chr18	43681508	chr18:43684113-43684847	N_Shelf	5'UTR	ATP5A1
cg21380883	chr8	143824491	chr8:143820468-143821310	S_Shelf	TSS1500	SLURP1
cg21754400	chr12	81471649	chr12:81471569-81472119	Island	TSS200	ACSS3
cg13677571	chr7	155250210	chr7:155246390-155251955	Island	TSS1500	EN2
cg13553528	chr12	132312106	chr12:132312439-132315739	N_Shore	TSS1500	MMP17
cg11366788	chr12	95397732	chr12:95397382-95397611	S_Shore	TSS1500	NDUFA12
cg08980503	chr11	130542055		OpenSea	TSS1500	C11orf44
cg10105237	chr8	135726091	chr8:135724770-135725552	S_Shore	TSS1500	ZFAT
cg00042733	chr21	35006014		OpenSea	5'UTR	CRYZL1
cg24814080	chr6	82524884		OpenSea	TSS1500	LINC01526
cg00858899	chr11	69455277	chr11:69451136-69458596	Island	TSS1500	CCND1
cg08116651	chr16	66835939	chr16:66835271-66835790	S_Shore	TSS1500	CCDC79
cg19668010	chr12	102517154	chr12:102513668-102514076	S_Shelf	5'UTR	C12orf48
cg16438722	chr14	101517458		OpenSea	TSS1500	MIR487A
cg20203400	chr2	103378474		OpenSea	TSS200	TMEM182
cg27574828	chr6	31869540	chr6:31868781-31870311	Island	5'UTR	ZBTB12
cg18163177	chr6	112186654		OpenSea	5'UTR	FYN
cg21214746	chr1	205091277		OpenSea	TSS200	RBBP5
cg10281770	chr17	80606947	chr17:80605301-80606324	S_Shore	TSS1500	WDR45L
cg24154839	chr4	46995741	chr4:46995128-46995872	Island	TSS200	GABRA4
cg19748686	chr3	108837545	chr3:108836795-108837089	S_Shore	TSS1500	MORC1
cg03550864	chr16	87970376		OpenSea	TSS1500	CA5A
cg17918501	chr2	27717709	chr2:27717681-27718337	Island	5'UTR	FNDC4
cg09710316	chr3	170744871	chr3:170746072-170746292	N_Shore	TSS200	SLC2A2
cg08678429	chr20	40247988	chr20:40246345-40247841	S_Shore	TSS1500	CHD6
cg19734163	chr7	138720989	chr7:138720044-138721019	Island	TSS1500	ZC3HAV1L
cg00863397	chr16	67215239	chr16:67217716-67219219	N_Shelf	5'UTR	KIAA0895L
cg15523958	chr2	43864929	chr2:43864322-43864956	Island	5'UTR	PLEKHH2
cg25122699	chr5	173314531	chr5:173314931-173315979	N_Shore	TSS1500	CPEB4
cg06048973	chr15	35088107		OpenSea	TSS200	ACTC1
cg11436522	chr18	10660716		OpenSea	TSS1500	LOC101927410
cg27634151	chr11	94134646	chr11:94134226-94134848	Island	TSS200	GPR83
cg06788321	chr16	75302825	chr16:75298976-75300186	S_Shelf	TSS1500	BCAR1
cg07604616	chr6	42927504	chr6:42928218-42928810	N_Shore	TSS1500	GNMT
cg19542674	chr11	1644516		OpenSea	TSS1500	KRTAP5-4
cg03143395	chr4	186742050		OpenSea	5'UTR	SORBS2
cg07871202	chr3	42306580	chr3:42306149-42307520	Island	TSS200	CCK
cg23214764	chr11	86511210	chr11:86511184-86511889	Island	TSS1500	PRSS23
cg22576950	chr15	68522787	chr15:68521418-68522237	S_Shore	TSS1500	CLN6
cg07195197	chr16	1662150	chr16:1660054-1665095	Island	TSS200	IFT140
cg26706380	chr14	48144186	chr14:48143433-48145589	Island	TSS200	MDGA2
cg19528371	chr22	30478767	chr22:30476012-30476530	S_Shelf	5'UTR	HORMAD2
cg21964481	chr9	140125696	chr9:140128562-140129023	N_Shelf	5'UTR	SLC34A3
cg25107254	chr4	187476455	chr4:187476279-187476844	Island	1stExon	MTNR1A
cg16154332	chr5	135265793	chr5:135265848-135266517	N_Shore	TSS1500	FBXL21
cg18746774	chr22	39352197		OpenSea	TSS1500	APOBEC3A
cg21641512	chr4	8455100		OpenSea	TSS1500	C4orf23
cg15913627	chr18	13825390	chr18:13824001-13824215	S_Shore	TSS200	MC5R
cg20801778	chr7	130125200	chr7:130126017-130126801	N_Shore	TSS1500	MEST
cg03890362	chr16	14165034	chr16:14164849-14165656	Island	TSS200	MKL2
cg16377872	chr19	15084823		OpenSea	TSS1500	SLC1A6
cg02285673	chr15	48139174		OpenSea	TSS1500	LINC01491
cg01526305	chr8	64378323		OpenSea	TSS200	LOC102724612
cg11871207	chr11	111894102	chr11:111895576-111896447	N_Shore	TSS1500	DLAT
cg06739403	chr13	35516903		OpenSea	5'UTR	NBEA
cg04906915	chr7	97882276	chr7:97881132-97881906	S_Shore	TSS1500	TECPR1
cg15829081	chr10	129704503	chr10:129705217-129706237	N_Shore	TSS1500	PTPRE
cg09983746	chr7	10981034	chr7:10979991-10980279	S_Shore	TSS1500	NDUFA4
cg22959054	chr12	16761114		OpenSea	TSS200	LMO3
cg27451587	chr1	177939484		OpenSea	TSS1500	SEC16B
cg23897749	chr8	65491200	chr8:65491083-65491319	Island	TSS1500	LOC401463
cg00460149	chr6	154831984	chr6:154830560-154832001	Island	TSS1500	CNKSR3
cg11774469	chr9	8888118		OpenSea	5'UTR	PTPRD
cg24830690	chr11	18620124		OpenSea	TSS1500	SPTY2D1-AS1
cg09407660	chr15	59910436		OpenSea	5'UTR	GCNT3
cg18437633	chr2	161056639		OpenSea	TSS200	ITGB6
cg00114694	chr15	40644728		OpenSea	5'UTR	PHGR1
cg03515543	chr11	17719467	chr11:17717505-17717767	S_Shore	TSS1500	LOC102723330
cg24393602	chr6	52860404	chr6:52859565-52859767	S_Shore	TSS1500	GSTA4
cg10114625	chr1	110081561		OpenSea	TSS1500	GPR61
cg01334209	chr17	39382247		OpenSea	TSS1500	KRTAP9-2
cg08461433	chr10	101770839		OpenSea	TSS1500	DNMBP
cg21926094	chr17	5018984	chr17:5019050-5019551	N_Shore	5'UTR	ZNF232
cg16628217	chr4	165299373		OpenSea	5'UTR	MARCH1
cg02727247	chr11	4792401		OpenSea	TSS1500	OR51F1
cg09775841	chr11	36394356	chr11:36397926-36399398	N_Shelf	5'UTR	PRR5L
cg05152713	chr9	38425359	chr9:38423947-38424584	S_Shore	TSS1500	IGFBPL1
cg06305367	chr5	169626365		OpenSea	TSS1500	LINC01187
cg07643355	chr3	66139795		OpenSea	5'UTR	SLC25A26
cg20045327	chr3	97806012		OpenSea	TSS200	OR5AC2
cg16574052	chr3	186329542		OpenSea	TSS1500	AHSG
cg23894533	chr4	71061049		OpenSea	TSS1500	ODAM
cg08634024	chr7	143657177		OpenSea	1stExon	OR2F1
cg27402871	chr2	119916999	chr2:119914126-119916663	S_Shore	TSS1500	C1QL2
cg19662687	chr1	161337679		OpenSea	TSS200	C1orf192
cg04232458	chr3	58614599		OpenSea	TSS1500	FAM107A
cg24879969	chr13	21634570	chr13:21634519-21635907	Island	5'UTR	LATS2
cg19035578	chr9	130743894	chr9:130742515-130743486	S_Shore	TSS1500	FAM102A
cg07939836	chr2	176949533	chr2:176949511-176949795	Island	TSS1500	EVX2
cg20330630	chr15	74660375	chr15:74658038-74658574	S_Shore	TSS1500	CYP11A1
cg14532914	chr12	122321294		OpenSea	5'UTR	HPD
cg17108430	chr4	108745557	chr4:108745829-108746535	N_Shore	TSS200	SGMS2
cg02204428	chr4	156133923	chr4:156129168-156130209	S_Shelf	5'UTR	NPY2R
cg02765820	chr3	126278020		OpenSea	TSS1500	C3orf22
cg09881054	chr15	40731625	chr15:40732929-40734697	N_Shore	TSS1500	BAHD1
cg13873813	chr16	22825440	chr16:22824616-22826459	Island	TSS1500	HS3ST2
cg15060012	chr19	58446783	chr19:58446336-58446800	Island	TSS200	ZNF418
cg07909285	chr8	106330885	chr8:106330518-106332120	Island	TSS1500	ZFPM2
cg15617639	chr10	82050762		OpenSea	TSS1500	MAT1A
cg27026371	chr11	123886141		OpenSea	TSS200	OR10G4
cg22845723	chr15	64792069		OpenSea	1stExon	ZNF609
cg21970438	chr6	167738277		OpenSea	TSS1500	TTLL2
cg14582226	chr7	116164743	chr7:116164703-116166735	Island	TSS200	CAV1
cg05813577	chr19	56282840		OpenSea	TSS1500	RFPL4AL1
cg06205155	chr15	24919822	chr15:24920613-24921252	N_Shore	TSS1500	C15orf2
cg12691434	chr4	186156008		OpenSea	5'UTR	SNX25
cg15473596	chr9	120410805		OpenSea	TSS200	LOC101928797
cg09190795	chr16	585171	chr16:587567-588172	N_Shelf	5'UTR	SOLH
cg26552042	chr7	150263690		OpenSea	TSS1500	GIMAP4
cg13331542	chr19	54985364	chr19:54982388-54982897	S_Shelf	TSS1500	CDC42EP5
cg06735218	chr11	4664117		OpenSea	TSS1500	OR51E1
cg12854901	chr2	218809758		OpenSea	TSS1500	TNS1
cg27311153	chr15	94651923		OpenSea	TSS1500	LINC01581
cg18324144	chr18	61143949		OpenSea	TSS200	SERPINB5
cg00815091	chr1	55464045	chr1:55462688-55463010	S_Shore	TSS1500	BSND
cg01661742	chr4	142141192	chr4:142141971-142142359	N_Shore	TSS1500	ZNF330
cg10753636	chr19	54193013		OpenSea	TSS1500	MIR520A
cg07327090	chr1	27240634		OpenSea	TSS200	NR0B2
cg14247332	chr9	132805979	chr9:132804279-132806003	Island	TSS1500	FNBP1
cg18058949	chr1	229644400	chr1:229643713-229644293	S_Shore	TSS1500	NUP133
cg07903370	chr5	3595106	chr5:3594467-3603054	Island	TSS1500	IRX1
cg17356452	chr3	141105920		OpenSea	5'UTR	ZBTB38
cg02223755	chr19	29492475		OpenSea	TSS1500	LINC01532
cg02871313	chr6	88757302	chr6:88757292-88757879	Island	TSS1500	SPACA1
cg09977288	chr12	14113460		OpenSea	5'UTR	GRIN2B
cg17944328	chr1	161993688	chr1:161993022-161994131	Island	TSS200	OLFML2B
cg00091060	chr19	57922082	chr19:57922440-57923066	N_Shore	TSS1500	ZNF17
cg19992629	chr14	70715926		OpenSea	TSS1500	ADAM21P1
cg00980007	chr11	124481387		OpenSea	TSS200	PANX3
cg15668639	chr9	103790257	chr9:103791944-103792173	N_Shore	TSS1500	LPPR1
cg01710559	chr11	65549330	chr11:65547499-65549261	S_Shore	TSS1500	AP5B1
cg15015426	chr1	159506559		OpenSea	TSS1500	OR10J5
cg13265789	chr4	96470584	chr4:96469859-96470994	Island	TSS1500	UNC5C
cg25414165	chr10	77542488		OpenSea	TSS200	C10orf11
cg12812834	chr11	4870255		OpenSea	1stExon	OR51S1
cg03152916	chr2	198541731		OpenSea	TSS1500	RFTN2
cg04168670	chr2	124782817	chr2:124782252-124783255	Island	TSS200	CNTNAP5
cg06976250	chr11	113258750	chr11:113258443-113258821	Island	1stExon	ANKK1
cg24037389	chr8	27845182		OpenSea	5'UTR	SCARA5
cg25824127	chr10	115926060		OpenSea	5'UTR	C10orf118
cg17826424	chr6	41007692		OpenSea	TSS1500	UNC5CL
cg15458461	chr7	4923615	chr7:4922707-4923576	S_Shore	TSS1500	RADIL
cg21958069	chr17	46710112	chr17:46710812-46711419	N_Shore	TSS200	MIR196A1
cg20564991	chr7	127882514	chr7:127880750-127881375	S_Shore	5'UTR	LEP
cg13464448	chr11	130297513	chr11:130297401-130298517	Island	1stExon	ADAMTS8
cg00016439	chr18	55018650	chr18:55019707-55021605	N_Shore	TSS1500	ST8SIA3
cg05763228	chr4	155664954	chr4:155664819-155665833	Island	TSS1500	LRAT
cg02868254	chr10	95461526	chr10:95462160-95462500	N_Shore	5'UTR	C10orf4
cg10236324	chr11	61957511		OpenSea	TSS200	SCGB1D1
cg10830590	chr6	17102330	chr6:17102309-17102539	Island	TSS200	STMND1
cg08256781	chr19	6135510		OpenSea	TSS200	ACSBG2
cg10721782	chr15	90039809	chr15:90039464-90039984	Island	TSS200	RHCG
cg03544320	chr4	5894691	chr4:5894071-5895116	Island	1stExon	CRMP1
cg15832201	chr14	60337648	chr14:60336951-60337461	S_Shore	TSS200	RTN1
cg07987796	chr19	51328451	chr19:51330212-51330470	N_Shore	TSS1500	KLK1
cg25055959	chr3	3841059	chr3:3840513-3842772	Island	TSS200	LRRN1
cg13869366	chr11	7869666		OpenSea	TSS1500	OR5E1P
cg09193002	chr2	154742150		OpenSea	5'UTR	GALNT13
cg20232102	chr19	38747174	chr19:38746638-38747379	Island	TSS200	PPP1R14A
cg20476053	chr3	126911277		OpenSea	TSS1500	C3orf56
cg00648203	chr9	138967195	chr9:138966648-138967467	Island	5'UTR	NACC2
cg26234526	chr15	66449466		OpenSea	5'UTR	MEGF11
cg01251548	chr11	17372745	chr11:17373019-17373665	N_Shore	TSS1500	DKFZp686O24166
cg16601515	chr22	39190328	chr22:39189721-39190119	S_Shore	TSS200	DNAL4
cg07644026	chr1	152758235		OpenSea	TSS1500	LCE1E
cg24180929	chr17	39554545		OpenSea	TSS1500	KRT31
cg00191435	chr5	86415878		OpenSea	TSS200	LOC101929380
cg23234556	chr7	4722035	chr7:4721637-4722779	Island	1stExon	FOXK1
cg24296462	chr16	85316554	chr16:85317749-85318003	N_Shore	TSS200	LINC00311
cg22941974	chr2	56410011	chr2:56410865-56412539	N_Shore	TSS1500	CCDC85A
cg13908702	chr19	56057068		OpenSea	TSS200	SBK3
cg09155209	chr4	1400252	chr4:1396291-1401730	Island	TSS200	NKX1-1
cg19303530	chr3	136440459		OpenSea	5'UTR	STAG1
cg18815943	chr1	47882314	chr1:47881896-47883065	Island	1stExon	FOXE3
cg19761848	chr2	237076815	chr2:237071794-237078762	Island	TSS200	GBX2
cg13625403	chr11	120008510	chr11:120008046-120008710	Island	1stExon	TRIM29
cg15166492	chr11	119294705	chr11:119292689-119292891	S_Shore	TSS1500	THY1
cg24384181	chr1	152540584		OpenSea	TSS1500	LCE3E
cg03291024	chr15	91473291	chr15:91473314-91473592	N_Shore	TSS200	UNC45A
cg20486897	chr18	47087108	chr18:47087075-47087446	Island	TSS1500	LIPG
cg23201575	chr11	128809085		OpenSea	5'UTR	TP53AIP1
cg07054208	chr6	24358566	chr6:24360029-24360411	N_Shore	TSS1500	DCDC2
cg05314776	chr2	219575073	chr2:219575448-219576080	N_Shore	TSS1500	TTLL4
cg25384333	chr1	178693595	chr1:178693968-178695075	N_Shore	TSS1500	RALGPS2
cg02378329	chr18	72125957	chr18:72123606-72124717	S_Shore	TSS1500	FAM69C
cg09661503	chr5	149568693	chr5:149569592-149569945	N_Shore	TSS1500	SLC6A7
cg01303723	chr10	134600680	chr10:134597357-134602649	Island	TSS1500	NKX6-2
cg16045423	chr22	39377790		OpenSea	TSS1500	APOBEC3B
cg26124860	chr3	42918681	chr3:42922219-42922872	N_Shelf	TSS1500	CYP8B1
cg05040360	chr11	60102449		OpenSea	1stExon	MS4A6E
cg08891367	chr19	42464165	chr19:42462945-42463695	S_Shore	TSS1500	RABAC1
cg16143176	chr8	61591199	chr8:61590807-61593180	Island	TSS200	CHD7
cg24678163	chr13	52769951	chr13:52768295-52768854	S_Shore	TSS1500	THSD1P
cg07533515	chr19	2295765	chr19:2294886-2295101	S_Shore	5'UTR	LINGO3
cg10344492	chr2	233867847		OpenSea	5'UTR	NGEF
cg02077084	chr1	248549941		OpenSea	TSS1500	OR2T6
cg11864402	chr20	1277001	chr20:1276887-1277121	Island	5'UTR	SNPH
cg22161115	chr4	69536319		OpenSea	1stExon	UGT2B15
cg14148088	chr14	101495827		OpenSea	TSS200	MIR494
cg03295070	chr18	67966894		OpenSea	5'UTR	SOCS6
cg12255897	chr10	4868398	chr10:4868125-4868949	Island	TSS200	AKR1E2
cg02565842	chr3	184278268	chr3:184279194-184280721	N_Shore	TSS1500	EPHB3
cg21797528	chr19	7980691	chr19:7980970-7982983	N_Shore	TSS1500	TGFBR3L
cg22862734	chr13	39263555	chr13:39261236-39262299	S_Shore	1stExon	FREM2
cg06483559	chr11	123624914		OpenSea	1stExon	OR6X1
cg08649013	chr4	10042198		OpenSea	TSS1500	SLC2A9
cg01733284	chr1	158391119		OpenSea	TSS1500	OR10K2
cg22105158	chr19	3480672	chr19:3481782-3482048	N_Shore	TSS200	C19orf77
cg19721541	chr8	18027367		OpenSea	TSS1500	NAT1
cg21330071	chr3	128779277		OpenSea	TSS1500	GP9
cg24838764	chr3	122720612		OpenSea	5'UTR	SEMA5B
cg10106284	chr2	16847988		OpenSea	TSS1500	FAM49A
cg19852650	chr9	136889955	chr9:136890463-136891448	N_Shore	TSS1500	LINC00094
cg09700683	chr13	37247950	chr13:37247949-37248463	Island	TSS200	SERTM1
cg18239372	chr6	170600562	chr6:170598214-170601222	Island	TSS1500	DLL1
cg27078890	chr11	128457459		OpenSea	TSS200	ETS1
cg10030699	chr6	5338726		OpenSea	5'UTR	FARS2
cg12010784	chr22	23487588	chr22:23487368-23487970	Island	1stExon	RAB36
cg04677295	chr13	100153866	chr13:100153365-100154138	Island	1stExon	TM9SF2
cg00618865	chr3	129324699	chr3:129323915-129325332	Island	1stExon	PLXND1
cg10226523	chr1	32930308	chr1:32930500-32931061	N_Shore	TSS1500	ZBTB8B
cg10088610	chr1	59166243		OpenSea	TSS1500	MYSM1
cg01767862	chr14	101454843		OpenSea	TSS1500	SNORD114-28
cg17978274	chr15	93013676		OpenSea	TSS1500	C15orf32
cg14487304	chr5	9538506		OpenSea	5'UTR	SEMA5A
cg03260392	chr3	42638611	chr3:42641844-42642605	N_Shelf	5'UTR	SEC22C
cg24053609	chr19	56136561	chr19:56135773-56136007	S_Shore	TSS1500	ZNF784
cg17188046	chr6	166582197	chr6:166579973-166583423	Island	TSS200	T
cg26760212	chr20	62601743	chr20:62600653-62601676	S_Shore	TSS1500	ZNF512B
cg11262462	chr15	78631196	chr15:78632669-78633108	N_Shore	TSS1500	CRABP1
cg26157385	chr1	248020641	chr1:248020330-248021252	Island	1stExon	TRIM58
cg03059896	chr1	27560050	chr1:27560705-27561707	N_Shore	TSS1500	WDTC1
cg21393004	chr11	30343831	chr11:30344536-30344946	N_Shore	TSS1500	ARL14EP
cg25386151	chr1	212778862	chr1:212780151-212783086	N_Shore	5'UTR	ATF3
cg15395560	chr15	45543142		OpenSea	TSS1500	SLC28A2
cg20350484	chr12	123706092		OpenSea	1stExon	MPHOSPH9
cg06319822	chr16	215960	chr16:214343-216720	Island	TSS200	HBM
cg00400992	chr5	77923936		OpenSea	5'UTR	LHFPL2
cg08025652	chr19	2093305	chr19:2095395-2095727	N_Shelf	5'UTR	MOB3A
cg00049973	chr17	58603597	chr17:58603022-58603710	Island	TSS200	APPBP2
cg22852840	chr6	47749714		OpenSea	TSS200	OPN5
cg22031977	chr15	20486561		OpenSea	TSS1500	CHEK2P2
cg19811761	chr19	57019022	chr19:57018743-57019506	Island	TSS200	ZNF471
cg10717816	chr8	143694620	chr8:143694430-143696166	Island	1stExon	ARC
cg11525285	chr14	74706336	chr14:74706188-74708192	Island	1stExon	VSX2
cg08042918	chr3	64206802		OpenSea	5'UTR	PRICKLE2
cg27296036	chr4	85798310		OpenSea	5'UTR	WDFY3
cg11894854	chr10	5237853		OpenSea	TSS1500	AKR1C4
cg03564704	chr3	42859669		OpenSea	5'UTR	ACKR2
cg21548029	chr5	140515675	chr5:140516311-140517300	N_Shore	1stExon	PCDHB5
cg19274890	chr7	153584042	chr7:153583317-153585666	Island	TSS200	DPP6
cg04911098	chr6	160327360		OpenSea	TSS1500	MAS1
cg23774016	chr1	159284082		OpenSea	1stExon	OR10J3
cg11922498	chr11	4936427		OpenSea	1stExon	OR51G2
cg23445604	chr3	46735801	chr3:46734731-46735717	S_Shore	TSS1500	ALS2CL
cg02725211	chr7	127232198	chr7:127227758-127229039	S_Shelf	TSS1500	FSCN3
cg11823511	chr1	91183697	chr1:91183240-91184540	Island	TSS1500	BARHL2
cg25497487	chr22	25615355		OpenSea	TSS1500	CRYBB2
cg11700490	chr7	95026937	chr7:95025559-95026122	S_Shore	TSS1500	PON3
cg20790058	chr6	96463712	chr6:96463869-96464136	N_Shore	TSS200	FUT9
cg06304883	chr1	182991134	chr1:182991804-182993370	N_Shore	TSS1500	LAMC1
cg14800082	chr2	37543566		OpenSea	1stExon	PRKD3
cg24468397	chr9	138371481	chr9:138370738-138372414	Island	TSS200	PPP1R26
cg06913330	chr4	2060313	chr4:2059928-2063181	Island	TSS1500	NAT8L
cg03885664	chr16	56554271	chr16:56553529-56554075	S_Shore	TSS1500	BBS2
cg02893759	chr1	62785987	chr1:62784136-62785133	S_Shore	TSS1500	KANK4
cg22308101	chr8	77616048		OpenSea	5'UTR	ZFHX4
cg06388346	chr3	50542887	chr3:50540220-50541123	S_Shore	TSS1500	CACNA2D2
cg03478415	chr9	115990988		OpenSea	5'UTR	SLC31A1
cg01845996	chr11	4902630		OpenSea	TSS1500	OR51T1
cg01718742	chr16	62070184	chr16:62069121-62070634	Island	TSS200	CDH8
cg25426807	chr6	29395221		OpenSea	1stExon	OR11A1
cg19509125	chr4	87343777		OpenSea	5'UTR	MAPK10
cg01908548	chr11	74171466		OpenSea	5'UTR	KCNE3
cg07303931	chr6	161665244		OpenSea	5'UTR	AGPAT4
cg21297673	chr1	22469723	chr1:22468912-22470252	Island	TSS1500	WNT4
cg23982474	chr15	40649334	chr15:40650055-40651102	N_Shore	TSS1500	DISP2
cg02996796	chr17	6540502	chr17:6543354-6544563	N_Shelf	5'UTR	KIAA0753
cg24712395	chr19	39234666		OpenSea	1stExon	CAPN12
cg02600878	chr1	6580311		OpenSea	TSS200	PLEKHG5
cg25577367	chr11	123676979		OpenSea	1stExon	OR6M1
cg24423860	chr12	53473299	chr12:53472814-53473491	Island	TSS200	SPRYD3
cg24625388	chr10	21463858	chr10:21462128-21463808	S_Shore	TSS1500	NEBL
cg14603345	chr20	11871375	chr20:11871374-11872207	Island	TSS200	BTBD3
cg21130124	chr10	5542328	chr10:5540785-5541515	S_Shore	TSS1500	CALML5
cg06723975	chr3	182881615	chr3:182880277-182880722	S_Shore	TSS1500	LAMP3
cg02507246	chr7	47612964		OpenSea	5'UTR	TNS3
cg02736420	chr13	95364569	chr13:95363152-95366051	Island	TSS200	SOX21
cg24959045	chr1	201085194	chr1:201083458-201084567	S_Shore	TSS1500	ASCL5
cg09372051	chr19	15636047		OpenSea	5'UTR	CYP4F22
cg05371578	chr3	147128157	chr3:147126988-147128999	Island	1stExon	ZIC1
cg03667447	chr21	32862874		OpenSea	5'UTR	TIAM1
cg21323441	chr15	28344349	chr15:28344188-28344489	Island	5'UTR	OCA2
cg13292626	chr1	20915410		OpenSea	TSS200	CDA
cg05081714	chr10	124134343	chr10:124134088-124134933	Island	5'UTR	PLEKHA1
cg02206062	chr9	139845635	chr9:139847313-139847559	N_Shore	TSS1500	LCN12
cg25140054	chr11	8059621		OpenSea	TSS1500	TUB
cg21941844	chr1	222722210		OpenSea	TSS1500	HHIPL2
cg06939920	chr20	57594089		OpenSea	TSS1500	TUBB1
cg02240851	chr19	36023408	chr19:36024182-36024803	N_Shore	TSS1500	GAPDHS
cg03943160	chr5	145253378		OpenSea	TSS1500	GRXCR2
cg24112454	chr14	93896430	chr14:93896736-93897466	N_Shore	5'UTR	KIAA1409
cg10780718	chr1	234616222	chr1:234613936-234614972	S_Shore	TSS1500	TARBP1
cg12243453	chr11	113775400		OpenSea	TSS200	HTR3B
cg14117138	chr19	46800085	chr19:46800053-46800603	Island	TSS1500	HIF3A
cg17966619	chr6	86160162	chr6:86159425-86160395	Island	1stExon	NT5E
cg23723762	chr2	24397608	chr2:24397645-24398194	N_Shore	TSS1500	FAM228A
cg01899600	chr11	5758164		OpenSea	1stExon	OR56B1
cg27548897	chr11	44850116		OpenSea	5'UTR	TSPAN18
cg27341860	chr1	248099880	chr1:248100325-248100726	N_Shore	TSS1500	OR2L13
cg23116540	chr15	39871808	chr15:39872527-39873567	N_Shore	TSS1500	THBS1
cg06660174	chr16	19892831	chr16:19894965-19897156	N_Shelf	5'UTR	GPRC5B
cg13969265	chr8	140716673	chr8:140714585-140718259	Island	TSS1500	KCNK9
cg13649728	chr4	128651707	chr4:128651419-128651977	Island	1stExon	SLC25A31
cg11203512	chr11	93064092	chr11:93063598-93064076	S_Shore	5'UTR	CCDC67
cg00244260	chr19	35895070		OpenSea	TSS1500	LINC01531
cg20947377	chr7	121512781	chr7:121513046-121513911	N_Shore	TSS1500	PTPRZ1
cg06410314	chr15	65716430	chr15:65714742-65715571	S_Shore	TSS1500	IGDCC4
cg03335521	chr3	53916644	chr3:53915731-53916320	S_Shore	TSS1500	ACTR8
cg17375267	chr19	46915776	chr19:46915311-46915802	Island	1stExon	CCDC8
cg03764335	chr1	248568657		OpenSea	TSS1500	OR2T1
cg00140112	chr18	3879595	chr18:3879202-3880087	Island	1stExon	DLGAP1
cg24734430	chr19	41280661	chr19:41283880-41284276	N_Shelf	TSS1500	MIA
cg13275814	chr11	6640775		OpenSea	TSS200	TPP1
cg26164767	chr8	82608298		OpenSea	TSS1500	SLC10A5
cg06446221	chr9	97357491		OpenSea	TSS1500	FBP2
cg08244156	chr1	153283712		OpenSea	TSS1500	PGLYRP3
cg25047056	chr10	30347964	chr10:30347599-30348416	Island	5'UTR	KIAA1462
cg13546658	chr2	162164472	chr2:162164675-162165248	N_Shore	TSS1500	PSMD14
cg05958659	chr5	99870887	chr5:99870925-99871720	N_Shore	TSS1500	FAM174A
cg03925149	chr4	96761135		OpenSea	TSS200	PDHA2
cg24769369	chr5	140502262	chr5:140502890-140503804	N_Shore	1stExon	PCDHB4
cg03900284	chr9	133769695		OpenSea	TSS1500	QRFP
cg25602684	chr5	37839918	chr5:37836747-37840726	Island	TSS200	GDNF
cg16972040	chr4	141419567	chr4:141419007-141419504	S_Shore	TSS200	MGAT4D
cg10725855	chr5	140589613	chr5:140589744-140590657	N_Shore	1stExon	PCDHB12
cg04747382	chr16	68406461	chr16:68404907-68406273	S_Shore	5'UTR	SMPD3
cg03991188	chr7	98870835		OpenSea	TSS200	MYH16
cg16402814	chr11	915227	chr11:910677-911581	S_Shelf	TSS200	CHID1
cg27468438	chr3	183543580	chr3:183542496-183543804	Island	TSS200	MAP6D1
cg18366742	chr12	101604314	chr12:101603387-101603933	S_Shore	TSS1500	SLC5A8
cg14102811	chr6	31649026	chr6:31649081-31649373	N_Shore	TSS1500	LY6G5C
cg24680863	chr5	112849610	chr5:112849265-112849982	Island	1stExon	YTHDC2
cg07765814	chr3	193096791		OpenSea	TSS1500	ATP13A5
cg20311730	chr11	7985183		OpenSea	TSS200	NLRP10
cg27467552	chr22	50353597	chr22:50353596-50357215	Island	TSS1500	PIM3
cg05408831	chr5	179220797	chr5:179222608-179223825	N_Shore	TSS200	LTC4S
cg07702486	chr1	248512379		OpenSea	1stExon	OR14C36
cg13775203	chr11	8865410		OpenSea	5'UTR	ST5
cg18163364	chr14	101528320	chr14:101531643-101532384	N_Shelf	TSS200	MIR377
cg26680675	chr7	99574420		OpenSea	TSS1500	AZGP1
cg11967145	chr14	23706743		OpenSea	TSS1500	RNF212B
cg20279493	chr17	42059996	chr17:42061046-42061643	N_Shore	5'UTR	PYY
cg06710890	chr13	21477865	chr13:21476759-21477384	S_Shore	TSS1500	XPO4
cg16774232	chr5	74907152	chr5:74907286-74907770	N_Shore	TSS200	ANKDD1B
cg03047708	chr8	59020228		OpenSea	5'UTR	FAM110B
cg10222925	chr8	88885186	chr8:88886171-88886445	N_Shore	1stExon	DCAF4L2
cg16328319	chr8	82373787		OpenSea	TSS200	FABP9
cg07784054	chr22	50785141	chr22:50781190-50782009	S_Shelf	5'UTR	SAPS2
cg10066231	chr7	99646992		OpenSea	TSS1500	ZSCAN21
cg07064341	chr19	53844128		OpenSea	5'UTR	ZNF845
cg05891292	chr7	53103310	chr7:53103275-53103801	Island	TSS200	POM121L12
cg18631130	chr6	7590151	chr6:7590399-7590926	N_Shore	TSS1500	SNRNP48
cg27616227	chr8	108510314		OpenSea	TSS200	ANGPT1
cg13672791	chr19	54416165	chr19:54412710-54413087	S_Shelf	1stExon	CACNG7
cg05521659	chr1	201159756		OpenSea	TSS200	IGFN1
cg24385063	chr1	159929631		OpenSea	TSS1500	LINC01133
cg07256713	chr5	178054695	chr5:178053432-178054411	S_Shore	TSS1500	CLK4
cg10632525	chr22	28195524	chr22:28192793-28198592	Island	1stExon	MN1
cg06372353	chr4	147095635	chr4:147096877-147097562	N_Shore	TSS1500	LSM6
cg18710798	chr15	79731970		OpenSea	5'UTR	KIAA1024
cg13879776	chr3	170136263	chr3:170136242-170137886	Island	TSS1500	CLDN11
cg09308738	chr10	125652310	chr10:125650820-125651373	S_Shore	TSS1500	CPXM2
cg13787154	chr22	24995674		OpenSea	5'UTR	GGT1
cg12750151	chr11	55586264		OpenSea	TSS1500	OR5D18
cg26596734	chr5	852398	chr5:848389-848770	S_Shelf	TSS1500	ZDHHC11
cg22169053	chr1	32281460		OpenSea	5'UTR	SPOCD1
cg23550779	chr12	29525355		OpenSea	5'UTR	ERGIC2
cg22167985	chr9	135285411	chr9:135285310-135285897	Island	TSS200	C9orf171
cg01974921	chr11	76750184	chr11:76750692-76751778	N_Shore	5'UTR	B3GNT6
cg01547573	chr1	35245523	chr1:35246876-35247599	N_Shore	TSS1500	GJB3
cg17390628	chr20	52688567		OpenSea	TSS1500	BCAS1
cg00678709	chr3	14584745		OpenSea	TSS1500	GRIP2
cg25254998	chr3	100252276		OpenSea	5'UTR	TMEM45A
cg25732236	chr3	108540154		OpenSea	TSS1500	TRAT1
cg04496246	chr22	43506372	chr22:43506500-43507610	N_Shore	TSS1500	BIK
cg00307254	chr3	126706825	chr3:126707618-126708481	N_Shore	TSS1500	PLXNA1
cg04527220	chr14	105521961		OpenSea	5'UTR	GPR132
cg07800110	chr9	116206932		OpenSea	TSS200	RGS3
cg10848367	chr11	62009065		OpenSea	TSS1500	SCGB1D2
cg12530481	chr1	153644079	chr1:153643318-153643529	S_Shore	TSS1500	ILF2
cg26070487	chr10	47086508	chr10:47083341-47083633	S_Shelf	5'UTR	PPYR1
cg27501878	chr20	61638588	chr20:61636171-61639055	Island	TSS1500	BHLHE23
cg00268735	chr18	61429876		OpenSea	5'UTR	SERPINB7
cg02371830	chr11	76494176	chr11:76494416-76495672	N_Shore	TSS200	TSKU
cg24746076	chr9	71156057		OpenSea	TSS1500	TMEM252
cg00855661	chr4	39183530	chr4:39183823-39184225	N_Shore	TSS1500	WDR19
cg21450730	chr1	53704239	chr1:53703959-53704642	Island	TSS200	MAGOH
cg10364514	chr4	820756	chr4:818646-820970	Island	TSS1500	CPLX1
cg14075742	chr18	5539428	chr18:5542847-5543054	N_Shelf	5'UTR	EPB41L3
cg02238388	chr1	110008993	chr1:110008962-110010124	Island	TSS200	SYPL2
cg17408653	chr3	176354194		OpenSea	TSS1500	LINC01208
cg27615537	chr8	17432759	chr8:17434648-17434954	N_Shore	TSS1500	PDGFRL
cg14934356	chr17	77429722		OpenSea	5'UTR	RBFOX3
cg01504447	chr13	31041221		OpenSea	TSS1500	HMGB1
cg14160787	chr21	43818241		OpenSea	TSS1500	TMPRSS3
cg08341673	chr19	8408202	chr19:8407674-8408338	Island	TSS200	KANK3
cg27521071	chr3	177158751		OpenSea	TSS1500	LINC00578
cg00490655	chr2	164592854	chr2:164592917-164593511	N_Shore	TSS1500	FIGN
cg24904788	chr11	45114842		OpenSea	TSS1500	PRDM11
cg24803687	chr11	5462916		OpenSea	TSS200	OR51I1
cg00074818	chr8	8560427	chr8:8559131-8560867	Island	1stExon	CLDN23
cg06518177	chr3	48697561	chr3:48698335-48701667	N_Shore	1stExon	CELSR3
cg10708221	chr2	20647373	chr2:20646428-20647988	Island	1stExon	RHOB
cg08641579	chr7	79083447	chr7:79082948-79083850	Island	TSS1500	MAGI2
cg03924662	chr1	153145594		OpenSea	TSS1500	LOC101928009
cg23828283	chr1	175566458	chr1:175568376-175568808	N_Shore	5'UTR	TNR
cg19536664	chr17	6899085	chr17:6898820-6900427	Island	TSS1500	ALOX12
cg09212118	chr1	42630526		OpenSea	TSS200	GUCA2A
cg13052755	chr8	128805589	chr8:128806081-128806899	N_Shore	TSS1500	PVT1
cg26642420	chr4	146601345		OpenSea	TSS200	C4orf51
cg17465305	chr5	68788117	chr5:68788151-68789823	N_Shore	TSS200	OCLN
cg10675363	chr14	35874863	chr14:35873047-35873990	S_Shore	TSS1500	NFKBIA
cg05608883	chr3	134371069	chr3:134369464-134370242	S_Shore	TSS1500	KY
cg07898952	chr11	33898816		OpenSea	5'UTR	LMO2
cg00916884	chr16	56666334	chr16:56665945-56666641	Island	TSS200	MT1M
cg17304025	chr7	143699825		OpenSea	TSS1500	OR6B1
cg00380209	chr11	55605027		OpenSea	TSS1500	OR5D16
cg04351793	chr3	195311591		OpenSea	TSS1500	APOD
cg02216129	chr15	68111165	chr15:68113241-68113520	N_Shelf	TSS1500	SKOR1
cg02700479	chr19	54256163		OpenSea	TSS1500	MIR527
cg07773116	chr10	48438500	chr10:48438411-48439320	Island	1stExon	GDF10
cg20813440	chr3	51911001		OpenSea	TSS1500	IQCF5
cg12399366	chr6	47640954		OpenSea	5'UTR	ADGRF2
cg01805869	chr2	26915772	chr2:26915603-26916551	Island	1stExon	KCNK3
cg14862474	chr1	153190007		OpenSea	TSS200	PRR9
cg05863502	chr9	140771990	chr9:140771300-140773513	Island	TSS1500	CACNA1B
cg02825185	chr7	64457683		OpenSea	5'UTR	ERV3-1
cg24360034	chr11	124414205		OpenSea	TSS1500	OR8B12
cg02621528	chr3	133464047	chr3:133464949-133465420	N_Shore	TSS1500	TF
cg04330122	chr3	119316820		OpenSea	1stExon	PLA1A
cg11450744	chr17	30347981		OpenSea	TSS200	LRRC37B
cg26303175	chr10	102295141		OpenSea	TSS1500	HIF1AN
cg16740213	chr9	74746330		OpenSea	5'UTR	GDA
cg12756645	chr11	112038475		OpenSea	5'UTR	TEX12
cg13606569	chr9	113341525	chr9:113341213-113342029	Island	1stExon	SVEP1
cg20779964	chr20	54580070	chr20:54578603-54580678	Island	TSS200	CBLN4
cg04738301	chr12	96184580	chr12:96183873-96185199	Island	TSS200	NTN4
cg16248329	chr4	187644739	chr4:187644319-187648253	Island	5'UTR	FAT1
cg25564482	chr18	10414962	chr18:10414354-10414592	S_Shore	TSS1500	LINC01254
cg18916988	chr3	100713182		OpenSea	TSS1500	ABI3BP
cg10326031	chr7	45926591	chr7:45928002-45928585	N_Shore	TSS1500	IGFBP1
cg04436701	chr1	168344264		OpenSea	TSS1500	MIR557
cg00960700	chr17	80709150	chr17:80709052-80710843	Island	TSS1500	TBCD
cg22874942	chr17	39638742		OpenSea	TSS1500	KRT35
cg14184077	chr4	42895607		OpenSea	1stExon	GRXCR1
cg00070715	chr5	138862796		OpenSea	TSS1500	TMEM173
cg11228717	chr12	16063878	chr12:16064080-16064534	N_Shore	TSS1500	DERA
cg08581018	chr16	832942	chr16:832827-833042	Island	TSS200	MSLNL
cg03349251	chr6	10832472		OpenSea	TSS1500	MAK
cg08168431	chr1	55230707	chr1:55229992-55230369	S_Shore	TSS1500	PARS2
cg17657268	chr7	107643956	chr7:107641795-107644058	Island	TSS200	LAMB1
cg02362103	chr1	119532773	chr1:119531991-119532196	S_Shore	TSS1500	TBX15
cg25633285	chr17	39508274		OpenSea	TSS1500	KRT33A
cg09590733	chr4	88530371		OpenSea	5'UTR	DSPP
cg15604403	chr16	77821787	chr16:77822375-77823134	N_Shore	TSS1500	VAT1L
cg11638200	chr10	6621965	chr10:6621907-6622642	Island	5'UTR	PRKCQ
cg05659160	chr4	86490880		OpenSea	5'UTR	ARHGAP24
cg24896649	chr4	188916726	chr4:188916605-188916876	Island	TSS200	ZFP42
cg09764984	chr16	3702447		OpenSea	TSS1500	DNASE1
cg04625976	chr2	180689769		OpenSea	5'UTR	ZNF385B
cg10495997	chr11	72438402	chr11:72437676-72438005	S_Shore	5'UTR	ARAP1
cg17449954	chr1	40105667	chr1:40105010-40105707	Island	TSS1500	HEYL
cg21462785	chr12	55845955		OpenSea	TSS200	OR6C2
cg24439945	chr9	75141975		OpenSea	5'UTR	TMC1
cg00744739	chr2	240983326	chr2:240981401-240981865	S_Shore	TSS1500	PRR21
cg14726488	chr6	137815572	chr6:137816474-137817223	N_Shore	TSS200	OLIG3
cg13307923	chr7	31552949		OpenSea	TSS1500	CCDC129
cg20504007	chr10	49892954		OpenSea	TSS1500	WDFY4
cg05249287	chr2	120282685	chr2:120281661-120282211	S_Shore	TSS1500	SCTR
cg23034840	chr1	205782522	chr1:205781870-205783010	Island	TSS1500	SLC41A1
cg03221198	chr19	9204247	chr19:9204246-9204490	Island	1stExon	OR1M1
cg24989962	chr14	52734286	chr14:52734207-52735486	Island	TSS200	PTGDR
cg21040115	chr6	139614506		OpenSea	TSS1500	TXLNB
cg21787567	chr3	126291441		OpenSea	5'UTR	TXNRD3IT1
cg04145870	chr8	37653502	chr8:37654048-37656100	N_Shore	TSS1500	ADGRA2
cg07906351	chr3	98620635	chr3:98620131-98620910	Island	TSS200	DCBLD2
cg05784526	chr19	52958335	chr19:52956656-52957245	S_Shore	5'UTR	ZNF578
cg09080872	chr4	183958669		OpenSea	TSS200	FAM92A1P2
cg17352891	chr12	24636625		OpenSea	5'UTR	SOX5
cg06290506	chr4	76977236		OpenSea	5'UTR	ART3
cg02671646	chr1	156862299	chr1:156863415-156863711	N_Shore	TSS1500	PEAR1
cg21440829	chr7	100808893	chr7:100806279-100809064	Island	TSS200	VGF
cg17060964	chr11	55796572		OpenSea	TSS1500	OR5AS1
cg07452777	chr3	138725214	chr3:138724325-138725446	Island	TSS200	PRR23A
cg11879577	chr16	18813519	chr16:18812387-18813399	S_Shore	TSS1500	ARL6IP1
cg05087623	chr6	29527870		OpenSea	TSS200	UBD
cg08641155	chr16	70469236	chr16:70472588-70473649	N_Shelf	5'UTR	ST3GAL2
cg08497081	chr5	179598513		OpenSea	5'UTR	RASGEF1C
cg19779370	chr5	108084990	chr5:108083987-108085203	Island	5'UTR	FER
cg15152824	chr1	214657859		OpenSea	5'UTR	PTPN14
cg23793599	chr11	117749424	chr11:117747102-117747717	S_Shore	TSS1500	FXYD6
cg14887613	chr19	345454	chr19:345260-345590	Island	TSS1500	MIER2
cg19096849	chr7	80230544		OpenSea	TSS1500	CD36
cg26440361	chr12	122064389	chr12:122064176-122065142	Island	TSS200	ORAI1
cg26710276	chr7	86374484		OpenSea	5'UTR	GRM3
cg14115392	chr19	40895407	chr19:40895468-40895793	N_Shore	1stExon	HIPK4
cg16008620	chr7	144107974		OpenSea	TSS1500	NOBOX
cg25479708	chr17	8067759	chr17:8065909-8066494	S_Shore	TSS1500	VAMP2
cg11799650	chr1	15573621	chr1:15573620-15573953	Island	TSS200	FHAD1
cg04454807	chr7	109600425		OpenSea	TSS200	EIF3IP1
cg02334987	chr16	751450	chr16:750398-751451	Island	5'UTR	FBXL16
cg07893230	chr5	138089096	chr5:138088659-138089836	Island	TSS200	CTNNA1
cg19312305	chr18	56117016		OpenSea	TSS1500	MIR122
cg19390582	chr19	16740428	chr19:16738315-16739679	S_Shore	TSS1500	MED26
cg17357577	chr18	13223611		OpenSea	5'UTR	LDLRAD4
cg13694749	chr17	62050038		OpenSea	1stExon	SCN4A
cg17281548	chr1	41128556	chr1:41131111-41131378	N_Shelf	5'UTR	RIMS3
cg11491601	chr5	108745394	chr5:108744926-108745640	Island	5'UTR	PJA2
cg04481181	chr3	164914996		OpenSea	TSS1500	SLITRK3
cg11839327	chr3	182704041		OpenSea	TSS1500	DCUN1D1
cg21409491	chr11	85310792		OpenSea	5'UTR	DLG2
[truncated: 914 more rows]
