# Supplementary material for: DNA methylation of hematopoietic stem/progenitor cells from donor peripheral blood to patient bone marrow: implications for allogeneic hematopoietic stem cell transplantation
Source: Clin Exp Med. 2023 Apr 7;23(8):4493–510. doi: 10.1007/s10238-023-01053-w (PMC10725404; doi:10.1007/s10238-023-01053-w)
Supplement: Supplementary file 13 — Supplementary file13 (XLSX 93 KB) [file 10238_2023_1053_MOESM13_ESM.xlsx]

## Sheet: GO_hyper
Supplementary Table S11
Functional analysis of T4 P14 vs T4 of other patients
row.names	ID	Description	GeneRatio	BgRatio	pvalue	p.adjust	qvalue	geneID	Count
GO_DNA_BINDING_TRANSCRIPTION_ACTIVATOR_ACTIVITY	GO_DNA_BINDING_TRANSCRIPTION_ACTIVATOR_ACTIVITY	GO_DNA_BINDING_TRANSCRIPTION_ACTIVATOR_ACTIVITY	144/2976	410/15752	2.88094e-15	1.88183e-11	1.79164e-11	SIX3/HOXA7/HOXD13/GBX1/PAX6/ATOH1/FOXD1/ESRRG/MAFB/FOXA1/HOXD8/HLF/NR2E1/HOXC10/EGR2/HOXD3/FOXF2/FOXC2/LHX2/TFAP2A/TBX15/ALX4/STAT5B/EOMES/MSX1/DLX3/SIX2/SOX21/FOXC1/GLI3/NEUROD1/ONECUT1/ONECUT2/SOX1/RAX/RFX4/GBX2/TFAP2B/TCF15/BARHL2/ONECUT3/LMX1A/ESR1/TBR1/GATA4/BARX2/GSX1/HOXC11/RORA/IRF6/GLIS2/LHX4/MYF5/TBX18/SOX8/OVOL2/CEBPD/TLX2/HOXB7/ALX1/CDC5L/MYF6/MAFA/RAX2/FOXD2/SATB2/NKX2-6/PGR/NR4A1/FO…	144
GO_REGIONALIZATION	GO_REGIONALIZATION	GO_REGIONALIZATION	125/2976	342/15752	7.07223e-15	2.30979e-11	2.19909e-11	MNS1/SIX3/HOXA7/HOXC9/HELT/FOXB1/HOXD13/HHEX/LHX1/DBX1/PAX6/HOXA9/FOXG1/HOXD9/IFT52/DMRTA2/FOXD1/HOXB8/MAFB/FOXA1/HHIP/INTU/HES1/HOXD8/LMX1B/NKX6-2/HOXC10/MLLT3/EGR2/HOXD3/MSX2/FOXC2/LHX2/ALX4/GDNF/EOMES/GREM1/MSX1/SIX2/FOXC1/GLI3/NEUROD1/SOX1/IRX1/RFX4/GBX2/ARC/HOXA2/TCF15/BMP2/COBL/TBR1/GATA4/ASCL1/HOXC11/NR2F2/EVX1/DMRT3/MYF5/TBX18/OVOL2/HOXB7/ALX1/RFX8/EN1/MYF6/CELSR2/NKX2-2/SFRP1/NKX6-1/ETS2…	125
GO_PATTERN_SPECIFICATION_PROCESS	GO_PATTERN_SPECIFICATION_PROCESS	GO_PATTERN_SPECIFICATION_PROCESS	146/2976	428/15752	2.8533e-14	6.21258e-11	5.91484e-11	MNS1/SIX3/HOXA7/HOXC9/HELT/FOXB1/HOXD13/HHEX/NKX3-2/LHX1/DBX1/HAND1/PAX6/HOXA9/FOXG1/HOXD9/IFT52/DMRTA2/FOXD1/HOXB8/MAFB/FOXA1/HHIP/INTU/HES1/HOXD8/LMX1B/NKX6-2/HOXC10/BMP7/MLLT3/WNT6/EGR2/HOXD3/MSX2/FOXC2/LHX2/ALX4/GDNF/EOMES/GREM1/MSX1/SIX2/FOXC1/PSKH1/GLI3/NEUROD1/SOX1/RAX/IRX1/RFX4/GBX2/ARC/HOXA2/TCF15/BMP2/COBL/TBR1/GATA4/ASCL1/HOXC11/NR2F2/KIF3B/EVX1/DMRT3/MYF5/TBX18/DAAM2/OVOL2/HOXB7/ALX1/…	146
GO_ANTERIOR_POSTERIOR_PATTERN_SPECIFICATION	GO_ANTERIOR_POSTERIOR_PATTERN_SPECIFICATION	GO_ANTERIOR_POSTERIOR_PATTERN_SPECIFICATION	80/2976	208/15752	2.82272e-11	4.60949e-08	4.38858e-08	SIX3/HOXA7/HOXC9/HELT/FOXB1/HOXD13/HHEX/LHX1/PAX6/HOXA9/HOXD9/HOXB8/HES1/HOXD8/HOXC10/MLLT3/HOXD3/MSX2/FOXC2/ALX4/MSX1/SIX2/FOXC1/GLI3/NEUROD1/GBX2/ARC/HOXA2/TCF15/BMP2/COBL/GATA4/HOXC11/NR2F2/MYF5/TBX18/HOXB7/ALX1/EN1/MYF6/CELSR2/SFRP1/ETS2/MESP2/TDGF1/OSR1/AXIN2/OTX2/GDF11/FEZF2/HEYL/SMAD4/FGF8/BHLHE40/PBX1/RARG/HES5/CDON/RIPPLY2/HOXB4/HOXD10/SMAD3/HES3/HOXC13/DKK1/PAX1/HES2/FOXF1/RNF2/NRARP/FO…	80
GO_CELL_FATE_COMMITMENT	GO_CELL_FATE_COMMITMENT	GO_CELL_FATE_COMMITMENT	90/2976	261/15752	1.3941e-09	1.82125e-06	1.73396e-06	GBX1/DBX1/PAX6/ATOH1/FOXG1/OLIG3/DMRTA2/FOXA1/HES1/NR2E1/NKX6-2/HOXC10/WNT6/FOXC2/TBX15/EOMES/WNT11/SIX2/GLI3/NEUROD1/ONECUT1/ONECUT2/SOX1/HOXA2/OLIG1/BARHL2/BMP2/TBR1/ASCL1/WNT16/MYL2/GSX1/TLX3/RORA/PROX1/NR2F2/EVX1/DMRT3/MYF5/TBX18/SOX8/MYF6/NEUROD4/NKX2-2/SFRP1/WNT9A/SATB2/NKX6-1/ETS2/PRDM14/MNX1/APC2/WNT7A/WNT5B/CTR9/NOTCH3/POU5F1/EYA1/POU3F2/SOX5/FEZF2/SMAD4/FGF8/ZBTB7B/WNT10A/HES5/TAL1/CDON…	90
GO_NEURON_FATE_COMMITMENT	GO_NEURON_FATE_COMMITMENT	GO_NEURON_FATE_COMMITMENT	34/2976	66/15752	2.45998e-09	2.67809e-06	2.54974e-06	GBX1/DBX1/PAX6/ATOH1/FOXG1/OLIG3/DMRTA2/FOXA1/NKX6-2/HOXC10/GLI3/SOX1/OLIG1/TBR1/ASCL1/GSX1/TLX3/EVX1/DMRT3/NKX2-2/SATB2/NKX6-1/MNX1/NOTCH3/EYA1/POU3F2/FEZF2/SMAD4/HOXD10/ZNF521/PTF1A/NRG1/DLL1/NKX2-1	34
GO_EMBRYONIC_ORGAN_MORPHOGENESIS	GO_EMBRYONIC_ORGAN_MORPHOGENESIS	GO_EMBRYONIC_ORGAN_MORPHOGENESIS	95/2976	287/15752	5.44155e-09	4.3594e-06	4.15047e-06	HMX2/SIX3/HOXA7/HOXC9/ALDH1A3/NKX3-2/LHX1/HAND1/PAX6/ATOH1/FOXG1/HOXD9/IFT52/HOXB8/MAFB/HES1/BMP7/LRIG1/HOXD3/FOXF2/FOXC2/TFAP2A/TBX15/TWIST1/ALX4/EOMES/WNT11/MSX1/SIX2/GLI3/NEUROD1/GBX2/HOXA2/NDST1/HMX3/INSIG2/TBR1/GATA4/WNT16/HOXC11/PROX1/MYF5/OVOL2/PDGFRA/HOXB7/CHRNA10/ALX1/CHD7/FOXE1/MYO15A/WNT9A/MYO3A/SATB2/NOTO/OSR1/ZIC1/TRIOBP/IFT140/DLX5/GRHL3/GRHL2/EYA1/RBP4/SIX4/FGF8/RARG/MTHFD1L/HYAL1/…	95
GO_SKELETAL_SYSTEM_DEVELOPMENT	GO_SKELETAL_SYSTEM_DEVELOPMENT	GO_SKELETAL_SYSTEM_DEVELOPMENT	145/2976	492/15752	5.57865e-09	4.3594e-06	4.15047e-06	HOXA7/HOXC9/HOXD13/NKX3-2/LHX1/COL14A1/HAND1/HOXA9/ANKRD11/HOXD9/PRDX1/NPR3/HOXA13/HOXB8/HHIP/HOXD8/HOXC10/BMP7/HOXD3/COL7A1/MSX2/PDGFC/FOXC2/TFAP2A/TBX15/TWIST1/ALX4/GREM1/WNT11/HOXD1/MSX1/SIX2/FOXC1/GLI3/HOXA2/TCF15/SMPD3/BMP2/CDH11/NDST1/DHRS3/INSIG2/RAI1/BARX2/COL1A2/LRRK1/HDAC4/HOXC11/GPR68/LTF/MYF5/PDGFRA/GDF5/HOXB7/ALX1/KIAA1217/CHADL/COL19A1/CHD7/EN1/MUSTN1/SFRP1/P2RX7/HOXD12/IFITM5/WNT9A…	145
GO_SKELETAL_SYSTEM_MORPHOGENESIS	GO_SKELETAL_SYSTEM_MORPHOGENESIS	GO_SKELETAL_SYSTEM_MORPHOGENESIS	81/2976	233/15752	6.00652e-09	4.3594e-06	4.15047e-06	HOXA7/HOXC9/NKX3-2/LHX1/COL14A1/ANKRD11/HOXD9/HOXB8/HHIP/HOXD8/BMP7/HOXD3/COL7A1/MSX2/FOXC2/TFAP2A/TBX15/TWIST1/ALX4/GREM1/MSX1/SIX2/FOXC1/GLI3/HOXA2/TCF15/SMPD3/NDST1/DHRS3/INSIG2/BARX2/HOXC11/LTF/MYF5/PDGFRA/HOXB7/ALX1/SFRP1/P2RX7/IFITM5/WNT9A/MATN1/SATB2/FOXN3/PLEKHA1/OSR1/NAB1/IFT140/WNT7A/AXIN2/TRIP11/DLX5/ARID5B/GRHL2/EYA1/SIX4/POR/RARG/MTHFD1L/COL1A1/SFRP4/RIPPLY2/HYAL1/HOXB4/HOXD10/SMAD3/…	81
GO_EMBRYONIC_ORGAN_DEVELOPMENT	GO_EMBRYONIC_ORGAN_DEVELOPMENT	GO_EMBRYONIC_ORGAN_DEVELOPMENT	127/2976	420/15752	9.41029e-09	6.1468e-06	5.85221e-06	HMX2/SIX3/ASCL2/HOXA7/HOXC9/EN2/ALDH1A3/NKX3-2/LHX1/HAND1/PAX6/ATOH1/FOXG1/HOXD9/TTPA/IFT52/HOXB8/MAFB/TUBB2B/HES1/BMP7/LRIG1/HOXD3/FOXF2/PDGFC/FOXC2/TFAP2A/TBX15/TWIST1/ALX4/GDNF/EOMES/WNT11/MSX1/SIX2/FOXC1/STK3/GLI3/NEUROD1/GBX2/VASH1/HOXA2/COBL/NDST1/HMX3/INSIG2/TBR1/GATA4/WNT16/KDR/HOXC11/PROX1/NR2F2/MYF5/OVOL2/PDGFRA/HOXB7/CHRNA10/ALX1/CHD7/EN1/RNF112/FOXE1/ZFPM2/MYO15A/PCDH12/WNT9A/MYO3A/SA…	127
GO_NEURON_FATE_SPECIFICATION	GO_NEURON_FATE_SPECIFICATION	GO_NEURON_FATE_SPECIFICATION	21/2976	34/15752	4.2888e-08	2.54677e-05	2.42471e-05	DBX1/PAX6/ATOH1/OLIG3/DMRTA2/FOXA1/NKX6-2/HOXC10/GLI3/SOX1/ASCL1/TLX3/EVX1/DMRT3/NKX2-2/NKX6-1/MNX1/EYA1/POU3F2/HOXD10/DLL1	21
GO_SPINAL_CORD_DEVELOPMENT	GO_SPINAL_CORD_DEVELOPMENT	GO_SPINAL_CORD_DEVELOPMENT	43/2976	105/15752	1.314e-07	7.15253e-05	6.80974e-05	FOXB1/GBX1/LHX1/DBX1/PAX6/OLIG3/HOXB8/INTU/NKX6-2/HOXC10/MDGA2/GDNF/ACTL6B/GLI3/PLXDC1/DCC/SOX1/RFX4/NEFL/ASCL1/GSX1/PROX1/EVX1/DMRT3/LHX4/DAAM2/RFX8/NKX2-2/NKX6-1/MNX1/ZIC1/GDF11/PTBP2/TAL1/DRGX/HOXD10/CLN8/SOX11/SOX4/PHOX2A/DLL1/NPFF/PHGDH	43
GO_EMBRYONIC_SKELETAL_SYSTEM_DEVELOPMENT	GO_EMBRYONIC_SKELETAL_SYSTEM_DEVELOPMENT	GO_EMBRYONIC_SKELETAL_SYSTEM_DEVELOPMENT	48/2976	123/15752	1.47909e-07	7.43185e-05	7.07567e-05	HOXA7/HOXC9/NKX3-2/LHX1/HOXA9/HOXD9/HOXB8/BMP7/HOXD3/FOXC2/TFAP2A/TBX15/TWIST1/ALX4/WNT11/HOXD1/SIX2/GLI3/HOXA2/NDST1/HOXC11/MYF5/PDGFRA/HOXB7/ALX1/KIAA1217/WNT9A/SATB2/OSR1/IFT140/GRHL2/EYA1/RBP4/SIX4/PBX1/XYLT1/MTHFD1L/COL1A1/MBTD1/HYAL1/HOXB4/HOXD10/SMAD3/SOX11/FGF9/MMP14/MEF2C/PCGF2	48
GO_KIDNEY_EPITHELIUM_DEVELOPMENT	GO_KIDNEY_EPITHELIUM_DEVELOPMENT	GO_KIDNEY_EPITHELIUM_DEVELOPMENT	51/2976	135/15752	2.05578e-07	9.59168e-05	9.13199e-05	EPHA7/LHX1/FOXD1/HES1/BMP7/WNT6/CRLF1/SIM1/FOXC2/POU3F3/GDNF/GREM1/WNT11/AQP11/SIX2/FOXC1/GLI3/IRX1/TFAP2B/KIF26B/BMP2/SLIT2/KLHL3/SOX8/HOXB7/MAGI2/NPHS2/ADAMTS16/SFRP1/OSR1/GDF11/EYA1/TACSTD2/SIX4/HEYL/SMAD4/FGF8/PECAM1/PBX1/EFNB2/HES5/HOXD11/SMAD3/LGR4/RARA/LAMB2/FMN1/MEF2C/DLL1/CALB1/FOXJ1	51
GO_AXON_DEVELOPMENT	GO_AXON_DEVELOPMENT	GO_AXON_DEVELOPMENT	136/2976	489/15752	6.83796e-07	0.00029777	0.000283499	FOXB1/EPHA7/MAP1B/IRS2/GBX1/LHX1/JAM3/PAX6/ATOH1/PLXND1/FOXG1/FOXD1/SHC3/NPTX1/TUBB2B/NR2E1/VSTM2L/BMP7/EGR2/CDH2/PTPRZ1/LHX2/CYFIP1/GDNF/LHX9/SLITRK3/EGFLAM/GLI3/DCC/TIAM1/LPAR3/RND2/GBX2/NEFL/SPTBN5/HOXA2/BARHL2/SLIT2/CDH11/EPHA1/LMX1A/COBL/DPYSL5/TBR1/EPHB3/PLXNB2/AFG3L2/SEMA4A/LHX4/CCK/CHL1/GFRA3/CSF1R/DOK4/NEFH/PIK3R1/FSTL4/DBN1/ARHGAP35/TRAK2/MACF1/CRTAC1/UNC5C/NKX6-1/GRN/TRPV2/S100B/APOE/S…	136
GO_NEPHRON_EPITHELIUM_DEVELOPMENT	GO_NEPHRON_EPITHELIUM_DEVELOPMENT	GO_NEPHRON_EPITHELIUM_DEVELOPMENT	41/2976	105/15752	1.14774e-06	0.000468567	0.00044611	LHX1/FOXD1/HES1/WNT6/FOXC2/POU3F3/GDNF/GREM1/WNT11/AQP11/SIX2/FOXC1/GLI3/IRX1/TFAP2B/KIF26B/BMP2/KLHL3/SOX8/HOXB7/MAGI2/NPHS2/ADAMTS16/OSR1/EYA1/TACSTD2/SIX4/HEYL/SMAD4/FGF8/PECAM1/PBX1/HES5/HOXD11/LGR4/LAMB2/FMN1/MEF2C/DLL1/CALB1/FOXJ1	41
GO_CENTRAL_NERVOUS_SYSTEM_NEURON_DIFFERENTIATION	GO_CENTRAL_NERVOUS_SYSTEM_NEURON_DIFFERENTIATION	GO_CENTRAL_NERVOUS_SYSTEM_NEURON_DIFFERENTIATION	60/2976	177/15752	1.41211e-06	0.000542582	0.000516579	SALL3/CEND1/GBX1/LHX1/DBX1/PAX6/FOXG1/OLIG3/HES1/NR2E1/NKX6-2/HOXC10/MDGA2/EOMES/GLI3/DCC/SOX1/GBX2/SLIT2/CDH11/LMX1A/TBR1/ASCL1/EPHB3/GSX1/RORA/PROX1/EVX1/GRID2/DMRT3/LHX4/CBLN1/CSF1R/ARHGAP35/NKX2-2/SFRP1/SATB2/NKX6-1/MNX1/HSP90AB1/WNT7A/OTP/DLX5/MAP2/DRD1/FEZF2/FGF8/HES5/TAL1/HOXD10/CLN8/LHX8/SOX4/DKK1/PHOX2A/ID4/HERC1/NKX2-1/NR4A2/NANOS1	60
GO_EMBRYONIC_SKELETAL_SYSTEM_MORPHOGENESIS	GO_EMBRYONIC_SKELETAL_SYSTEM_MORPHOGENESIS	GO_EMBRYONIC_SKELETAL_SYSTEM_MORPHOGENESIS	37/2976	93/15752	2.22475e-06	0.000807339	0.000768646	HOXA7/HOXC9/LHX1/HOXD9/HOXB8/BMP7/HOXD3/FOXC2/TFAP2A/TBX15/TWIST1/ALX4/SIX2/GLI3/HOXA2/NDST1/HOXC11/MYF5/PDGFRA/HOXB7/ALX1/WNT9A/SATB2/OSR1/IFT140/GRHL2/EYA1/SIX4/MTHFD1L/HYAL1/HOXB4/HOXD10/SMAD3/SOX11/MMP14/MEF2C/PCGF2	37
GO_DNA_BINDING_TRANSCRIPTION_REPRESSOR_ACTIVITY	GO_DNA_BINDING_TRANSCRIPTION_REPRESSOR_ACTIVITY	GO_DNA_BINDING_TRANSCRIPTION_REPRESSOR_ACTIVITY	75/2976	240/15752	2.59945e-06	0.000893663	0.000850833	ASCL2/HELT/FOXQ1/HHEX/NKX3-2/HAND1/PAX6/IRF8/HOXD9/ZBTB6/MAFK/HES1/NR2E1/NKX6-2/MSX2/TFAP2A/TBX15/MYPOP/MSX1/FOXD3/MSC/IRX1/HOXA2/DLX4/ZNF263/ASCL1/INSM1/GSX1/NR2F1/PROX1/TBX18/OVOL2/EN1/ARHGAP35/ZBTB12/NKX6-1/ETS2/NOTO/ZFHX3/POU6F1/ARID5B/POU5F1/INSM2/FEZF2/HEYL/CGGBP1/BHLHE40/KLF12/ENO1/NFIL3/BCL6/HES5/ATF3/FOXO1/ZNF224/CREB3L1/ZNF148/ZBTB45/HES3/IFI16/HIC1/FOXK2/OVOL1/ZNF175/HES2/SNAI1/NFATC2/…	75
GO_NEPHRON_DEVELOPMENT	GO_NEPHRON_DEVELOPMENT	GO_NEPHRON_DEVELOPMENT	49/2976	138/15752	2.89781e-06	0.000946424	0.000901066	LHX1/FOXD1/HES1/BMP7/WNT6/NUP133/NID1/FOXC2/POU3F3/GDNF/GREM1/WNT11/AQP11/SIX2/FOXC1/GLI3/IRX1/GPR4/TFAP2B/KIF26B/BMP2/KLHL3/SOX8/PDGFRA/HOXB7/MAGI2/NPHS2/ADAMTS16/MPV17/OSR1/COL4A4/NOTCH3/EYA1/TACSTD2/SIX4/HEYL/SMAD4/FGF8/PECAM1/PBX1/HES5/HOXD11/LGR4/LAMB2/FMN1/MEF2C/DLL1/CALB1/FOXJ1	49
GO_EPITHELIAL_TUBE_MORPHOGENESIS	GO_EPITHELIAL_TUBE_MORPHOGENESIS	GO_EPITHELIAL_TUBE_MORPHOGENESIS	93/2976	317/15752	3.70358e-06	0.00115199	0.00109678	EPHA7/LHX1/HAND1/PLXND1/IFT52/FOXD1/FOXA1/HHIP/HES1/BMP7/WNT6/MSX2/FOXC2/LHX2/TWIST1/GDNF/EOMES/GREM1/WNT11/SIX2/STK3/GLI3/IRX1/GBX2/KIF26B/BMP2/SLIT2/COBL/ESR1/TBR1/GATA4/PLXNB2/KLHL3/PROX1/SOX8/OVOL2/CSF1R/HOXB7/TRIM71/ALX1/ARHGAP35/ADAMTS16/SFRP1/STARD13/RASIP1/PGR/NOTO/OSR1/GRHL3/GRHL2/EYA1/TACSTD2/SIX4/SMAD4/FGF8/PBX1/EFNB2/PFN1/RARG/SRC/HES5/HOXD11/MTHFD1L/ALOX12/DVL3/CLIC4/SMAD3/SOX11/SPRY…	93
GO_MESONEPHROS_DEVELOPMENT	GO_MESONEPHROS_DEVELOPMENT	GO_MESONEPHROS_DEVELOPMENT	37/2976	97/15752	7.13227e-06	0.00211764	0.00201615	LHX1/FOXD1/HES1/BMP7/WNT6/CRLF1/SIM1/FOXC2/GDNF/GREM1/WNT11/SIX2/FOXC1/GLI3/KIF26B/BMP2/SLIT2/SOX8/HOXB7/ADAMTS16/SFRP1/OSR1/GDF11/EYA1/TACSTD2/SIX4/SMAD4/FGF8/PBX1/HOXD11/SMAD3/FGF10/LGR4/RARA/FMN1/CALB1/FOXJ1	37
GO_FOREBRAIN_DEVELOPMENT	GO_FOREBRAIN_DEVELOPMENT	GO_FOREBRAIN_DEVELOPMENT	103/2976	365/15752	7.63739e-06	0.00216902	0.00206507	SIX3/SALL3/FOXB1/ALDH1A3/CNTNAP2/LHX1/PAX6/ATOH1/FOXG1/DMRTA2/SLC32A1/HTR5A/HES1/NR2E1/CDK5R2/FUT10/CDH2/LHX2/POU3F3/EOMES/MSX1/LAMB1/GLI3/NEUROD1/SOX1/RAX/RFX4/GBX2/NEFL/ANXA3/BMP2/SLIT2/LMX1A/NDST1/TBR1/ASCL1/EPHB3/GSX1/CDK6/PRKG1/PROX1/NR2F2/CSF1R/SSTR1/CHD7/ARHGAP35/CRTAC1/TACC1/EZH1/POU3F1/BNIP3/SATB2/NKX2-6/ADCYAP1/WNT7A/FYN/GNG12/OTP/OTX2/SSTR2/DLX5/NOTCH3/POU3F2/DRD1/FEZF2/MYH10/FGF8/SRC/…	103
GO_CHONDROITIN_SULFATE_PROTEOGLYCAN_METABOLIC_PROCESS	GO_CHONDROITIN_SULFATE_PROTEOGLYCAN_METABOLIC_PROCESS	GO_CHONDROITIN_SULFATE_PROTEOGLYCAN_METABOLIC_PROCESS	20/2976	41/15752	1.39648e-05	0.00380075	0.0036186	CHST9/EGFLAM/CSPG5/CHST3/CHST12/CSGALNACT2/NDNF/DSE/B3GAT2/CHSY3/XYLT1/NCAN/HEXB/CSPG4/HYAL1/CHST13/XYLT2/CHST15/UGDH/IMPAD1	20
GO_CHONDROITIN_SULFATE_BIOSYNTHETIC_PROCESS	GO_CHONDROITIN_SULFATE_BIOSYNTHETIC_PROCESS	GO_CHONDROITIN_SULFATE_BIOSYNTHETIC_PROCESS	14/2976	24/15752	2.06511e-05	0.00518819	0.00493954	CHST9/CSPG5/CHST3/CHST12/CSGALNACT2/DSE/CHSY3/XYLT1/NCAN/CSPG4/CHST13/XYLT2/CHST15/UGDH	14
GO_FOREBRAIN_REGIONALIZATION	GO_FOREBRAIN_REGIONALIZATION	GO_FOREBRAIN_REGIONALIZATION	14/2976	24/15752	2.06511e-05	0.00518819	0.00493954	SIX3/LHX1/PAX6/DMRTA2/LHX2/EOMES/GLI3/BMP2/FEZF2/FGF8/TTC21B/NKX2-1/PGAP1/TRA2B	14
GO_RENAL_TUBULE_DEVELOPMENT	GO_RENAL_TUBULE_DEVELOPMENT	GO_RENAL_TUBULE_DEVELOPMENT	34/2976	91/15752	2.74801e-05	0.00650588	0.00619408	LHX1/FOXD1/HES1/WNT6/POU3F3/GDNF/GREM1/WNT11/AQP11/SIX2/GLI3/IRX1/TFAP2B/KIF26B/BMP2/KLHL3/SOX8/HOXB7/ADAMTS16/OSR1/EYA1/TACSTD2/SIX4/HEYL/SMAD4/FGF8/PBX1/HES5/HOXD11/LGR4/FMN1/MEF2C/DLL1/CALB1	34
GO_SENSORY_SYSTEM_DEVELOPMENT	GO_SENSORY_SYSTEM_DEVELOPMENT	GO_SENSORY_SYSTEM_DEVELOPMENT	99/2976	358/15752	2.80176e-05	0.00650588	0.00619408	SIX3/ALDH1A3/CYP1B1/LHX1/PAX6/FOXE3/NR2E1/BMP7/WNT6/SERPINF1/FOXF2/FOXC2/LHX2/TFAP2A/TWIST1/FOXC1/GLI3/NEUROD1/SIX6/SOX1/RAX/TFAP2B/RHOJ/WNT16/PDS5B/PROX1/MYF5/ZHX2/SOX8/PDGFRA/BCAR3/FJX1/CHD7/CRYGA/BAK1/NEUROD4/ARHGAP35/TCIRG1/WNT9A/SLC4A5/RAB11FIP4/PKNOX1/ATF6/IFT140/WNT7A/WNT5B/CRYBG3/RDH13/GRHL3/GDF11/GRHL2/FZR1/GNB1/RBP4/DIO3/MYH10/CRYBB1/TGIF2/RARG/HES5/MEIS2/CDON/CRYBA4/CLN8/CLIC4/SMAD3/PI…	99
GO_CELL_FATE_SPECIFICATION	GO_CELL_FATE_SPECIFICATION	GO_CELL_FATE_SPECIFICATION	35/2976	95/15752	2.98086e-05	0.00650588	0.00619408	DBX1/PAX6/ATOH1/OLIG3/DMRTA2/FOXA1/NKX6-2/HOXC10/TBX15/EOMES/SIX2/GLI3/SOX1/TBR1/ASCL1/MYL2/TLX3/EVX1/DMRT3/TBX18/NKX2-2/NKX6-1/PRDM14/MNX1/APC2/POU5F1/EYA1/POU3F2/CDON/HOXD10/DKK1/DLL1/TBX6/TBX19/FZD7	35
GO_PROTEOGLYCAN_METABOLIC_PROCESS	GO_PROTEOGLYCAN_METABOLIC_PROCESS	GO_PROTEOGLYCAN_METABOLIC_PROCESS	32/2976	84/15752	2.988e-05	0.00650588	0.00619408	CHST9/EGFLAM/BMP2/NDST1/GAL3ST4/CSPG5/CHST3/CHST12/CSGALNACT2/HS3ST4/EXTL3/NDNF/DSE/B3GAT2/CHSY3/CHST14/XYLT1/NDST4/NCAN/HEXB/CSPG4/HYAL1/CHST13/GPC1/XYLT2/NDST3/CHST15/HS6ST1/UGDH/ADAMTS12/IMPAD1/HS6ST3	32
GO_NEURON_PROJECTION_GUIDANCE	GO_NEURON_PROJECTION_GUIDANCE	GO_NEURON_PROJECTION_GUIDANCE	78/2976	269/15752	3.40962e-05	0.00718439	0.00684008	EPHA7/IRS2/GBX1/LHX1/PAX6/ATOH1/PLXND1/FOXG1/FOXD1/SHC3/TUBB2B/VSTM2L/BMP7/EGR2/LHX2/CYFIP1/GDNF/LHX9/EGFLAM/GLI3/DCC/GBX2/SPTBN5/HOXA2/SLIT2/EPHA1/LMX1A/DPYSL5/TBR1/EPHB3/PLXNB2/SEMA4A/LHX4/CHL1/GFRA3/CSF1R/DOK4/PIK3R1/ARHGAP35/UNC5C/SPTBN1/FYN/OTX2/DLX5/DPYSL4/SPTBN2/PSPN/FEZF2/KIF3A/PLXNA1/SMAD4/MYH10/FGF8/EFNB2/SRC/OR10A4/DRGX/PTPRA/NTN3/NTN4/B3GNT2/GPC1/SEMA6B/PIK3CB/SEMA5B/BDNF/LAMB2/RHOG/P…	78
GO_CELL_DIFFERENTIATION_IN_SPINAL_CORD	GO_CELL_DIFFERENTIATION_IN_SPINAL_CORD	GO_CELL_DIFFERENTIATION_IN_SPINAL_CORD	23/2976	53/15752	3.55942e-05	0.00726568	0.00691746	GBX1/LHX1/DBX1/PAX6/OLIG3/NKX6-2/HOXC10/MDGA2/GLI3/SOX1/ASCL1/GSX1/EVX1/DMRT3/LHX4/NKX2-2/NKX6-1/MNX1/TAL1/HOXD10/CLN8/SOX4/PHOX2A	23
GO_SEGMENTATION	GO_SEGMENTATION	GO_SEGMENTATION	35/2976	96/15752	3.84772e-05	0.00744885	0.00709185	FOXB1/LHX1/MAFB/HOXD8/MLLT3/EGR2/FOXC2/FOXC1/IRX1/HOXA2/TCF15/COBL/MYF5/TBX18/MYF6/SFRP1/MESP2/TDGF1/OSR1/AXIN2/SMAD4/HES5/RIPPLY2/SMAD3/DKK1/PAX1/FOXF1/BMI1/NRARP/TDRD5/EPB41L5/DLL1/TCAP/TBX6/TBX19	35
GO_SPINAL_CORD_PATTERNING	GO_SPINAL_CORD_PATTERNING	GO_SPINAL_CORD_PATTERNING	14/2976	25/15752	3.87723e-05	0.00744885	0.00709185	DBX1/PAX6/INTU/NKX6-2/GLI3/SOX1/RFX4/ASCL1/EVX1/DMRT3/RFX8/NKX2-2/NKX6-1/GDF11	14
GO_VENTRAL_SPINAL_CORD_DEVELOPMENT	GO_VENTRAL_SPINAL_CORD_DEVELOPMENT	GO_VENTRAL_SPINAL_CORD_DEVELOPMENT	21/2976	47/15752	4.56089e-05	0.00828908	0.00789182	GBX1/LHX1/DBX1/PAX6/OLIG3/NKX6-2/HOXC10/MDGA2/GLI3/SOX1/ASCL1/EVX1/DMRT3/LHX4/NKX2-2/NKX6-1/MNX1/HOXD10/CLN8/SOX4/PHOX2A	21
GO_APPENDAGE_MORPHOGENESIS	GO_APPENDAGE_MORPHOGENESIS	GO_APPENDAGE_MORPHOGENESIS	47/2976	143/15752	4.56839e-05	0.00828908	0.00789182	SALL3/HOXD13/HOXA9/HOXD9/IFT52/INTU/HOXC10/BMP7/EVX2/MSX2/TFAP2A/TWIST1/ALX4/GREM1/MSX1/GLI3/SP9/TFAP2B/HOXC11/GDF5/ALX1/CHD7/BAK1/EN1/HOXD12/WNT9A/OSR1/PKDCC/IFT140/WNT7A/MYH3/DLX5/GRHL2/PBX2/SMAD4/FGF8/PBX1/RARG/HOXD10/SOX11/SOX4/FGF10/DKK1/ZNF358/FGF9/FMN1/IMPAD1	47
GO_EPITHELIAL_CELL_DEVELOPMENT	GO_EPITHELIAL_CELL_DEVELOPMENT	GO_EPITHELIAL_CELL_DEVELOPMENT	59/2976	192/15752	5.01133e-05	0.00876254	0.00834259	SIX3/NKX3-2/PAX6/FOXA1/FOXC2/MYADM/CLDN3/ONECUT1/ONECUT2/GPR4/TJP2/ESR1/INSM1/CDK6/PROX1/SOX8/MAGI2/NPHS2/NKX2-2/TFCP2L1/SLC4A5/DNASE1L2/PROC/NKX6-1/PGR/TRIOBP/WNT7A/WNT5B/GRHL2/RILPL1/PECAM1/RARG/RAB25/C1GALT1/FRMD6/ROS1/HSD17B4/CLDN1/KLF5/CLIC4/HEG1/PDE4D/NOTCH4/E2F4/RARA/TNFRSF1A/PPP1R16B/LAMB2/IL1B/LHFPL5/SLC9A4/EPHA2/EPB41L5/VIM/DLL1/RAPGEF1/CLOCK/STC1/FOXJ1	59
GO_AUTONOMIC_NERVOUS_SYSTEM_DEVELOPMENT	GO_AUTONOMIC_NERVOUS_SYSTEM_DEVELOPMENT	GO_AUTONOMIC_NERVOUS_SYSTEM_DEVELOPMENT	20/2976	44/15752	5.09762e-05	0.00876254	0.00834259	HES1/EGR2/TFAP2A/GDNF/NAV2/GBX2/TFAP2B/ASCL1/INSM1/SOX8/GFRA3/TLX2/EDNRB/HES3/SOX11/SOX4/PHACTR4/PRLH/PHOX2A/HLX	20
GO_SENSORY_ORGAN_MORPHOGENESIS	GO_SENSORY_ORGAN_MORPHOGENESIS	GO_SENSORY_ORGAN_MORPHOGENESIS	73/2976	251/15752	5.3811e-05	0.00901265	0.00858071	HMX2/SIX3/ALDH1A3/NKX3-2/LHX1/PAX6/ATOH1/FOXE3/FOXG1/MAFB/BMP7/LRIG1/FOXF2/TFAP2A/TWIST1/MSX1/SIX2/GLI3/SOX1/GBX2/TFAP2B/HOXA2/HMX3/INSIG2/WNT16/PROX1/ZHX2/SOX8/BCAR3/CHRNA10/FJX1/CHD7/BAK1/MYO15A/WNT9A/MYO3A/OSR1/ZIC1/TRIOBP/DLX5/RDH13/GRHL3/GDF11/EYA1/RBP4/SIX4/DIO3/FGF8/RARG/CDON/PITX3/SOX11/SPRY2/SLC44A4/HOXC13/FGF10/FRZB/PHACTR4/COL8A2/ATP8A2/FGF9/LHFPL5/PTF1A/GNGT1/TSPAN12/CABP4/EPHA2/CTHRC…	73
GO_FEMALE_SEX_DIFFERENTIATION	GO_FEMALE_SEX_DIFFERENTIATION	GO_FEMALE_SEX_DIFFERENTIATION	39/2976	113/15752	5.94177e-05	0.00970292	0.00923789	LHX1/EREG/NR5A1/STAT5B/LHX9/FOXC1/SLIT2/ESR1/PDGFRA/CHD7/ZFP42/BAK1/ZFPM2/SFRP1/PGR/MSH4/PLEKHA1/ADCYAP1/COL9A3/SIRT1/ARID5B/RBP4/SMAD4/SRC/GDF9/LHFPL2/LHX8/NRIP1/TIPARP/ADCYAP1R1/FGF10/INHBB/IMMP2L/MMP14/MMP19/AMH/DMRTA1/TAF4/CTNNA1	39
GO_MESODERM_DEVELOPMENT	GO_MESODERM_DEVELOPMENT	GO_MESODERM_DEVELOPMENT	41/2976	121/15752	6.28501e-05	0.0100131	0.0095332	LHX1/HAND1/BMP7/NUP133/FOXC2/LHX2/EOMES/WNT11/SIX2/FOXC1/TCF15/TLX2/ZFPM2/ETS2/MESP2/SECTM1/OSR1/IKZF1/GDF11/EYA1/PRKAR1A/SMAD4/FGF8/PUS7/TAL1/GJA1/SMAD3/JAK2/OVOL1/DKK1/FOXF1/SNAI1/ITGB3/FOXH1/AMH/HCK/EPHA2/EPB41L5/TBX6/TBX19/KDM6B	41
GO_SULFOTRANSFERASE_ACTIVITY	GO_SULFOTRANSFERASE_ACTIVITY	GO_SULFOTRANSFERASE_ACTIVITY	21/2976	48/15752	6.67378e-05	0.0103793	0.00988187	SULT4A1/CHST9/NDST1/GAL3ST4/HS3ST1/CHST3/CHST12/TPST1/HS3ST4/CHST14/CHST6/WSCD1/NDST4/CHST13/HS3ST2/NDST3/CHST4/CHST15/HS6ST1/HS6ST3/HS3ST3A1	21
GO_PROXIMAL_DISTAL_PATTERN_FORMATION	GO_PROXIMAL_DISTAL_PATTERN_FORMATION	GO_PROXIMAL_DISTAL_PATTERN_FORMATION	16/2976	32/15752	6.92052e-05	0.0104853	0.00998276	SIX3/HOXA9/HOXD9/HOXC10/GREM1/GLI3/IRX1/HOXC11/EN1/OSR1/PBX2/PBX1/HES5/HOXD10/FGF10/DLL1	16
GO_CHONDROITIN_SULFATE_PROTEOGLYCAN_BIOSYNTHETIC_PROCESS	GO_CHONDROITIN_SULFATE_PROTEOGLYCAN_BIOSYNTHETIC_PROCESS	GO_CHONDROITIN_SULFATE_PROTEOGLYCAN_BIOSYNTHETIC_PROCESS	15/2976	29/15752	7.06295e-05	0.0104853	0.00998276	CHST9/CSPG5/CHST3/CHST12/CSGALNACT2/DSE/B3GAT2/CHSY3/XYLT1/NCAN/CSPG4/CHST13/XYLT2/CHST15/UGDH	15
GO_UROGENITAL_SYSTEM_DEVELOPMENT	GO_UROGENITAL_SYSTEM_DEVELOPMENT	GO_UROGENITAL_SYSTEM_DEVELOPMENT	88/2976	318/15752	7.41331e-05	0.0107608	0.0102451	FOXB1/EPHA7/HOXD13/LHX1/AKR1B1/FOXD1/FOXA1/HES1/BMP7/WNT6/CRLF1/SERPINF1/SIM1/NUP133/NID1/FOXC2/TFAP2A/POU3F3/GDNF/GREM1/WNT11/AQP11/SIX2/FOXC1/GLI3/IRX1/GPR4/TFAP2B/KIF26B/BMP2/SLIT2/ESR1/EPHB3/HOXC11/PYGO1/KLHL3/PROX1/GLIS2/TBX18/SOX8/PDGFRA/HOXB7/MAGI2/NPHS2/ADAMTS16/SFRP1/MPV17/OSR1/NUP93/IFT140/COL4A4/ARID5B/GDF11/NOTCH3/EYA1/RBP4/TACSTD2/SIX4/HEYL/SMAD4/FGF8/PECAM1/PBX1/EFNB2/RARG/C1GALT1/H…	88
GO_PLATELET_ACTIVATION	GO_PLATELET_ACTIVATION	GO_PLATELET_ACTIVATION	47/2976	146/15752	8.13618e-05	0.0115534	0.0109997	RAF1/PIK3R5/ADRA2C/PRKCH/LCK/COL1A2/F2R/PRKG1/THBD/PDGFRA/DGKQ/F2/PIK3R1/GNA11/APOE/GP9/FYN/LCP2/ITGA2B/GP5/GP1BA/MYH9/HBB/GNB1/TRPC6/DGKI/DGKH/SRC/CLIC1/COL1A1/ALOX12/DMTN/PLEK/ADRA2A/PIK3CB/DGKZ/TEC/FCER1G/ITGB3/SLC7A11/TREML1/PIK3CA/ADRA2B/SH2B3/P2RX1/PIK3R6/TLN1	47
GO_ROOF_OF_MOUTH_DEVELOPMENT	GO_ROOF_OF_MOUTH_DEVELOPMENT	GO_ROOF_OF_MOUTH_DEVELOPMENT	32/2976	88/15752	8.60632e-05	0.011961	0.0113877	TGFBR3/FOXF2/TFAP2A/TWIST1/ALX4/WNT11/MSX1/GLI3/MSC/DHRS3/INSIG2/EPHB3/IRF6/PDGFRA/ALX1/CHD7/FOXE1/SATB2/PLEKHA1/OSR1/PKDCC/WNT7A/DLX5/WFIKKN2/ARID5B/GDF11/SMAD4/SOX11/TIPARP/SNAI1/MEF2C/CSRNP1	32
GO_SEX_DIFFERENTIATION	GO_SEX_DIFFERENTIATION	GO_SEX_DIFFERENTIATION	71/2976	246/15752	8.80234e-05	0.0119785	0.0114044	HOXD13/LHX1/HOXA9/EREG/FOXF2/NR5A1/STAT5B/LHX9/FOXC1/TEX19/SLIT2/ESR1/GATA4/DMRT3/SOX8/PDGFRA/BIK/CHD7/ZFP42/BAK1/ZFPM2/SFRP1/PGR/MSH4/PLEKHA1/ADCYAP1/OSR1/LHB/WNT7A/COL9A3/SIRT1/ARID5B/RBP4/SIX4/SMAD4/FGF8/KIF18A/RAD21L1/PBX1/BRIP1/SRC/HSD17B4/GDF9/LHFPL2/LHX8/NRIP1/TIPARP/BOK/ADCYAP1R1/FGF10/MSH2/INHBB/IMMP2L/SOX15/LGR4/WDR48/RARA/FGF9/ASPM/MMP14/MMP19/AMH/TNFSF10/PRKACG/DMRTA1/SRD5A2/NKX2-1/UT…	71
GO_DORSAL_VENTRAL_PATTERN_FORMATION	GO_DORSAL_VENTRAL_PATTERN_FORMATION	GO_DORSAL_VENTRAL_PATTERN_FORMATION	33/2976	92/15752	9.15274e-05	0.0122012	0.0116164	SIX3/LHX1/DBX1/PAX6/FOXG1/IFT52/FOXA1/HHIP/INTU/LMX1B/NKX6-2/LHX2/GREM1/GLI3/SOX1/RFX4/HOXA2/ASCL1/EVX1/DMRT3/OVOL2/RFX8/EN1/NKX2-2/SFRP1/NKX6-1/NOTO/WNT7A/FGF8/HOXD11/TTC21B/VAX2/NKX2-1	33
GO_NEPHRON_MORPHOGENESIS	GO_NEPHRON_MORPHOGENESIS	GO_NEPHRON_MORPHOGENESIS	28/2976	74/15752	0.000105594	0.0133432	0.0127037	LHX1/FOXD1/HES1/BMP7/WNT6/GDNF/GREM1/WNT11/SIX2/GLI3/IRX1/KIF26B/BMP2/KLHL3/SOX8/HOXB7/ADAMTS16/OSR1/EYA1/TACSTD2/SIX4/SMAD4/FGF8/PBX1/HES5/HOXD11/LGR4/FMN1	28
GO_APPENDAGE_DEVELOPMENT	GO_APPENDAGE_DEVELOPMENT	GO_APPENDAGE_DEVELOPMENT	53/2976	172/15752	0.000108922	0.0133432	0.0127037	SALL3/HOXD13/HOXA9/HOXD9/IFT52/INTU/HOXC10/BMP7/EVX2/MSX2/TFAP2A/TWIST1/ALX4/GREM1/MSX1/GLI3/RAX/SP9/TFAP2B/HOXC11/NR2F2/GDF5/ALX1/CHD7/BAK1/EN1/HOXD12/WNT9A/OSR1/PKDCC/IFT140/WNT7A/MYH3/DLX5/GRHL2/PBX2/SMAD4/FGF8/PBX1/RARG/HOXD10/SOX11/SOX4/HOXC13/FGF10/DKK1/ZNF358/RARA/FGF9/SLC7A11/FMN1/ZNRF3/IMPAD1	53
GO_RENAL_SYSTEM_DEVELOPMENT	GO_RENAL_SYSTEM_DEVELOPMENT	GO_RENAL_SYSTEM_DEVELOPMENT	79/2976	282/15752	0.00010928	0.0133432	0.0127037	EPHA7/LHX1/AKR1B1/FOXD1/HES1/BMP7/WNT6/CRLF1/SERPINF1/SIM1/NUP133/NID1/FOXC2/TFAP2A/POU3F3/GDNF/GREM1/WNT11/AQP11/SIX2/FOXC1/GLI3/IRX1/GPR4/TFAP2B/KIF26B/BMP2/SLIT2/HOXC11/PYGO1/KLHL3/PROX1/GLIS2/TBX18/SOX8/PDGFRA/HOXB7/MAGI2/NPHS2/ADAMTS16/SFRP1/MPV17/OSR1/NUP93/IFT140/COL4A4/ARID5B/GDF11/NOTCH3/EYA1/RBP4/TACSTD2/SIX4/HEYL/SMAD4/FGF8/PECAM1/PBX1/EFNB2/C1GALT1/HES5/HOXD11/TP73/ID3/SMAD3/SOX11/SOX…	79
GO_KIDNEY_MORPHOGENESIS	GO_KIDNEY_MORPHOGENESIS	GO_KIDNEY_MORPHOGENESIS	32/2976	89/15752	0.000110308	0.0133432	0.0127037	LHX1/FOXD1/HES1/BMP7/WNT6/GDNF/GREM1/WNT11/SIX2/GLI3/IRX1/KIF26B/BMP2/KLHL3/SOX8/HOXB7/ADAMTS16/OSR1/EYA1/TACSTD2/SIX4/SMAD4/FGF8/PBX1/HES5/HOXD11/SOX4/FGF10/LGR4/FMN1/CALB1/FOXJ1	32
GO_METANEPHROS_DEVELOPMENT	GO_METANEPHROS_DEVELOPMENT	GO_METANEPHROS_DEVELOPMENT	32/2976	89/15752	0.000110308	0.0133432	0.0127037	LHX1/AKR1B1/FOXD1/HES1/BMP7/FOXC2/POU3F3/GDNF/GREM1/SIX2/GLI3/IRX1/TFAP2B/KIF26B/HOXC11/SOX8/PDGFRA/NPHS2/OSR1/GDF11/EYA1/SIX4/SMAD4/FGF8/HES5/ID3/FGF10/LGR4/LAMB2/FMN1/CALB1/FOXJ1	32
GO_MESENCHYME_DEVELOPMENT	GO_MESENCHYME_DEVELOPMENT	GO_MESENCHYME_DEVELOPMENT	74/2976	261/15752	0.000117863	0.0139978	0.013327	TGFBR3/HAND1/FOXD1/FOXA1/HES1/BMP7/FOXF2/NUP133/MSX2/FOXC2/TWIST1/GDNF/EOMES/GREM1/WNT11/MSX1/SIX2/FOXC1/DAB2/TIAM1/GBX2/TCF15/BAMBI/BMP2/GATA4/WNT16/SEMA4A/SOX8/OVOL2/FAM83D/ALX1/ZFPM2/SFRP1/PHLDB1/OSR1/LOXL2/AXIN2/TRIM62/SIX4/HEYL/SMAD4/FGF8/EDNRB/ACTA1/WNT10A/ACTC1/COL1A1/SMAD3/SOX11/SEMA6B/FGF10/FRZB/PEF1/PAX1/CORO1C/PHACTR4/FOXF1/SNAI1/TMEM100/FGF9/GATA5/IL1B/MAD2L2/MEF2C/FOXH1/AMH/NRG1/KLHL…	74
GO_ENDOCRINE_SYSTEM_DEVELOPMENT	GO_ENDOCRINE_SYSTEM_DEVELOPMENT	GO_ENDOCRINE_SYSTEM_DEVELOPMENT	41/2976	125/15752	0.000142592	0.0166324	0.0158352	SIX3/RAF1/PAX6/HES1/NKX6-2/HOXD3/NR5A1/WNT11/MSX1/NEUROD1/ONECUT1/ONECUT2/BMP2/ASCL1/INSM1/GSX1/CDK6/PDGFRA/BAK1/FOXE1/NKX2-2/NKX6-1/MNX1/ADCYAP1/OTP/ARID5B/POU3F2/FGF8/PBX1/FOXO1/PDX1/SMAD3/SOX4/FGF10/PAX1/ETS1/DLL1/CDH1/NKX2-1/TBX19/CLOCK	41
GO_CHROMATIN_BINDING	GO_CHROMATIN_BINDING	GO_CHROMATIN_BINDING	123/2976	481/15752	0.000151316	0.0172925	0.0164637	ZIC2/BAHCC1/HOXD13/PAX6/ATOH1/SSRP1/FOXA1/MLLT3/EGR2/NR5A1/FOXC2/LHX2/TFAP2A/NPM2/CHD8/STAT5B/EOMES/DLX3/ACTL6B/FOXC1/GLI3/NEUROD1/ONECUT1/PRDM13/TFAP2B/MTA3/ESR1/TTF1/MTA1/ASCL1/BARX2/POLR3D/INSM1/HDAC4/RNF4/EP400/OVOL2/SUPT6H/CHD7/NKX2-2/EZH1/BRD3/GATAD2B/NCOA2/SATB2/NKX6-1/PRDM14/PKNOX1/L3MBTL1/CBX4/TFAM/ZNF431/TOP1/RELB/NCOA6/MBD5/CBX5/GRHL3/SVEP1/GRHL2/POLD1/ARID3A/PBX2/PCGF1/FEZF2/SMAD4/PER…	123
GO_CELL_FATE_SPECIFICATION_INVOLVED_IN_PATTERN_SPECIFICATION	GO_CELL_FATE_SPECIFICATION_INVOLVED_IN_PATTERN_SPECIFICATION	GO_CELL_FATE_SPECIFICATION_INVOLVED_IN_PATTERN_SPECIFICATION	8/2976	11/15752	0.000153546	0.0172925	0.0164637	DBX1/PAX6/NKX6-2/GLI3/SOX1/EVX1/DMRT3/NKX6-1	8
GO_REPRODUCTIVE_SYSTEM_DEVELOPMENT	GO_REPRODUCTIVE_SYSTEM_DEVELOPMENT	GO_REPRODUCTIVE_SYSTEM_DEVELOPMENT	107/2976	409/15752	0.000157574	0.0174405	0.0166047	ASCL2/HOXD13/STOX2/LHX1/HAND1/HOXA9/EREG/TTPA/FOXA1/HES1/BMP7/SERPINF1/FOXF2/NR5A1/STAT5B/EOMES/LHX9/DLX3/FOXC1/STK3/GLI3/TEX19/VASH1/SLIT2/EPOR/ESR1/GATA4/NR2F2/LHX4/SOX8/OVOL2/PDGFRA/BIK/CHD7/ZFP42/BAK1/ZFPM2/ETNK2/SFRP1/PCDH12/PGR/MSH4/PLEKHA1/ADCYAP1/OSR1/LHB/HSP90AB1/WNT7A/COL9A3/CYP27B1/PLCD1/SIRT1/ARID5B/GRHL2/RBP4/HTRA1/SIX4/SMAD4/FGF8/KIF18A/GJB2/RAD21L1/HSD17B2/BRIP1/RARG/SRC/HSD17B4/GD…	107
GO_VOLTAGE_GATED_POTASSIUM_CHANNEL_ACTIVITY	GO_VOLTAGE_GATED_POTASSIUM_CHANNEL_ACTIVITY	GO_VOLTAGE_GATED_POTASSIUM_CHANNEL_ACTIVITY	30/2976	83/15752	0.000160201	0.0174405	0.0166047	KCNF1/KCNC3/KCNK1/KCNJ5/KCNK3/KCNB1/KCNAB2/KCNK9/KCNA7/KCNK5/KCNS3/KCNS1/KCNH8/KCNJ3/KCNS2/HCN2/KCNJ14/KCNJ10/KCNQ1/KCNJ12/KCNK6/KCNV1/KCNA2/KCNJ9/KCND2/KCNA3/KCNT1/KCNT2/KCNJ8/KCNQ3	30
GO_NEURON_MIGRATION	GO_NEURON_MIGRATION	GO_NEURON_MIGRATION	47/2976	150/15752	0.000168047	0.0179948	0.0171324	MAP1B/LHX1/PAX6/ATOH1/FOXG1/OLIG3/TUBB2B/CDK5R2/TWIST1/DCC/SOX1/DCDC2/SH3RF1/BARHL2/ASCL1/PLXNB2/PRKG1/TLX3/NR2F2/CCK/CHL1/GFRA3/ZNF609/NEUROD4/CELSR2/SATB2/NKX6-1/FYN/POMGNT2/NDNF/ULK4/DRD1/FEZF2/MYH10/TUBB2A/NAV1/DRGX/CX3CL1/DNER/SCRT2/ASPM/MEF2C/PCM1/NRG1/FBXO31/NKX2-1/NR4A2	47
GO_RETINA_DEVELOPMENT_IN_CAMERA_TYPE_EYE	GO_RETINA_DEVELOPMENT_IN_CAMERA_TYPE_EYE	GO_RETINA_DEVELOPMENT_IN_CAMERA_TYPE_EYE	45/2976	142/15752	0.000171466	0.0180647	0.017199	SIX3/CYP1B1/LHX1/PAX6/NR2E1/SERPINF1/LHX2/TFAP2A/NEUROD1/TFAP2B/RHOJ/PROX1/ZHX2/SOX8/PDGFRA/FJX1/CHD7/NEUROD4/TCIRG1/SLC4A5/RAB11FIP4/IFT140/RDH13/GNB1/RBP4/DIO3/MYH10/TGIF2/CDON/CLN8/CLIC4/HPCA/SLC17A7/ATP8A2/LAMB2/PTF1A/TSPAN12/CABP4/VAX2/RPL24/DLL1/GNAT2/CALB1/ACVRL1/ARHGEF15	45
GO_DEVELOPMENT_OF_PRIMARY_FEMALE_SEXUAL_CHARACTERISTICS	GO_DEVELOPMENT_OF_PRIMARY_FEMALE_SEXUAL_CHARACTERISTICS	GO_DEVELOPMENT_OF_PRIMARY_FEMALE_SEXUAL_CHARACTERISTICS	34/2976	99/15752	0.000191514	0.0198567	0.018905	EREG/NR5A1/STAT5B/LHX9/FOXC1/SLIT2/ESR1/PDGFRA/ZFP42/ZFPM2/SFRP1/PGR/MSH4/PLEKHA1/ADCYAP1/COL9A3/SIRT1/ARID5B/SMAD4/SRC/GDF9/LHFPL2/LHX8/NRIP1/TIPARP/ADCYAP1R1/INHBB/IMMP2L/MMP14/MMP19/AMH/DMRTA1/TAF4/CTNNA1	34
GO_DEVELOPMENT_OF_PRIMARY_SEXUAL_CHARACTERISTICS	GO_DEVELOPMENT_OF_PRIMARY_SEXUAL_CHARACTERISTICS	GO_DEVELOPMENT_OF_PRIMARY_SEXUAL_CHARACTERISTICS	59/2976	201/15752	0.000203918	0.0208124	0.0198149	HOXA9/EREG/NR5A1/STAT5B/LHX9/FOXC1/TEX19/SLIT2/ESR1/GATA4/SOX8/PDGFRA/BIK/ZFP42/ZFPM2/SFRP1/PGR/MSH4/PLEKHA1/ADCYAP1/OSR1/LHB/COL9A3/SIRT1/ARID5B/SIX4/SMAD4/FGF8/KIF18A/RAD21L1/BRIP1/SRC/HSD17B4/GDF9/LHFPL2/LHX8/NRIP1/TIPARP/BOK/ADCYAP1R1/MSH2/INHBB/IMMP2L/SOX15/WDR48/RARA/FGF9/ASPM/MMP14/MMP19/AMH/TNFSF10/PRKACG/DMRTA1/SRD5A2/NKX2-1/UTF1/TAF4/CTNNA1	59
GO_MESONEPHRIC_TUBULE_MORPHOGENESIS	GO_MESONEPHRIC_TUBULE_MORPHOGENESIS	GO_MESONEPHRIC_TUBULE_MORPHOGENESIS	24/2976	62/15752	0.000214442	0.0215497	0.0205169	LHX1/FOXD1/HES1/WNT6/GDNF/GREM1/WNT11/SIX2/GLI3/KIF26B/BMP2/SOX8/HOXB7/ADAMTS16/OSR1/EYA1/TACSTD2/SIX4/SMAD4/FGF8/PBX1/HOXD11/LGR4/FMN1	24
GO_REGULATION_OF_BONE_MINERALIZATION	GO_REGULATION_OF_BONE_MINERALIZATION	GO_REGULATION_OF_BONE_MINERALIZATION	25/2976	66/15752	0.000238176	0.0231544	0.0220447	FZD9/BMP7/TFAP2A/TWIST1/GREM1/S1PR1/BMP2/LTF/CCR1/P2RX7/IFITM5/MATN1/OSR1/PKDCC/CYP27B1/BGLAP/SRGN/PTK2B/SLC8A1/SMAD3/ENPP1/MGP/ANKH/MEF2C/WNT10B	25
GO_HEPARAN_SULFATE_SULFOTRANSFERASE_ACTIVITY	GO_HEPARAN_SULFATE_SULFOTRANSFERASE_ACTIVITY	GO_HEPARAN_SULFATE_SULFOTRANSFERASE_ACTIVITY	9/2976	14/15752	0.000241044	0.0231544	0.0220447	NDST1/HS3ST1/HS3ST4/NDST4/HS3ST2/NDST3/HS6ST1/HS6ST3/HS3ST3A1	9
GO_OXYGEN_CARRIER_ACTIVITY	GO_OXYGEN_CARRIER_ACTIVITY	GO_OXYGEN_CARRIER_ACTIVITY	9/2976	14/15752	0.000241044	0.0231544	0.0220447	CYGB/MB/HBQ1/NGB/HBB/HBM/HBZ/HBD/HBA2	9
GO_POTASSIUM_CHANNEL_ACTIVITY	GO_POTASSIUM_CHANNEL_ACTIVITY	GO_POTASSIUM_CHANNEL_ACTIVITY	39/2976	120/15752	0.000253567	0.0236753	0.0225406	KCNF1/KCNC3/KCNK4/KCNN1/KCNK1/KCNJ5/KCNK3/KCNB1/KCNAB2/KCNK9/KCNA7/KCNK5/KCNS3/KCNS1/KCNH8/ABCC8/KCNJ3/KCNS2/HCN2/KCNJ14/KCNJ10/KCNQ1/KCNJ12/KCNN3/KCNK6/MTMR6/KCNV1/KCNMB2/KCNN2/KCNA2/GRIK3/KCNJ9/KCND2/KCNK15/KCNA3/KCNT1/KCNT2/KCNJ8/KCNQ3	39
GO_TELENCEPHALON_DEVELOPMENT	GO_TELENCEPHALON_DEVELOPMENT	GO_TELENCEPHALON_DEVELOPMENT	68/2976	241/15752	0.000253716	0.0236753	0.0225406	SIX3/SALL3/FOXB1/ALDH1A3/CNTNAP2/LHX1/PAX6/ATOH1/FOXG1/DMRTA2/SLC32A1/HTR5A/HES1/NR2E1/CDK5R2/FUT10/CDH2/LHX2/POU3F3/EOMES/LAMB1/GLI3/NEUROD1/RFX4/NEFL/ANXA3/BMP2/SLIT2/LMX1A/TBR1/ASCL1/EPHB3/CDK6/PROX1/CSF1R/CHD7/CRTAC1/TACC1/EZH1/BNIP3/GNG12/DLX5/POU3F2/DRD1/FEZF2/MYH10/FGF8/ALK/HES5/CDON/PHLPP2/SLITRK5/SLC8A1/BTBD3/HSD3B1/RTN4RL1/SLC38A2/RARA/ID4/KIF14/ASPM/CCDC85C/SLC7A11/BBS2/NRG1/NKX2-1/TRA…	68
GO_GLIOGENESIS	GO_GLIOGENESIS	GO_GLIOGENESIS	78/2976	285/15752	0.000269586	0.0248019	0.0236132	ASCL2/WASF3/PAX6/FOXG1/HES1/NR2E1/CDK5R2/NKX6-2/EGR2/CDH2/PTPRZ1/LAMB1/GLI3/TIAM1/PRKCH/OLIG1/BMP2/ARHGEF10/ASCL1/CDK6/CSPG5/DAAM2/SOX8/CSF1R/F2/MMP24/RNF112/NEUROD4/NKX2-2/DICER1/POU3F1/BNIP3/NKX6-1/GRN/S100B/GJC2/STAP1/ADCYAP1/MXRA8/NAB1/MIR142/NRROS/KCNJ10/POU3F2/DRD1/P2RX4/GSTP1/MT3/HES5/TAL1/CX3CL1/CCL2/SLC45A3/TP73/HEXB/CSPG4/PTK2B/TTBK1/RNF10/GPC1/PITX3/SOX11/SOX4/MPP5/BOK/FGF10/DNER/ID4/M…	78
GO_VENTRAL_SPINAL_CORD_INTERNEURON_DIFFERENTIATION	GO_VENTRAL_SPINAL_CORD_INTERNEURON_DIFFERENTIATION	GO_VENTRAL_SPINAL_CORD_INTERNEURON_DIFFERENTIATION	10/2976	17/15752	0.000301055	0.0273124	0.0260034	DBX1/PAX6/NKX6-2/GLI3/SOX1/ASCL1/EVX1/DMRT3/NKX2-2/NKX6-1	10
GO_REGULATION_OF_NEURAL_PRECURSOR_CELL_PROLIFERATION	GO_REGULATION_OF_NEURAL_PRECURSOR_CELL_PROLIFERATION	GO_REGULATION_OF_NEURAL_PRECURSOR_CELL_PROLIFERATION	29/2976	82/15752	0.000314093	0.0281049	0.0267579	SIX3/CEND1/LHX1/FZD9/PAX6/FOXG1/DMRTA2/NR2E1/CDH2/PTPRZ1/LHX2/GLI3/ASCL1/INSM1/PROX1/TRIM71/GJC2/ADCYAP1/OTP/PTBP2/SHCBP1/FOXO1/CX3CL1/CDON/PITX3/ASPM/RAPGEF1/CX3CR1/CTNNA1	29
GO_FOREBRAIN_GENERATION_OF_NEURONS	GO_FOREBRAIN_GENERATION_OF_NEURONS	GO_FOREBRAIN_GENERATION_OF_NEURONS	23/2976	60/15752	0.000340742	0.0291356	0.0277393	SALL3/PAX6/FOXG1/HES1/NR2E1/GLI3/SOX1/GBX2/SLIT2/TBR1/ASCL1/PROX1/CSF1R/SATB2/OTP/DLX5/FEZF2/FGF8/HES5/LHX8/ASPM/AKNA/NKX2-1	23
GO_PROTEOGLYCAN_BIOSYNTHETIC_PROCESS	GO_PROTEOGLYCAN_BIOSYNTHETIC_PROCESS	GO_PROTEOGLYCAN_BIOSYNTHETIC_PROCESS	23/2976	60/15752	0.000340742	0.0291356	0.0277393	CHST9/NDST1/GAL3ST4/CSPG5/CHST3/CHST12/CSGALNACT2/EXTL3/DSE/B3GAT2/CHSY3/CHST14/XYLT1/NDST4/NCAN/CSPG4/CHST13/XYLT2/NDST3/CHST15/HS6ST1/UGDH/HS6ST3	23
GO_FORELIMB_MORPHOGENESIS	GO_FORELIMB_MORPHOGENESIS	GO_FORELIMB_MORPHOGENESIS	17/2976	39/15752	0.000343454	0.0291356	0.0277393	SALL3/HOXA9/HOXD9/MSX2/TFAP2A/TWIST1/ALX4/MSX1/TFAP2B/GDF5/EN1/WNT9A/OSR1/WNT7A/HOXD10/ZNF358/FMN1	17
GO_METANEPHRIC_NEPHRON_DEVELOPMENT	GO_METANEPHRIC_NEPHRON_DEVELOPMENT	GO_METANEPHRIC_NEPHRON_DEVELOPMENT	17/2976	39/15752	0.000343454	0.0291356	0.0277393	LHX1/FOXD1/HES1/GDNF/GREM1/SIX2/IRX1/TFAP2B/KIF26B/SOX8/PDGFRA/NPHS2/OSR1/HES5/LGR4/LAMB2/FMN1	17
GO_NEURAL_PRECURSOR_CELL_PROLIFERATION	GO_NEURAL_PRECURSOR_CELL_PROLIFERATION	GO_NEURAL_PRECURSOR_CELL_PROLIFERATION	44/2976	142/15752	0.000350386	0.0293426	0.0279363	SIX3/CEND1/LHX1/FZD9/PAX6/FOXG1/DMRTA2/HHIP/NR2E1/CDH2/PTPRZ1/LHX2/POU3F3/GLI3/GBX2/ASCL1/PLXNB2/INSM1/RORA/PROX1/TRIM71/DBN1/NEUROD4/GJC2/ADCYAP1/WNT7A/OTP/PTBP2/POU3F2/SOX5/FGF8/SHCBP1/FOXO1/CX3CL1/CDON/PITX3/ID4/KIF14/ASPM/PCM1/AKNA/RAPGEF1/CX3CR1/CTNNA1	44
GO_BONE_MINERALIZATION	GO_BONE_MINERALIZATION	GO_BONE_MINERALIZATION	34/2976	102/15752	0.000362956	0.0300105	0.0285722	FZD9/BMP7/TFAP2A/TWIST1/GREM1/WNT11/S1PR1/SMPD3/BMP2/COL1A2/CLEC3B/LTF/CCR1/MINPP1/P2RX7/IFITM5/MATN1/OSR1/PKDCC/CYP27B1/AXIN2/BGLAP/SRGN/PTK2B/SLC8A1/SMAD3/ENPP1/MGP/LGR4/PTGS2/ANKH/MEF2C/WNT10B/ALOX15	34
GO_CANONICAL_WNT_SIGNALING_PATHWAY	GO_CANONICAL_WNT_SIGNALING_PATHWAY	GO_CANONICAL_WNT_SIGNALING_PATHWAY	85/2976	319/15752	0.000381501	0.0311495	0.0296567	FZD9/MLLT3/CSNK1G2/CDH2/NID1/CHD8/CSNK1G1/GREM1/WNT11/RNF220/STK3/DAB2/GLI3/FZD8/BAMBI/NOTUM/BMP2/LRRK1/PYGO1/TBX18/DAAM2/GPC5/BCL9/IGFBP2/LATS2/SFRP1/WNT9A/WNK2/PSMC6/FAM53B/APOE/RSPO1/APC2/WNT7A/WNT5B/LYPD6/AXIN2/DLX5/TNKS/TCF7L1/MAPK8IP2/PSMD7/RARG/WNT10A/SRC/FOXO1/USP47/PSMD14/COL1A1/SFRP4/DVL3/AMFR/MAPK8IP1/SMAD3/PSMC1/KANK1/SOX4/PSMC2/FGF10/DKK1/FRZB/PSMF1/LGR4/ZBED3/TMEM88/FGF9/ASPM/DAPK3/…	85
GO_REGULATION_OF_EPIDERMAL_CELL_DIFFERENTIATION	GO_REGULATION_OF_EPIDERMAL_CELL_DIFFERENTIATION	GO_REGULATION_OF_EPIDERMAL_CELL_DIFFERENTIATION	22/2976	57/15752	0.000406955	0.0328177	0.0312449	HOXA7/ATOH1/HES1/MSX2/FOXC1/PRKCH/OVOL2/ERRFI1/CYP27B1/GRHL2/TRIM16/AQP3/CTSK/NUMA1/HES5/SFRP4/GRHL1/KEAP1/RUNX1/DLL1/IL20/SGPP1	22
GO_SPINAL_CORD_MOTOR_NEURON_DIFFERENTIATION	GO_SPINAL_CORD_MOTOR_NEURON_DIFFERENTIATION	GO_SPINAL_CORD_MOTOR_NEURON_DIFFERENTIATION	15/2976	33/15752	0.000440013	0.0350508	0.033371	GBX1/PAX6/OLIG3/NKX6-2/HOXC10/MDGA2/GLI3/LHX4/NKX2-2/NKX6-1/MNX1/HOXD10/CLN8/SOX4/PHOX2A	15
GO_CAMERA_TYPE_EYE_MORPHOGENESIS	GO_CAMERA_TYPE_EYE_MORPHOGENESIS	GO_CAMERA_TYPE_EYE_MORPHOGENESIS	37/2976	115/15752	0.000449234	0.0353542	0.0336598	SIX3/ALDH1A3/LHX1/PAX6/FOXE3/BMP7/FOXF2/TFAP2A/TWIST1/GLI3/SOX1/TFAP2B/WNT16/PROX1/ZHX2/SOX8/BCAR3/FJX1/BAK1/WNT9A/RDH13/GDF11/RBP4/DIO3/CDON/PITX3/SOX11/PHACTR4/COL8A2/ATP8A2/PTF1A/TSPAN12/CABP4/EPHA2/DLL1/GNAT2/CALB1	37
GO_GATED_CHANNEL_ACTIVITY	GO_GATED_CHANNEL_ACTIVITY	GO_GATED_CHANNEL_ACTIVITY	84/2976	317/15752	0.000496815	0.0373786	0.0355872	KCNF1/KCNC3/KCNK4/KCNN1/KCNK1/KCNJ5/HTR1B/CACNG4/CATSPER4/GRIN2C/TRPV1/MCOLN2/ZACN/KCNK3/SCN4A/GABRA4/SCNN1B/GRID2/KCNB1/KCNAB2/KCNK9/GABRR2/ANO1/CHRNA10/KCNA7/CFTR/P2RX7/KCNK5/KCNS3/KCNS1/KCNH8/MCOLN3/SCNN1G/TMC3/KCNJ3/TPCN2/KCNS2/HCN2/CACNA1E/KCNJ14/ANO8/GRIN2B/CACHD1/KCNJ10/KCNQ1/GABRR1/SCN9A/P2RX4/VDAC1/KCNJ12/GABRG3/CLIC1/KCNN3/KCNK6/PTK2B/MTMR6/CLIC4/CHRNA2/KCNV1/KCNMB2/TMEM63A/KCNN2/KCNA2/…	84
GO_SOMITE_DEVELOPMENT	GO_SOMITE_DEVELOPMENT	GO_SOMITE_DEVELOPMENT	29/2976	84/15752	0.000498002	0.0373786	0.0355872	FOXB1/LHX1/NUP133/FOXC2/WNT11/FOXC1/TCF15/COBL/MYF5/TBX18/MYF6/SFRP1/MESP2/AXIN2/SIX4/SMAD4/RIPPLY2/SMAD3/SOX11/DKK1/FRZB/PAX1/FOXF1/NRARP/EPB41L5/DLL1/TCAP/TBX6/TBX19	29
GO_OXYGEN_TRANSPORT	GO_OXYGEN_TRANSPORT	GO_OXYGEN_TRANSPORT	9/2976	15/15752	0.000501487	0.0373786	0.0355872	CYGB/MB/HBQ1/NGB/HBB/HBM/HBZ/HBD/HBA2	9
GO_FACE_DEVELOPMENT	GO_FACE_DEVELOPMENT	GO_FACE_DEVELOPMENT	19/2976	47/15752	0.00050357	0.0373786	0.0355872	ALDH1A3/CRISPLD2/RAF1/ANKRD11/MSX1/PDGFRA/CHD7/PLEKHA1/MYH3/DLX5/ARID5B/GRHL2/PAX9/RARG/COL1A1/TIPARP/DKK1/RARA/CSRNP1	19
GO_FOREBRAIN_NEURON_DIFFERENTIATION	GO_FOREBRAIN_NEURON_DIFFERENTIATION	GO_FOREBRAIN_NEURON_DIFFERENTIATION	19/2976	47/15752	0.00050357	0.0373786	0.0355872	SALL3/PAX6/FOXG1/HES1/SOX1/GBX2/SLIT2/TBR1/ASCL1/PROX1/CSF1R/SATB2/OTP/DLX5/FEZF2/FGF8/HES5/LHX8/NKX2-1	19
GO_MESENCHYMAL_CELL_DIFFERENTIATION	GO_MESENCHYMAL_CELL_DIFFERENTIATION	GO_MESENCHYMAL_CELL_DIFFERENTIATION	59/2976	208/15752	0.000542011	0.0394943	0.0376015	TGFBR3/FOXA1/HES1/BMP7/FOXF2/MSX2/FOXC2/TWIST1/GDNF/EOMES/GREM1/WNT11/MSX1/SIX2/FOXC1/DAB2/TIAM1/GBX2/BAMBI/BMP2/WNT16/SEMA4A/SOX8/OVOL2/FAM83D/ALX1/SFRP1/PHLDB1/OSR1/LOXL2/AXIN2/TRIM62/HEYL/SMAD4/FGF8/EDNRB/WNT10A/COL1A1/SMAD3/SOX11/SEMA6B/FGF10/FRZB/PEF1/CORO1C/PHACTR4/SNAI1/TMEM100/GATA5/IL1B/MAD2L2/MEF2C/NRG1/KLHL12/BCL9L/EPB41L5/AKNA/NKX2-1/SEMA6C	59
GO_AMINOGLYCAN_BIOSYNTHETIC_PROCESS	GO_AMINOGLYCAN_BIOSYNTHETIC_PROCESS	GO_AMINOGLYCAN_BIOSYNTHETIC_PROCESS	35/2976	108/15752	0.000544166	0.0394943	0.0376015	B3GNT8/CHST9/SMPD3/NDST1/HS3ST1/CSPG5/GPC5/CHST3/CHST12/CSGALNACT2/HAS3/DSE/CHSY3/CHST14/CHST6/XYLT1/NDST4/NCAN/B3GNT2/CSPG4/B4GALT3/HYAL1/CHST13/GPC6/GPC1/XYLT2/HS3ST2/NDST3/CHST4/CHST15/HS6ST1/UGDH/IL1B/SDC3/HS3ST3A1	35
GO_POSITIVE_REGULATION_OF_NEURON_DIFFERENTIATION	GO_POSITIVE_REGULATION_OF_NEURON_DIFFERENTIATION	GO_POSITIVE_REGULATION_OF_NEURON_DIFFERENTIATION	92/2976	354/15752	0.000556108	0.0399176	0.0380045	MAP1B/TIMP2/ATOH1/PLXND1/FOXG1/FOXA1/TUBB2B/ADRA2C/BMP7/SERPINF1/HOXD3/CYFIP1/NEUROD1/TIAM1/LPAR3/RND2/NEFL/PRKD1/BMP2/SLIT2/VWC2L/COBL/RNF157/ASCL1/PLXNB2/PROX1/GDF5/MAGI2/PACSIN1/EEF2K/DBN1/RNF112/MAPK6/ARHGAP35/MACF1/NKX2-2/NKX6-1/GRN/TRPV2/APOE/ADCYAP1/KIDINS220/FYN/RIMS1/STK25/NEGR1/NDNF/BRINP3/CHODL/TRPC6/TRIM67/UNC13A/SF3A2/FEZF2/HEYL/PLXNA1/TGIF2/CPEB3/BCL6/MAP3K13/TRAK1/NCK1/ALK/STYXL1/A…	92
GO_REGULATION_OF_KERATINOCYTE_DIFFERENTIATION	GO_REGULATION_OF_KERATINOCYTE_DIFFERENTIATION	GO_REGULATION_OF_KERATINOCYTE_DIFFERENTIATION	16/2976	37/15752	0.000568827	0.0403867	0.0384511	HOXA7/MSX2/FOXC1/PRKCH/OVOL2/ERRFI1/CYP27B1/GRHL2/TRIM16/AQP3/CTSK/NUMA1/GRHL1/RUNX1/IL20/SGPP1	16
GO_ACTIN_FILAMENT_ORGANIZATION	GO_ACTIN_FILAMENT_ORGANIZATION	GO_ACTIN_FILAMENT_ORGANIZATION	93/2976	359/15752	0.000583434	0.0409784	0.0390145	ACTN2/KANK3/WASF3/CDC42EP1/CYFIP1/MYADM/WNT11/AIF1L/MICAL3/RND2/S1PR1/SPTBN5/RHOJ/PLEKHH2/SLIT2/ARHGEF10/EPHA1/COBL/PROX1/ARPC1B/PPM1E/FAM171A1/PACSIN1/PIK3R1/DBN1/ARHGAP35/SFRP1/WHAMMP3/IQGAP2/SPTBN1/TMOD3/TRIOBP/FCHSD1/GMFB/EPS8/RHOBTB2/LCP1/FSCN3/SPTBN2/RND1/ALDOA/NEBL/PAWR/TACSTD2/PFN1/ACTA1/RND3/NEDD9/ACTC1/NCK1/SRC/MSRB2/MIR138-2/SHROOM1/AVIL/CX3CL1/LIMK1/MYOM3/PTK2B/DMTN/PLEK/SMAD3/JAK2/WI…	93
GO_SOMITOGENESIS	GO_SOMITOGENESIS	GO_SOMITOGENESIS	24/2976	66/15752	0.000633222	0.0440022	0.0418934	FOXB1/LHX1/FOXC2/FOXC1/TCF15/COBL/MYF5/TBX18/MYF6/SFRP1/MESP2/AXIN2/SMAD4/RIPPLY2/SMAD3/DKK1/PAX1/FOXF1/NRARP/EPB41L5/DLL1/TCAP/TBX6/TBX19	24
GO_EAR_MORPHOGENESIS	GO_EAR_MORPHOGENESIS	GO_EAR_MORPHOGENESIS	37/2976	117/15752	0.000649866	0.0446834	0.0425419	HMX2/ALDH1A3/NKX3-2/ATOH1/FOXG1/MAFB/LRIG1/TFAP2A/TWIST1/MSX1/SIX2/GBX2/HOXA2/HMX3/INSIG2/PROX1/CHRNA10/CHD7/MYO15A/MYO3A/OSR1/ZIC1/TRIOBP/DLX5/GRHL3/EYA1/SIX4/FGF8/SPRY2/SLC44A4/FGF10/FRZB/ATP8A2/FGF9/LHFPL5/CTHRC1/TCAP	37

## Sheet: Path_hyper
row.names	ID	Description	GeneRatio	BgRatio	pvalue	p.adjust	qvalue	geneID	Count
MEISSNER_NPC_HCP_WITH_H3K4ME2_AND_H3K27ME3	MEISSNER_NPC_HCP_WITH_H3K4ME2_AND_H3K27ME3	MEISSNER_NPC_HCP_WITH_H3K4ME2_AND_H3K27ME3	129/3251	338/17352	2.67536e-17	7.28003e-14	6.91018e-14	HMX2/ASCL2/HELT/SULT4A1/FOXQ1/HOXD13/GBX1/DBX1/FOXE3/FOXG1/PGBD5/KCNK1/NPR3/HOXA13/CNNM1/ADRA2C/TMEM151A/BNC1/CDK5R2/WNT6/CPLX1/SIM1/FOXF2/MSX2/FOXC2/GDNF/NKX2-4/HOXD1/ANKRD34B/DLX3/SLCO4C1/SIX2/ACTL6B/EGFLAM/FOXD3/MSC/RASGEF1C/TCF15/NOTUM/KCNK3/CDH11/ONECUT3/LMX1A/COBL/HMX3/PRPH/NXPH3/GSX1/CBLN4/TLX3/EVX1/DMRT3/OVOL2/HRH3/TLX2/DOK4/KCTD8/NEFH/KCNA7/BIK/MMP24/CPEB1/FOXE1/VIPR1/CRTAC1/SFRP1/MAFA/W…	129
MIKKELSEN_NPC_HCP_WITH_H3K27ME3	MIKKELSEN_NPC_HCP_WITH_H3K27ME3	MIKKELSEN_NPC_HCP_WITH_H3K27ME3	128/3251	335/17352	3.20072e-17	7.28003e-14	6.91018e-14	HOXC9/SULT4A1/LIPG/DBX1/COL14A1/BHLHE23/HOXA9/FOXE3/FOXG1/HOXD9/PGBD5/LRFN5/ATP12A/NPR3/HOXA13/CNNM1/HOXB8/SLC7A14/ADRA2C/TMEM151A/BNC1/LRAT/HOXC10/EVX2/CPLX1/SIM1/TNFRSF11A/DLX3/SLCO4C1/FOXD3/PLXDC1/SIX6/MSC/RASGEF1C/TFAP2B/TCF15/SLIT2/KCNK3/ONECUT3/LMX1A/COBL/PRPH/GSX1/CBLN4/TLX3/EVX1/DMRT3/OVOL2/HRH3/GPR37/KCTD8/HOXB7/NEFH/KCNA7/ALX1/FSTL4/CARTPT/VIPR1/SKOR1/CRTAC1/SFRP1/TMEM91/KCNS3/NKX6-1/PG…	128
MIKKELSEN_MCV6_HCP_WITH_H3K27ME3	MIKKELSEN_MCV6_HCP_WITH_H3K27ME3	MIKKELSEN_MCV6_HCP_WITH_H3K27ME3	147/3251	416/17352	4.27793e-16	6.48676e-13	6.15721e-13	ASCL2/P4HA3/HOXC9/KCNC3/ALDH1A3/GBX1/BHLHE23/TIMP2/DRD4/FOXE3/IRF8/HOXD9/SHISA7/CNNM1/MAFB/SLC32A1/HOXD8/VSX2/LMX1B/ADRA2C/STMN3/CACNG4/VSTM2L/NKX6-2/HOXC10/EVX2/CRLF1/TMEM151B/FOXC2/POU3F3/GDNF/GRIN2C/NKX2-4/SLITRK3/SIX2/NEUROD1/FOXD3/RAX/IRX1/FNDC5/PRDM13/RASGEF1C/SPON1/LMTK3/BMP2/SLIT2/ONECUT3/LMX1A/RIMS4/GATA4/GABRA4/FAM163A/SCNN1B/DMRT3/CCK/HBQ1/CBLN1/GFRA3/NTSR2/SSTR1/NEFH/TCTE1/PACSIN1/BIK…	147
MEISSNER_BRAIN_HCP_WITH_H3K27ME3	MEISSNER_BRAIN_HCP_WITH_H3K27ME3	MEISSNER_BRAIN_HCP_WITH_H3K27ME3	99/3251	261/17352	2.1353e-13	2.42837e-10	2.305e-10	HMX2/HELT/FOXB1/ALDH1A3/HOXD13/NKX3-2/GBX1/LHX1/IGF2BP3/DBX1/HAND1/BHLHE23/DRD4/FOXE3/OLIG3/HOXD9/HOXA13/HOXD8/VSX2/LMX1B/BNC1/CRLF1/SIM1/FOXC2/ALX4/NKX2-4/HOXD1/DLX3/SIX2/CLDN3/FOXD3/SIX6/RAX/GBX2/PRDM13/BARHL2/REM1/PRRX2/ONECUT3/LMX1A/DLX4/HMX3/GATA4/HOXC11/TLX3/SCNN1B/EVX1/IRF6/DMRT3/GFRA3/TLX2/HOXB7/ALX1/RHCG/FOXE1/MAFA/HOXD12/FOXD2/NKX6-1/PRDM14/MNX1/OTP/NOTCH3/INSM2/DIO3/GNMT/FGF8/HOXD11/DR…	99
PEREZ_TP53_AND_TP63_TARGETS	PEREZ_TP53_AND_TP63_TARGETS	PEREZ_TP53_AND_TP63_TARGETS	64/3251	179/17352	5.17208e-08	4.70556e-05	4.4665e-05	ZIC2/STOX2/CRISPLD2/ARHGEF17/MAFB/NPTX1/CNKSR3/FOXF2/MEGF6/BTBD11/NEFL/BAMBI/HIC2/TAF3/BMP2/SLIT2/KCNK3/DHRS3/EPHB3/RORA/GLIS2/SOX8/GPR37/DOK4/BIK/SUSD2/NUAK1/TACC1/RASEF/GNA11/KSR1/RAB11FIP4/APC2/BLMH/COL9A3/PLCD1/FAM43A/DPYSL4/MAP7/GRHL3/NOTCH3/SLC4A11/PPP1R13B/AQP3/KCNJ12/RBP7/CX3CL1/TNFRSF10D/TOX/UBE2QL1/ULK1/LBH/CNNM4/HS6ST1/FOXF1/PPP1R16B/ID4/GMCL1/ZFYVE1/NRARP/SLC35E4/SASH1/PGAP1/ABHD6	64
REACTOME_POTASSIUM_CHANNELS	REACTOME_POTASSIUM_CHANNELS	REACTOME_POTASSIUM_CHANNELS	41/3251	102/17352	3.71811e-07	0.000281895	0.000267574	GNG7/KCNF1/KCNC3/KCNK4/KCNN1/KCNK1/KCNJ5/KCNK3/KCNB1/KCNAB2/KCNK9/KCNA7/GNB4/KCNS3/KCNS1/KCNH8/ABCC8/KCNJ3/KCNS2/HCN2/GNG12/KCNJ14/KCNJ10/GNB1/KCNQ1/KCNJ12/GNB5/KCNN3/KCNK6/KCNV1/KCNMB2/KCNN2/GNG11/KCNA2/KCNJ9/KCND2/KCNA3/GNGT1/KCNJ8/GNG8/KCNQ3	41
PEREZ_TP63_TARGETS	PEREZ_TP63_TARGETS	PEREZ_TP63_TARGETS	95/3251	316/17352	6.31284e-07	0.000410245	0.000389403	ZIC2/STOX2/CRISPLD2/ARHGEF17/MKX/CYGB/TNFRSF10C/MAFB/NPTX1/ADAMTS10/CNKSR3/FOXF2/MEGF6/BTBD11/NEFL/PRKCH/FRYL/BAMBI/HIC2/TAF3/BMP2/SLIT2/KCNK3/DHRS3/EPHB3/RORA/GLIS2/SOX8/GPR37/DOK4/BIK/SUSD2/LGALS2/NUAK1/TACC1/RASEF/GNA11/PROC/KSR1/RAB11FIP4/DPF1/FOXN3/APC2/BLMH/WNT5B/COL9A3/PLCD1/FAM43A/DPYSL4/MAP7/CACHD1/GRHL3/NOTCH3/SLC4A11/PPP1R13B/AQP3/DIO3/KCNJ12/RBP7/AVIL/CX3CL1/COL1A1/TNFRSF10D/TOX/UBE2Q…	95
DAWSON_METHYLATED_IN_LYMPHOMA_TCL1	DAWSON_METHYLATED_IN_LYMPHOMA_TCL1	DAWSON_METHYLATED_IN_LYMPHOMA_TCL1	26/3251	54/17352	8.62716e-07	0.000490562	0.000465639	SLC24A3/EPHA7/HOXD13/BHLHE22/TNS3/FOXG1/EVX2/EGR2/MDGA2/TMEM229A/FOXC1/FIGN/FOXD3/SOX1/HOXA2/ESR1/ISM1/TBX18/ADGRL2/GOLGA5/SPRY2/OPRD1/FAM49B/ID4/STK39/RUNX1T1	26
WANG_MLL_TARGETS	WANG_MLL_TARGETS	WANG_MLL_TARGETS	84/3251	273/17352	9.75125e-07	0.000492872	0.000467832	CLIP4/FAM20A/ZIC2/HOXC9/STOX2/TGFBR3/IGF2BP3/COL14A1/H6PD/PAX6/FOXD1/HOXA13/MAFB/HLF/BNC1/HOXC10/CNKSR3/FOXC2/TBX15/PLEK2/FOXC1/DAB2/FRMD5/S1PR1/APOBEC3B/NOTUM/SLIT2/ESR1/DHRS3/GATA4/THBD/NAALAD2/B4GALNT4/DPEP1/ALX1/PNMA2/SFRP1/NKX6-1/CDO1/DEF6/MST1R/STXBP6/RASSF9/RGS16/NEGR1/NDNF/SVEP1/ARID5B/SH3RF2/PCDHB7/SOX5/STEAP4/PAX9/LDHB/GLT8D2/GRIP1/ARHGDIB/TOX/PLEK/ENPP1/RTN4RL1/HOXC13/FGF10/FRZB/PAX1/M…	84
DUTERTRE_ESTRADIOL_RESPONSE_24HR_DN	DUTERTRE_ESTRADIOL_RESPONSE_24HR_DN	DUTERTRE_ESTRADIOL_RESPONSE_24HR_DN	129/3251	472/17352	2.33799e-06	0.00106355	0.00100952	SH3BGRL2/ALDH1A3/EPHA7/SGMS2/CRISPLD2/TNS3/HES1/BMP7/CDH2/MSX2/MECOM/TFAP2A/GULP1/MYADM/SYDE2/DAB2/LAMB1/PPP1R3C/ZNF704/GRB14/ANXA3/TJP2/SLIT2/EPOR/CAMK2N1/LPCAT2/CDK6/ABCG2/IRF6/PHLDA3/KIAA0513/SESN3/GPR37/ZNF117/KIAA1217/NBEA/DBN1/BAK1/CRIM1/NUAK1/TACC1/RASEF/PHLDB1/CLDN9/ERRFI1/SH2D4A/KCNJ3/ABLIM3/EXOC6B/STK38L/TCP11L2/LOXL2/KLHL24/LRRC1/MYH9/HIVEP2/MAP2/PPP3CC/CMYA5/MAP3K14/DSE/GRHL3/ARID5B/R…	129
MEISSNER_NPC_HCP_WITH_H3_UNMETHYLATED	MEISSNER_NPC_HCP_WITH_H3_UNMETHYLATED	MEISSNER_NPC_HCP_WITH_H3_UNMETHYLATED	134/3251	500/17352	4.56521e-06	0.00188792	0.00179201	ESYT3/ABCB1/RASGRF2/CRISPLD2/HAND1/PIK3R5/KCNK4/CYGB/OLIG3/HIF3A/VSX2/C1orf115/B3GNT8/GPR83/GRIN2C/LHX9/EPS8L2/ARSJ/CLDN3/BTBD11/GIPC2/DBX2/FUT4/RAX/DCDC2/MCOLN2/FAM110C/REM1/ADAMTSL5/CLDN11/LPCAT2/TBR1/GALR1/FAM163A/THEGL/THBD/SCNN1B/IRF6/GFRA3/CST6/TUBG2/NTSR2/SSTR1/KCNK9/ANO1/RHCG/ADCY7/ALDH1B1/RASEF/TFCP2L1/MEX3A/SYCP1/L3MBTL4/MESP2/CDO1/PRDM14/BHLHA9/ABCC8/SSH3/MSH4/QRFPR/RAB3B/HSPA12A/PLCD1…	134
MEISSNER_NPC_HCP_WITH_H3K27ME3	MEISSNER_NPC_HCP_WITH_H3K27ME3	MEISSNER_NPC_HCP_WITH_H3K27ME3	31/3251	77/17352	9.16448e-06	0.00316371	0.00300298	BHLHE23/HOXD9/ATP12A/SLC7A14/VSTM2L/SIX6/PRDM13/HOXC11/GPR37/HOXB7/ALX1/FSTL4/CARTPT/HOXD12/CCKBR/HTR1A/SCNN1G/OTP/KCNQ1/DIO3/FEZF2/WNT10A/PDX1/HOXB4/HOXD10/HOXC13/HES2/KCNK15/GATA5/PRKCZ/HCK	31
SCHAEFFER_PROSTATE_DEVELOPMENT_48HR_UP	SCHAEFFER_PROSTATE_DEVELOPMENT_48HR_UP	SCHAEFFER_PROSTATE_DEVELOPMENT_48HR_UP	112/3251	409/17352	9.64863e-06	0.00316371	0.00300298	GLB1L2/SALL3/ALDH1A3/CYP1B1/CRISPLD2/ARHGAP20/FUT9/ZBTB8B/MKX/PCOLCE2/KCNK1/MAFB/FOXA1/HHIP/HOXD8/ARHGEF16/WNT6/B3GNT8/PDGFC/AIF1L/SLCO4C1/GPX2/PPFIBP2/ARC/DCDC2/FAM110C/TCF15/ANXA3/CA14/DHRS3/LRRK1/ATP2C2/PHLDA3/CSPG5/GGACT/SLC1A5/CEBPD/IGFBP2/ANO1/ABCA5/INSL6/TMED6/TSPAN1/ADAMTS16/TFCP2L1/WNK2/SPTSSA/HKDC1/DNASE1L2/SLC25A30/CDH8/ERRFI1/RALGPS2/RPRM/COL9A3/PLCD1/LYPD6/GNG12/RAB17/CALCRL/DUSP14/R…	112
MIKKELSEN_IPS_WITH_HCP_H3K27ME3	MIKKELSEN_IPS_WITH_HCP_H3K27ME3	MIKKELSEN_IPS_WITH_HCP_H3K27ME3	37/3251	99/17352	1.01663e-05	0.00316371	0.00300298	SIX3/HOXC9/DBX1/EREG/HOXB8/NR2E1/HOXC10/EVX2/CRLF1/LHX9/SLITRK3/ACTL6B/PRDM13/TFAP2B/HOXA2/CDH11/NR2F2/HBQ1/KCNK9/HOXB7/PCDHB16/USP18/KCNS1/OSR1/CACNA1E/OTP/PCDHB7/PAPPA/WNT10A/HOXD10/SORCS3/TEX12/TFAP2D/CACNG2/HBZ/CALB1/ALOX15	37
MIKKELSEN_NPC_HCP_WITH_H3K4ME3_AND_H3K27ME3	MIKKELSEN_NPC_HCP_WITH_H3K4ME3_AND_H3K27ME3	MIKKELSEN_NPC_HCP_WITH_H3K4ME3_AND_H3K27ME3	64/3251	205/17352	1.08897e-05	0.00316371	0.00300298	HMX2/ASCL2/FOXB1/FOXQ1/HOXD13/PLEKHG3/ATOH1/BHLHE22/KCNK1/CDK5R2/WNT6/FOXF2/MSX2/FOXC2/TFAP2A/GDNF/EOMES/INA/GCHFR/WNT11/HOXD1/SIX2/ADAMTS8/EGFLAM/FRMD5/SOX1/NEFL/CDH11/GABRA4/NXPH3/KLHDC8A/CBLN1/GPC5/BIK/MMP24/CPEB1/WNT9A/WNK2/ADRB3/MNX1/SLC35D3/STK32C/INSM2/CCNO/MAPK8IP2/MAP3K9/FGF11/CLDN23/GJA3/FOXF1/NEFM/PODN/FGF9/SLC30A10/KCNA3/NRARP/PAQR9/ADRA2B/GNG8/SLC40A1/FLI1/HS3ST3A1/UNC5A/GALNT14	64
PLASARI_TGFB1_TARGETS_10HR_DN	PLASARI_TGFB1_TARGETS_10HR_DN	PLASARI_TGFB1_TARGETS_10HR_DN	71/3251	234/17352	1.11276e-05	0.00316371	0.00300298	CLIP4/SLC24A3/EPHA7/CYP1B1/IGFBP5/TGFBR3/ARHGAP20/ADHFE1/NPR3/HOXC10/MLLT3/CNKSR3/CDH2/GULP1/FOXC1/DAB2/PPP1R3C/PLEKHH2/DHRS3/THBD/SESN3/PDGFRA/PIK3R1/USP18/UNC5C/SERHL2/MPPED2/OSR1/ZIC1/KLHL24/SH3BP5/MAP2/ARL6IP1/PLEKHG1/HACD4/SORD/ARID5B/EYA1/ZNF608/ARNT2/EDNRB/PBX1/RND3/IRS1/LMO7/MEIS2/TOX/ZFP28/PLEK/RNASEL/SERPINB6/LGR4/LPL/CENPK/ZNF521/KCND2/METTL7A/THSD7A/ZFHX4/TRIM2/MEF2C/ARHGAP18/RASGRP3/…	71
REACTOME_CHONDROITIN_SULFATE_DERMATAN_SULFATE_METABOLISM	REACTOME_CHONDROITIN_SULFATE_DERMATAN_SULFATE_METABOLISM	REACTOME_CHONDROITIN_SULFATE_DERMATAN_SULFATE_METABOLISM	21/3251	45/17352	1.77823e-05	0.00475833	0.00451659	CHST9/CSPG5/GPC5/CHST3/CHST12/CSGALNACT2/DSE/B3GAT2/CHSY3/CHST14/XYLT1/NCAN/HEXB/CSPG4/HYAL1/CHST13/GPC6/GPC1/XYLT2/CHST15/SDC3	21
WALLACE_PROSTATE_CANCER_RACE_UP	WALLACE_PROSTATE_CANCER_RACE_UP	WALLACE_PROSTATE_CANCER_RACE_UP	76/3251	261/17352	2.7629e-05	0.00698245	0.00662772	IRS2/IRF8/ADRA2C/PDZRN4/CDH2/NID1/APOL6/LCK/THBD/OLFML2A/CEBPD/PRIM2/ADCY7/TMEM158/MX2/ETS2/ALOX5AP/CD69/STAP1/APOE/SECTM1/CCL19/CNN1/ANPEP/FYN/LCP2/RGS16/LY96/DPYSL4/PECAM1/NFIL3/SRGN/PSPH/CSF2RB/IFITM2/HSPB8/AMFR/IFITM3/PLEK/ELOVL2/AHNAK2/IFI16/WIPF1/GNG11/HCLS1/NCKAP1L/FCER1G/DDX60/ARL4C/LSP1/ARHGAP15/PPARGC1A/MMP19/ITGA4/LAMP3/NKG7/HCP5/RASGRP3/BTN3A2/DNASE1L3/HLA-E/RSAD2/GZMA/GPRC5B/COTL1/PT…	76
KIM_GERMINAL_CENTER_T_HELPER_DN	KIM_GERMINAL_CENTER_T_HELPER_DN	KIM_GERMINAL_CENTER_T_HELPER_DN	8/3251	10/17352	4.71888e-05	0.011298	0.010724	IRS2/ZNF331/S1PR1/DHRS3/RORA/SPTBN1/PER1/ELL2	8
REACTOME_NEURONAL_SYSTEM	REACTOME_NEURONAL_SYSTEM	REACTOME_NEURONAL_SYSTEM	103/3251	386/17352	6.71005e-05	0.015262	0.0144867	GNG7/ACTN2/KCNF1/KCNC3/RASGRF2/KCNK4/KCNN1/KCNK1/SLC32A1/TUBB2B/KCNJ5/CACNG4/CPLX1/ADCY2/GRIN2C/SLITRK3/LIN7A/PPFIBP2/NEFL/PPFIA2/PRKAB2/KCNK3/TUBB1/GABRA4/KCNB1/PPM1E/KCNAB2/KCNK9/GABRR2/KCNA7/NBEA/ADCY7/GNB4/KCNS3/KCNS1/KCNH8/ABCC8/KCNJ3/TUBA1A/KCNS2/HCN2/ADCY8/CACNA1E/GNG12/SLC6A13/RIMS1/KCNJ14/GLS2/GRIN2B/DLGAP3/KCNJ10/GNB1/KCNQ1/GABRR1/PRKAR1A/EPB41L1/ADCY5/KCNJ12/PRKAA2/GABRG3/TUBB2A/ADCY4/…	103
PLASARI_TGFB1_TARGETS_10HR_UP	PLASARI_TGFB1_TARGETS_10HR_UP	PLASARI_TGFB1_TARGETS_10HR_UP	57/3251	189/17352	9.38572e-05	0.0196839	0.0186838	ABCB1/CARD10/ALDH1A3/CRISPLD2/PLEKHG3/EREG/KCNK1/HSPA2/EGR2/PDGFC/FOXC2/WNT11/BTBD11/ARC/KLHDC8A/LRRC8C/TFPI2/FJX1/NUAK1/WNT9A/TNFRSF11B/STK38L/LPIN3/CNN1/RGS16/DUSP14/RASL11B/NEBL/HEYL/ENTPD7/TMCC3/GJB2/BHLHE40/ACTA1/NFIL3/IL11/ENDOD1/CX3CL1/CSPG4/PTK2B/ENPP1/SLC41A2/GJA3/CDYL2/COL8A2/PTGS2/SNAI1/ANKH/ITGB3/FKBP5/DUSP5/NRARP/HCK/RUNX1/SIAH2/CSRNP1/OLR1	57
TAKEDA_TARGETS_OF_NUP98_HOXA9_FUSION_8D_UP	TAKEDA_TARGETS_OF_NUP98_HOXA9_FUSION_8D_UP	TAKEDA_TARGETS_OF_NUP98_HOXA9_FUSION_8D_UP	48/3251	152/17352	9.51956e-05	0.0196839	0.0186838	HOXA7/ADRB1/ABCB1/METTL7B/HOXA9/CNKSR3/MECOM/FOXC1/CLEC2B/PRSS23/DHRS3/F2R/PPP1R14A/USP18/MX2/ADCYAP1/APOC1/SLC6A13/FLT3/NEGR1/MAP7/HBB/IFIH1/MYH10/ALDH1A1/TUBB2A/ASB2/CMBL/TAL1/GJA1/HIC1/SOX4/PLD4/PTGS2/DDX60/BDNF/MEF2C/SDSL/RSAD2/HBD/CDH1/SLC40A1/OAS3/CALB1/IFIT2/NR4A2/IDO1/IFITM1	48
LIU_PROSTATE_CANCER_DN	LIU_PROSTATE_CANCER_DN	LIU_PROSTATE_CANCER_DN	116/3251	450/17352	0.000117351	0.02321	0.0220309	CLIP4/SALL3/SLC24A3/EPHA7/FOXQ1/MAP1B/HOXD13/STOX2/TGFBR3/CRISPLD2/COL14A1/LAYN/TIMP2/AKR1B1/HLF/SLMAP/SERPINF1/COL7A1/NID1/MECOM/PDGFC/GPX2/LAMB1/NAV2/CCND2/CPLX3/FADS1/SPON1/CFD/RHOJ/PLEKHH2/TMEM200B/LAPTM4B/PRSS23/COL1A2/C2orf68/CCK/FAM83D/DOK4/NEFH/ANO1/EEF2K/PIK3R1/PLEKHA2/CELSR2/ZNF395/CRIM1/TACC1/TFCP2L1/TPST1/ETS2/EHD2/PGR/KSR1/KCNJ3/TUBA1A/FYN/ACACB/PPP3CC/NDNF/CACHD1/DSE/SLC4A11/RBP4/AQ…	116
REACTOME_GP1B_IX_V_ACTIVATION_SIGNALLING	REACTOME_GP1B_IX_V_ACTIVATION_SIGNALLING	REACTOME_GP1B_IX_V_ACTIVATION_SIGNALLING	8/3251	11/17352	0.00014441	0.0262769	0.024942	RAF1/COL1A2/PIK3R1/GP9/GP5/GP1BA/SRC/COL1A1	8
ZHOU_PANCREATIC_BETA_CELL	ZHOU_PANCREATIC_BETA_CELL	ZHOU_PANCREATIC_BETA_CELL	8/3251	11/17352	0.00014441	0.0262769	0.024942	PAX6/FOXA1/NEUROD1/NKX2-2/MAFA/NKX6-1/FOXO1/PDX1	8
LI_INDUCED_T_TO_NATURAL_KILLER_UP	LI_INDUCED_T_TO_NATURAL_KILLER_UP	LI_INDUCED_T_TO_NATURAL_KILLER_UP	80/3251	293/17352	0.000189022	0.0330716	0.0313914	TMEM126A/FAM20A/SLC24A3/HHEX/TNFRSF10C/OSM/B3GNT8/TIAM1/CCND2/CTSW/VASH1/SERP2/MYO1F/LRRK1/F2R/GPR68/SEMA4A/LRRC8C/EMILIN2/B4GALNT4/CAPN2/DENND3/SH3BGRL3/TMEM158/ARAP3/TNFRSF11B/ERRFI1/IQGAP2/CYB5R4/CD69/FNBP1/ADGRG5/SH3BP2/OSBPL3/PRR7/PPP3CC/RAB4A/CCDC102A/ALDOA/TMEM120A/ZNF608/BHLHE40/ASB2/NFIL3/PRRC1/GSTP1/IFITM2/ENDOD1/AVIL/S100A11/SLC52A3/LGALS3/IFITM3/VTI1B/GPC1/MYO1G/CORO1C/SGK1/SERPINB6/I…	80
MIKKELSEN_ES_HCP_WITH_H3K27ME3	MIKKELSEN_ES_HCP_WITH_H3K27ME3	MIKKELSEN_ES_HCP_WITH_H3K27ME3	17/3251	38/17352	0.000211686	0.0356652	0.0338533	PCDHB15/HOXD8/SLITRK3/PCDHB11/PCDHB14/DCC/TFAP2B/NR2F1/NR2F2/PCDHB16/HOXD12/KCNS1/ADCYAP1/CACNA1E/PCDHB7/TAL1/HBZ	17
REACTOME_INWARDLY_RECTIFYING_K_CHANNELS	REACTOME_INWARDLY_RECTIFYING_K_CHANNELS	REACTOME_INWARDLY_RECTIFYING_K_CHANNELS	16/3251	35/17352	0.000238164	0.0386932	0.0367274	GNG7/KCNJ5/GNB4/ABCC8/KCNJ3/GNG12/KCNJ14/KCNJ10/GNB1/KCNJ12/GNB5/GNG11/KCNJ9/GNGT1/KCNJ8/GNG8	16
LIU_CDX2_TARGETS_UP	LIU_CDX2_TARGETS_UP	LIU_CDX2_TARGETS_UP	15/3251	32/17352	0.000264261	0.0400708	0.038035	HOXA7/ATOH1/HOXA9/NPR1/NPR3/HOXA2/CFD/GABRR2/TSPAN1/ANPEP/NOTCH3/IL2RB/KLF5/NOTCH4/AGR2	15
PID_NETRIN_PATHWAY	PID_NETRIN_PATHWAY	PID_NETRIN_PATHWAY	15/3251	32/17352	0.000264261	0.0400708	0.038035	MAP1B/DCC/PIK3R1/UNC5C/FYN/YES1/MYO10/NCK1/SRC/AGAP2/PITPNA/BCAR1/PIK3CA/WASL/UNC5A	15
ONDER_CDH1_TARGETS_2_UP	ONDER_CDH1_TARGETS_2_UP	ONDER_CDH1_TARGETS_2_UP	64/3251	227/17352	0.000309307	0.0453884	0.0430825	CYP1B1/MAP1B/IGFBP7/TGFBR3/JAM3/PCOLCE2/MLLT3/SERPINF1/LRIG1/CDH2/NID1/GULP1/TWIST1/GREM1/SIX2/DAB2/LIN7A/NAV2/C14orf132/PPP1R3C/CDH11/COL1A2/CLEC3B/NR2F1/PNMA2/TRAK2/STARD13/SATB2/FOXN3/UQCRB/ABLIM3/ANPEP/BLMH/WNT5B/RIMS1/EPS8/ARID5B/NEBL/GALNT10/DGKI/SRGN/NID2/ENOX1/COL1A1/CREB3L1/TOX/SLITRK5/ENPP1/WIPF1/GNG11/UGDH/FKBP5/GSTA4/SV2A/ZFHX4/MMP19/PRR16/SDC3/CCDC92/NPTX2/MARCKS/TRPA1/MIOS/OLFML3	64
PID_CDC42_PATHWAY	PID_CDC42_PATHWAY	PID_CDC42_PATHWAY	25/3251	68/17352	0.000357249	0.0496306	0.0471092	RAF1/PAX6/TIAM1/MYL2/ARPC1B/MAPK8/PIK3R1/IQGAP3/EPS8/MAP2K7/YES1/SRC/HES5/LIMK1/PAK2/BCAR1/MAP2K3/LIMK2/PRKCZ/MAP2K6/PIK3CA/CDH1/ATF2/WASL/CTNNA1	25
REACTOME_GABA_RECEPTOR_ACTIVATION	REACTOME_GABA_RECEPTOR_ACTIVATION	REACTOME_GABA_RECEPTOR_ACTIVATION	22/3251	57/17352	0.00036118	0.0496306	0.0471092	GNG7/KCNJ5/ADCY2/GABRA4/GABRR2/ADCY7/GNB4/KCNJ3/ADCY8/GNG12/KCNJ10/GNB1/GABRR1/ADCY5/KCNJ12/GABRG3/ADCY4/GNB5/GNG11/KCNJ9/GNGT1/GNG8	22
REACTOME_GABA_B_RECEPTOR_ACTIVATION	REACTOME_GABA_B_RECEPTOR_ACTIVATION	REACTOME_GABA_B_RECEPTOR_ACTIVATION	18/3251	43/17352	0.00038242	0.0496306	0.0471092	GNG7/KCNJ5/ADCY2/ADCY7/GNB4/KCNJ3/ADCY8/GNG12/KCNJ10/GNB1/ADCY5/KCNJ12/ADCY4/GNB5/GNG11/KCNJ9/GNGT1/GNG8	18
MARTORIATI_MDM4_TARGETS_NEUROEPITHELIUM_DN	MARTORIATI_MDM4_TARGETS_NEUROEPITHELIUM_DN	MARTORIATI_MDM4_TARGETS_NEUROEPITHELIUM_DN	45/3251	148/17352	0.000399317	0.0496306	0.0471092	IGFBP5/DBX1/BHLHE22/FOXG1/DMRTA2/STMN3/CACNG4/EOMES/INA/RTN1/NEUROD1/FRMD5/RND2/C14orf132/TBR1/ASCL1/GSX1/FGD4/CSF1R/PDGFRA/NEUROD4/SKOR1/SLC4A5/MPPED2/PKNOX1/SLC17A6/APC2/FYN/F13A1/DLX5/MAP2/NOL4/ZRANB1/EDNRB/ALDH1A1/LRRN1/CSF2RB/NCAN/TAL1/REM2/RIPPLY3/TAL2/ID4/UBXN2A/CX3CR1	45
MEISSNER_NPC_HCP_WITH_H3K4ME2	MEISSNER_NPC_HCP_WITH_H3K4ME2	MEISSNER_NPC_HCP_WITH_H3K4ME2	113/3251	450/17352	0.000423287	0.0496306	0.0471092	FAM20A/KCNF1/CARD10/ALDH1A3/CHGB/OSBP2/DRD4/IRF8/SHISA7/SLC32A1/HTR1B/HOXD8/ARHGAP29/LMX1B/NKX6-2/GOLGA7B/BMP7/CRLF1/POPDC3/TMEM151B/GULP1/ALX4/LHX9/RTN1/SLC16A12/RADIL/PLXDC1/LPAR3/C2CD4C/ONECUT2/ARC/SYPL2/LRRC3B/CCDC3/PRRX2/DLX4/LHFPL4/RAI1/INSM1/LRRK1/EMILIN2/C16orf74/KCNB1/PPP1R14A/PACSIN1/KIAA1217/PLEKHA2/ADRA1D/SVOP/SLCO5A1/LTBP4/ABLIM3/L3MBTL1/NKX1-2/SRRM4/LOXL2/COL9A3/IL17RA/IKZF1/TTC39A/…	113
LINDGREN_BLADDER_CANCER_CLUSTER_2B	LINDGREN_BLADDER_CANCER_CLUSTER_2B	LINDGREN_BLADDER_CANCER_CLUSTER_2B	92/3251	354/17352	0.000423788	0.0496306	0.0471092	IGFBP7/HHEX/CRISPLD2/JAM3/TIMP2/MAFB/CNN3/MOB3B/HLF/STMN3/SERPINF1/LRIG1/MYADM/DAB2/PRKCH/LCK/COL1A2/MYO1F/NR2F1/THBD/LRRC8C/DAAM2/PDGFRA/LATS2/AMOTL2/EMP3/LGALS2/NUAK1/TMEM158/TACC1/TPST1/CYTH4/ALOX5AP/NR4A1/PNOC/IQGAP2/RBP5/STXBP6/ANPEP/FYN/LCP2/KRR1/LCP1/SVEP1/PRKAR1A/HEYL/RALB/PECAM1/NFIL3/JAK3/SRGN/RND3/PAPPA/NUMA1/IFITM2/C1R/NID2/CCL2/TOX/B3GNT2/CLIC4/CCL13/IFITM3/LBH/GPC6/ENTPD1/GNG11/PDZR…	92
SCHLESINGER_METHYLATED_DE_NOVO_IN_CANCER	SCHLESINGER_METHYLATED_DE_NOVO_IN_CANCER	SCHLESINGER_METHYLATED_DE_NOVO_IN_CANCER	29/3251	84/17352	0.000432835	0.0496306	0.0471092	PAX6/NPTX1/DCC/ZACN/GATA4/PRKG1/THBD/NR2F2/CEBPD/FOXE1/SFRP1/POU3F1/PGR/CYP27B1/KCNQ1/RBP4/PPP1R13B/GJB2/MT3/RBP7/TP73/LGALS3/KLHL35/HIC1/RARA/GATA5/AMN/MYOD1/MT1A	29
BURTON_ADIPOGENESIS_1	BURTON_ADIPOGENESIS_1	BURTON_ADIPOGENESIS_1	14/3251	30/17352	0.00044732	0.0496306	0.0471092	IRS2/FOXC2/UNC45A/THBD/CEBPD/ETS2/ERRFI1/PER1/NFIL3/ID3/ELL2/SGK1/ARL4C/NR4A2	14
KORKOLA_CORRELATED_WITH_POU5F1	KORKOLA_CORRELATED_WITH_POU5F1	KORKOLA_CORRELATED_WITH_POU5F1	14/3251	30/17352	0.00044732	0.0496306	0.0471092	CBR3/SUSD2/ZFP42/TFCP2L1/VSIG10/POU5F1/DPPA5/SLC25A16/USP28/ZYG11A/DPPA4/SOX15/UTF1/PHC1	14
REACTOME_TRANSCRIPTIONAL_REGULATION_OF_PLURIPOTENT_STEM_CELLS	REACTOME_TRANSCRIPTIONAL_REGULATION_OF_PLURIPOTENT_STEM_CELLS	REACTOME_TRANSCRIPTIONAL_REGULATION_OF_PLURIPOTENT_STEM_CELLS	14/3251	30/17352	0.00044732	0.0496306	0.0471092	HHEX/HIF3A/NR5A1/EOMES/FOXD3/EPHA1/PRDM14/TDGF1/POU5F1/SMAD4/PBX1/DKK1/DPPA4/EPAS1	14

## Sheet: GO_hypo
row.names	ID	Description	GeneRatio	BgRatio	pvalue	p.adjust	qvalue	geneID	Count
GO_OLFACTORY_RECEPTOR_ACTIVITY	GO_OLFACTORY_RECEPTOR_ACTIVITY	GO_OLFACTORY_RECEPTOR_ACTIVITY	233/2835	346/15752	3.52378e-93	2.21152e-89	2.19402e-89	OR11L1/OR4D5/OR8B8/OR8D1/OR10C1/OR8B4/OR8D2/OR5AP2/OR9Q1/OR2L13/OR10A3/OR1N1/OR11A1/OR5A1/OR5D16/OR9A2/OR6V1/OR7D4/OR52B2/OR6B1/OR1Q1/OR10G7/OR5P2/OR5V1/OR8B12/OR2A12/OR2G6/OR5B2/OR6T1/OR1M1/OR5M8/OR10V1/OR1B1/OR10G8/OR6K6/OR12D3/OR1J2/OR52L1/OR14A16/OR8K3/OR1L1/OR52H1/OR6M1/OR2B11/OR7C2/OR10G4/OR4D10/OR8D4/OR1S1/OR7G1/OR7C1/OR52B4/OR5A2/OR51D1/OR5L1/OR52B6/OR4D6/OR52R1/OR7A5/OR2F1/OR6X1/OR14J1/O…	233
GO_SENSORY_PERCEPTION_OF_SMELL	GO_SENSORY_PERCEPTION_OF_SMELL	GO_SENSORY_PERCEPTION_OF_SMELL	240/2835	371/15752	2.35724e-90	7.39703e-87	7.33847e-87	OR11L1/OR4D5/OR8B8/OR8D1/OR10C1/OR8B4/OR8D2/OR5AP2/OR9Q1/OR2L13/OR10A3/OR1N1/OR11A1/GJB4/OR5A1/OR5D16/OR9A2/OR6V1/OR7D4/OR52B2/OR6B1/OR1Q1/OR10G7/OR5P2/OR5V1/OR8B12/OR2A12/OR2G6/OR5B2/OR6T1/OR1M1/OR5M8/OR10V1/OR1B1/OR10G8/OR6K6/OR12D3/OR1J2/OR52L1/OR14A16/OR8K3/OR1L1/OR52H1/OR6M1/OR2B11/OR7C2/OR10G4/OR4D10/OR8D4/OR1S1/OR7G1/OR7C1/OR52B4/OR5A2/OR51D1/OR5L1/OR52B6/OR4D6/OR52R1/OR7A5/OR2F1/OR6X1/OR1…	240
GO_SENSORY_PERCEPTION_OF_CHEMICAL_STIMULUS	GO_SENSORY_PERCEPTION_OF_CHEMICAL_STIMULUS	GO_SENSORY_PERCEPTION_OF_CHEMICAL_STIMULUS	264/2835	439/15752	6.69406e-89	1.4004e-85	1.38931e-85	OR11L1/OR4D5/CALHM1/OR8B8/OR8D1/OR10C1/OR8B4/OR8D2/OR5AP2/OR9Q1/OR2L13/OR10A3/OR1N1/OR11A1/TAS2R41/GJB4/OR5A1/OR5D16/TAS2R60/PIP/OR9A2/OR6V1/OR7D4/OR52B2/OR6B1/TRPM5/OR1Q1/OR10G7/TAS2R38/OR5P2/OR5V1/OR8B12/TAS1R2/OR2A12/OR2G6/OR5B2/OR6T1/OR1M1/OR5M8/OR10V1/OR1B1/OR10G8/OR6K6/TAS2R40/C5AR1/OR12D3/OR1J2/OR52L1/OR14A16/OR8K3/OR1L1/OR52H1/OR6M1/OR2B11/OR7C2/CD36/OR10G4/OR4D10/P2RX3/OR8D4/OR1S1/OR7G1/…	264
GO_DETECTION_OF_STIMULUS_INVOLVED_IN_SENSORY_PERCEPTION	GO_DETECTION_OF_STIMULUS_INVOLVED_IN_SENSORY_PERCEPTION	GO_DETECTION_OF_STIMULUS_INVOLVED_IN_SENSORY_PERCEPTION	258/2835	443/15752	1.57858e-82	2.4768e-79	2.45719e-79	OR11L1/OR4D5/OR8B8/OR8D1/OR10C1/OR8B4/OR8D2/OR5AP2/OR9Q1/OR2L13/OR10A3/OR1N1/OR11A1/TAS2R41/OR5A1/OR5D16/TAS2R60/PIP/OR9A2/OR6V1/OR7D4/TMC1/OR52B2/OR6B1/OR1Q1/OR10G7/TAS2R38/OR5P2/OR5V1/OR8B12/TAS1R2/OR2A12/OR2G6/OR5B2/OR6T1/OR1M1/OR5M8/OR10V1/OR1B1/OR10G8/OR6K6/TAS2R40/OR12D3/OR1J2/OR52L1/OR14A16/OR8K3/OR1L1/OR52H1/OR6M1/OR2B11/OR7C2/OR10G4/OR4D10/OR8D4/OR1S1/OR7G1/OR7C1/OR52B4/OR5A2/OR51D1/OR5L…	258
GO_KERATINIZATION	GO_KERATINIZATION	GO_KERATINIZATION	115/2835	217/15752	9.89319e-32	1.24179e-28	1.23196e-28	KRTAP5-9/PKP3/KRTAP5-6/CASP14/KRT82/KRTAP9-1/KRT85/KRT2/DSG1/KRT36/KRTAP11-1/KRT76/KRTAP1-5/KRTAP5-4/SPRR2G/KRTAP9-9/EVPL/KRTAP4-11/DSG2/TGM1/KRT7/HRNR/LCE1E/KRT75/LCE5A/KRT27/ST14/KRT20/KRTAP19-5/KRTAP26-1/KRTAP3-1/KRT84/KRT78/LCE1B/KRT32/KRT81/KRT15/KRTAP6-3/KRT33A/KRT4/FURIN/KRT37/KRT79/KRT77/KRTAP20-2/KRTAP5-11/KRTAP21-1/KRT34/SPRR4/KRTAP4-8/SPRR1B/SFN/KRT73/KRT35/KRT5/IVL/KRTAP9-3/KRTAP2-4/K…	115
GO_ODORANT_BINDING	GO_ODORANT_BINDING	GO_ODORANT_BINDING	59/2835	81/15752	3.85223e-27	4.02943e-24	3.99753e-24	OR11L1/OR8B8/OR8D1/OR8B4/OR8D2/OR5AP2/OR9Q1/OR5A1/OR5D16/OR5P2/OR8B12/OR5B2/OR5M8/OR10V1/OR14A16/OR8K3/OR8D4/OR5A2/OR5L1/OR14J1/OR8K5/OR9Q2/OR5D18/OR5AS1/OR5H6/OR8A1/OR5K4/OR5AC2/OR5I1/OR8H1/OR5M1/OBP2B/OR9G4/OR8J3/OR5B3/OR5B12/OR5AN1/OR5W2/OR5K3/OR10W1/OR5M10/OR5K2/OR5H15/OR5M9/OR8I2/OR5AK2/OR5B21/OR5F1/OR5H2/OR5M11/OR14C36/OBP2A/OR5J2/OR8B2/OR8J1/OR6B2/OR13A1/OR5L2/OR8K1	59
GO_KERATINOCYTE_DIFFERENTIATION	GO_KERATINOCYTE_DIFFERENTIATION	GO_KERATINOCYTE_DIFFERENTIATION	121/2835	290/15752	1.84217e-21	1.65163e-18	1.63856e-18	KRTAP5-9/PKP3/KRTAP5-6/CASP14/KRT82/KRTAP9-1/KRT85/KRT2/DSG1/KRT36/KRTAP11-1/KRT76/KRTAP1-5/KRTAP5-4/SPRR2G/KRTAP9-9/EVPL/KRTAP4-11/DSG2/ACER1/TGM1/KRT7/HRNR/LCE1E/KRT75/LCE5A/ANXA1/ZFP36/KRT27/ST14/KRT20/KRTAP19-5/KRTAP26-1/KRTAP3-1/KRT84/KRT78/LCE1B/KRT32/KRT81/KRT15/KRTAP6-3/KRT33A/KRT4/FURIN/KRT37/SERPINB13/KRT79/KRT77/KRTAP20-2/KRTAP5-11/KRTAP21-1/KRT34/SPRR4/KRTAP4-8/SPRR1B/SFN/KRT73/KRT35/…	121
GO_INTERMEDIATE_FILAMENT_CYTOSKELETON	GO_INTERMEDIATE_FILAMENT_CYTOSKELETON	GO_INTERMEDIATE_FILAMENT_CYTOSKELETON	101/2835	230/15752	4.82248e-20	3.78324e-17	3.75329e-17	SHANK2/KRTAP5-9/SLC1A6/DLGAP2/BFSP2/KRTAP5-6/CASP14/KRT82/KRTAP9-1/KRT85/KRT2/KRT36/KRTAP11-1/KRT76/KRTAP1-5/KRTAP5-4/KRT222/EPPK1/FAM83H/KRTAP9-9/EVPL/KRTAP4-11/KRT7/KRT75/KRT27/KRT20/KRTAP19-5/KRTAP26-1/KRTAP3-1/KRT84/KRT78/KRT32/KRT81/KRT15/KRTAP6-3/KRT33A/KRT4/KRT37/KRTAP20-3/KRT79/KRT77/KRTAP20-2/KRTAP5-11/KRTAP21-1/PADI6/KRT34/KRTAP4-8/KRT73/KRT35/KRT5/KRTAP9-3/KRTAP2-4/KRTAP2-1/KRTAP13-3/K…	101
GO_EPIDERMAL_CELL_DIFFERENTIATION	GO_EPIDERMAL_CELL_DIFFERENTIATION	GO_EPIDERMAL_CELL_DIFFERENTIATION	127/2835	343/15752	2.63275e-17	1.8359e-14	1.82137e-14	KRTAP5-9/TMC1/PKP3/KRTAP5-6/CASP14/KRT82/KRTAP9-1/KRT85/KRT2/DSG1/SULT2B1/KRT36/KRTAP11-1/KRT76/KRTAP1-5/KRTAP5-4/SPRR2G/GRXCR1/KRTAP9-9/EVPL/KRTAP4-11/DSG2/ACER1/TGM1/KRT7/HRNR/LCE1E/KRT75/LCE5A/ANXA1/ZFP36/KRT27/ST14/KRT20/KRTAP19-5/KRTAP26-1/KRTAP3-1/KRT84/KRT78/LCE1B/KRT32/KRT81/KRT15/KRTAP6-3/KRT33A/KRT4/FURIN/KRT37/SERPINB13/KRT79/KRT77/KRTAP20-2/KRTAP5-11/KRTAP21-1/KRT34/SPRR4/KRTAP4-8/SPR…	127
GO_CORNIFICATION	GO_CORNIFICATION	GO_CORNIFICATION	59/2835	110/15752	3.00072e-17	1.88325e-14	1.86835e-14	PKP3/CASP14/KRT82/KRT85/KRT2/DSG1/KRT36/KRT76/SPRR2G/EVPL/DSG2/TGM1/KRT7/KRT75/KRT27/ST14/KRT20/KRT84/KRT78/KRT32/KRT81/KRT15/KRT33A/KRT4/FURIN/KRT37/KRT79/KRT77/KRT34/SPRR1B/KRT73/KRT35/KRT5/IVL/KRT1/KRT31/KRT6A/LIPM/LCE1A/KRT39/KRT38/KRT83/KRT12/KRT26/KRT40/LIPN/SPRR2D/KRT6B/KRT33B/FLG/SPRR2F/KRT6C/KRT71/KRT28/KRT9/KRT3/KLK13/CSTA/LIPK	59
GO_SKIN_DEVELOPMENT	GO_SKIN_DEVELOPMENT	GO_SKIN_DEVELOPMENT	139/2835	402/15752	6.38685e-16	3.64399e-13	3.61514e-13	EDAR/KRTAP5-9/CELSR1/PKP3/KRTAP5-6/CASP14/KRT82/KRTAP9-1/KRT85/ASPRV1/KRT2/DSG1/KRT36/KRTAP11-1/SMO/KRT76/GAL/GJB3/KRTAP1-5/KRTAP5-4/SPRR2G/KRTAP9-9/EVPL/KRTAP4-11/DSG2/ACER1/TGM1/KRT7/HRNR/LCE1E/KRT75/LCE5A/ANXA1/ZFP36/KRT27/ST14/KRT20/KRTAP19-5/KRTAP26-1/KRTAP3-1/KRT84/KRT78/LCE1B/CLDN4/KRT32/KRT81/KRT15/KRTAP6-3/KRT33A/KRT4/FURIN/DACT2/KRT37/SERPINB13/KRT79/KRT77/KRTAP20-2/KRTAP5-11/KRTAP21-1/…	139
GO_KERATIN_FILAMENT	GO_KERATIN_FILAMENT	GO_KERATIN_FILAMENT	49/2835	88/15752	1.98866e-15	1.04007e-12	1.03183e-12	KRTAP5-9/KRTAP5-6/CASP14/KRT82/KRTAP9-1/KRT85/KRT2/KRT76/KRTAP1-5/KRTAP5-4/EPPK1/FAM83H/KRTAP9-9/KRTAP4-11/KRT7/KRT75/KRTAP3-1/KRT84/KRT78/KRT81/KRT4/KRT79/KRT77/KRTAP5-11/KRTAP4-8/KRT73/KRT5/KRTAP9-3/KRTAP2-4/KRTAP2-1/KRTAP9-2/KRT1/KRT6A/KRTAP3-2/KRTAP9-6/KRTAP2-3/KRTAP1-3/KRT83/KRT6B/KRTAP24-1/KRTAP1-1/KRTAP5-5/KRT6C/KRTAP4-2/KRT71/KRTAP9-4/KRT3/KRTAP29-1/KRTAP4-1	49
GO_EPIDERMIS_DEVELOPMENT	GO_EPIDERMIS_DEVELOPMENT	GO_EPIDERMIS_DEVELOPMENT	147/2835	443/15752	4.83175e-15	2.33262e-12	2.31415e-12	CALML5/EDAR/KRTAP5-9/CELSR1/POU2F3/TMC1/PKP3/KRTAP5-6/CASP14/KRT82/KRTAP9-1/KRT85/KRT2/DSG1/SULT2B1/KRT36/KRTAP11-1/SMO/KRT76/GAL/KRTAP1-5/KRTAP5-4/SPRR2G/GRXCR1/KRTAP9-9/EVPL/KRTAP4-11/DSG2/ACER1/TGM1/KRT7/HRNR/LCE1E/KRT75/LCE5A/ANXA1/ZFP36/KRT27/ST14/KRT20/KRTAP19-5/KRTAP26-1/KRTAP3-1/KRT84/KRT78/LCE1B/KRT32/KRT81/KRT15/KRTAP6-3/KRT33A/KRT4/FURIN/KRT37/SERPINB13/KRT79/KRT77/KRTAP20-2/KRTAP5-11/…	147
GO_EXTRACELLULAR_MATRIX	GO_EXTRACELLULAR_MATRIX	GO_EXTRACELLULAR_MATRIX	130/2835	498/15752	3.13938e-06	0.00140734	0.0013962	RBP3/SERPINH1/COL15A1/GDF15/ELFN1/ANXA2P2/TNXB/PTN/MMP12/HAPLN4/LMAN1L/MMP3/AMBP/EMILIN1/AHSG/MMP26/CPN2/SFRP2/CTSF/TRIL/ADAMTSL2/FREM1/MMP13/TGM4/ALPL/APOA4/HAPLN3/FBLN5/LINGO3/PF4/MMP7/RARRES2/MUC2/TGFBI/MMP10/HPX/FLRT2/APOC3/CLU/LAMB4/LOXL1/TNR/SOD3/THSD4/ZP1/HRNR/THBS1/SERPINA5/ANXA1/TNC/ADIPOQ/MMP20/FBN3/OTOL1/CTSZ/LTBP2/COL16A1/SERPINA3/THBS4/SOST/SERPING1/CRISP3/C1QB/ABI3BP/HAPLN2/MMP27/MB…	130
GO_SOLUTE_SODIUM_SYMPORTER_ACTIVITY	GO_SOLUTE_SODIUM_SYMPORTER_ACTIVITY	GO_SOLUTE_SODIUM_SYMPORTER_ACTIVITY	29/2835	72/15752	7.78144e-06	0.00325575	0.00322998	SLC6A1/SLC13A4/SLC28A2/SLC1A6/SLC6A4/SLC6A11/SLC6A7/SLC12A1/SLC6A2/SLC5A5/SLC10A6/SLC17A2/SLC6A16/SLC17A4/SLC22A3/SLC6A17/SLC34A2/SLC4A9/SLC34A3/SLC18A2/SLC5A7/SLC5A1/SLC5A12/SLC6A18/SLC6A3/SLC5A10/SLC4A7/SLC6A19/SLC28A3	29
GO_DIGESTION	GO_DIGESTION	GO_DIGESTION	44/2835	130/15752	1.0235e-05	0.00399779	0.00396614	MUC6/AQP1/GCNT3/HRH2/TFF2/LEP/TFF3/MGAM/CHRM1/APOA4/CD36/CHRM3/SLC2A2/MUC2/AKR1D1/MOGAT2/NMU/OXTR/TIFAB/SERPINA3/LRCOL1/GUCA2B/PRSS1/PNLIP/ACO1/CAPN8/APOA2/UCN3/DRD3/MUC13/VIL1/ALPI/FABP1/CHIT1/APOA1/SLC5A1/SST/GKN1/TFF1/AKR1C1/CRH/NEUROG1/PLS1/AQP5	44
GO_RECEPTOR_REGULATOR_ACTIVITY	GO_RECEPTOR_REGULATOR_ACTIVITY	GO_RECEPTOR_REGULATOR_ACTIVITY	123/2835	477/15752	1.08289e-05	0.00399779	0.00396614	GDF15/SEMA6D/GREM2/PATE1/BMP3/FGF6/PTN/GDF2/TRH/SEMA3C/FAM3D/TTR/SFRP2/RETN/LEP/PGF/QRFP/LRPAP1/MTRNR2L6/PF4/CXCL5/GAL/IL16/MRAP2/CCL17/CXCL13/EGF/CXCL8/FLRT2/FGF4/PPBP/GAST/PPY/CCL26/PCSK9/C1QTNF4/IL5/DKK3/FGF3/CXCL14/ADIPOQ/PRL/PATE4/C17orf99/THBS4/NGF/DAND5/IL3/VSTM1/RETNLB/SEMA3G/XCL1/LACRT/CCL16/CDC42EP2/TNFSF9/UTS2B/STC2/IL12B/CXCL2/IL17B/FGF12/UCN3/SEMA4G/PYY/PDYN/REG1A/PTH/CCL24/WNT4/GPHA…	123
GO_SEROTONIN_RECEPTOR_SIGNALING_PATHWAY	GO_SEROTONIN_RECEPTOR_SIGNALING_PATHWAY	GO_SEROTONIN_RECEPTOR_SIGNALING_PATHWAY	17/2835	34/15752	2.1341e-05	0.00744088	0.00738197	CHRM4/HRH2/HRH1/OR6T1/HTR1E/CHRM1/CHRM3/OR10H2/HTR3C/HTR1D/HTR3E/HTR1F/OR10H4/OR10J5/HTR3B/OR10H5/OR5T2	17
GO_SYMPORTER_ACTIVITY	GO_SYMPORTER_ACTIVITY	GO_SYMPORTER_ACTIVITY	45/2835	138/15752	2.38906e-05	0.00778109	0.00771949	SLC6A1/SLC2A9/SLC13A4/SLC12A8/SLC28A2/SLC1A6/SLC6A4/SLC17A1/SLC6A11/SLC45A1/SLC38A3/SLC6A7/SLC12A1/SLC6A2/SLC5A5/SLC10A6/SLC17A2/SLC6A16/SLC17A4/SLC24A2/SLC2A10/SLC22A3/SLC46A2/SLC6A17/SLC12A7/SLC34A2/SLC24A1/SLC4A9/SLC16A9/SLC34A3/SLC18A2/SLC5A7/SLC24A5/SLC5A1/SLC5A12/SLC6A18/SLC2A8/SLC6A3/SLC16A8/SLC16A5/SLC5A10/SLC4A7/SLC6A19/SLC28A3/SLC1A4	45
GO_SERINE_TYPE_ENDOPEPTIDASE_INHIBITOR_ACTIVITY	GO_SERINE_TYPE_ENDOPEPTIDASE_INHIBITOR_ACTIVITY	GO_SERINE_TYPE_ENDOPEPTIDASE_INHIBITOR_ACTIVITY	32/2835	87/15752	2.47963e-05	0.00778109	0.00771949	SERPINH1/SERPINB5/SPOCK1/AMBP/RECK/SERPINB7/SERPINI2/WFDC2/SERPINA5/SERPINA3/ITIH3/SERPING1/FURIN/SPINK8/SERPINB13/SPINK1/HRG/SERPINB11/SPINK13/SERPINB3/A2ML1/AGT/SERPINA4/PZP/APP/WFDC12/A2M/SPINT3/HMSD/WFDC5/SERPINA12/SERPINA6	32
GO_G_PROTEIN_COUPLED_AMINE_RECEPTOR_ACTIVITY	GO_G_PROTEIN_COUPLED_AMINE_RECEPTOR_ACTIVITY	GO_G_PROTEIN_COUPLED_AMINE_RECEPTOR_ACTIVITY	23/2835	55/15752	3.26264e-05	0.00975062	0.00967343	CHRM4/HRH2/HRH1/OR6T1/HTR1E/CHRM1/CHRM3/OR10H2/OR56A5/DRD3/ADRA1B/OR56A4/HTR1D/TAAR6/HTR1F/OR10H4/OR10J5/OR5T1/TAAR8/OR10H5/OR56A1/TAAR2/OR5T2	23
GO_APICAL_PLASMA_MEMBRANE	GO_APICAL_PLASMA_MEMBRANE	GO_APICAL_PLASMA_MEMBRANE	83/2835	306/15752	4.39601e-05	0.0125406	0.0124413	SHANK2/SLC14A2/SLC2A9/CASR/RAB27B/THY1/UPK1B/TRPV5/AQP1/FAT1/SORBS2/SLC17A1/TF/NAALADL1/SLC26A3/NOX4/TRPV4/MGAM/KISS1/DSG1/CD36/SIPA1L3/EPCAM/SLC12A1/SLC2A2/EMP2/ENPEP/ARHGEF18/SLC17A4/KNCN/DSG2/HYAL2/PDGFRB/ATP8B1/OXTR/CYP4F2/ANXA1/TRPM6/GNAT3/CLDN4/SLC34A2/MPDZ/KCNE1/SLC34A3/PTH1R/KCNE4/CLIC5/UPK1A/CRB1/MUC13/UPK2/MUC17/KCNK2/PLET1/VAMP3/VANGL2/SLC5A1/CRB2/SLC22A13/SLC5A12/ANK2/CEACAM7/SLC6A18/…	83
GO_SOLUTE_CATION_SYMPORTER_ACTIVITY	GO_SOLUTE_CATION_SYMPORTER_ACTIVITY	GO_SOLUTE_CATION_SYMPORTER_ACTIVITY	35/2835	102/15752	5.7592e-05	0.0157151	0.0155907	SLC6A1/SLC2A9/SLC13A4/SLC12A8/SLC28A2/SLC1A6/SLC6A4/SLC6A11/SLC45A1/SLC6A7/SLC12A1/SLC6A2/SLC5A5/SLC10A6/SLC17A2/SLC6A16/SLC17A4/SLC2A10/SLC22A3/SLC6A17/SLC12A7/SLC34A2/SLC4A9/SLC34A3/SLC18A2/SLC5A7/SLC5A1/SLC5A12/SLC6A18/SLC2A8/SLC6A3/SLC5A10/SLC4A7/SLC6A19/SLC28A3	35
GO_REGULATION_OF_CIRCADIAN_SLEEP_WAKE_CYCLE	GO_REGULATION_OF_CIRCADIAN_SLEEP_WAKE_CYCLE	GO_REGULATION_OF_CIRCADIAN_SLEEP_WAKE_CYCLE	12/2835	21/15752	6.58902e-05	0.0172303	0.0170939	NLGN1/NPY2R/NMU/HCRTR2/CHRNB2/DRD3/GHRHR/NR1D1/CSF2/CRH/MTNR1B/NPS	12
GO_NEUROTRANSMITTER_SODIUM_SYMPORTER_ACTIVITY	GO_NEUROTRANSMITTER_SODIUM_SYMPORTER_ACTIVITY	GO_NEUROTRANSMITTER_SODIUM_SYMPORTER_ACTIVITY	13/2835	24/15752	6.92223e-05	0.0173776	0.01724	SLC6A1/SLC1A6/SLC6A4/SLC6A11/SLC6A7/SLC6A2/SLC6A16/SLC6A17/SLC18A2/SLC5A7/SLC6A18/SLC6A3/SLC6A19	13
GO_APICAL_PART_OF_CELL	GO_APICAL_PART_OF_CELL	GO_APICAL_PART_OF_CELL	96/2835	371/15752	8.42577e-05	0.0192671	0.0191146	SHANK2/SLC14A2/SLC2A9/CASR/RAB27B/THY1/UPK1B/EDAR/TRPV5/AQP1/FAT1/SORBS2/SLC17A1/TF/NAALADL1/SLC26A3/NOX4/TRPV4/MGAM/C5AR1/KISS1/DSG1/CD36/SIPA1L3/EPCAM/SLC12A1/SLC2A2/EMP2/DAB1/ENPEP/ARHGEF18/FAT4/SLC17A4/KNCN/DSG2/HYAL2/PDGFRB/ATP8B1/OXTR/CYP4F2/ANXA1/TRPM6/GNAT3/CLDN4/SLC34A2/ADGRF5/SLC4A9/MPDZ/KCNE1/SLC34A3/PTH1R/KCNE4/CLIC5/UPK1A/CRB1/DRD3/MUC13/UPK2/MYO7B/MUC17/KCNK2/PLET1/FABP1/VAMP3/VANGL…	96
GO_O_GLYCAN_PROCESSING	GO_O_GLYCAN_PROCESSING	GO_O_GLYCAN_PROCESSING	23/2835	58/15752	8.82662e-05	0.0192671	0.0191146	MUC6/B3GNT3/B3GNT6/GCNT3/GALNT15/MUC16/MUC2/GCNT1/ST3GAL2/MUC5B/MUC3A/MUC5AC/MUC13/MUC17/MUC7/GALNT1/MUC21/GCNT4/A4GNT/B3GNT7/GALNT5/GALNT13/MUC12	23
GO_SODIUM_ION_TRANSMEMBRANE_TRANSPORTER_ACTIVITY	GO_SODIUM_ION_TRANSMEMBRANE_TRANSPORTER_ACTIVITY	GO_SODIUM_ION_TRANSMEMBRANE_TRANSPORTER_ACTIVITY	46/2835	149/15752	8.88639e-05	0.0192671	0.0191146	SLC6A1/SLC13A4/SLC28A2/SLC1A6/SCN2B/ATP4A/SLC8A2/SLC6A4/TRPM5/SCN11A/SLC6A11/SLC6A7/SLC12A1/SLC6A2/SCN10A/SLC5A5/SLC10A6/SLC17A2/SLC6A16/SLC17A4/GRIK4/SLC24A2/SLC22A3/GRIK5/SLC6A17/SLC34A2/SLC24A1/SLC4A9/SLC34A3/SLC18A2/SLC5A7/ATP1A2/SLC24A5/SLC5A1/SLC5A12/SLC6A18/SCN7A/SLC6A3/ASIC5/ATP1B2/SLC5A10/SLC4A7/HCN4/SLC6A19/SLC28A3/FXYD2	46
GO_DIGESTIVE_SYSTEM_PROCESS	GO_DIGESTIVE_SYSTEM_PROCESS	GO_DIGESTIVE_SYSTEM_PROCESS	33/2835	96/15752	8.90289e-05	0.0192671	0.0191146	MUC6/AQP1/GCNT3/HRH2/TFF2/LEP/TFF3/CHRM1/APOA4/CD36/CHRM3/SLC2A2/MUC2/MOGAT2/NMU/OXTR/TIFAB/SERPINA3/PNLIP/ACO1/APOA2/DRD3/MUC13/VIL1/FABP1/APOA1/SLC5A1/TFF1/AKR1C1/CRH/NEUROG1/PLS1/AQP5	33
GO_G_PROTEIN_COUPLED_RECEPTOR_SIGNALING_PATHWAY_COUPLED_TO_CYCLIC_NUCLEOTIDE_SECOND_MESSENGER	GO_G_PROTEIN_COUPLED_RECEPTOR_SIGNALING_PATHWAY_COUPLED_TO_CYCLIC_NUCLEOTIDE_SECOND_MESSENGER	GO_G_PROTEIN_COUPLED_RECEPTOR_SIGNALING_PATHWAY_COUPLED_TO_CYCLIC_NUCLEOTIDE_SECOND_MESSENGER	67/2835	241/15752	0.000104417	0.0218441	0.0216712	CASR/NPY2R/CHRM4/GALR3/HRH2/SSTR4/HRH1/AKAP12/OR6T1/ADGRB1/HTR1E/CHRM1/GRM4/CHRM3/ADGRE2/PF4/MRAP2/MC5R/OR10H2/OR56A5/S1PR3/GRM8/CNR2/ANXA1/GNAT3/MC3R/GPR37L1/MTNR1A/PRKCA/MC2R/PTH1R/PDE2A/RIT2/FPR2/ABCA1/MCHR1/UCN3/DRD3/GNG2/ADRA1B/OR56A4/PTH/GPHA2/HTR1D/GNA15/AGT/RAMP3/GHRHR/HTR1F/WASF2/ADGRL4/OR10H4/RAMP1/OR10J5/ADGRL3/OR5T1/OR10H5/GLP1R/OR56A1/ADGRG7/FFAR3/GNAI1/MTNR1B/GPR176/RAPGEF2/OR5T2/RG…	67
GO_AMINE_TRANSPORT	GO_AMINE_TRANSPORT	GO_AMINE_TRANSPORT	32/2835	93/15752	0.000110729	0.0224172	0.0222398	SLC6A1/NPY2R/SYT8/TRH/TOR1A/LEP/TACR2/DDC/SLC38A3/PER2/PINK1/OR56A5/AQP9/OXTR/SYT6/SYT13/CHRNB2/ABAT/SLC18A2/DRD3/OR56A4/ATP1A2/NPY5R/SYT4/AGT/CRH/OR5T1/SYT2/OR56A1/FFAR3/ARL6IP5/RGS2	32
GO_MONOCARBOXYLIC_ACID_TRANSPORT	GO_MONOCARBOXYLIC_ACID_TRANSPORT	GO_MONOCARBOXYLIC_ACID_TRANSPORT	47/2835	155/15752	0.000121472	0.0238237	0.0236351	SLC6A1/CASR/PLA2G5/ACSL1/TRH/SLCO2A1/SSTR4/LEP/SLC6A11/SLC38A3/CD36/APBA1/THRSP/NMUR2/SLC10A6/PLA2G2E/ATP8B1/AQP9/CYP4F2/STARD10/THBS1/ANXA1/SLC16A9/LCN12/ABAT/ACE/DRD3/PLA2G2F/FABP1/BDKRB2/SLC27A4/SLC22A13/SLC5A12/SLCO1A2/AKR1C4/OC90/CPT2/AKR1C1/SLC16A8/SLC16A10/SLC16A5/NR1H4/SLCO1B3/FABP4/SLC51B/SLC22A9/GOT2	47
GO_METAL_ION_TRANSMEMBRANE_TRANSPORTER_ACTIVITY	GO_METAL_ION_TRANSMEMBRANE_TRANSPORTER_ACTIVITY	GO_METAL_ION_TRANSMEMBRANE_TRANSPORTER_ACTIVITY	106/2835	422/15752	0.000131798	0.0250656	0.0248672	SLC6A1/SLC13A4/LRRC26/CALHM1/KCNE3/KCNA6/ANXA2P2/SLC12A8/TRPV5/AQP1/SLC28A2/SLC1A6/SCN2B/KCNG4/ATP4A/SLC8A2/SLC6A4/TRPM1/TMC1/TRPM5/TF/SCN11A/TRPV4/SLC6A11/CACNA1B/CACNG1/SLC6A7/TRPV6/SLC12A1/CATSPER1/SLC6A2/KCNG1/SCN10A/SLC5A5/SLC10A6/SLC17A2/KCNA4/CACNA2D1/CLDN16/SLC6A16/SLC17A4/KCNJ11/GRIK4/CUL5/KCNK18/KCNV2/SLC24A2/SLC22A3/KCNJ6/TRPM6/KCNIP4/GRIK5/SLC6A17/CACNA2D2/SLC12A7/SLC39A8/SLC34A2/SLC2…	106
GO_MONOOXYGENASE_ACTIVITY	GO_MONOOXYGENASE_ACTIVITY	GO_MONOOXYGENASE_ACTIVITY	32/2835	95/15752	0.000174207	0.0321565	0.0319019	CYP2F1/DBH/CYP2W1/CYP4F3/CYP8B1/CYP11A1/CYP4F22/MICAL2/CYP2A6/CYP7B1/TYR/AKR1D1/NOS3/TPH1/CYP4F2/PAH/CYP2B6/CYP17A1/CYP2S1/AGMO/CYP1A2/CYP4X1/PTGIS/CYP11B2/AKR1C4/CYP3A4/AKR1C1/CYP2A13/CYP4F8/FMO1/CYP7A1/CYP2C19	32
GO_SEROTONIN_RECEPTOR_ACTIVITY	GO_SEROTONIN_RECEPTOR_ACTIVITY	GO_SEROTONIN_RECEPTOR_ACTIVITY	14/2835	29/15752	0.000184964	0.0331668	0.0329042	CHRM4/HRH2/HRH1/OR6T1/HTR1E/CHRM1/CHRM3/OR10H2/HTR1D/HTR1F/OR10H4/OR10J5/OR10H5/OR5T2	14
GO_CORNIFIED_ENVELOPE	GO_CORNIFIED_ENVELOPE	GO_CORNIFIED_ENVELOPE	18/2835	43/15752	0.000227373	0.0385674	0.0382621	PKP3/KRT2/DSG1/SPRR2G/EVPL/DSG2/TGM1/HRNR/ANXA1/SPRR1B/IVL/KRT1/SPRR2D/FLG/SPRR2F/LCE1D/CSTA/FLG2	18
GO_DETECTION_OF_CHEMICAL_STIMULUS_INVOLVED_IN_SENSORY_PERCEPTION_OF_TASTE	GO_DETECTION_OF_CHEMICAL_STIMULUS_INVOLVED_IN_SENSORY_PERCEPTION_OF_TASTE	GO_DETECTION_OF_CHEMICAL_STIMULUS_INVOLVED_IN_SENSORY_PERCEPTION_OF_TASTE	18/2835	43/15752	0.000227373	0.0385674	0.0382621	TAS2R41/TAS2R60/PIP/TAS2R38/TAS1R2/TAS2R40/CST1/RTP3/TAS2R42/TAS2R39/AZGP1/TAS2R1/RTP1/CA6/PKD1L3/TAS1R3/TAS2R7/TAS2R16	18
GO_ENDOPEPTIDASE_REGULATOR_ACTIVITY	GO_ENDOPEPTIDASE_REGULATOR_ACTIVITY	GO_ENDOPEPTIDASE_REGULATOR_ACTIVITY	49/2835	168/15752	0.000250061	0.0412996	0.0409726	SERPINH1/SERPINB5/SPOCK1/AMBP/AHSG/SFRP2/RECK/CARD18/SMR3B/SERPINB7/SERPINI2/WFDC2/SERPINA5/PROS1/BIRC8/SERPINA3/NGF/ITIH3/CST1/SERPING1/FURIN/SPINK8/SERPINB13/SPINK1/HRG/VIL1/SERPINB11/SPINK13/SERPINB3/A2ML1/SPP2/FETUB/CRB2/CST8/AGT/SERPINA4/C5/PZP/APP/CST5/WFDC12/A2M/SPINT3/HMSD/CST9L/CSTA/WFDC5/SERPINA12/SERPINA6	49

## Sheet: Path_hypo
row.names	ID	Description	GeneRatio	BgRatio	pvalue	p.adjust	qvalue	geneID	Count
REACTOME_OLFACTORY_SIGNALING_PATHWAY	REACTOME_OLFACTORY_SIGNALING_PATHWAY	REACTOME_OLFACTORY_SIGNALING_PATHWAY	233/3110	353/17352	1.56434e-90	6.90813e-87	6.90813e-87	OR11L1/OR4D5/OR8B8/OR8D1/OR10C1/OR8B4/OR8D2/OR5AP2/OR9Q1/OR2L13/OR10A3/OR1N1/OR11A1/OR5A1/OR5D16/OR9A2/OR6V1/OR7D4/OR52B2/OR6B1/OR1Q1/OR10G7/OR5P2/OR5V1/OR8B12/OR2A12/OR2G6/OR5B2/OR6T1/OR1M1/OR5M8/OR10V1/OR1B1/OR10G8/OR6K6/OR12D3/OR1J2/OR52L1/OR14A16/OR8K3/OR1L1/OR52H1/OR6M1/OR2B11/OR7C2/OR10G4/OR4D10/OR8D4/OR1S1/OR7G1/OR7C1/OR5A2/OR51D1/OR5L1/OR52B6/OR4D6/OR52R1/OR7A5/OR2F1/OR6X1/OR14J1/OR2V2/OR…	233
KEGG_OLFACTORY_TRANSDUCTION	KEGG_OLFACTORY_TRANSDUCTION	KEGG_OLFACTORY_TRANSDUCTION	232/3110	360/17352	6.30967e-87	1.39317e-83	1.39317e-83	CALML5/OR11L1/OR4D5/OR8B8/PDE1C/OR8D1/OR10C1/OR8B4/OR8D2/OR5AP2/OR9Q1/OR2L13/OR10A3/OR1N1/OR11A1/OR5A1/OR5D16/OR9A2/OR6V1/OR7D4/OR52B2/OR6B1/OR1Q1/OR10G7/OR5P2/OR5V1/OR8B12/OR2A12/OR2G6/OR6T1/OR1M1/OR5M8/OR10V1/OR1B1/OR10G8/OR6K6/OR12D3/OR1J2/OR52L1/OR14A16/OR8K3/OR1L1/OR52H1/OR6M1/OR2B11/OR7C2/OR10G4/OR4D10/OR8D4/OR1S1/OR7G1/OR7C1/OR52B4/OR5A2/GUCA1A/OR51D1/OR5L1/OR52B6/OR4D6/OR52R1/OR7A5/OR2F1/…	232
REACTOME_G_ALPHA_S_SIGNALLING_EVENTS	REACTOME_G_ALPHA_S_SIGNALLING_EVENTS	REACTOME_G_ALPHA_S_SIGNALLING_EVENTS	268/3110	492/17352	5.35742e-77	7.88612e-74	7.88612e-74	OR11L1/OR4D5/OR8B8/OR8D1/OR10C1/OR8B4/OR8D2/OR5AP2/OR9Q1/OR2L13/OR10A3/OR1N1/OR11A1/OR5A1/OR5D16/OR9A2/OR6V1/OR7D4/OR52B2/OR6B1/OR1Q1/OR10G7/HRH2/OR5P2/OR5V1/OR8B12/OR2A12/OR2G6/OR5B2/OR6T1/OR1M1/OR5M8/OR10V1/OR1B1/OR10G8/OR6K6/OR12D3/OR1J2/GPR39/OR52L1/OR14A16/GPR45/OR8K3/OR1L1/OR52H1/OR6M1/OR2B11/OR7C2/OR10G4/OR4D10/OR8D4/OR1S1/OR7G1/OR7C1/OR5A2/OR51D1/OR5L1/OR52B6/OR4D6/OR52R1/OR7A5/MC5R/OR2F1…	268
REACTOME_KERATINIZATION	REACTOME_KERATINIZATION	REACTOME_KERATINIZATION	113/3110	210/17352	4.05871e-32	4.48081e-29	4.48081e-29	KRTAP5-9/PKP3/KRTAP5-6/CASP14/KRT82/KRTAP9-1/KRT85/KRT2/DSG1/KRT36/KRTAP11-1/KRT76/KRTAP1-5/KRTAP5-4/SPRR2G/KRTAP9-9/EVPL/KRTAP4-11/DSG2/TGM1/KRT7/LCE1E/KRT75/LCE5A/KRT27/ST14/KRT20/KRTAP19-5/KRTAP26-1/KRTAP3-1/KRT84/KRT78/LCE1B/KRT32/KRT81/KRT15/KRTAP6-3/KRT33A/KRT4/FURIN/KRT37/KRT79/KRT77/KRTAP20-2/KRTAP5-11/KRTAP21-1/KRT34/KRTAP4-8/SPRR1B/LELP1/KRT73/KRT35/KRT5/IVL/KRTAP9-3/KRTAP2-4/KRTAP2-1/K…	113
REACTOME_FORMATION_OF_THE_CORNIFIED_ENVELOPE	REACTOME_FORMATION_OF_THE_CORNIFIED_ENVELOPE	REACTOME_FORMATION_OF_THE_CORNIFIED_ENVELOPE	68/3110	125/17352	3.3454e-20	2.95466e-17	2.95466e-17	PKP3/CASP14/KRT82/KRT85/KRT2/DSG1/KRT36/KRT76/SPRR2G/EVPL/DSG2/TGM1/KRT7/LCE1E/KRT75/LCE5A/KRT27/ST14/KRT20/KRT84/KRT78/LCE1B/KRT32/KRT81/KRT15/KRT33A/KRT4/FURIN/KRT37/KRT79/KRT77/KRT34/SPRR1B/LELP1/KRT73/KRT35/KRT5/IVL/KRT1/LCE2D/KRT31/KRT6A/LIPM/LCE1A/KRT39/KRT38/LCE4A/KRT83/KRT12/KRT26/KRT40/LIPN/LCE3E/SPRR2D/KRT6B/KRT33B/FLG/SPRR2F/KRT6C/KRT71/KRT28/KRT9/KRT3/LCE6A/LCE1D/KLK13/CSTA/LIPK	68
KONDO_PROSTATE_CANCER_WITH_H3K27ME3	KONDO_PROSTATE_CANCER_WITH_H3K27ME3	KONDO_PROSTATE_CANCER_WITH_H3K27ME3	72/3110	184/17352	8.88361e-12	6.53833e-09	6.53833e-09	DLGAP1/UBD/OR8D1/SLN/IGFL3/OR9A2/TMTC1/OR5V1/SLC26A3/F11/OR4D10/OR52B4/IL16/HOXB9/OR6X1/SLC22A25/KRT222/SPRR2G/OR52K1/OR9Q2/LAMB4/SMR3B/CDH20/TMCO5A/OR8A1/OR5K4/PHACTR1/TPH1/ABCB5/OR52I2/OR2AT4/ALB/OR4D11/GPR15/MC2R/TAS2R1/FPR2/VWA2/ELMO1/C11orf53/LALBA/C1QTNF7/DRD3/SDR9C7/TMPRSS15/PTH/OR6C74/C4BPA/OR1N2/AFP/KCNA10/NPVF/C11orf40/NLRP14/OR6C70/CCDC60/FGF23/SLC30A8/HLA-DQA2/LONRF2/NR1H4/MBD3L1/PRG2…	72
HOLLERN_SQUAMOUS_BREAST_TUMOR	HOLLERN_SQUAMOUS_BREAST_TUMOR	HOLLERN_SQUAMOUS_BREAST_TUMOR	62/3110	164/17352	1.24096e-09	7.82869e-07	7.82869e-07	TRIM29/ATG9B/CALML5/SNCAIP/GJB4/C11orf96/CASP14/KLK6/ASPRV1/KRT36/MMP7/GLTP/PLA2G2E/TGM1/GATA2/HRNR/KRT75/KRT27/KRTAP3-1/SLC46A2/NFE2L3/KRT81/KRT15/KRT33A/PADI1/KRT79/SOSTDC1/KRT34/SFN/PADI3/KRTDAP/KRT35/KRT5/CRCT1/IVL/FGFBP1/SERPINB11/SP6/KRTAP9-2/KRTAP8-1/KRT1/KRT31/MT4/KRT6A/KRTAP3-2/LCE1A/N4BP3/APCDD1/KRT6B/KRT33B/GPRC5D/S100A3/KRTAP13-1/GJB5/KRT71/TGM3/KRTAP15-1/DEFB1/KRTAP4-1/GNAI1/CSTA/LRP4	62
REACTOME_GPCR_LIGAND_BINDING	REACTOME_GPCR_LIGAND_BINDING	REACTOME_GPCR_LIGAND_BINDING	125/3110	439/17352	2.54009e-08	1.40213e-05	1.40213e-05	FFAR1/CASR/NPY2R/RHO/TAS2R41/TAS2R60/TRH/CHRM4/GALR3/TAS2R38/HRH2/SSTR4/HRH1/TAS1R2/ACKR2/TAS2R40/TACR2/C5AR1/TACR3/QRFP/KISS1/GPR39/HTR1E/CHRM1/GRM4/CHRM3/SMO/ADGRE2/NMUR2/OPN3/PF4/CXCL5/GAL/CCL17/CXCL13/MC5R/CXCL8/KEL/SCTR/FFAR2/S1PR3/PPBP/GRM8/PPY/NMU/NMS/GPR132/OXTR/CNR2/HCRTR2/ANXA1/F2RL3/BDKRB1/CCR8/NPBWR2/MC3R/GPR37L1/MTNR1A/MC2R/TAS2R42/PTH1R/TAS2R39/KISS1R/XCL1/TAS2R1/NPFFR2/FPR2/CCL16/C…	125
REACTOME_CLASS_A_1_RHODOPSIN_LIKE_RECEPTORS	REACTOME_CLASS_A_1_RHODOPSIN_LIKE_RECEPTORS	REACTOME_CLASS_A_1_RHODOPSIN_LIKE_RECEPTORS	94/3110	308/17352	4.03094e-08	1.97785e-05	1.97785e-05	FFAR1/NPY2R/RHO/TRH/CHRM4/GALR3/HRH2/SSTR4/HRH1/ACKR2/TACR2/C5AR1/TACR3/QRFP/KISS1/GPR39/HTR1E/CHRM1/CHRM3/NMUR2/OPN3/PF4/CXCL5/GAL/CCL17/CXCL13/MC5R/CXCL8/KEL/FFAR2/S1PR3/PPBP/PPY/NMU/NMS/GPR132/OXTR/CNR2/HCRTR2/ANXA1/F2RL3/BDKRB1/CCR8/NPBWR2/MC3R/GPR37L1/MTNR1A/MC2R/KISS1R/XCL1/NPFFR2/FPR2/CCL16/CXCR5/UTS2B/CXCL2/MCHR1/DRD3/PYY/PDYN/ADRA1B/GPHA2/HTR1D/INSL5/TAAR6/CCKAR/BDKRB2/NPY5R/AGT/HCRT/PRO…	94
MIKKELSEN_MEF_ICP_WITH_H3K27ME3	MIKKELSEN_MEF_ICP_WITH_H3K27ME3	MIKKELSEN_MEF_ICP_WITH_H3K27ME3	65/3110	190/17352	4.88946e-08	2.15918e-05	2.15918e-05	C11orf87/PDE1C/HOXB3/NME8/KCNG4/CHDH/AHSG/TRIM15/ATCAY/FAIM2/TJP3/DLG2/APOA4/OR2B11/SULT2B1/MALL/EPN3/GFI1B/GUCA1A/CHRNB4/TDRD1/EGF/GALNTL6/THSD4/ENTPD3/TMEM45B/PHACTR1/SLC25A41/CDH12/LRRC4B/SLC24A1/PIK3CD/PRR19/ELMO1/KLB/NRL/PDYN/UPK2/ALPI/CYP1A2/HESX1/C11orf97/NPVF/PVALB/C9orf135/AQP6/C5/NCCRP1/PKHD1L1/AQP2/HEPACAM2/SMTNL1/PDE11A/SPATA3/PRSS16/TMEM184A/SOX17/ESPN/ADGRG7/NPHS1/FFAR3/HOXB13/PLCXD…	65
REACTOME_PEPTIDE_LIGAND_BINDING_RECEPTORS	REACTOME_PEPTIDE_LIGAND_BINDING_RECEPTORS	REACTOME_PEPTIDE_LIGAND_BINDING_RECEPTORS	64/3110	189/17352	9.52247e-08	3.82284e-05	3.82284e-05	NPY2R/TRH/GALR3/SSTR4/ACKR2/TACR2/C5AR1/TACR3/QRFP/KISS1/NMUR2/PF4/CXCL5/GAL/CCL17/CXCL13/MC5R/CXCL8/KEL/PPBP/PPY/NMU/NMS/OXTR/HCRTR2/ANXA1/F2RL3/BDKRB1/CCR8/NPBWR2/MC3R/GPR37L1/MC2R/KISS1R/XCL1/NPFFR2/FPR2/CCL16/CXCR5/UTS2B/CXCL2/MCHR1/PYY/PDYN/INSL5/CCKAR/BDKRB2/NPY5R/AGT/HCRT/PROKR1/SST/C5/APP/FPR3/PROKR2/PROK1/CCL22/C5AR2/CCL27/NPS/CCL7/HCRTR1/CCR4	64
NABA_ECM_REGULATORS	NABA_ECM_REGULATORS	NABA_ECM_REGULATORS	73/3110	230/17352	2.39425e-07	8.81085e-05	8.81085e-05	SERPINH1/ADAM30/SERPINB5/MMP12/MMP3/AMBP/MMP26/CPN2/CTSF/ADAMTS7/ADAMTSL2/MMP13/TGM4/MMP7/ADAM32/MMP10/HYAL2/LOXL1/HYAL4/TGM1/SERPINB7/SERPINI2/SERPINA5/ST14/MMP20/CTSZ/ADAM2/SERPINA3/ITIH3/CST1/SERPING1/MMP27/SERPINB13/KY/TGM7/PRSS1/MMP25/HRG/ADAMTS19/FAM20B/TGM6/TMPRSS15/ADAMTS18/SERPINB11/SERPINB3/A2ML1/MEP1B/CST8/MMP2/ADAM21/AGT/ADAM7/SERPINA4/HTRA3/PZP/CELA1/ADAMTS20/CST5/MMP21/ADAM18/ADAMTS…	73
REACTOME_G_ALPHA_I_SIGNALLING_EVENTS	REACTOME_G_ALPHA_I_SIGNALLING_EVENTS	REACTOME_G_ALPHA_I_SIGNALLING_EVENTS	108/3110	386/17352	5.73495e-07	0.000194812	0.000194812	RBP3/CASR/PDE1C/APOM/NPY2R/RHO/TAS2R41/PDE6A/TAS2R60/GRK7/CHRM4/TTR/GALR3/TAS2R38/SSTR4/TAS1R2/TAS2R40/C5AR1/APOC2/HTR1E/APOA4/GRM4/RGS21/NMUR2/OPN3/PF4/CXCL5/GAL/GUCA1A/FNTB/CXCL13/CXCL8/APOC3/S1PR3/PPBP/GRM8/PPY/NMU/NMS/RCVRN/RLBP1/GUCA1C/CNR2/RGS17/ANXA1/BDKRB1/ABCA4/GNAT3/CCR8/NPBWR2/GPR37L1/MTNR1A/PRKCA/SLC24A1/PDE4C/TAS2R42/TAS2R39/TAS2R1/FPR2/CCL16/CXCR5/PNLIP/SDC4/PRKCQ/CXCL2/GUCA1B/MCHR1…	108
NABA_ECM_AFFILIATED	NABA_ECM_AFFILIATED	NABA_ECM_AFFILIATED	54/3110	160/17352	1.04523e-06	0.000329695	0.000329695	ELFN1/SEMA6D/MUC6/PLXNA4/LGALS13/LMAN1L/MUC22/SEMA3C/GRIFIN/FREM1/MUC16/REG1B/PLXNC1/MUC2/HPX/CLEC5A/MUC5B/SEMA5A/MUC3A/C1QTNF4/PLXNA2/ANXA1/SFTA2/MUC5AC/CLEC9A/C1QB/MBL2/SEMA3G/FREM2/SDC4/CLEC14A/C1QTNF7/SEMA4G/SDC2/MUC13/REG1A/MUC17/MUC7/SEMA3F/MUC21/C1QL2/CLEC4G/CLC/SEMA3D/SFTA3/LGALS7/SEMA6A/CLEC17A/SEMA4B/C1QTNF8/CLEC11A/OVGP1/MUC12/FCN1	54
HSIAO_LIVER_SPECIFIC_GENES	HSIAO_LIVER_SPECIFIC_GENES	HSIAO_LIVER_SPECIFIC_GENES	71/3110	233/17352	1.88402e-06	0.000554655	0.000554655	LIPC/IGFBP1/ACSL1/AGXT/CYP4F3/AHSG/TF/TTR/CPN2/F11/MGST2/APOC2/SLC38A3/CYP2A6/SULT2A1/PON3/SLC2A2/RARRES2/HPX/APOC3/AKR1D1/GPT/ALDOB/CYP4F2/SERPINA5/CYP2B6/PROS1/ADH1B/NR0B2/ALB/SERPINA3/ITIH3/SERPING1/FURIN/MBL2/KLKB1/AZGP1/HRG/APOC4/UGT2B4/APOA2/APOH/NAT2/HGFAC/C9/UGT2B7/FABP1/C4BPA/ALDH2/APOA1/SPP2/MGST1/AGT/BDH1/ACOX2/AKR1C4/DPYS/IL13/C5/PZP/CYP3A4/AKR1C1/NR1H4/HABP2/GHR/C8A/HPD/CBS/NNMT/AADA…	71
SHEN_SMARCA2_TARGETS_DN	SHEN_SMARCA2_TARGETS_DN	SHEN_SMARCA2_TARGETS_DN	78/3110	270/17352	5.74487e-06	0.00158558	0.00158558	SLC14A2/LIPC/NPY2R/RHO/PDE6A/TF/ALLC/KRT85/CAMKV/SOX10/C15orf39/CYP11A1/CYP2A6/USP29/RSPH6A/OR7C2/DSCAM/HLA-DOA/CLCN1/ACTL8/GJA8/DAO/ALPP/TYR/CEACAM3/SMR3B/TNFAIP2/MYT1/HYAL4/TNR/KIR3DL3/ALDOB/SLC24A2/LBP/CYP17A1/NR0B2/CRYGB/MC2R/CNTN2/PADI1/RAB3IL1/CDH18/TAS2R1/CCL16/KIR3DL2/IVL/UPK2/TMPRSS15/EPX/PAX4/CCKAR/CACNG3/CYP11B2/TG/SULT1B1/GHRHR/GCNT4/FGF23/AQP6/PROP1/MEPE/SOCS7/CYP3A4/ALDH3B1/GABRD/AN…	78
FLORIO_NEOCORTEX_BASAL_RADIAL_GLIA_UP	FLORIO_NEOCORTEX_BASAL_RADIAL_GLIA_UP	FLORIO_NEOCORTEX_BASAL_RADIAL_GLIA_UP	94/3110	342/17352	6.80443e-06	0.00176755	0.00176755	SLC14A2/OR4D5/PLXNA4/UPK1B/ELF5/PTPN14/TRIM58/NPY2R/TRIM66/SERPINB5/SLC28A2/RARB/PDE6A/MUC22/SLC6A4/CHDH/GRK7/GPR157/GCNT3/SCN11A/CRABP1/CGNL1/ARHGAP24/KANK4/WWTR1/GLYATL1/AICDA/SULT2A1/OR8D4/PARP15/ACSL6/MRAP2/TDRD1/TPRG1/SLC17A4/LAMB4/AKR1D1/TEX101/OR5H6/KBTBD12/CRX/RNASE11/THBS1/SERPINA5/ZNF492/ABCB5/EHF/CCR8/CTCFL/ZNF221/RHOH/SDR16C5/CCDC150/PDE4C/SELE/AGMO/KCNE4/OR10J3/KCNJ15/SCGB2A2/TMEM212…	94
SABATES_COLORECTAL_ADENOMA_DN	SABATES_COLORECTAL_ADENOMA_DN	SABATES_COLORECTAL_ADENOMA_DN	77/3110	268/17352	8.17601e-06	0.00191004	0.00191004	CYTL1/SEMA6D/GREM2/BMP3/PTN/USP2/PDE6A/FAM107A/GLDN/TTR/NAALADL1/EPB41L3/AKAP12/NDN/ZNF536/SOX10/CNTN4/CD36/SCGN/CLDN8/CXCL13/OR51E2/FLRT2/SLC17A4/CLU/PPY/TNS1/TPH1/SCARA5/TRPM6/KCNIP4/PAG1/AMPD1/ADH1B/ABI3BP/TMEM72/GUCA2B/MST1L/GCNT2/FEV/VPREB3/CPM/B3GALT5/MAMDC2/SIGLEC1/PYY/ALPI/INSL5/SV2B/ATP1A2/LINC01082/MEP1B/RFX6/AFF3/ANK2/CEACAM7/SST/SCN7A/HAPLN1/CYP3A4/MS4A8/PI15/LAMA1/PLAC9/TMEM200A/LIFR…	77
REACTOME_O_LINKED_GLYCOSYLATION	REACTOME_O_LINKED_GLYCOSYLATION	REACTOME_O_LINKED_GLYCOSYLATION	38/3110	106/17352	8.21804e-06	0.00191004	0.00191004	MUC6/B3GNT3/B3GNT6/SSPO/GCNT3/ADAMTS7/ADAMTSL2/GALNT15/MUC16/GCNT1/ST3GAL2/GALNTL6/MUC5B/THSD4/SEMA5A/MUC3A/THBS1/MUC5AC/ADAMTS19/MUC13/MUC17/ADAMTS18/MUC7/GALNT1/MUC21/GCNT4/SPON2/A4GNT/THSD7B/ADAMTS20/B3GNT7/ADAMTS5/THBS2/GALNT18/GALNT5/SBSPON/GALNT13/MUC12	38
OHGUCHI_LIVER_HNF4A_TARGETS_DN	OHGUCHI_LIVER_HNF4A_TARGETS_DN	OHGUCHI_LIVER_HNF4A_TARGETS_DN	49/3110	152/17352	1.35271e-05	0.00298678	0.00298678	CYP2F1/FITM1/LIPC/APOM/CPN2/NOX4/CYP8B1/F11/DDC/APOC2/SULT2A1/APOA4/RARRES2/CYP7B1/TPMT/TTC39C/PGLYRP2/BBOX1/SERPINA3/MPDZ/MBL2/ELOVL3/S100A10/ABAT/FAM107B/HRG/UGT2B4/ADRA1B/B3GALT1/SDR9C7/C9/SARDH/C4BPA/SPP2/SLCO1A2/SULT1B1/BDH1/TMEM30B/SUCNR1/PZP/ENHO/PRODH2/PRKD3/LIFR/C8A/HAO1/PDZK1/AADAC/SERPINA12	49
MIKKELSEN_MEF_LCP_WITH_H3K27ME3	MIKKELSEN_MEF_LCP_WITH_H3K27ME3	MIKKELSEN_MEF_LCP_WITH_H3K27ME3	27/3110	67/17352	1.45626e-05	0.0030623	0.0030623	KRTAP5-9/ADAMTSL2/KISS1/ZNF385C/CCM2L/BTNL10/PPY/NR0B2/PRR15L/SOST/LRCOL1/HAPLN2/LCN8/CARD14/SLC4A1/HDC/SP6/PAX4/ATP1A2/GJA5/FGF23/RNF224/SLC16A8/HTR3B/OR6B2/PLCD4/CD207	27
VECCHI_GASTRIC_CANCER_EARLY_DN	VECCHI_GASTRIC_CANCER_EARLY_DN	VECCHI_GASTRIC_CANCER_EARLY_DN	85/3110	314/17352	3.37179e-05	0.0067681	0.0067681	GREM2/GABRB3/SLC28A2/FAM107A/ATP4A/SORBS2/RASSF10/CGNL1/ARHGAP24/F11/KANK4/MYRIP/SULT2A1/CD36/CHRM3/SLC2A2/DAB1/GRIP2/APOC3/CLU/THSD4/ENTPD3/SH3GL2/SCARA5/UBE2J1/GC/GABARAPL1/KLF15/ADIPOQ/AMPD1/ADH1B/CPA2/RIMS3/RETNLB/GCNT2/SOSTDC1/KCNJ15/CASQ2/ABAT/SLC18A2/MAMDC2/REG1A/TMPRSS15/UNC5D/SCGB2A1/ZNF385B/EBF1/ATP1A2/APOA1/MEP1B/BMPR1B/SYT4/SULT1B1/ACOX2/AFF3/SST/GKN1/GSTA3/SCN7A/CYP3A4/AKR1C1/ECHDC3/…	85
REACTOME_O_LINKED_GLYCOSYLATION_OF_MUCINS	REACTOME_O_LINKED_GLYCOSYLATION_OF_MUCINS	REACTOME_O_LINKED_GLYCOSYLATION_OF_MUCINS	24/3110	60/17352	4.95309e-05	0.00950993	0.00950993	MUC6/B3GNT3/B3GNT6/GCNT3/GALNT15/MUC16/GCNT1/ST3GAL2/GALNTL6/MUC5B/MUC3A/MUC5AC/MUC13/MUC17/MUC7/GALNT1/MUC21/GCNT4/A4GNT/B3GNT7/GALNT18/GALNT5/GALNT13/MUC12	24
CADWELL_ATG16L1_TARGETS_UP	CADWELL_ATG16L1_TARGETS_UP	CADWELL_ATG16L1_TARGETS_UP	33/3110	95/17352	6.50714e-05	0.0119731	0.0119731	CHST1/UPK1B/TF/TRIM15/LEP/APOC2/INMT/RHOV/APOA4/CD36/THRSP/ADIPOQ/RETNLB/TMIE/CXCL2/BST1/PLIN4/ALPI/ZKSCAN1/FABP1/KCTD14/APOA1/CIDEC/SLC5A12/VNN1/SUCNR1/KRT12/GZMB/ISG15/FABP4/SMYD1/DHH/PDZK1	33
REACTOME_VISUAL_PHOTOTRANSDUCTION	REACTOME_VISUAL_PHOTOTRANSDUCTION	REACTOME_VISUAL_PHOTOTRANSDUCTION	32/3110	92/17352	8.10418e-05	0.0143152	0.0143152	RBP3/APOM/RHO/PDE6A/GRK7/TTR/APOC2/APOA4/GUCA1A/FNTB/APOC3/RCVRN/RLBP1/GUCA1C/ABCA4/PRKCA/SLC24A1/PNLIP/SDC4/PRKCQ/GUCA1B/APOA2/SDC2/SDR9C7/AKR1B10/APOA1/HSD17B6/AKR1C4/SAG/AKR1C1/RBP2/CALM1	32
REACTOME_DEFECTIVE_C1GALT1C1_CAUSES_TN_POLYAGGLUTINATION_SYNDROME_TNPS	REACTOME_DEFECTIVE_C1GALT1C1_CAUSES_TN_POLYAGGLUTINATION_SYNDROME_TNPS	REACTOME_DEFECTIVE_C1GALT1C1_CAUSES_TN_POLYAGGLUTINATION_SYNDROME_TNPS	10/3110	16/17352	9.38447e-05	0.0153488	0.0153488	MUC6/MUC16/MUC5B/MUC3A/MUC5AC/MUC13/MUC17/MUC7/MUC21/MUC12	10
REACTOME_DEFECTIVE_GALNT3_CAUSES_FAMILIAL_HYPERPHOSPHATEMIC_TUMORAL_CALCINOSIS_HFTC	REACTOME_DEFECTIVE_GALNT3_CAUSES_FAMILIAL_HYPERPHOSPHATEMIC_TUMORAL_CALCINOSIS_HFTC	REACTOME_DEFECTIVE_GALNT3_CAUSES_FAMILIAL_HYPERPHOSPHATEMIC_TUMORAL_CALCINOSIS_HFTC	10/3110	16/17352	9.38447e-05	0.0153488	0.0153488	MUC6/MUC16/MUC5B/MUC3A/MUC5AC/MUC13/MUC17/MUC7/MUC21/MUC12	10
SABATES_COLORECTAL_ADENOMA_UP	SABATES_COLORECTAL_ADENOMA_UP	SABATES_COLORECTAL_ADENOMA_UP	42/3110	134/17352	0.000110846	0.017482	0.017482	TRIM29/TNS4/LCN15/RNF183/MMP3/FAIM2/PF4/MMP7/ACSL6/REG1B/TGFBI/CXCL8/MMP10/GRM8/NMU/LCN2/SLC22A3/NFE2L3/MUC5AC/TCN1/SERPINA3/CST1/DUSP27/AZGP1/C2CD4A/FREM2/GABRP/UCA1/CXCL2/VSNL1/REG1A/FABP6/CYP4X1/WDR72/ODAM/APCDD1/QPCT/KRT6B/SLCO1B3/IRX3/SBSPON/S100P	42
YAMASHITA_METHYLATED_IN_PROSTATE_CANCER	YAMASHITA_METHYLATED_IN_PROSTATE_CANCER	YAMASHITA_METHYLATED_IN_PROSTATE_CANCER	22/3110	56/17352	0.00013832	0.020452	0.020452	CCDC68/KLK6/MMP13/SLC6A2/MMP7/CLDN18/PTGES/MMP10/DPEP2/RGS17/SCGB1A1/SLC34A2/CLDN6/S100A5/FCER2/EBF1/SYT16/C10orf99/ANKRD1/RBP2/CCL7/CSTA	22
KEGG_NEUROACTIVE_LIGAND_RECEPTOR_INTERACTION	KEGG_NEUROACTIVE_LIGAND_RECEPTOR_INTERACTION	KEGG_NEUROACTIVE_LIGAND_RECEPTOR_INTERACTION	69/3110	253/17352	0.00013894	0.020452	0.020452	GABRB1/GABRB3/NPY2R/CHRM4/GALR3/HRH2/SSTR4/HRH1/LEP/TACR2/C5AR1/TACR3/HTR1E/CHRM1/GRM4/CHRM3/P2RX3/NMUR2/CHRNB4/MC5R/SCTR/S1PR3/GRM8/GRIK4/OXTR/CNR2/HCRTR2/F2RL3/BDKRB1/GRIK5/NPBWR2/MAS1/MC3R/PRL/MTNR1A/CHRNB2/MC2R/PRLR/PTH1R/KISS1R/PRSS1/NPFFR2/FPR2/GABRP/MCHR1/DRD3/ADRA1B/HTR1D/TAAR6/CCKAR/BDKRB2/NPY5R/CHRNA9/GHRHR/TSHB/HTR1F/GPR35/FPR3/GABRD/ADORA3/CHRNB3/TAAR8/GHR/GLP1R/TAAR2/MTNR1B/GABRA6/HC…	69
REACTOME_DISEASES_ASSOCIATED_WITH_O_GLYCOSYLATION_OF_PROTEINS	REACTOME_DISEASES_ASSOCIATED_WITH_O_GLYCOSYLATION_OF_PROTEINS	REACTOME_DISEASES_ASSOCIATED_WITH_O_GLYCOSYLATION_OF_PROTEINS	24/3110	65/17352	0.00021711	0.0309277	0.0309277	MUC6/SSPO/ADAMTS7/ADAMTSL2/MUC16/MUC5B/THSD4/SEMA5A/MUC3A/THBS1/MUC5AC/ADAMTS19/MUC13/MUC17/ADAMTS18/MUC7/MUC21/SPON2/THSD7B/ADAMTS20/ADAMTS5/THBS2/SBSPON/MUC12	24
YAUCH_HEDGEHOG_SIGNALING_PARACRINE_DN	YAUCH_HEDGEHOG_SIGNALING_PARACRINE_DN	YAUCH_HEDGEHOG_SIGNALING_PARACRINE_DN	65/3110	240/17352	0.000263888	0.0364165	0.0364165	GABRB1/UPK1B/APOM/SLN/NPY2R/SERPINB5/MYOM2/HEPACAM/TTR/TFF2/PRPS1L1/MMP13/CACNA1B/SMO/SPATA16/NRSN1/FAM53A/IL16/MRAP2/DLK1/FLRT2/POTEH/TNR/SLC25A41/EHF/PRKCA/TREH/THBS4/UBE2U/OR5B3/C4orf19/CASQ2/TRAT1/B3GALT1/SPEG/FARSA/RBM46/MGAT5/FABP1/FABP6/MYL1/C2orf80/SLC5A12/CHRNA9/LIPM/CEACAM7/LCE1A/PVALB/TAS1R3/SCRG1/HAPLN1/SMTNL1/KRT6B/TRDN/A2M/SYT2/CTXN3/SMIM17/ASB15/SBSPON/RPGRIP1/C3orf18/TNP1/SOCS2/AQ…	65
RICKMAN_HEAD_AND_NECK_CANCER_E	RICKMAN_HEAD_AND_NECK_CANCER_E	RICKMAN_HEAD_AND_NECK_CANCER_E	27/3110	78/17352	0.000309745	0.0407336	0.0407336	UPK1B/GDA/C12orf54/CXCL17/MRAP2/TMEM45B/KRT78/KRT4/CRNN/SERPINB13/ADH1C/LINC01133/VTCN1/PADI3/FAM83C/SPRR2C/SLURP1/A2ML1/C10orf99/KRT31/CEACAM7/VNN1/AKR1C1/TGM3/KLK13/SOCS2/AADAC	27
SERVITJA_LIVER_HNF1A_TARGETS_DN	SERVITJA_LIVER_HNF1A_TARGETS_DN	SERVITJA_LIVER_HNF1A_TARGETS_DN	45/3110	153/17352	0.000327302	0.0407336	0.0407336	APOM/SPSB4/CELSR1/SLCO2A1/ALDH1L1/IL1R1/NOX4/F11/TFF3/DDC/CYP7B1/CXCL13/AASS/NRBP2/CYP4F2/SCARA5/PAH/NR0B2/PLA1A/SERPING1/RTP3/IRGM/ELOVL3/HRG/UGT2B4/ADRA1B/C9/ZKSCAN1/FABP1/CLDN14/SLCO1A2/C5/CELA1/NIT2/PRODH2/SLC16A10/PRKD3/NR1H4/SLCO1B3/LIFR/HABP2/DPP4/C8A/HAO1/SERPINA12	45
VANDESLUIS_COMMD1_TARGETS_GROUP_4_UP	VANDESLUIS_COMMD1_TARGETS_GROUP_4_UP	VANDESLUIS_COMMD1_TARGETS_GROUP_4_UP	9/3110	15/17352	0.000332068	0.0407336	0.0407336	APOM/TTR/CLIC6/SPINK1/SLC2A3/APOA1/AFP/TCFL5/SLC2A1	9
WEBER_METHYLATED_LCP_IN_SPERM_UP	WEBER_METHYLATED_LCP_IN_SPERM_UP	WEBER_METHYLATED_LCP_IN_SPERM_UP	9/3110	15/17352	0.000332068	0.0407336	0.0407336	CATSPER1/UBQLN3/MS4A5/CST8/ATP6V1E2/ODF1/SPATA3/CST9L/TNP1	9
MIKKELSEN_IPS_ICP_WITH_H3K4ME3_AND_H327ME3	MIKKELSEN_IPS_ICP_WITH_H3K4ME3_AND_H327ME3	MIKKELSEN_IPS_ICP_WITH_H3K4ME3_AND_H327ME3	36/3110	116/17352	0.000409389	0.0488611	0.0488611	MRGPRE/C11orf87/FOXS1/PTN/NPY2R/TRIM15/PSMB11/OR2B11/ISLR/TGM1/NRBP2/TMEM45B/ZNF354B/OPCML/SLC2A10/TEKT2/CDKN2C/EXTL1/CRYGN/CXCL2/CLEC14A/MAMDC2/KCNAB1/PDYN/ADARB2/TLR5/PROKR1/MEGF10/TMEM26/PDE11A/TGFB3/SOX17/TMEM125/HOXB13/ROBO2/PLCXD3	36

## Sheet: Immune_hypo
row.names	ID	Description	GeneRatio	BgRatio	pvalue	p.adjust	qvalue	geneID	Count
GSE7218_UNSTIM_VS_ANTIGEN_STIM_THROUGH_IGM_BCELL_UP	GSE7218_UNSTIM_VS_ANTIGEN_STIM_THROUGH_IGM_BCELL_UP	GSE7218_UNSTIM_VS_ANTIGEN_STIM_THROUGH_IGM_BCELL_UP	44/3040	119/17449	2.74019e-07	0.000750293	0.000750293	GLCE/SFMBT1/FSD1/TRIM58/SERPINB5/PTGFRN/KIF2B/CRABP1/ARHGAP24/TFF3/PGF/CCDC28B/GAN/GUCA1A/PTGES/GBGT1/WDR59/ST3GAL2/CCDC105/NMS/CRX/MMP20/LRRC55/BICC1/MIR182/KCNK2/TMEM174/VWF/CDYL/PDE6H/SLC27A4/NFKBID/KRT6A/CLEC4G/CCDC172/AP2A2/TGM3/KDM4D/IL18RAP/NKIRAS1/PSMD8/IER5L/GMIP/LIPK	44
GSE13887_RESTING_VS_NO_TREATED_CD4_TCELL_UP	GSE13887_RESTING_VS_NO_TREATED_CD4_TCELL_UP	GSE13887_RESTING_VS_NO_TREATED_CD4_TCELL_UP	47/3040	131/17449	3.08002e-07	0.000750293	0.000750293	FFAR1/HDGFL1/MISP/TNS4/ZFP14/TRH/TRPM1/SLC17A1/ADAMTS7/CNTN3/ZBTB7C/SPATA31D1/MIR7-2/SULT2A1/SLC12A1/KRTAP1-5/CYP7B1/MRAP2/CCM2L/SYCN/PLXNA2/STRA8/SLC25A41/PCDHB4/KRT15/KRTAP6-3/DUSP27/BRINP1/DPYSL3/KIR3DL2/CAMSAP1/ADARB2/ZFP2/SLC5A7/CYP4X1/RFX6/ADAMTS20/GABRD/HRC/NHLRC4/KRTAP24-1/CER1/MIR184/PRR18/CLEC11A/LRRC2/HCRTR1	47
GSE46606_UNSTIM_VS_CD40L_IL2_IL5_3DAY_STIMULATED_IRF4_KO_BCELL_UP	GSE46606_UNSTIM_VS_CD40L_IL2_IL5_3DAY_STIMULATED_IRF4_KO_BCELL_UP	GSE46606_UNSTIM_VS_CD40L_IL2_IL5_3DAY_STIMULATED_IRF4_KO_BCELL_UP	52/3040	154/17449	6.66518e-07	0.00108243	0.00108243	NPAP1/FSD1/FITM1/HOXB1/FGF6/C12orf54/HHATL/TFF3/LINC01006/KISS1/C10orf90/FAM83H/C8orf74/GCK/AGXT2/TUB/C9orf50/PPY/WDR87/SEMA5A/SYCN/LGI4/NOBOX/LCE1B/C11orf44/ITIH3/TMEM225/TMEM14A/CLDN17/IRGM/SEMA3G/NXPE1/CLEC14A/IL18R1/HFM1/CSRP3/R3HDML/BSND/OR7A17/SEMA3F/TSSK2/DNAH8/SLC6A18/BARHL1/FXYD4/ZBBX/SLC30A3/VGF/ROBO2/NPTXR/HSD11B2/HCRTR1	52
GSE13485_DAY3_VS_DAY21_YF17D_VACCINE_PBMC_DN	GSE13485_DAY3_VS_DAY21_YF17D_VACCINE_PBMC_DN	GSE13485_DAY3_VS_DAY21_YF17D_VACCINE_PBMC_DN	52/3040	159/17449	1.99271e-06	0.00242712	0.00242712	ACTRT2/FAM81A/TP53AIP1/POM121L12/FGF6/LCN15/MME/RARB/TMC1/LINC00642/ALDH1L1/CPN2/C3orf56/ALLC/CDX1/CACNG1/THRSP/NRSN1/SCN10A/SLC5A5/CFAP70/CFAP74/FAM135B/OR51B5/WDR87/TPRXL/KCNJ11/SLC24A2/CNR2/KRT84/SYT13/GJD3/PLA1A/MC2R/PON1/OPTC/APOH/PTH2/SPINK13/ACTL7A/PTGIS/ANK2/FGF23/LINC00052/A4GNT/NLRP13/RPL3L/PPP2R3A/TNFAIP6/MAT1A/LINC01592/OR2S2	52
GSE37532_VISCERAL_ADIPOSE_TISSUE_VS_LN_DERIVED_TCONV_CD4_TCELL_DN	GSE37532_VISCERAL_ADIPOSE_TISSUE_VS_LN_DERIVED_TCONV_CD4_TCELL_DN	GSE37532_VISCERAL_ADIPOSE_TISSUE_VS_LN_DERIVED_TCONV_CD4_TCELL_DN	35/3040	96/17449	6.34177e-06	0.00617942	0.00617942	SYT8/NAA11/MEGF11/ADGRB1/P2RX3/ANKK1/SLC17A2/TDRD1/MMP10/NMS/SLC22A3/CLDN4/S100A16/SLC22A14/IGFN1/RTP3/CSN1S2AP/ELOVL3/TNFRSF21/SLAMF8/KCNAB1/GPHA2/R3HDML/SDR16C6P/STAB2/KIAA1324L/MRGPRX1/AQP2/FABP9/STBD1/C8A/HPD/KRT9/LRRC2/ADGRG7	35
GSE6674_UNSTIM_VS_ANTI_IGM_STIM_BCELL_DN	GSE6674_UNSTIM_VS_ANTI_IGM_STIM_BCELL_DN	GSE6674_UNSTIM_VS_ANTI_IGM_STIM_BCELL_DN	42/3040	126/17449	1.0948e-05	0.00814049	0.00814049	PDCL2/TRPV5/MYL10/CHRM4/NAALADL1/RPS3/TEAD1/TACR3/FOXR1/CHRNB4/SLC17A2/MSLNL/EPPK1/GJA4/GATA2/RFPL4B/SCARA5/KRT75/CHST10/F2RL3/BDKRB1/GPR37L1/SCGB1A1/SLC22A14/DUSP27/SYNGR3/LELP1/KRT73/CCDC60/RRH/SYNDIG1L/SCML4/HRC/KRTAP17-1/GDF6/TMEM184A/COL17A1/CYP7A1/ZBTB32/ASTL/ASB14/AQP5	42
GSE2585_CD80_HIGH_VS_LOW_MTEC_UP	GSE2585_CD80_HIGH_VS_LOW_MTEC_UP	GSE2585_CD80_HIGH_VS_LOW_MTEC_UP	56/3040	185/17449	1.16961e-05	0.00814049	0.00814049	PKNOX2/FAT1/GPRIN2/SLC17A1/GCNT3/BCAS1/SSTR4/KRT85/NEUROD6/RSPH6A/HYLS1/ADAM32/DDAH1/SCTR/CLEC5A/OR5D18/CDH20/HYAL4/CCDC105/METTL24/OR51E1/TPH1/TOM1L1/UBE2J1/KRT20/FBP2/MMP20/SDR16C5/CCDC150/KRT33A/SLC7A4/DUSP27/HAPLN2/CDH18/CLEC14A/ADRA1B/C4BPA/SEL1L2/CA6/ADAM7/ENAM/UQCRHL/SLC6A3/HRC/SHROOM3/FLG/FABP9/GKN2/COL17A1/TMEM252/HOXB13/NNMT/IER5L/ASPHD2/CSTA/GALNT13	56
GSE21670_UNTREATED_VS_TGFB_TREATED_CD4_TCELL_UP	GSE21670_UNTREATED_VS_TGFB_TREATED_CD4_TCELL_UP	GSE21670_UNTREATED_VS_TGFB_TREATED_CD4_TCELL_UP	56/3040	187/17449	1.65605e-05	0.00969808	0.00969808	RBP3/BUB1B/HAPLN4/MYOG/CHRM4/STAC/CXCL17/HRH1/TEAD1/TACR2/C10orf90/ZNF541/CHRM3/ZNF385C/IQCF5/CFAP70/LACTBL1/ARHGDIG/DLK1/NOS3/PHACTR1/PDILT/KCNJ6/SYNDIG1/C6orf118/PARP1/C2orf42/CDH18/KCNJ15/MAPK10/FREM2/TMC2/PNLIP/CAPN8/MCHR1/TLR5/NDUFA4/ACCSL/MEP1B/METTL11B/MSGN1/DUSP8/PLBD1/SLC30A8/ALDH3B1/BPIFB2/GSTA5/LAMC3/MGAT3/NODAL/FABP4/SLC30A3/BMP10/MAT1A/TENM2/DNAH17	56
GSE40493_BCL6_KO_VS_WT_TREG_DN	GSE40493_BCL6_KO_VS_WT_TREG_DN	GSE40493_BCL6_KO_VS_WT_TREG_DN	38/3040	112/17449	1.79152e-05	0.00969808	0.00969808	C11orf87/LRRC72/IGFL3/SYT8/SCN2B/ATP4A/PROSER2/ATP13A5/SULT2A1/RSPH6A/CES5A/CXCL13/XIRP1/DSG2/LYPD5/PCSK9/KPNA7/KRTAP3-1/BDKRB1/MYLK3/SYT13/GPR37L1/DSCAML1/GDPD4/XCL1/SELP/LELP1/SPACA3/SIGLEC15/ADARB2/ITGB6/TSHB/IZUMO1R/NCCRP1/TNP2/WFDC9/COL6A6/WNT1	38
GSE37532_WT_VS_PPARG_KO_LN_TREG_DN	GSE37532_WT_VS_PPARG_KO_LN_TREG_DN	GSE37532_WT_VS_PPARG_KO_LN_TREG_DN	38/3040	114/17449	2.8152e-05	0.0137156	0.0137156	CALHM1/NAA11/TMEM89/REC114/UBIAD1/THRSP/SLC25A48/KEL/MMP10/PLA2G2E/C11orf16/C4orf17/KCNV2/CYP17A1/TSKS/S100A16/COX6A2/SEMA3G/SLAMF8/KRT35/SIGLEC1/AKAP6/MN1/SARDH/DAPK2/KCTD14/GPR6/KRT1/TTC24/MMP21/FAM163B/PROK1/STBD1/THBS2/C8orf89/KRT9/ADGRG7/OTOP3	38
GSE13485_DAY1_VS_DAY7_YF17D_VACCINE_PBMC_UP	GSE13485_DAY1_VS_DAY7_YF17D_VACCINE_PBMC_UP	GSE13485_DAY1_VS_DAY7_YF17D_VACCINE_PBMC_UP	44/3040	143/17449	6.30282e-05	0.0272258	0.0272258	ERVV-1/THY1/GDA/OR8D2/MME/GML/SLC17A1/MRGPRX4/C9orf62/FRMD1/HTR1E/ADAD1/MRAP2/KCNA4/SPRR2G/SMR3B/SPATA19/WFDC2/ABCB5/KLC3/OR1C1/KRTAP3-1/TTLL10/S100A16/CNTN2/HTR3C/KIF1A/SPEG/ITGB6/MEP1B/MMP2/RAMP3/WDR72/SPATA24/C9orf163/CCDC60/KIF12/GSTA3/PI15/PPP1R1B/TAS2R7/ASB15/HOXB13/AGRP	44
GSE21670_TGFB_VS_IL6_TREATED_CD4_TCELL_UP	GSE21670_TGFB_VS_IL6_TREATED_CD4_TCELL_UP	GSE21670_TGFB_VS_IL6_TREATED_CD4_TCELL_UP	52/3040	178/17449	6.74179e-05	0.0272258	0.0272258	DLGAP1/SLC13A4/HOXA3/PDE6A/NAA11/C16orf70/FAM178B/SOX10/MUC16/MALL/FBLN5/DAB1/KCNG1/ENPEP/ZFP30/NFATC4/TYR/SLC6A16/BTG4/WFDC2/MCAM/DYNC1H1/MC3R/KRT81/KRT4/CNTN2/SLC34A3/ADAMTS19/CBLN2/C19orf18/GPR179/BICC1/FCER2/PIWIL1/NTMT1/FBXL16/JAKMIP3/RASL10B/SCN7A/SRMS/C19orf81/AP2A2/PRAMEF2/FRS3/SNHG11/DCDC2B/ATP8B3/RNF32/FCRLA/FAM189A1/CNTNAP4/DGKD	52
GSE29614_DAY3_VS_DAY7_TIV_FLU_VACCINE_PBMC_UP	GSE29614_DAY3_VS_DAY7_TIV_FLU_VACCINE_PBMC_UP	GSE29614_DAY3_VS_DAY7_TIV_FLU_VACCINE_PBMC_UP	48/3040	161/17449	7.26469e-05	0.0272258	0.0272258	RBP3/FFAR1/PDE1C/PDHA2/NPY2R/TAS2R41/CRYBB2/SORBS2/TAS2R38/ACKR2/PANX3/LRRC4C/SLC22A25/PTGES/NUDT19/CLDN16/SCTR/FGF4/GPT/SEMA5A/KCNJ6/C1QB/CELP/RTP3/PRLR/C14orf180/S100A5/PSCA/HRG/CAPN8/UGT2B4/OR2F2/HGFAC/LINC01356/CRB2/C2orf80/ADAM7/GSTA3/DRAIC/FAM110D/WDR88/PALMD/OR51B6/HCN4/IL17F/C1orf167/CHRND/AGRP	48
GSE21927_SPLENIC_C26GM_TUMOROUS_VS_BONE_MARROW_MONOCYTES_UP	GSE21927_SPLENIC_C26GM_TUMOROUS_VS_BONE_MARROW_MONOCYTES_UP	GSE21927_SPLENIC_C26GM_TUMOROUS_VS_BONE_MARROW_MONOCYTES_UP	44/3040	147/17449	0.000128547	0.0447342	0.0447342	SLN/ACTL9/PIP/KISS1/GPR39/FRMD1/KRT2/SYN3/DDAH1/NEURL3/CACNA2D1/MYL3/CFAP74/TUB/UNC13C/ELSPBP1/IGSF22/KRT7/COL16A1/CAPN12/TRPS1/CDC42EP5/MAPK10/CDC42EP2/ADARB2/GPHA2/LRIT1/LRRC37A5P/MMP2/AGT/KRT31/HTRA3/GCNT4/LINC00052/TREM2/HRC/TMPRSS3/DLEU7/USP6NL/MMP17/RASD2/DGCR9/CCL22/SLC22A9	44
GSE13485_DAY1_VS_DAY3_YF17D_VACCINE_PBMC_UP	GSE13485_DAY1_VS_DAY3_YF17D_VACCINE_PBMC_UP	GSE13485_DAY1_VS_DAY3_YF17D_VACCINE_PBMC_UP	45/3040	152/17449	0.000143771	0.0466968	0.0466968	C5orf58/GK2/THY1/POM121L12/TNS4/GAB4/CPN2/ATCAY/MRGPRX4/CPXM2/C9orf62/CDX1/FRMD1/HTR1E/ADAD1/OR7A5/SLC22A25/SPRR2G/C11orf16/SMR3B/ZNF257/KRT7/CYP4F2/KLC3/OR1C1/NOBOX/MAS1/SLC34A3/HTR3C/KIFC1/TNN/KRT5/LINC01343/WSCD2/ITGB6/NAV3/WDR72/SPATA24/DUSP8/C9orf163/GSTA3/A4GNT/PPP1R1B/ADGRG7/AADAC	45
