# Supplementary material for: DNA methylation of hematopoietic stem/progenitor cells from donor peripheral blood to patient bone marrow: implications for allogeneic hematopoietic stem cell transplantation
Source: Clin Exp Med. 2023 Apr 7;23(8):4493–510. doi: 10.1007/s10238-023-01053-w (PMC10725404; doi:10.1007/s10238-023-01053-w)
Supplement: Supplementary file 14 — Supplementary file14 (XLSX 44 KB) [file 10238_2023_1053_MOESM14_ESM.xlsx]

## Sheet: GO_hyper
Supplementary Table S12
Functional analysis of T1 P14 vs T1 of other patients
row.names	ID	Description	GeneRatio	BgRatio	pvalue	p.adjust	qvalue	geneID	Count
GO_PATTERN_SPECIFICATION_PROCESS	GO_PATTERN_SPECIFICATION_PROCESS	GO_PATTERN_SPECIFICATION_PROCESS	59/889	428/15752	1.57761e-10	6.01712e-07	5.72754e-07	NKX3-2/HOXA7/MNS1/FOXB1/LHX1/PAX6/HOXC9/HELT/HOXD3/HOXD13/HOXA9/HOXD8/ETS2/HOXD9/EOMES/HOXB8/FOXG1/CDON/GLI3/BMP7/ALX4/SIX3/HES5/MYF5/OSR1/HAND1/HOXD11/DBX1/WNT6/IRX1/GBX2/NKX6-2/DLL1/ZIC1/RNF207/GDNF/HEYL/FGF10/CELSR1/EN1/NKX6-1/LHX2/ROBO1/DMRT3/INTU/HOXD12/HOXA2/HOXD10/IRX4/HOXB4/UNCX/ALX1/NR2F2/MSX1/SFRP1/HOXC11/EGR2/GREM1/HOXA4	59
GO_DNA_BINDING_TRANSCRIPTION_ACTIVATOR_ACTIVITY	GO_DNA_BINDING_TRANSCRIPTION_ACTIVATOR_ACTIVITY	GO_DNA_BINDING_TRANSCRIPTION_ACTIVATOR_ACTIVITY	57/889	410/15752	2.34129e-10	6.01712e-07	5.72754e-07	HOXA7/GBX1/PAX6/DLX3/FOXF2/TFAP2A/IRF6/HOXD3/HOXD13/ONECUT3/HOXD8/POU2F3/EOMES/LMX1A/ONECUT1/GLI3/ST18/ALX4/SIX3/HLF/MYF5/MYT1L/PGR/GBX2/ETS1/BARHL2/SOX21/ZIC1/ZSCAN21/TBX15/HEYL/IRF2BP1/TP73/BARX2/ATF6/LHX4/LHX2/IRF2/ONECUT2/NKX2-6/ESR1/HOXD10/SOX11/ESRRG/FIGLA/HOXB4/GSX1/ALX1/ATOH1/MSX1/HOXC11/EGR2/NR2E1/ELK3/SP7/HOXA4/NR4A2	57
GO_REGIONALIZATION	GO_REGIONALIZATION	GO_REGIONALIZATION	50/889	342/15752	5.29985e-10	9.08041e-07	8.64341e-07	HOXA7/MNS1/FOXB1/LHX1/PAX6/HOXC9/HELT/HOXD3/HOXD13/HOXA9/HOXD8/ETS2/HOXD9/EOMES/HOXB8/FOXG1/CDON/GLI3/ALX4/SIX3/HES5/MYF5/OSR1/HOXD11/DBX1/IRX1/GBX2/NKX6-2/DLL1/GDNF/HEYL/FGF10/CELSR1/EN1/NKX6-1/LHX2/ROBO1/DMRT3/INTU/HOXA2/HOXD10/HOXB4/ALX1/NR2F2/MSX1/SFRP1/HOXC11/EGR2/GREM1/HOXA4	50
GO_EMBRYONIC_ORGAN_DEVELOPMENT	GO_EMBRYONIC_ORGAN_DEVELOPMENT	GO_EMBRYONIC_ORGAN_DEVELOPMENT	56/889	420/15752	1.6416e-09	2.10946e-06	2.00794e-06	TTPA/HMX2/NKX3-2/HOXA7/ASCL2/LHX1/PAX6/HOXC9/FOXE1/ALDH1A3/FOXF2/TFAP2A/HOXD3/HOXD9/EOMES/HOXB8/FOXG1/GLI3/PDGFC/BMP7/ALX4/SIX3/MYF5/OSR1/TUBB2B/HAND1/VASH1/ITGA8/EN2/ZFPM2/GBX2/DLL1/ZIC1/RNF207/GDNF/TBX15/FGF10/HMX3/CELSR1/EN1/HYAL1/NES/RBPMS2/NKX2-6/HOXA2/HOXD10/SOX11/IL10/HOXB4/CHST11/ALX1/ATOH1/NR2F2/MSX1/HOXC11/HOXA4	56
GO_EMBRYONIC_ORGAN_MORPHOGENESIS	GO_EMBRYONIC_ORGAN_MORPHOGENESIS	GO_EMBRYONIC_ORGAN_MORPHOGENESIS	43/889	287/15752	4.11581e-09	3.54452e-06	3.37394e-06	HMX2/NKX3-2/HOXA7/LHX1/PAX6/HOXC9/FOXE1/ALDH1A3/FOXF2/TFAP2A/HOXD3/HOXD9/EOMES/HOXB8/FOXG1/GLI3/BMP7/ALX4/SIX3/MYF5/OSR1/HAND1/ITGA8/GBX2/DLL1/ZIC1/RNF207/TBX15/FGF10/HMX3/CELSR1/HYAL1/RBPMS2/HOXA2/HOXD10/SOX11/HOXB4/CHST11/ALX1/ATOH1/MSX1/HOXC11/HOXA4	43
GO_CENTRAL_NERVOUS_SYSTEM_NEURON_DIFFERENTIATION	GO_CENTRAL_NERVOUS_SYSTEM_NEURON_DIFFERENTIATION	GO_CENTRAL_NERVOUS_SYSTEM_NEURON_DIFFERENTIATION	32/889	177/15752	4.13757e-09	3.54452e-06	3.37394e-06	LHX1/GBX1/PAX6/CEND1/SALL3/EOMES/FOXG1/LMX1A/GLI3/HES5/SLIT2/DBX1/MDGA2/GBX2/NKX6-2/NKX6-1/LHX4/ROBO1/DMRT3/HOXD10/GRID2/CBLN1/MAP2/UNCX/GSX1/NPY/ID4/NANOS1/SFRP1/NR2E1/CDH11/NR4A2	32
GO_PROXIMAL_DISTAL_PATTERN_FORMATION	GO_PROXIMAL_DISTAL_PATTERN_FORMATION	GO_PROXIMAL_DISTAL_PATTERN_FORMATION	13/889	32/15752	6.8878e-09	4.47804e-06	4.26253e-06	HOXA9/HOXD9/GLI3/SIX3/HES5/OSR1/IRX1/DLL1/FGF10/EN1/HOXD10/HOXC11/GREM1	13
GO_EMBRYONIC_SKELETAL_SYSTEM_MORPHOGENESIS	GO_EMBRYONIC_SKELETAL_SYSTEM_MORPHOGENESIS	GO_EMBRYONIC_SKELETAL_SYSTEM_MORPHOGENESIS	22/889	93/15752	6.96972e-09	4.47804e-06	4.26253e-06	HOXA7/LHX1/HOXC9/TFAP2A/HOXD3/HOXD9/HOXB8/GLI3/BMP7/ALX4/MYF5/OSR1/TBX15/HYAL1/HOXA2/HOXD10/SOX11/HOXB4/CHST11/ALX1/HOXC11/HOXA4	22
GO_EMBRYONIC_SKELETAL_SYSTEM_DEVELOPMENT	GO_EMBRYONIC_SKELETAL_SYSTEM_DEVELOPMENT	GO_EMBRYONIC_SKELETAL_SYSTEM_DEVELOPMENT	25/889	123/15752	1.83247e-08	1.00361e-05	9.55306e-06	NKX3-2/HOXA7/LHX1/HOXC9/TFAP2A/HOXD3/HOXA9/HOXD9/HOXB8/GLI3/BMP7/ALX4/MYF5/OSR1/HOXD1/TBX15/HYAL1/HOXA2/HOXD10/SOX11/HOXB4/CHST11/ALX1/HOXC11/HOXA4	25
GO_ANTERIOR_POSTERIOR_PATTERN_SPECIFICATION	GO_ANTERIOR_POSTERIOR_PATTERN_SPECIFICATION	GO_ANTERIOR_POSTERIOR_PATTERN_SPECIFICATION	34/889	208/15752	1.95254e-08	1.00361e-05	9.55306e-06	HOXA7/FOXB1/LHX1/PAX6/HOXC9/HELT/HOXD3/HOXD13/HOXA9/HOXD8/ETS2/HOXD9/HOXB8/CDON/GLI3/ALX4/SIX3/HES5/MYF5/OSR1/GBX2/DLL1/HEYL/CELSR1/EN1/HOXA2/HOXD10/HOXB4/ALX1/NR2F2/MSX1/SFRP1/HOXC11/HOXA4	34
GO_SPINAL_CORD_DEVELOPMENT	GO_SPINAL_CORD_DEVELOPMENT	GO_SPINAL_CORD_DEVELOPMENT	22/889	105/15752	7.35709e-08	3.43777e-05	3.27232e-05	FOXB1/LHX1/GBX1/PAX6/HOXB8/GLI3/DBX1/MDGA2/NKX6-2/DLL1/ZIC1/GDNF/NKX6-1/ACTL6B/LHX4/DMRT3/INTU/NEFL/HOXD10/SOX11/UNCX/GSX1	22
GO_SKELETAL_SYSTEM_MORPHOGENESIS	GO_SKELETAL_SYSTEM_MORPHOGENESIS	GO_SKELETAL_SYSTEM_MORPHOGENESIS	33/889	233/15752	9.7505e-07	0.000417647	0.000397547	NKX3-2/HOXA7/LHX1/HOXC9/TFAP2A/HOXD3/HOXD8/FOXN3/HOXD9/HOXB8/GLI3/BMP7/ALX4/MYF5/OSR1/ANKRD11/SMPD3/TBX15/HYAL1/BARX2/HOXA2/HOXD10/SOX11/HOXB4/UNCX/CHST11/NAB2/ALX1/MSX1/SFRP1/HOXC11/GREM1/HOXA4	33
GO_APPENDAGE_MORPHOGENESIS	GO_APPENDAGE_MORPHOGENESIS	GO_APPENDAGE_MORPHOGENESIS	24/889	143/15752	1.44779e-06	0.000572433	0.000544884	TFAP2A/HOXD13/HOXA9/HOXD9/SALL3/GLI3/BMP7/ALX4/OSR1/SP9/MYH3/EVX2/FGF10/EN1/INTU/BAK1/HOXD12/HOXD10/SOX11/CHST11/ALX1/MSX1/HOXC11/GREM1	24
GO_DNA_BINDING_TRANSCRIPTION_REPRESSOR_ACTIVITY	GO_DNA_BINDING_TRANSCRIPTION_REPRESSOR_ACTIVITY	GO_DNA_BINDING_TRANSCRIPTION_REPRESSOR_ACTIVITY	33/889	240/15752	1.90598e-06	0.000699768	0.000666091	NKX3-2/ASCL2/PAX6/HELT/IRF8/TFAP2A/ETS2/HOXD9/FOXQ1/HES5/GZF1/FOXD3/MYT1L/HAND1/ZBTB7A/ZBTB12/IRX1/FOXK1/NKX6-2/TBX15/HEYL/EN1/NKX6-1/ZNF350/LRRFIP1/HOXA2/ZNF263/GSX1/MSX1/NR2E1/ELK3/TRPS1/ENO1	33
GO_NEPHRON_DEVELOPMENT	GO_NEPHRON_DEVELOPMENT	GO_NEPHRON_DEVELOPMENT	23/889	138/15752	2.69855e-06	0.000924704	0.000880202	LHX1/GLI3/BMP7/HES5/OSR1/GZF1/HOXD11/WNT6/NUP133/IRX1/DLL1/WNK4/WNT4/GDNF/ANGPT1/MAGI2/HEYL/AQP11/NID1/POU3F3/LAMB2/GREM1/FAT4	23
GO_SKELETAL_SYSTEM_DEVELOPMENT	GO_SKELETAL_SYSTEM_DEVELOPMENT	GO_SKELETAL_SYSTEM_DEVELOPMENT	53/889	492/15752	4.46314e-06	0.00143378	0.00136478	NKX3-2/HOXA7/LHX1/CHADL/RAI1/HOXC9/TFAP2A/HOXD3/HOXD13/HOXA9/HOXD8/FOXN3/GJA1/ETS2/NPR3/HOXD9/HOXB8/GLI3/PDGFC/BMP7/ALX4/HES5/MYF5/OSR1/HDAC4/HOXD1/ANKRD11/HAND1/SMPD3/GDF10/TBX15/FBXW7/EN1/HYAL1/BARX2/HOXD12/HOXA2/HOXD10/SOX11/HOXB4/UNCX/CHST11/NAB2/ALX1/MSX1/SFRP1/HOXC11/ASH1L/GREM1/HOXA4/FAT4/CDH11/TRPS1	53
GO_NEPHRON_EPITHELIUM_DEVELOPMENT	GO_NEPHRON_EPITHELIUM_DEVELOPMENT	GO_NEPHRON_EPITHELIUM_DEVELOPMENT	19/889	105/15752	5.73297e-06	0.00173338	0.00164996	LHX1/GLI3/HES5/OSR1/GZF1/HOXD11/WNT6/IRX1/DLL1/WNK4/WNT4/GDNF/MAGI2/HEYL/AQP11/POU3F3/LAMB2/GREM1/FAT4	19
GO_KIDNEY_EPITHELIUM_DEVELOPMENT	GO_KIDNEY_EPITHELIUM_DEVELOPMENT	GO_KIDNEY_EPITHELIUM_DEVELOPMENT	22/889	135/15752	6.45116e-06	0.00184216	0.00175351	LHX1/GLI3/BMP7/HES5/OSR1/GZF1/SLIT2/HOXD11/WNT6/IRX1/DLL1/WNK4/WNT4/GDNF/MAGI2/HEYL/AQP11/POU3F3/LAMB2/SFRP1/GREM1/FAT4	22
GO_NEURON_PROJECTION_GUIDANCE	GO_NEURON_PROJECTION_GUIDANCE	GO_NEURON_PROJECTION_GUIDANCE	34/889	269/15752	8.81417e-06	0.00238447	0.00226971	LHX1/GBX1/PAX6/SPTBN5/DOK4/FOXG1/LMX1A/GLI3/BMP7/SLIT2/TUBB2B/IRS2/CHL1/UNC5C/CRMP1/GBX2/PLXND1/GDNF/PLXNA1/UNC5B/LHX4/LHX2/ROBO1/EGFLAM/HOXA2/LAMB2/PRKCA/DPYSL5/ATOH1/DSCAM/PLXNB2/EGR2/FLRT2/DPYSL4	34
GO_UROGENITAL_SYSTEM_DEVELOPMENT	GO_UROGENITAL_SYSTEM_DEVELOPMENT	GO_UROGENITAL_SYSTEM_DEVELOPMENT	38/889	318/15752	1.00161e-05	0.00257414	0.00245026	FOXB1/LHX1/AKR1B1/TFAP2A/HOXD13/GLI3/BMP7/HES5/OSR1/GZF1/SLIT2/PYGO1/HOXD11/ITGA8/WNT6/NUP133/IRX1/DLL1/WNK4/WNT4/GDNF/ANGPT1/MAGI2/HEYL/FGF10/DACT2/AQP11/TP73/NID1/POU3F3/ESR1/LAMB2/SOX11/ID4/SFRP1/HOXC11/GREM1/FAT4	38
GO_RENAL_TUBULE_DEVELOPMENT	GO_RENAL_TUBULE_DEVELOPMENT	GO_RENAL_TUBULE_DEVELOPMENT	17/889	91/15752	1.13515e-05	0.00263894	0.00251194	LHX1/GLI3/HES5/OSR1/GZF1/HOXD11/WNT6/IRX1/DLL1/WNK4/WNT4/GDNF/HEYL/AQP11/POU3F3/GREM1/FAT4	17
GO_CELL_FATE_SPECIFICATION_INVOLVED_IN_PATTERN_SPECIFICATION	GO_CELL_FATE_SPECIFICATION_INVOLVED_IN_PATTERN_SPECIFICATION	GO_CELL_FATE_SPECIFICATION_INVOLVED_IN_PATTERN_SPECIFICATION	6/889	11/15752	1.14911e-05	0.00263894	0.00251194	PAX6/GLI3/DBX1/NKX6-2/NKX6-1/DMRT3	6
GO_NEURON_FATE_SPECIFICATION	GO_NEURON_FATE_SPECIFICATION	GO_NEURON_FATE_SPECIFICATION	10/889	34/15752	1.18085e-05	0.00263894	0.00251194	PAX6/GLI3/MYT1L/DBX1/NKX6-2/DLL1/NKX6-1/DMRT3/HOXD10/ATOH1	10
GO_APPENDAGE_DEVELOPMENT	GO_APPENDAGE_DEVELOPMENT	GO_APPENDAGE_DEVELOPMENT	25/889	172/15752	1.25023e-05	0.00267757	0.00254871	TFAP2A/HOXD13/HOXA9/HOXD9/SALL3/GLI3/BMP7/ALX4/OSR1/SP9/MYH3/EVX2/FGF10/EN1/INTU/BAK1/HOXD12/HOXD10/SOX11/CHST11/ALX1/NR2F2/MSX1/HOXC11/GREM1	25
GO_NEURON_FATE_COMMITMENT	GO_NEURON_FATE_COMMITMENT	GO_NEURON_FATE_COMMITMENT	14/889	66/15752	1.48563e-05	0.00302426	0.00287872	GBX1/PAX6/FOXG1/GLI3/MYT1L/DBX1/NKX6-2/DLL1/OLIG1/NKX6-1/DMRT3/HOXD10/GSX1/ATOH1	14
GO_TELENCEPHALON_DEVELOPMENT	GO_TELENCEPHALON_DEVELOPMENT	GO_TELENCEPHALON_DEVELOPMENT	31/889	241/15752	1.52978e-05	0.00302426	0.00287872	FOXB1/LHX1/PAX6/CNTNAP2/ALDH1A3/CDK5R2/SALL3/EOMES/FOXG1/LMX1A/CDON/GLI3/SIX3/HES5/SLIT2/SLC32A1/BTBD3/LAMB1/LHX2/ROBO1/POU3F3/ANXA3/NEFL/NUMBL/UNCX/ATOH1/NPY/ID4/NR2E1/FAT4/PHLPP2	31
GO_AXON_DEVELOPMENT	GO_AXON_DEVELOPMENT	GO_AXON_DEVELOPMENT	51/889	489/15752	1.65517e-05	0.00313264	0.00298188	FOXB1/LHX1/GBX1/JAM3/PAX6/SPTBN5/DOK4/FOXG1/LMX1A/GLI3/BMP7/MAP1B/SLIT2/TUBB2B/IRS2/CHL1/CCK/UNC5C/CRMP1/GBX2/PLXND1/BARHL2/TIAM1/PTPRZ1/GDNF/PLXNA1/UNC5B/CTNNA1/SLITRK3/NKX6-1/LHX4/LHX2/ROBO1/EGFLAM/NEFL/HOXA2/NUMBL/LAMB2/STK25/PRKCA/MAP2/LIMK1/DPYSL5/ATOH1/DSCAM/PLXNB2/EGR2/FLRT2/NR2E1/CDH11/NR4A2	51
GO_REGULATION_OF_EXOCYTOSIS	GO_REGULATION_OF_EXOCYTOSIS	GO_REGULATION_OF_EXOCYTOSIS	27/889	197/15752	1.7065e-05	0.00313264	0.00298188	CDK5R2/SCAMP5/TSG101/HTR1B/CPLX3/RAB27A/RALA/RAB7A/RAB26/CSPG5/RIMS4/SMPD3/CPLX1/FER/RIMS3/SYT10/P2RX1/CHRNA5/RAB3D/FCER1G/DGKI/ADRA2A/BAIAP3/VSNL1/PPFIA2/DOC2A/CFTR	27
GO_APICAL_JUNCTION_COMPLEX	GO_APICAL_JUNCTION_COMPLEX	GO_APICAL_JUNCTION_COMPLEX	20/889	124/15752	1.96257e-05	0.00347299	0.00330585	PARD6G/JAM3/CLDN3/TJP2/LIN7A/PLEKHA7/CCND1/WNK4/CLDN11/CLDN23/MAGI2/OCLN/TBCD/CTNNA1/CGNL1/CLDN15/SHROOM1/FRMD6/F11R/ASH1L	20
GO_FOREBRAIN_DEVELOPMENT	GO_FOREBRAIN_DEVELOPMENT	GO_FOREBRAIN_DEVELOPMENT	41/889	365/15752	2.02704e-05	0.00347299	0.00330585	FOXB1/LHX1/PAX6/CNTNAP2/ALDH1A3/CDK5R2/SALL3/EOMES/FOXG1/LMX1A/CDON/GLI3/SIX3/HES5/SLIT2/SSTR2/SLC32A1/GBX2/ETS1/WNT4/BTBD3/LAMB1/FGF10/LHX2/ROBO1/POU3F3/ANXA3/NKX2-6/NEFL/NUMBL/UNCX/GSX1/ATOH1/NPY/ID4/NR2F2/MSX1/NR2E1/FAT4/PHLPP2/NR4A2	41
GO_RENAL_SYSTEM_DEVELOPMENT	GO_RENAL_SYSTEM_DEVELOPMENT	GO_RENAL_SYSTEM_DEVELOPMENT	34/889	282/15752	2.40883e-05	0.003994	0.00380178	LHX1/AKR1B1/TFAP2A/GLI3/BMP7/HES5/OSR1/GZF1/SLIT2/PYGO1/HOXD11/ITGA8/WNT6/NUP133/IRX1/DLL1/WNK4/WNT4/GDNF/ANGPT1/MAGI2/HEYL/FGF10/DACT2/AQP11/TP73/NID1/POU3F3/LAMB2/SOX11/SFRP1/HOXC11/GREM1/FAT4	34
GO_CELL_FATE_COMMITMENT	GO_CELL_FATE_COMMITMENT	GO_CELL_FATE_COMMITMENT	32/889	261/15752	2.97224e-05	0.00470274	0.00447642	GBX1/PAX6/ETS2/EOMES/FOXG1/ONECUT1/CDON/GLI3/HES5/MYF5/MYT1L/DBX1/WNT6/NKX6-2/DLL1/BARHL2/WNT4/TBX15/FGF10/OLIG1/NKX6-1/DMRT3/ONECUT2/HOXA2/HOXD10/DHH/TEAD3/GSX1/ATOH1/NR2F2/SFRP1/NR2E1	32
GO_CELL_DIFFERENTIATION_IN_SPINAL_CORD	GO_CELL_DIFFERENTIATION_IN_SPINAL_CORD	GO_CELL_DIFFERENTIATION_IN_SPINAL_CORD	12/889	53/15752	3.01927e-05	0.00470274	0.00447642	LHX1/GBX1/PAX6/GLI3/DBX1/MDGA2/NKX6-2/NKX6-1/LHX4/DMRT3/HOXD10/GSX1	12
GO_METANEPHROS_DEVELOPMENT	GO_METANEPHROS_DEVELOPMENT	GO_METANEPHROS_DEVELOPMENT	16/889	89/15752	3.35832e-05	0.005077	0.00483266	LHX1/AKR1B1/GLI3/BMP7/HES5/OSR1/ITGA8/IRX1/WNT4/GDNF/FGF10/POU3F3/LAMB2/HOXC11/GREM1/FAT4	16
GO_CEREBRAL_CORTEX_DEVELOPMENT	GO_CEREBRAL_CORTEX_DEVELOPMENT	GO_CEREBRAL_CORTEX_DEVELOPMENT	18/889	110/15752	4.13914e-05	0.00607862	0.00578608	PAX6/CNTNAP2/CDK5R2/EOMES/FOXG1/CDON/GLI3/SLIT2/BTBD3/LAMB1/LHX2/ROBO1/POU3F3/NEFL/ATOH1/NPY/NR2E1/FAT4	18
GO_VENTRAL_SPINAL_CORD_DEVELOPMENT	GO_VENTRAL_SPINAL_CORD_DEVELOPMENT	GO_VENTRAL_SPINAL_CORD_DEVELOPMENT	11/889	47/15752	4.6492e-05	0.00663802	0.00631856	LHX1/GBX1/PAX6/GLI3/DBX1/MDGA2/NKX6-2/NKX6-1/LHX4/DMRT3/HOXD10	11
GO_PALLIUM_DEVELOPMENT	GO_PALLIUM_DEVELOPMENT	GO_PALLIUM_DEVELOPMENT	23/889	164/15752	4.89155e-05	0.00679529	0.00646826	PAX6/CNTNAP2/CDK5R2/EOMES/FOXG1/LMX1A/CDON/GLI3/SLIT2/SLC32A1/BTBD3/LAMB1/LHX2/ROBO1/POU3F3/ANXA3/NEFL/ATOH1/NPY/ID4/NR2E1/FAT4/PHLPP2	23
GO_DORSAL_VENTRAL_PATTERN_FORMATION	GO_DORSAL_VENTRAL_PATTERN_FORMATION	GO_DORSAL_VENTRAL_PATTERN_FORMATION	16/889	92/15752	5.11885e-05	0.00681649	0.00648844	LHX1/PAX6/FOXG1/GLI3/SIX3/HOXD11/DBX1/NKX6-2/EN1/NKX6-1/LHX2/DMRT3/INTU/HOXA2/SFRP1/GREM1	16
GO_EMBRYONIC_APPENDAGE_MORPHOGENESIS	GO_EMBRYONIC_APPENDAGE_MORPHOGENESIS	GO_EMBRYONIC_APPENDAGE_MORPHOGENESIS	19/889	122/15752	5.17204e-05	0.00681649	0.00648844	TFAP2A/HOXD13/HOXA9/HOXD9/GLI3/BMP7/ALX4/OSR1/SP9/MYH3/EN1/INTU/HOXD12/HOXD10/CHST11/ALX1/MSX1/HOXC11/GREM1	19
GO_NEPHRON_MORPHOGENESIS	GO_NEPHRON_MORPHOGENESIS	GO_NEPHRON_MORPHOGENESIS	14/889	74/15752	5.74628e-05	0.00738397	0.00702861	LHX1/GLI3/BMP7/HES5/OSR1/GZF1/HOXD11/WNT6/IRX1/WNK4/WNT4/GDNF/GREM1/FAT4	14
GO_SENSORY_ORGAN_MORPHOGENESIS	GO_SENSORY_ORGAN_MORPHOGENESIS	GO_SENSORY_ORGAN_MORPHOGENESIS	30/889	251/15752	8.36886e-05	0.0104917	0.00998677	HMX2/NKX3-2/LHX1/PAX6/ALDH1A3/FOXF2/TFAP2A/FOXG1/CDON/GLI3/BMP7/ZHX2/SIX3/OSR1/ITGA8/FOXE3/GBX2/DLL1/ZIC1/FAT1/FGF10/HMX3/CELSR1/BAK1/HOXA2/SOX11/GNGT1/ATOH1/DSCAM/MSX1	30
GO_EPITHELIAL_TUBE_MORPHOGENESIS	GO_EPITHELIAL_TUBE_MORPHOGENESIS	GO_EPITHELIAL_TUBE_MORPHOGENESIS	35/889	317/15752	0.000113539	0.013895	0.0132263	LHX1/EOMES/GLI3/BMP7/RALA/HES5/OSR1/GZF1/SLIT2/HAND1/PGR/HOXD11/WNT6/IRX1/GBX2/DLL1/WNK4/PLXND1/WNT4/RNF207/GDNF/RHOB/ALOX12/FGF10/CELSR1/LHX2/CTSZ/ESR1/SOX11/ESRP2/ALX1/PLXNB2/SFRP1/GREM1/FAT4	35
GO_KIDNEY_MORPHOGENESIS	GO_KIDNEY_MORPHOGENESIS	GO_KIDNEY_MORPHOGENESIS	15/889	89/15752	0.000125992	0.0150095	0.0142871	LHX1/GLI3/BMP7/HES5/OSR1/GZF1/HOXD11/WNT6/IRX1/WNK4/WNT4/GDNF/FGF10/GREM1/FAT4	15
GO_REPRODUCTIVE_SYSTEM_DEVELOPMENT	GO_REPRODUCTIVE_SYSTEM_DEVELOPMENT	GO_REPRODUCTIVE_SYSTEM_DEVELOPMENT	42/889	409/15752	0.000128486	0.0150095	0.0142871	TTPA/ASCL2/LHX1/DLX3/NR5A1/STOX2/FOXF2/HOXD13/HOXA9/GJA1/BOK/EOMES/GLI3/BMP7/OSR1/SLIT2/HAND1/VASH1/PGR/COL9A3/CCND1/ZFPM2/WNT4/ZFP42/CTNNA1/FGF10/EREG/LHX4/ADAM19/BAK1/GAS2/ESR1/SRD5A2/DHH/TCF23/IL10/ID4/NR2F2/SFRP1/MSH4/ASH1L/NRIP1	42
GO_NEURAL_PRECURSOR_CELL_PROLIFERATION	GO_NEURAL_PRECURSOR_CELL_PROLIFERATION	GO_NEURAL_PRECURSOR_CELL_PROLIFERATION	20/889	142/15752	0.000140204	0.0160144	0.0152437	LHX1/PAX6/CEND1/FOXG1/CDON/GLI3/SIX3/GJC2/GBX2/PTPRZ1/CTNNA1/LHX2/NES/POU3F3/CTSZ/NUMBL/TEAD3/ID4/PLXNB2/NR2E1	20
GO_GLIOGENESIS	GO_GLIOGENESIS	GO_GLIOGENESIS	32/889	285/15752	0.00016139	0.0180336	0.0171657	RHEB/ASCL2/PAX6/CDK5R2/BOK/FOXG1/GLI3/HES5/CSPG5/GPR157/ARHGEF10/WASF3/GJC2/NKX6-2/DLL1/TIAM1/PTPRZ1/LAMB1/UFL1/FGF10/TP73/PRKCH/OLIG1/NKX6-1/LAMB2/SOX11/FPR2/CSPG4/NAB2/ID4/EGR2/NR2E1	32
GO_EMBRYONIC_CAMERA_TYPE_EYE_DEVELOPMENT	GO_EMBRYONIC_CAMERA_TYPE_EYE_DEVELOPMENT	GO_EMBRYONIC_CAMERA_TYPE_EYE_DEVELOPMENT	9/889	37/15752	0.000165613	0.0181117	0.01724	PAX6/ALDH1A3/FOXF2/TFAP2A/BMP7/SIX3/FGF10/NES/SOX11	9
GO_REGULATION_OF_NEURAL_PRECURSOR_CELL_PROLIFERATION	GO_REGULATION_OF_NEURAL_PRECURSOR_CELL_PROLIFERATION	GO_REGULATION_OF_NEURAL_PRECURSOR_CELL_PROLIFERATION	14/889	82/15752	0.000182123	0.0195023	0.0185637	LHX1/PAX6/CEND1/FOXG1/CDON/GLI3/SIX3/GJC2/PTPRZ1/CTNNA1/LHX2/NES/CTSZ/NR2E1	14
GO_FEMALE_SEX_DIFFERENTIATION	GO_FEMALE_SEX_DIFFERENTIATION	GO_FEMALE_SEX_DIFFERENTIATION	17/889	113/15752	0.00019466	0.0204195	0.0194368	LHX1/NR5A1/SLIT2/PGR/COL9A3/ZFPM2/WNT4/ZFP42/CTNNA1/FGF10/EREG/BAK1/GAS2/ESR1/SFRP1/MSH4/NRIP1	17
GO_TIGHT_JUNCTION	GO_TIGHT_JUNCTION	GO_TIGHT_JUNCTION	17/889	114/15752	0.000216995	0.0222662	0.0211946	PARD6G/JAM3/CLDN3/GJA1/TJP2/LIN7A/CCND1/WNK4/CLDN11/CLDN23/MAGI2/OCLN/TBCD/CGNL1/CLDN15/F11R/ASH1L	17
GO_REGULATION_OF_REGULATED_SECRETORY_PATHWAY	GO_REGULATION_OF_REGULATED_SECRETORY_PATHWAY	GO_REGULATION_OF_REGULATED_SECRETORY_PATHWAY	20/889	147/15752	0.000225669	0.0222662	0.0211946	CDK5R2/SCAMP5/HTR1B/CPLX3/RAB27A/CSPG5/RIMS4/CPLX1/FER/RIMS3/SYT10/P2RX1/CHRNA5/RAB3D/FCER1G/DGKI/ADRA2A/BAIAP3/PPFIA2/DOC2A	20
GO_ADULT_LOCOMOTORY_BEHAVIOR	GO_ADULT_LOCOMOTORY_BEHAVIOR	GO_ADULT_LOCOMOTORY_BEHAVIOR	13/889	74/15752	0.000228818	0.0222662	0.0211946	DRD4/GBX1/CEND1/HOXD9/HOXB8/CHL1/ZIC1/GDNF/EN1/DMRT3/HOXD10/OPRD1/NR4A2	13
GO_VENTRAL_SPINAL_CORD_INTERNEURON_DIFFERENTIATION	GO_VENTRAL_SPINAL_CORD_INTERNEURON_DIFFERENTIATION	GO_VENTRAL_SPINAL_CORD_INTERNEURON_DIFFERENTIATION	6/889	17/15752	0.000229593	0.0222662	0.0211946	PAX6/GLI3/DBX1/NKX6-2/NKX6-1/DMRT3	6
GO_MORPHOGENESIS_OF_A_BRANCHING_STRUCTURE	GO_MORPHOGENESIS_OF_A_BRANCHING_STRUCTURE	GO_MORPHOGENESIS_OF_A_BRANCHING_STRUCTURE	24/889	194/15752	0.000247747	0.0235818	0.0224469	LHX1/HOXD13/GLI3/BMP7/GZF1/SLIT2/PGR/HOXD11/WNT6/GBX2/PLXND1/WNT4/GDNF/PLXNA1/FGF10/CELSR1/ERMN/CTSZ/ESR1/ESRP2/IL10/SFRP1/GREM1/FAT4	24
GO_FORELIMB_MORPHOGENESIS	GO_FORELIMB_MORPHOGENESIS	GO_FORELIMB_MORPHOGENESIS	9/889	39/15752	0.000254858	0.0238177	0.0226714	TFAP2A/HOXA9/HOXD9/SALL3/ALX4/OSR1/EN1/HOXD10/MSX1	9
GO_NEURON_MIGRATION	GO_NEURON_MIGRATION	GO_NEURON_MIGRATION	20/889	150/15752	0.000296452	0.0272101	0.0259006	LHX1/PAX6/CDK5R2/FOXG1/MAP1B/TUBB2B/CHL1/NDNF/CCK/ZNF609/DCDC2/BARHL2/DDIT4/CELSR1/NKX6-1/ATOH1/NR2F2/PLXNB2/FLRT2/NR4A2	20
GO_CELL_DIFFERENTIATION_INVOLVED_IN_METANEPHROS_DEVELOPMENT	GO_CELL_DIFFERENTIATION_INVOLVED_IN_METANEPHROS_DEVELOPMENT	GO_CELL_DIFFERENTIATION_INVOLVED_IN_METANEPHROS_DEVELOPMENT	7/889	25/15752	0.000349142	0.0309412	0.0294521	OSR1/WNT4/GDNF/POU3F3/LAMB2/GREM1/FAT4	7
GO_SPINAL_CORD_PATTERNING	GO_SPINAL_CORD_PATTERNING	GO_SPINAL_CORD_PATTERNING	7/889	25/15752	0.000349142	0.0309412	0.0294521	PAX6/GLI3/DBX1/NKX6-2/NKX6-1/DMRT3/INTU	7
GO_CHONDROITIN_SULFATE_PROTEOGLYCAN_METABOLIC_PROCESS	GO_CHONDROITIN_SULFATE_PROTEOGLYCAN_METABOLIC_PROCESS	GO_CHONDROITIN_SULFATE_PROTEOGLYCAN_METABOLIC_PROCESS	9/889	41/15752	0.000380684	0.0329744	0.0313874	CHST9/DSE/CSPG5/NDNF/HYAL1/EGFLAM/CSPG4/CHST11/CHST12	9
GO_ADENYLATE_CYCLASE_INHIBITING_G_PROTEIN_COUPLED_RECEPTOR_SIGNALING_PATHWAY	GO_ADENYLATE_CYCLASE_INHIBITING_G_PROTEIN_COUPLED_RECEPTOR_SIGNALING_PATHWAY	GO_ADENYLATE_CYCLASE_INHIBITING_G_PROTEIN_COUPLED_RECEPTOR_SIGNALING_PATHWAY	14/889	88/15752	0.000389227	0.0329744	0.0313874	DRD4/HRH3/NPY1R/ADCY2/HTR1B/NPR3/AKAP5/SSTR2/MTNR1A/ADCY5/ADRA2A/ADCY7/FPR2/OPRD1	14
GO_SPINAL_CORD_MOTOR_NEURON_DIFFERENTIATION	GO_SPINAL_CORD_MOTOR_NEURON_DIFFERENTIATION	GO_SPINAL_CORD_MOTOR_NEURON_DIFFERENTIATION	8/889	33/15752	0.00039133	0.0329744	0.0313874	GBX1/PAX6/GLI3/MDGA2/NKX6-2/NKX6-1/LHX4/HOXD10	8
GO_POSITIVE_REGULATION_OF_NEURAL_PRECURSOR_CELL_PROLIFERATION	GO_POSITIVE_REGULATION_OF_NEURAL_PRECURSOR_CELL_PROLIFERATION	GO_POSITIVE_REGULATION_OF_NEURAL_PRECURSOR_CELL_PROLIFERATION	10/889	50/15752	0.00040681	0.0337258	0.0321027	LHX1/PAX6/FOXG1/CDON/GLI3/GJC2/LHX2/NES/CTSZ/NR2E1	10
GO_EMBRYONIC_CAMERA_TYPE_EYE_MORPHOGENESIS	GO_EMBRYONIC_CAMERA_TYPE_EYE_MORPHOGENESIS	GO_EMBRYONIC_CAMERA_TYPE_EYE_MORPHOGENESIS	7/889	26/15752	0.000454704	0.0366764	0.0349113	PAX6/ALDH1A3/FOXF2/TFAP2A/BMP7/SIX3/SOX11	7
GO_NEPHRON_TUBULE_FORMATION	GO_NEPHRON_TUBULE_FORMATION	GO_NEPHRON_TUBULE_FORMATION	6/889	19/15752	0.000456671	0.0366764	0.0349113	HES5/OSR1/WNT6/IRX1/GDNF/GREM1	6
GO_FOREBRAIN_GENERATION_OF_NEURONS	GO_FOREBRAIN_GENERATION_OF_NEURONS	GO_FOREBRAIN_GENERATION_OF_NEURONS	11/889	60/15752	0.000467616	0.0369776	0.035198	PAX6/SALL3/FOXG1/GLI3/HES5/SLIT2/GBX2/ROBO1/NUMBL/UNCX/NR2E1	11
GO_SPINAL_CORD_MOTOR_NEURON_CELL_FATE_SPECIFICATION	GO_SPINAL_CORD_MOTOR_NEURON_CELL_FATE_SPECIFICATION	GO_SPINAL_CORD_MOTOR_NEURON_CELL_FATE_SPECIFICATION	5/889	13/15752	0.000497912	0.0382023	0.0363637	PAX6/GLI3/NKX6-2/NKX6-1/HOXD10	5
GO_DIENCEPHALON_DEVELOPMENT	GO_DIENCEPHALON_DEVELOPMENT	GO_DIENCEPHALON_DEVELOPMENT	12/889	70/15752	0.000497967	0.0382023	0.0363637	FOXB1/PAX6/CNTNAP2/SIX3/GBX2/ETS1/WNT4/FGF10/NKX2-6/GSX1/MSX1/NR4A2	12
GO_MATERNAL_PROCESS_INVOLVED_IN_FEMALE_PREGNANCY	GO_MATERNAL_PROCESS_INVOLVED_IN_FEMALE_PREGNANCY	GO_MATERNAL_PROCESS_INVOLVED_IN_FEMALE_PREGNANCY	11/889	61/15752	0.000541885	0.0409602	0.0389889	AKR1B1/STOX2/GJA1/PGR/WNT4/HMX3/ESR1/ADCY7/TCF23/NR2F2/ASH1L	11
GO_BRANCHING_MORPHOGENESIS_OF_AN_EPITHELIAL_TUBE	GO_BRANCHING_MORPHOGENESIS_OF_AN_EPITHELIAL_TUBE	GO_BRANCHING_MORPHOGENESIS_OF_AN_EPITHELIAL_TUBE	19/889	146/15752	0.000565205	0.0415355	0.0395365	LHX1/GLI3/BMP7/GZF1/SLIT2/PGR/HOXD11/WNT6/GBX2/PLXND1/WNT4/GDNF/FGF10/CELSR1/CTSZ/ESR1/ESRP2/GREM1/FAT4	19
GO_CELL_DIFFERENTIATION_INVOLVED_IN_KIDNEY_DEVELOPMENT	GO_CELL_DIFFERENTIATION_INVOLVED_IN_KIDNEY_DEVELOPMENT	GO_CELL_DIFFERENTIATION_INVOLVED_IN_KIDNEY_DEVELOPMENT	10/889	52/15752	0.000565658	0.0415355	0.0395365	LHX1/GLI3/OSR1/WNT4/GDNF/MAGI2/POU3F3/LAMB2/GREM1/FAT4	10
GO_ADULT_BEHAVIOR	GO_ADULT_BEHAVIOR	GO_ADULT_BEHAVIOR	18/889	135/15752	0.000583651	0.042253	0.0402195	DRD4/GBX1/CNTNAP2/CEND1/HOXD9/HOXB8/SHANK1/CHL1/ZIC1/GDNF/EN1/CHRNB1/CHRNA5/DMRT3/HOXD10/OPRD1/NPY/NR4A2	18
GO_MORPHOGENESIS_OF_EMBRYONIC_EPITHELIUM	GO_MORPHOGENESIS_OF_EMBRYONIC_EPITHELIUM	GO_MORPHOGENESIS_OF_EMBRYONIC_EPITHELIUM	19/889	147/15752	0.000615605	0.0439474	0.0418324	ALDH1A3/TFAP2A/BMP7/RALA/HES5/OSR1/HAND1/WNT6/IRX1/WNT4/GDNF/FGF10/CELSR1/LHX2/SOX11/ALX1/PLXNB2/SFRP1/GREM1	19
GO_ENDOCRINE_SYSTEM_DEVELOPMENT	GO_ENDOCRINE_SYSTEM_DEVELOPMENT	GO_ENDOCRINE_SYSTEM_DEVELOPMENT	17/889	125/15752	0.000652601	0.0459502	0.0437388	RHEB/PAX6/FOXE1/NR5A1/HOXD3/ONECUT1/SIX3/NKX6-2/DLL1/ETS1/WNT4/FGF10/NKX6-1/BAK1/ONECUT2/GSX1/MSX1	17
GO_LIMBIC_SYSTEM_DEVELOPMENT	GO_LIMBIC_SYSTEM_DEVELOPMENT	GO_LIMBIC_SYSTEM_DEVELOPMENT	15/889	104/15752	0.000716705	0.0495837	0.0471974	FOXB1/CNTNAP2/ALDH1A3/CDK5R2/LMX1A/GLI3/SLC32A1/ETS1/ANXA3/NKX2-6/NEFL/GSX1/ID4/NR2E1/PHLPP2	15
GO_CAMERA_TYPE_EYE_MORPHOGENESIS	GO_CAMERA_TYPE_EYE_MORPHOGENESIS	GO_CAMERA_TYPE_EYE_MORPHOGENESIS	16/889	115/15752	0.000723497	0.0495837	0.0471974	LHX1/PAX6/ALDH1A3/FOXF2/TFAP2A/CDON/GLI3/BMP7/ZHX2/SIX3/FOXE3/DLL1/FAT1/BAK1/SOX11/DSCAM	16

## Sheet: Path_hyper
row.names	ID	Description	GeneRatio	BgRatio	pvalue	p.adjust	qvalue	geneID	Count
MEISSNER_BRAIN_HCP_WITH_H3K27ME3	MEISSNER_BRAIN_HCP_WITH_H3K27ME3	MEISSNER_BRAIN_HCP_WITH_H3K27ME3	56/942	261/17352	3.59321e-19	1.36326e-15	1.32192e-15	HMX2/NKX3-2/DRD4/FOXB1/LHX1/GBX1/FOXE1/HELT/DLX3/ALDH1A3/IRF6/CLDN3/HOXD13/PRRX2/ONECUT3/HOXD8/POU2F3/HOXD9/SCNN1B/LMX1A/ALX4/GAL/FOXD3/HOXD1/HAND1/SIX6/HOXD11/NKX2-4/DBX1/GNMT/RHCG/FOXE3/GBX2/VSX2/BARHL2/BHLHE23/HMX3/TP73/CELSR1/NKX6-1/DMRT3/HOXD12/BNC1/HOXD10/DHH/KRT7/GJA3/IRX4/HOXB4/UNCX/ALX1/NPY/HOXC11/FGF17/TMEM30B/HOXA4	56
MIKKELSEN_MCV6_HCP_WITH_H3K27ME3	MIKKELSEN_MCV6_HCP_WITH_H3K27ME3	MIKKELSEN_MCV6_HCP_WITH_H3K27ME3	69/942	416/17352	5.96175e-17	8.55601e-14	8.29655e-14	ASCL2/DRD4/P4HA3/GBX1/HOXC9/FOXE1/IRF8/ALDH1A3/KCNC3/ADRA2C/ONECUT3/HOXD8/POU2F3/HOXD9/SCNN1B/STK32C/LMX1A/GAL/HES5/SLIT2/FOXD3/SPON1/RIMS4/YBX2/HOXD11/SLC32A1/TIMP2/NKX2-4/GABRA4/CCK/C1QL2/EVX2/HS3ST2/IRX1/FOXE3/NKX6-2/TRIM58/VSX2/ZIC1/GDNF/BHLHE23/ALOX12/SKOR1/SLITRK3/TP73/SYT10/NKX6-1/ITGA2/DMRT3/POU3F3/HBZ/HOXD12/DHH/SLC35D3/KRT7/FAM163A/ADCY7/CBLN1/IRX4/PODXL2/UNCX/DSCAM/BHLHA9/KCNQ1/TMEM30B…	69
MEISSNER_NPC_HCP_WITH_H3K4ME2_AND_H3K27ME3	MEISSNER_NPC_HCP_WITH_H3K4ME2_AND_H3K27ME3	MEISSNER_NPC_HCP_WITH_H3K4ME2_AND_H3K27ME3	61/942	338/17352	6.76543e-17	8.55601e-14	8.29655e-14	HMX2/ASCL2/HRH3/GBX1/FOXE1/HELT/DLX3/CDK5R2/FOXF2/HOXD13/ADRA2C/ONECUT3/SULT4A1/NPR3/DOK4/FOXG1/LMX1A/FOXQ1/PAQR9/FOXD3/HOXD1/NPAS2/HOXD11/PRPH/NKX2-4/DBX1/KCNK1/WNT6/C1QL2/FOXE3/CDH8/WNT4/GDNF/CPLX1/OCLN/KCNK3/CBLN4/VAT1L/DACT2/STAC2/TMEM151A/HMX3/TP73/CELSR1/NKX6-1/ACTL6B/EGFLAM/DMRT3/ANKRD34B/BNC1/GJA3/OPRD1/KCTD8/UNCX/SNTG1/GSX1/DSCAM/SFRP1/SLC12A5/CDH11/IGSF21	61
MIKKELSEN_NPC_HCP_WITH_H3K27ME3	MIKKELSEN_NPC_HCP_WITH_H3K27ME3	MIKKELSEN_NPC_HCP_WITH_H3K27ME3	59/942	335/17352	7.09839e-16	6.73282e-13	6.52865e-13	HRH3/HOXC9/DLX3/ADRA2C/ONECUT3/HOXA9/SULT4A1/POU2F3/NPR3/HOXD9/HOXB8/FOXG1/LMX1A/SLIT2/FOXD3/NPAS2/SIX6/PGR/HOXD11/SLC7A14/PRPH/DBX1/C1QL2/EVX2/GRIN2B/LRAT/FOXE3/LIPG/CDH8/WNT4/BHLHE23/CPLX1/SKOR1/KCNK3/CBLN4/VAT1L/DACT2/STAC2/TMEM151A/TP73/CELSR1/NKX6-1/MAL2/SLC17A6/DMRT3/BNC1/HOXD10/HECW1/TNFRSF11A/OPRD1/KCTD8/HOXB4/UNCX/GSX1/ALX1/SFRP1/KCNQ1/SLC12A5/IGSF21	59
MEISSNER_NPC_HCP_WITH_H3_UNMETHYLATED	MEISSNER_NPC_HCP_WITH_H3_UNMETHYLATED	MEISSNER_NPC_HCP_WITH_H3_UNMETHYLATED	67/942	500/17352	6.04291e-12	4.58536e-09	4.44631e-09	FUT4/ESYT3/PIK3R5/DBX2/ABCB1/RASGRF2/IRF6/CLDN3/SCNN1B/THSD7B/GAL/HAND1/GPR83/GNMT/HS3ST2/RHCG/DCDC2/TRIM58/VSX2/DPP6/HIF3A/KCNK9/LTBR/CLDN11/ALOX12/HEYL/SOWAHA/MCOLN2/NLGN2/SLC13A3/EMID1/FOXI2/C5orf47/KCNA6/TACR3/MAL2/PLLP/CTSZ/CD302/GALNT6/DHH/KRT7/ESRP2/FAM163A/CDO1/ADCY7/KCNK4/CSPG4/GALR1/IRX4/SHROOM1/EEF1A2/BHLHA9/RPP25/SPEG/F11R/CLVS2/MSH4/FGF17/BTBD11/MYO5C/FAM110C/TMEM30B/KCNJ6/MANSC1/NTS…	67
MIKKELSEN_IPS_WITH_HCP_H3K27ME3	MIKKELSEN_IPS_WITH_HCP_H3K27ME3	MIKKELSEN_IPS_WITH_HCP_H3K27ME3	22/942	99/17352	1.20358e-08	7.61065e-06	7.37986e-06	CACNA1E/HOXC9/HOXB8/SIX3/OSR1/PCDHB7/DBX1/EVX2/KCNK9/TEX12/SLITRK3/EREG/ACTL6B/PCDHB16/HBZ/HOXA2/HOXD10/VSNL1/UNCX/NR2F2/NR2E1/CDH11	22
DAWSON_METHYLATED_IN_LYMPHOMA_TCL1	DAWSON_METHYLATED_IN_LYMPHOMA_TCL1	DAWSON_METHYLATED_IN_LYMPHOMA_TCL1	16/942	54/17352	1.50603e-08	8.16266e-06	7.91513e-06	HOXD13/FOXG1/FOXD3/SLC24A3/MDGA2/EVX2/TNS3/FIGN/ESR1/HOXA2/TMEM229A/OPRD1/ID4/EGR2/CLVS2/TMEM30B	16
MIKKELSEN_NPC_HCP_WITH_H3K4ME3_AND_H3K27ME3	MIKKELSEN_NPC_HCP_WITH_H3K4ME3_AND_H3K27ME3	MIKKELSEN_NPC_HCP_WITH_H3K4ME3_AND_H3K27ME3	30/942	205/17352	6.90727e-07	0.000327577	0.000317644	HMX2/ASCL2/FOXB1/CDK5R2/FOXF2/TFAP2A/HOXD13/EOMES/KLHDC8A/STK32C/INA/FOXQ1/PAQR9/HOXD1/KCNK1/WNT6/GABRA4/ADAMTS8/GDNF/CLDN23/OCLN/CHRNA5/EGFLAM/NEFL/SLC35D3/GPRC5C/GJA3/CBLN1/ATOH1/CDH11	30
GUENTHER_GROWTH_SPHERICAL_VS_ADHERENT_UP	GUENTHER_GROWTH_SPHERICAL_VS_ADHERENT_UP	GUENTHER_GROWTH_SPHERICAL_VS_ADHERENT_UP	8/942	20/17352	5.13876e-06	0.00216627	0.00210058	CCND2/HES5/CSPG5/CRMP1/PTPRZ1/OLIG1/NES/MAP2	8
CARD_MIR302A_TARGETS	CARD_MIR302A_TARGETS	CARD_MIR302A_TARGETS	15/942	74/17352	8.40901e-06	0.00319038	0.00309363	CCND2/FOXG1/ZHX2/MAP1B/HLF/KLF9/CCND1/ZFPM2/DLL1/SLITRK3/SOX11/LIMK1/NR2F2/NANOS1/IKZF2	15
MIKKELSEN_ES_HCP_WITH_H3K27ME3	MIKKELSEN_ES_HCP_WITH_H3K27ME3	MIKKELSEN_ES_HCP_WITH_H3K27ME3	10/942	38/17352	2.49021e-05	0.00858895	0.00832849	CACNA1E/PCDHB11/PCDHB14/HOXD8/PCDHB7/SLITRK3/PCDHB16/HBZ/HOXD12/NR2F2	10
PLASARI_TGFB1_TARGETS_10HR_UP	PLASARI_TGFB1_TARGETS_10HR_UP	PLASARI_TGFB1_TARGETS_10HR_UP	25/942	189/17352	3.3836e-05	0.00977534	0.0094789	CARD10/ABCB1/ALDH1A3/ACTA1/KLHDC8A/PDGFC/TFPI2/GCNT2/KCNK1/ALS2CL/NEBL/HEYL/UNC5B/EREG/NES/LRRFIP1/ENPP1/CSPG4/GJA3/RASL11B/STK38L/OLR1/CHST11/EGR2/BTBD11	25
WANG_MLL_TARGETS	WANG_MLL_TARGETS	WANG_MLL_TARGETS	32/942	273/17352	3.47718e-05	0.00977534	0.0094789	PAX6/HOXC9/STOX2/ZIC2/DPEP1/HLF/SLIT2/FAM20A/PCDHB7/NDNF/CNKSR3/APOBEC3B/DLL1/WNK4/ANGPT1/SVEP1/TBX15/FGF10/NKX6-1/NAALAD2/ADAM19/FAM13A/BNC1/ESR1/CDO1/H6PD/SH3TC1/ENPP1/ALX1/SFRP1/NR4A2/G0S2	32
REACTOME_PHASE_4_RESTING_MEMBRANE_POTENTIAL	REACTOME_PHASE_4_RESTING_MEMBRANE_POTENTIAL	REACTOME_PHASE_4_RESTING_MEMBRANE_POTENTIAL	7/942	19/17352	3.84885e-05	0.00977534	0.0094789	KCNJ14/KCNK1/KCNK9/KCNK3/KCNK10/KCNK4/KCNJ12	7
PEREZ_TP53_AND_TP63_TARGETS	PEREZ_TP53_AND_TP63_TARGETS	PEREZ_TP53_AND_TP63_TARGETS	24/942	179/17352	3.86479e-05	0.00977534	0.0094789	ARHGEF17/STOX2/FOXF2/ZIC2/DOK4/TAF3/SLIT2/COL9A3/CNKSR3/RHOB/KCNK3/UNC5B/ZNF600/GRTP1/ZCCHC24/CGNL1/MAP7/NEFL/ID4/KCNJ12/KSR1/BTBD11/PPP1R13B/DPYSL4	24
MIKKELSEN_MEF_HCP_WITH_H3_UNMETHYLATED	MIKKELSEN_MEF_HCP_WITH_H3_UNMETHYLATED	MIKKELSEN_MEF_HCP_WITH_H3_UNMETHYLATED	25/942	195/17352	5.71749e-05	0.0135576	0.0131465	CNTNAP2/PCDHB14/DNAJB8/BAHCC1/THSD7B/TM6SF2/SSTR2/PCDHB7/COL9A3/GNMT/HORMAD2/MTNR1A/PCDHB5/DPP6/MGAT4D/TEX12/PCDHB10/NLGN2/C5orf47/ADAM32/SPEG/CLVS2/MSH4/NECAB1/FAR2	25
HOLLEMAN_VINCRISTINE_RESISTANCE_B_ALL_UP	HOLLEMAN_VINCRISTINE_RESISTANCE_B_ALL_UP	HOLLEMAN_VINCRISTINE_RESISTANCE_B_ALL_UP	9/942	35/17352	7.73722e-05	0.0172677	0.016744	ARHGAP29/POM121/KDM4B/KCNN1/CRMP1/ZNF512B/BTBD3/SOX11/ZNF263	9
HATADA_METHYLATED_IN_LUNG_CANCER_UP	HATADA_METHYLATED_IN_LUNG_CANCER_UP	HATADA_METHYLATED_IN_LUNG_CANCER_UP	37/942	352/17352	9.37298e-05	0.0194021	0.0188137	HOXA7/DRD4/LHX1/PIK3R5/TFAP2A/HOXD3/BCAS2/HOXD13/HOXA9/TMEM101/TNFRSF10C/LRRC3B/SLIT2/PYGO1/CNTNAP5/ZDHHC11/SOWAHA/SYT10/CNIH3/LCK/TACR3/SLC17A6/ZCCHC24/HOXD12/BNC1/NEFL/ESR1/GRID2/FBLIM1/CMTM2/HOXB4/ZNF177/ALX1/ID4/NECAB1/PHKG1/MAP4K3	37
DOANE_BREAST_CANCER_ESR1_DN	DOANE_BREAST_CANCER_ESR1_DN	DOANE_BREAST_CANCER_ESR1_DN	10/942	44/17352	9.7164e-05	0.0194021	0.0188137	PAX6/GAL/COL9A3/TTLL4/ZIC1/MIA/EN1/UGT8/SOX11/SFRP1	10
LIU_PROSTATE_CANCER_DN	LIU_PROSTATE_CANCER_DN	LIU_PROSTATE_CANCER_DN	44/942	450/17352	0.000116917	0.021123	0.0204824	AKR1B1/STOX2/LAYN/CCND2/HOXD13/GJA1/ETS2/DSE/SALL3/DOK4/CPLX3/FOXQ1/PDGFC/MECOM/MAP1B/HLF/SPON1/SLC24A3/PGR/TIMP2/ITGA8/NDNF/PLEKHH2/CCK/PRSS23/ITGB6/LAMB1/UNC5B/ITGA2/ROBO1/NID1/PLLP/SRD5A2/HOXD10/LAMB2/KRT7/CRIM1/UBA7/FRMD6/ID4/SPEG/KSR1/GALNT10/CD248	44
MEISSNER_NPC_HCP_WITH_H3K4ME2	MEISSNER_NPC_HCP_WITH_H3K4ME2	MEISSNER_NPC_HCP_WITH_H3K4ME2	44/942	450/17352	0.000116917	0.021123	0.0204824	DRD4/CARD10/RAI1/CHGB/ARHGAP29/IRF8/ALDH1A3/GOLGA7B/PRRX2/HOXD8/ARVCF/OSBP2/HTR1B/SLC16A12/LRRC3B/BMP7/ALX4/FAM20A/CCDC3/YBX2/SLC32A1/COL9A3/RADIL/RTN1/PPP1R14A/NKX6-2/WNK4/DPP6/SYPL2/GDF10/CACNA1B/PEAR1/GRTP1/ONECUT2/MAP7/LHFPL4/EMILIN2/NPY/DOC2A/ADRA1D/CD248/DPYSL4/PLD2/STARD10	44
KEGG_TIGHT_JUNCTION	KEGG_TIGHT_JUNCTION	KEGG_TIGHT_JUNCTION	18/942	126/17352	0.000154987	0.0267282	0.0259177	PARD6G/JAM3/CLDN3/MYH7B/MYH8/TJP2/PPP2R2A/MYH3/CLDN11/CLDN23/MAGI2/OCLN/CTNNA1/PRKCH/PRKCA/CLDN15/F11R/ASH1L	18
SATO_SILENCED_BY_DEACETYLATION_IN_PANCREATIC_CANCER	SATO_SILENCED_BY_DEACETYLATION_IN_PANCREATIC_CANCER	SATO_SILENCED_BY_DEACETYLATION_IN_PANCREATIC_CANCER	9/942	39/17352	0.000190961	0.0315002	0.030545	ABCB1/FOXN3/TFPI2/CDH8/WNT4/ANGPT1/EREG/HBA1/CLDN15	9
VECCHI_GASTRIC_CANCER_EARLY_DN	VECCHI_GASTRIC_CANCER_EARLY_DN	VECCHI_GASTRIC_CANCER_EARLY_DN	33/942	314/17352	0.000220452	0.0340726	0.0330394	GNG7/CHGB/STOX2/CYP1B1/INA/PDGFC/RAB27A/KCNJ5/HLF/KLF9/SLIT2/GCNT2/CPE/NDNF/UGT2B15/ZNF471/FUT9/PRKD3/PTPRZ1/ANGPT1/FIGN/MAGI2/MT1M/SVEP1/RIMS3/ZNF677/RBPMS2/PLLP/CGNL1/CD302/ESRRG/ID4/SFRP1	33
SATO_SILENCED_BY_METHYLATION_IN_PANCREATIC_CANCER_1	SATO_SILENCED_BY_METHYLATION_IN_PANCREATIC_CANCER_1	SATO_SILENCED_BY_METHYLATION_IN_PANCREATIC_CANCER_1	38/942	381/17352	0.000224517	0.0340726	0.0330394	LHX1/PAX6/FOXE1/CLDN3/CYP1B1/HOXA9/DDX43/DOK4/TJP2/ZHX2/DIRAS3/SPON1/CCK/CRISP1/CDH8/AGPAT4/WNT4/HIF3A/MIA/ALOX12/HYAL1/CNIH3/LCK/LHX2/CD22/NES/ZCCHC24/GALNT6/KRT7/HBA1/CDO1/RAB38/MSX1/SFRP1/F11R/RPRM/NR2E1/HLA-G	38
LIU_CDX2_TARGETS_UP	LIU_CDX2_TARGETS_UP	LIU_CDX2_TARGETS_UP	8/942	32/17352	0.000239751	0.0349852	0.0339243	HOXA7/HOXA9/NPR3/ANPEP/VIL1/HOXA2/MSI1/ATOH1	8
REACTOME_TANDEM_PORE_DOMAIN_POTASSIUM_CHANNELS	REACTOME_TANDEM_PORE_DOMAIN_POTASSIUM_CHANNELS	REACTOME_TANDEM_PORE_DOMAIN_POTASSIUM_CHANNELS	5/942	12/17352	0.000268173	0.0376833	0.0365405	KCNK1/KCNK9/KCNK3/KCNK10/KCNK4	5
MCGARVEY_SILENCED_BY_METHYLATION_IN_COLON_CANCER	MCGARVEY_SILENCED_BY_METHYLATION_IN_COLON_CANCER	MCGARVEY_SILENCED_BY_METHYLATION_IN_COLON_CANCER	9/942	41/17352	0.000286337	0.0381212	0.0369652	ASCL2/JAM3/DDX43/FOXQ1/TFPI2/HOXD1/CHL1/PPP1R14A/SFRP1	9
REACTOME_NEURONAL_SYSTEM	REACTOME_NEURONAL_SYSTEM	REACTOME_NEURONAL_SYSTEM	38/942	386/17352	0.000291385	0.0381212	0.0369652	CACNA1E/GNG7/RASGRF2/KCNC3/ADCY2/KCNJ5/KCNN1/KCNJ14/AKAP5/TUBB2B/SHANK1/LIN7A/SLC32A1/KCNK1/GABRA4/GRIN2B/TUBB1/KCNK9/CPLX1/KCNK3/CACNA1B/SLITRK3/NLGN2/SYT10/KCNK10/CHRNA5/KCNA6/ADCY5/NEFL/ADCY7/KCNK4/PRKCA/GNGT1/PPFIA2/KCNJ12/KCNQ1/KCNJ6/PPFIBP2	38
REACTOME_POTASSIUM_CHANNELS	REACTOME_POTASSIUM_CHANNELS	REACTOME_POTASSIUM_CHANNELS	15/942	102/17352	0.000389465	0.0492544	0.0477607	GNG7/KCNC3/KCNJ5/KCNN1/KCNJ14/KCNK1/KCNK9/KCNK3/KCNK10/KCNA6/KCNK4/GNGT1/KCNJ12/KCNQ1/KCNJ6	15

## Sheet: GO_hypo
row.names	ID	Description	GeneRatio	BgRatio	pvalue	p.adjust	qvalue	geneID	Count
GO_SENSORY_PERCEPTION_OF_SMELL	GO_SENSORY_PERCEPTION_OF_SMELL	GO_SENSORY_PERCEPTION_OF_SMELL	77/907	371/15752	1.82631e-23	9.43655e-20	9.43655e-20	OR9Q1/OR52I2/OR1N1/OR8B8/OR8B4/OR10V1/OR12D3/OR8D4/OR9Q2/OR2A12/OR5H6/OR4D6/OR52R1/OR10J1/OR4D5/OR5AN1/OR1B1/OR10S1/OR4B1/OR52H1/OR10C1/OR2A5/OR51F1/OR5AC2/OR2F1/OR10G4/OR51E1/OR10J5/OR51S1/OR2T6/OR6X1/OR10K2/OR10J3/OR51G2/OR51T1/OR11A1/OR6M1/OR56B1/OR2L13/OR2T1/OR14C36/OR5D18/OR51I1/OR6B1/OR5D16/OR8B12/OR6C2/OR1M1/OR5AS1/OBP2B/OR4D11/OR5T1/OR14A16/OR10H2/CNGA4/OR2B11/OR51G1/OR2AT4/OR5L2/OR10AG1/…	77
GO_OLFACTORY_RECEPTOR_ACTIVITY	GO_OLFACTORY_RECEPTOR_ACTIVITY	GO_OLFACTORY_RECEPTOR_ACTIVITY	73/907	346/15752	9.72953e-23	2.51362e-19	2.51362e-19	OR9Q1/OR52I2/OR1N1/OR8B8/OR8B4/OR10V1/OR12D3/OR8D4/OR9Q2/OR2A12/OR5H6/OR4D6/OR52R1/OR10J1/OR4D5/OR5AN1/OR1B1/OR10S1/OR4B1/OR52H1/OR10C1/OR2A5/OR51F1/OR5AC2/OR2F1/OR10G4/OR51E1/OR10J5/OR51S1/OR2T6/OR6X1/OR10K2/OR10J3/OR51G2/OR51T1/OR11A1/OR6M1/OR56B1/OR2L13/OR2T1/OR14C36/OR5D18/OR51I1/OR6B1/OR5D16/OR8B12/OR6C2/OR1M1/OR5AS1/OR4D11/OR5T1/OR14A16/OR10H2/OR2B11/OR51G1/OR2AT4/OR5L2/OR10AG1/OR1L1/OR8J3/…	73
GO_SENSORY_PERCEPTION_OF_CHEMICAL_STIMULUS	GO_SENSORY_PERCEPTION_OF_CHEMICAL_STIMULUS	GO_SENSORY_PERCEPTION_OF_CHEMICAL_STIMULUS	83/907	439/15752	2.05191e-22	3.53407e-19	3.53407e-19	OR9Q1/OR52I2/OR1N1/OR8B8/OR8B4/OR10V1/OR12D3/OR8D4/OR9Q2/OR2A12/OR5H6/OR4D6/OR52R1/OR10J1/OR4D5/OR5AN1/OR1B1/OR10S1/OR4B1/OR52H1/OR10C1/OR2A5/OR51F1/OR5AC2/OR2F1/OR10G4/OR51E1/OR10J5/OR51S1/OR2T6/OR6X1/OR10K2/OR10J3/OR51G2/OR51T1/OR11A1/OR6M1/OR56B1/OR2L13/OR2T1/OR14C36/AZGP1/OR5D18/OR51I1/OR6B1/OR5D16/OR8B12/OR6C2/OR1M1/OR5AS1/CD36/OBP2B/OR4D11/OR5T1/OR14A16/OR10H2/SCNN1G/CNGA4/OR2B11/CALHM1/OR5…	83
GO_DETECTION_OF_STIMULUS_INVOLVED_IN_SENSORY_PERCEPTION	GO_DETECTION_OF_STIMULUS_INVOLVED_IN_SENSORY_PERCEPTION	GO_DETECTION_OF_STIMULUS_INVOLVED_IN_SENSORY_PERCEPTION	79/907	443/15752	9.34351e-20	1.20695e-16	1.20695e-16	OR9Q1/OR52I2/OR1N1/OR8B8/OR8B4/OR10V1/OR12D3/OR8D4/OR9Q2/OR2A12/OR5H6/OR4D6/OR52R1/OR10J1/OR4D5/OR5AN1/OR1B1/OR10S1/OR4B1/OR52H1/OR10C1/OR2A5/FYN/OR51F1/OR5AC2/OR2F1/OR10G4/OR51E1/OR10J5/OR51S1/OR2T6/OR6X1/OR10K2/SEMA5B/OR10J3/OR51G2/OR51T1/OR11A1/OR6M1/OR56B1/OR2L13/OR2T1/OR14C36/AZGP1/OR5D18/OR51I1/OR6B1/OR5D16/OR8B12/OR6C2/TMC1/OR1M1/OR5AS1/OR4D11/OR5T1/OR14A16/OR10H2/OR2B11/OR51G1/OR2AT4/OR5L…	79
GO_ODORANT_BINDING	GO_ODORANT_BINDING	GO_ODORANT_BINDING	21/907	81/15752	3.69752e-09	3.82102e-06	3.82102e-06	OR9Q1/OR8B8/OR8B4/OR10V1/OR8D4/OR9Q2/OR5H6/OR5AN1/OR5AC2/OR14C36/OR5D18/OR5D16/OR8B12/OR5AS1/OBP2B/OR14A16/OR5L2/OR8J3/OBP2A/OR5AK2/OR5A1	21

## Sheet: Path_hypo
row.names	ID	Description	GeneRatio	BgRatio	pvalue	p.adjust	qvalue	geneID	Count
KEGG_OLFACTORY_TRANSDUCTION	KEGG_OLFACTORY_TRANSDUCTION	KEGG_OLFACTORY_TRANSDUCTION	78/976	360/17352	1.36531e-25	5.20593e-22	5.20593e-22	OR9Q1/OR52I2/OR1N1/OR8B8/OR8B4/OR10V1/OR12D3/OR8D4/OR9Q2/OR2A12/OR5H6/OR4D6/OR52R1/OR10J1/OR4D5/OR5AN1/OR1B1/OR10S1/OR4B1/OR52H1/OR10C1/OR2A5/OR51F1/OR5AC2/OR2F1/OR10G4/OR51E1/OR10J5/OR51S1/OR2T6/OR6X1/OR10K2/OR10J3/OR51G2/OR51T1/OR11A1/OR6M1/CALML5/OR56B1/OR2L13/OR2T1/OR14C36/OR5D18/OR51I1/OR6B1/OR5D16/OR8B12/OR6C2/OR1M1/OR5AS1/OR4D11/OR5T1/CALML3/OR14A16/OR10H2/CNGA4/OR2B11/OR51G1/OR2AT4/OR5L2/…	78
REACTOME_OLFACTORY_SIGNALING_PATHWAY	REACTOME_OLFACTORY_SIGNALING_PATHWAY	REACTOME_OLFACTORY_SIGNALING_PATHWAY	73/976	353/17352	1.00393e-22	1.91399e-19	1.91399e-19	OR9Q1/OR52I2/OR1N1/OR8B8/OR8B4/OR10V1/OR12D3/OR8D4/OR9Q2/OR2A12/OR5H6/OR4D6/OR52R1/OR10J1/OR4D5/OR5AN1/OR1B1/OR10S1/OR4B1/OR52H1/OR10C1/OR2A5/OR51F1/OR5AC2/OR2F1/OR10G4/OR51E1/OR10J5/OR51S1/OR2T6/OR6X1/OR10K2/OR10J3/OR51G2/OR51T1/OR11A1/OR6M1/OR56B1/OR2L13/OR2T1/OR14C36/OR5D18/OR51I1/OR6B1/OR5D16/OR8B12/OR6C2/OR1M1/OR5AS1/OR4D11/OR5T1/OR14A16/OR10H2/OR2B11/OR51G1/OR2AT4/OR5L2/OR10AG1/OR1L1/OR8J3/…	73
REACTOME_G_ALPHA_S_SIGNALLING_EVENTS	REACTOME_G_ALPHA_S_SIGNALLING_EVENTS	REACTOME_G_ALPHA_S_SIGNALLING_EVENTS	86/976	492/17352	2.00375e-21	2.54676e-18	2.54676e-18	OR9Q1/OR52I2/OR1N1/OR8B8/OR8B4/OR10V1/OR12D3/OR8D4/OR9Q2/OR2A12/OR5H6/OR4D6/OR52R1/GPR45/OR10J1/OR4D5/OR5AN1/OR1B1/OR10S1/OR4B1/OR52H1/OR10C1/CGA/OR2A5/MC5R/OR51F1/OR5AC2/OR2F1/OR10G4/OR51E1/OR10J5/OR51S1/OR2T6/OR6X1/OR10K2/GIPR/OR10J3/OR51G2/OR51T1/OR11A1/OR6M1/OR56B1/OR2L13/OR2T1/OR14C36/OR5D18/GNB2/ADORA2B/OR51I1/OR6B1/OR5D16/OR8B12/OR6C2/SCTR/OR1M1/OR5AS1/OR4D11/OR5T1/OR14A16/NPS/OR10H2/OR2B1…	86
REACTOME_PEPTIDE_LIGAND_BINDING_RECEPTORS	REACTOME_PEPTIDE_LIGAND_BINDING_RECEPTORS	REACTOME_PEPTIDE_LIGAND_BINDING_RECEPTORS	25/976	189/17352	6.02133e-05	0.0461062	0.0461062	NMUR2/CXCL13/PDYN/XCL1/MC5R/NPY2R/ACKR2/QRFP/PYY/NPW/NPS/TRH/AGT/CXCL2/CXCL5/KISS1/RLN3/CCL27/NPBWR2/UTS2R/BDKRB1/CCKBR/PROKR2/FPR1/CXCR5	25
REACTOME_CLASS_A_1_RHODOPSIN_LIKE_RECEPTORS	REACTOME_CLASS_A_1_RHODOPSIN_LIKE_RECEPTORS	REACTOME_CLASS_A_1_RHODOPSIN_LIKE_RECEPTORS	35/976	308/17352	6.04593e-05	0.0461062	0.0461062	NMUR2/FFAR2/FFAR1/CXCL13/PDYN/XCL1/CGA/MC5R/NPY2R/OPN5/ACKR2/QRFP/PYY/GPR132/ADORA2B/NPW/NPS/TRH/AGT/CXCL2/CXCL5/KISS1/RLN3/CCL27/NPBWR2/GPR4/UTS2R/GPR68/OXGR1/BDKRB1/CCKBR/PROKR2/RHO/FPR1/CXCR5	35
REACTOME_GPCR_LIGAND_BINDING	REACTOME_GPCR_LIGAND_BINDING	REACTOME_GPCR_LIGAND_BINDING	45/976	439/17352	7.37453e-05	0.0468652	0.0468652	NMUR2/FFAR2/FFAR1/CXCL13/PDYN/XCL1/CGA/MC5R/NPY2R/GIPR/FZD1/OPN5/ACKR2/QRFP/PYY/GNB2/GPR132/ADORA2B/SCTR/GRM3/NPW/NPS/TRH/AGT/CXCL2/CXCL5/FZD9/KISS1/RLN3/CCL27/NPBWR2/GPR4/UTS2R/GPR68/OXGR1/BDKRB1/CCKBR/GNG12/PROKR2/RHO/FPR1/CXCR5/TAS2R40/UCN2/CALCB	45
