# Supplementary material for: DNA methylation of hematopoietic stem/progenitor cells from donor peripheral blood to patient bone marrow: implications for allogeneic hematopoietic stem cell transplantation
Source: Clin Exp Med. 2023 Apr 7;23(8):4493–510. doi: 10.1007/s10238-023-01053-w (PMC10725404; doi:10.1007/s10238-023-01053-w)
Supplement: Supplementary file 15 — Supplementary file15 (XLSX 22 KB) [file 10238_2023_1053_MOESM15_ESM.xlsx]

## Sheet: GO
Supplementary Table S13
Functional analysis of T4 P14 vs T1 P14
row.names	ID	Description	GeneRatio	BgRatio	pvalue	p.adjust	qvalue	geneID	Count
GO_SENSORY_PERCEPTION_OF_SMELL	GO_SENSORY_PERCEPTION_OF_SMELL	GO_SENSORY_PERCEPTION_OF_SMELL	78/1571	371/15752	1.17474e-10	4.57077e-07	4.46598e-07	OR9Q1/OR52I2/OR1N1/OR8B8/OR8B4/OR10V1/OR12D3/OR8D4/OR9Q2/OR2A12/OR5H6/OR4D6/OR52R1/OR10A5/OR10J1/OR4D5/OR5AN1/OR1B1/OR10S1/OR4B1/OR52H1/OR10C1/OR2A5/OR51F1/OR5AC2/OR2F1/OR10G4/OR51E1/OR10J5/OR51S1/OR2T6/OR6X1/OR10K2/OR10J3/OR51G2/OR51T1/OR11A1/OR6M1/OR56B1/OR2L13/OR2T1/OR14C36/OR5D18/OR51I1/OR6B1/OR5D16/OR8B12/OR6C2/OR1M1/OR5AS1/OBP2B/OR4D11/SYT10/OR5T1/OR14A16/OR10H2/CNGA4/OR2B11/OR51G1/OR2AT4/O…	78
GO_OLFACTORY_RECEPTOR_ACTIVITY	GO_OLFACTORY_RECEPTOR_ACTIVITY	GO_OLFACTORY_RECEPTOR_ACTIVITY	74/1571	346/15752	1.55125e-10	4.57077e-07	4.46598e-07	OR9Q1/OR52I2/OR1N1/OR8B8/OR8B4/OR10V1/OR12D3/OR8D4/OR9Q2/OR2A12/OR5H6/OR4D6/OR52R1/OR10A5/OR10J1/OR4D5/OR5AN1/OR1B1/OR10S1/OR4B1/OR52H1/OR10C1/OR2A5/OR51F1/OR5AC2/OR2F1/OR10G4/OR51E1/OR10J5/OR51S1/OR2T6/OR6X1/OR10K2/OR10J3/OR51G2/OR51T1/OR11A1/OR6M1/OR56B1/OR2L13/OR2T1/OR14C36/OR5D18/OR51I1/OR6B1/OR5D16/OR8B12/OR6C2/OR1M1/OR5AS1/OR4D11/OR5T1/OR14A16/OR10H2/OR2B11/OR51G1/OR2AT4/OR5L2/OR10AG1/OR1L1…	74
GO_SENSORY_PERCEPTION_OF_CHEMICAL_STIMULUS	GO_SENSORY_PERCEPTION_OF_CHEMICAL_STIMULUS	GO_SENSORY_PERCEPTION_OF_CHEMICAL_STIMULUS	85/1571	439/15752	1.30675e-09	2.56689e-06	2.50804e-06	OR9Q1/OR52I2/OR1N1/OR8B8/OR8B4/SCNN1B/OR10V1/OR12D3/OR8D4/OR9Q2/OR2A12/OR5H6/OR4D6/OR52R1/OR10A5/OR10J1/OR4D5/OR5AN1/OR1B1/OR10S1/OR4B1/OR52H1/OR10C1/OR2A5/OR51F1/OR5AC2/OR2F1/OR10G4/OR51E1/OR10J5/OR51S1/OR2T6/OR6X1/OR10K2/OR10J3/OR51G2/OR51T1/OR11A1/OR6M1/OR56B1/OR2L13/OR2T1/OR14C36/AZGP1/OR5D18/OR51I1/OR6B1/OR5D16/OR8B12/OR6C2/OR1M1/OR5AS1/CD36/OBP2B/OR4D11/SYT10/OR5T1/OR14A16/OR10H2/SCNN1G/CNG…	85
GO_DETECTION_OF_STIMULUS_INVOLVED_IN_SENSORY_PERCEPTION	GO_DETECTION_OF_STIMULUS_INVOLVED_IN_SENSORY_PERCEPTION	GO_DETECTION_OF_STIMULUS_INVOLVED_IN_SENSORY_PERCEPTION	81/1571	443/15752	4.63704e-08	6.83152e-05	6.6749e-05	OR9Q1/OR52I2/OR1N1/OR8B8/OR8B4/OR10V1/OR12D3/OR8D4/OR9Q2/OR2A12/OR5H6/OR4D6/OR52R1/OR10A5/OR10J1/OR4D5/OR5AN1/OR1B1/OR10S1/OR4B1/OR52H1/OR10C1/OR2A5/FYN/OR51F1/OR5AC2/OR2F1/OR10G4/OR51E1/OR10J5/OR51S1/OR2T6/OR6X1/OR10K2/SEMA5B/OR10J3/OR51G2/OR51T1/OR11A1/OR6M1/OR56B1/OR2L13/OR2T1/OR14C36/AZGP1/OR5D18/OR51I1/OR6B1/OR5D16/OR8B12/OR6C2/TMC1/OR1M1/OR5AS1/OR4D11/OR5T1/OR14A16/OR10H2/OR2B11/OR51G1/OR2A…	81
GO_EMBRYONIC_SKELETAL_SYSTEM_MORPHOGENESIS	GO_EMBRYONIC_SKELETAL_SYSTEM_MORPHOGENESIS	GO_EMBRYONIC_SKELETAL_SYSTEM_MORPHOGENESIS	27/1571	93/15752	2.13518e-07	0.000251652	0.000245883	HOXA7/LHX1/HOXC9/TFAP2A/HOXD3/HOXD9/HOXB8/GLI3/BMP7/ALX4/HOXB1/MYF5/OSR1/HOXA3/IFT140/WDR19/TBX15/HYAL1/NDST1/HOXA2/HOXD10/SOX11/HOXB4/ALX1/HOXA5/HOXC11/HOXA4	27
GO_EMBRYONIC_SKELETAL_SYSTEM_DEVELOPMENT	GO_EMBRYONIC_SKELETAL_SYSTEM_DEVELOPMENT	GO_EMBRYONIC_SKELETAL_SYSTEM_DEVELOPMENT	32/1571	123/15752	2.75561e-07	0.000270647	0.000264442	NKX3-2/HOXA7/LHX1/HOXC9/TFAP2A/HOXD3/HOXA9/HOXD9/HOXB8/GLI3/BMP7/ALX4/HOXB1/MYF5/OSR1/HOXD1/HOXA3/IFT140/WDR19/TBX15/HYAL1/KIAA1217/NDST1/HOXA2/HOXD10/SOX11/HOXB4/ALX1/HOXA5/HOXC11/HOXA4/COL1A1	32
GO_REGIONALIZATION	GO_REGIONALIZATION	GO_REGIONALIZATION	63/1571	342/15752	1.10853e-06	0.000933221	0.000911825	HOXA7/MNS1/FOXB1/LHX1/PAX6/HOXC9/HELT/HOXD3/HOXD13/HOXA9/HOXD8/ETS2/HOXD9/EOMES/SEMA3C/HOXB8/FOXG1/CDON/GLI3/ALX4/HOXB1/SIX3/HES5/MYF5/OSR1/GREM2/PLXNA2/HOXA3/HOXD11/DBX1/IFT140/IRX1/GBX2/NKX6-2/DLL1/ARC/GDNF/WDR19/HEYL/FGF10/CELSR1/EN1/NKX6-1/LHX2/ROBO1/DMRT3/INTU/PKD1L1/HOXA2/HOXD10/PLD6/HOXB4/ALX1/BASP1/NR2F2/HOXA5/MSX1/SFRP1/BMI1/HOXC11/EGR2/GREM1/HOXA4	63
GO_DNA_BINDING_TRANSCRIPTION_ACTIVATOR_ACTIVITY	GO_DNA_BINDING_TRANSCRIPTION_ACTIVATOR_ACTIVITY	GO_DNA_BINDING_TRANSCRIPTION_ACTIVATOR_ACTIVITY	71/1571	410/15752	2.50184e-06	0.00184292	0.00180067	HOXA7/GBX1/PAX6/DLX3/GLIS1/FOXF2/TFAP2A/IRF6/HOXD3/HOXD13/ONECUT3/HOXD8/POU2F3/EOMES/NDN/LMX1A/ONECUT1/GLI3/ST18/ALX4/HOXB1/SIX3/HLF/MYF5/ELF5/MYT1L/VENTX/PGR/ZFAT/GBX2/ETS1/ATF3/BARHL2/SOX21/ZIC1/ZSCAN21/LMO2/TBX15/HEYL/IRF2BP1/TP73/MYT1/BARX2/TXK/ATF6/LHX4/LHX2/IRF2/ONECUT2/NKX2-6/ESR1/HOXD10/SOX11/ESRRG/FIGLA/HOXB4/GSX1/ALX1/ATOH1/HOXA5/MSX1/HOXC11/EGR2/NR1H4/NR2E1/ELK3/SP7/HOXA4/ESRRB/STAT5B/…	71
GO_NEURON_PROJECTION_GUIDANCE	GO_NEURON_PROJECTION_GUIDANCE	GO_NEURON_PROJECTION_GUIDANCE	51/1571	269/15752	4.92807e-06	0.00305278	0.00298279	LHX1/GBX1/PAX6/SPTBN5/SEMA6D/DOK4/SEMA3C/FOXG1/LMX1A/GLI3/BMP7/SLIT2/TUBB2B/PLXNA2/DAB1/IRS2/GRB10/CHL1/FYN/UNC5C/CRMP1/GBX2/EPHB3/SEMA5B/PLXND1/SEMA5A/GDNF/PLXNA1/CELSR3/TNR/NTN4/PRKCQ/KIF3A/LHX4/LHX2/ROBO1/EGFLAM/HOXA2/LAMB2/SEMA4B/PRKCA/LHX9/DPYSL5/ATOH1/DSCAM/PLXNB2/EGR2/FLRT2/DPYSL4/PIK3R1/PIK3CD	51
GO_PROXIMAL_DISTAL_PATTERN_FORMATION	GO_PROXIMAL_DISTAL_PATTERN_FORMATION	GO_PROXIMAL_DISTAL_PATTERN_FORMATION	13/1571	32/15752	5.18035e-06	0.00305278	0.00298279	HOXA9/HOXD9/GLI3/SIX3/HES5/OSR1/IRX1/DLL1/FGF10/EN1/HOXD10/HOXC11/GREM1	13
GO_ANTERIOR_POSTERIOR_PATTERN_SPECIFICATION	GO_ANTERIOR_POSTERIOR_PATTERN_SPECIFICATION	GO_ANTERIOR_POSTERIOR_PATTERN_SPECIFICATION	42/1571	208/15752	6.65771e-06	0.00356672	0.00348495	HOXA7/FOXB1/LHX1/PAX6/HOXC9/HELT/HOXD3/HOXD13/HOXA9/HOXD8/ETS2/HOXD9/SEMA3C/HOXB8/CDON/GLI3/ALX4/HOXB1/SIX3/HES5/MYF5/OSR1/PLXNA2/HOXA3/GBX2/DLL1/ARC/HEYL/CELSR1/EN1/HOXA2/HOXD10/PLD6/HOXB4/ALX1/BASP1/NR2F2/HOXA5/MSX1/SFRP1/HOXC11/HOXA4	42
GO_PATTERN_SPECIFICATION_PROCESS	GO_PATTERN_SPECIFICATION_PROCESS	GO_PATTERN_SPECIFICATION_PROCESS	71/1571	428/15752	1.16684e-05	0.00573016	0.00559879	NKX3-2/HOXA7/MNS1/FOXB1/LHX1/PAX6/HOXC9/HELT/HOXD3/HOXD13/HOXA9/HOXD8/ETS2/HOXD9/EOMES/SEMA3C/HOXB8/FOXG1/CDON/GLI3/BMP7/ALX4/HOXB1/SIX3/HES5/MYF5/OSR1/GREM2/HAND1/PLXNA2/HOXA3/HOXD11/DBX1/WNT6/IFT140/IRX1/GBX2/NKX6-2/DLL1/ARC/ZIC1/GDNF/WDR19/HEYL/FGF10/CELSR1/EN1/NKX6-1/LHX2/ROBO1/DMRT3/INTU/PKD1L1/HOXD12/HOXA2/HOXD10/PLD6/IRX4/HOXB4/ALX1/BASP1/NR2F2/HOXA5/MSX1/SFRP1/BMI1/HOXC11/EGR2/GREM1/HOXA4…	71
GO_CENTRAL_NERVOUS_SYSTEM_NEURON_DIFFERENTIATION	GO_CENTRAL_NERVOUS_SYSTEM_NEURON_DIFFERENTIATION	GO_CENTRAL_NERVOUS_SYSTEM_NEURON_DIFFERENTIATION	36/1571	177/15752	2.5105e-05	0.0113803	0.0111194	LHX1/GBX1/PAX6/GABRB1/CEND1/SALL3/EOMES/FOXG1/LMX1A/GLI3/HES5/SLIT2/DBX1/MDGA2/LEP/GBX2/NKX6-2/EPHB3/TSKU/OLIG3/HERC1/NKX6-1/LHX4/ROBO1/DMRT3/HOXD10/GRID2/CBLN1/MAP2/GSX1/ID4/NANOS1/SFRP1/NR2E1/CDH11/NR4A2	36
GO_ODORANT_BINDING	GO_ODORANT_BINDING	GO_ODORANT_BINDING	21/1571	81/15752	3.15998e-05	0.0130948	0.0127946	OR9Q1/OR8B8/OR8B4/OR10V1/OR8D4/OR9Q2/OR5H6/OR5AN1/OR5AC2/OR14C36/OR5D18/OR5D16/OR8B12/OR5AS1/OBP2B/OR14A16/OR5L2/OR8J3/OBP2A/OR5AK2/OR5A1	21
GO_AXON_DEVELOPMENT	GO_AXON_DEVELOPMENT	GO_AXON_DEVELOPMENT	77/1571	489/15752	3.33314e-05	0.0130948	0.0127946	FOXB1/LHX1/GBX1/JAM3/PAX6/SPTBN5/SEMA6D/DOK4/SEMA3C/NDN/FOXG1/LMX1A/GLI3/BMP7/MAP1B/SLIT2/TUBB2B/PLXNA2/DAB1/IRS2/GRB10/CHL1/FYN/CCK/UNC5C/CRMP1/GBX2/THY1/EPHB3/SEMA5B/PLXND1/SEMA5A/BARHL2/TIAM1/PTPRZ1/GDNF/PLXNA1/TSKU/CELSR3/TNR/APOD/NTN4/PRKCQ/CTNNA1/SLITRK3/STK11/KIF3A/NKX6-1/LHX4/LHX2/ROBO1/EGFLAM/NEFL/HOXA2/ITGB1/LAMB2/SEMA4B/SHTN1/STK25/PRKCA/MAP2/LIMK1/LHX9/NGF/DPYSL5/ATOH1/DSCAM/RAB21/PLX…	77
GO_FEMALE_SEX_DIFFERENTIATION	GO_FEMALE_SEX_DIFFERENTIATION	GO_FEMALE_SEX_DIFFERENTIATION	26/1571	113/15752	3.73848e-05	0.0137693	0.0134536	LHX1/NR5A1/SLIT2/PGR/COL9A3/ZFPM2/LEP/CHD7/LHFPL2/WNT4/PLEKHA1/ZFP42/VGF/CTNNA1/FGF10/EREG/NOS3/BAK1/GAS2/ESR1/SGPL1/LHX9/SFRP1/MSH4/STAT5B/NRIP1	26
GO_SKELETAL_SYSTEM_MORPHOGENESIS	GO_SKELETAL_SYSTEM_MORPHOGENESIS	GO_SKELETAL_SYSTEM_MORPHOGENESIS	43/1571	233/15752	5.16312e-05	0.0178978	0.0174875	NKX3-2/HOXA7/LHX1/HOXC9/NAB1/TFAP2A/HOXD3/HOXD8/FOXN3/HOXD9/HOXB8/GLI3/BMP7/ALX4/HOXB1/MMP13/MYF5/OSR1/ANKRD11/HOXA3/IFT140/PLEKHA1/SMPD3/WDR19/TBX15/HYAL1/BARX2/NDST1/HOXA2/MBL2/HOXD10/SOX11/SGPL1/HOXB4/ALX1/HOXA5/MSX1/SFRP1/HOXC11/FGF6/GREM1/HOXA4/COL1A1	43
GO_APPENDAGE_MORPHOGENESIS	GO_APPENDAGE_MORPHOGENESIS	GO_APPENDAGE_MORPHOGENESIS	30/1571	143/15752	6.34995e-05	0.020789	0.0203124	TFAP2A/HOXD13/HOXA9/HOXD9/SALL3/SEMA3C/GLI3/BMP7/ALX4/OSR1/SP9/MYH3/PLXNA2/IFT140/EVX2/CHD7/FREM2/WDR19/FGF10/EN1/INTU/BAK1/HOXD12/HOXD10/SOX11/ALX1/MSX1/HOXC11/GREM1/ZNF358	30
GO_SKELETAL_SYSTEM_DEVELOPMENT	GO_SKELETAL_SYSTEM_DEVELOPMENT	GO_SKELETAL_SYSTEM_DEVELOPMENT	75/1571	492/15752	0.000122734	0.0380669	0.0371942	NKX3-2/HOXA7/LHX1/CHADL/RAI1/HOXC9/NAB1/GDF2/CYTL1/TFAP2A/HOXD3/HOXD13/HOXA9/HOXD8/FOXN3/GJA1/ETS2/NPR3/HOXD9/HOXB8/GLI3/PDGFC/BMP7/ALX4/HOXB1/MMP13/HES5/MYF5/OSR1/HDAC4/HOXD1/ANKRD11/HAND1/HOXA3/IFT140/AHSG/LEP/CHD7/BBS2/PLEKHA1/SMPD3/WDR19/GDF10/TBX15/DSPP/SOX5/FBXW7/EN1/HYAL1/BARX2/KIAA1217/NDST1/HOXD12/HOXA2/MBL2/HOXD10/LILRB1/SOX11/SGPL1/HOXB4/GPR68/GDF6/ALX1/HOXA5/MSX1/SFRP1/HOXC11/FGF6/ASH…	75
GO_NEURON_MIGRATION	GO_NEURON_MIGRATION	GO_NEURON_MIGRATION	30/1571	150/15752	0.000157707	0.0464682	0.0454029	LHX1/PAX6/CDK5R2/DAB2IP/NDN/FOXG1/MAP1B/TUBB2B/DAB1/CHL1/NDNF/FYN/CCK/ZNF609/DCDC2/BARHL2/CELSR3/OLIG3/CELSR1/NKX6-1/PHACTR1/SHTN1/TUBB2A/ATOH1/NR2F2/PLXNB2/FLRT2/IGSF10/NEUROD4/NR4A2	30

## Sheet: Path
row.names	ID	Description	GeneRatio	BgRatio	pvalue	p.adjust	qvalue	geneID	Count
MIKKELSEN_NPC_HCP_WITH_H3K27ME3	MIKKELSEN_NPC_HCP_WITH_H3K27ME3	MIKKELSEN_NPC_HCP_WITH_H3K27ME3	80/1681	335/17352	1.39248e-14	4.54902e-11	4.44609e-11	HRH3/HOXC9/DLX3/COL15A1/SERINC2/ADRA2C/ONECUT3/HOXA9/SULT4A1/POU2F3/FAM167A/NPR3/HOXD9/HOXB8/FOXG1/LMX1A/LRRC26/HOXB1/DLGAP2/SLIT2/FOXD3/NPAS2/SIX6/PGR/HOXD11/SLC7A14/PRPH/DBX1/IGFBPL1/C1QL2/EVX2/GRIN2B/ST8SIA3/LRAT/GALNT13/FOXE3/LIPG/CACNA2D2/CDH8/WNT4/PYY/BHLHE23/CPLX1/RBFOX3/SKOR1/KCNK3/CBLN4/VAT1L/RASGEF1C/DACT2/STAC2/TMEM151A/SYT2/TP73/CELSR1/NKX6-1/MAL2/SCNN1G/SLC17A6/DMRT3/BNC1/NPTXR/TMEM1…	80
MIKKELSEN_MCV6_HCP_WITH_H3K27ME3	MIKKELSEN_MCV6_HCP_WITH_H3K27ME3	MIKKELSEN_MCV6_HCP_WITH_H3K27ME3	92/1681	416/17352	2.15389e-14	4.54902e-11	4.44609e-11	ASCL2/DRD4/P4HA3/GBX1/HOXC9/FOXE1/IRF8/SLC6A1/ALDH1A3/KCNC3/COL15A1/SERINC2/ADRA2C/ONECUT3/HOXD8/POU2F3/PAQR5/HOXD9/SCNN1B/STK32C/LMX1A/DLGAP2/GAL/HES5/SLIT2/FOXD3/SPON1/RIMS4/YBX2/HOXD11/SLC32A1/TIMP2/NKX2-4/GRB10/GABRA4/CCK/C1QL2/EVX2/HS3ST2/IRX1/FOXE3/SLC6A7/NKX6-2/TRIM58/VSX2/CACNA2D2/ZIC1/GDNF/PYY/BIK/BHLHE23/EPB41L3/RBFOX3/ALOX12/SKOR1/SCTR/ADGRA2/RASGEF1C/SLITRK3/SYT2/TP73/SYT10/NKX6-1/DMR…	92
MEISSNER_NPC_HCP_WITH_H3K4ME2_AND_H3K27ME3	MEISSNER_NPC_HCP_WITH_H3K4ME2_AND_H3K27ME3	MEISSNER_NPC_HCP_WITH_H3K4ME2_AND_H3K27ME3	79/1681	338/17352	7.03432e-14	9.90432e-11	9.68021e-11	HMX2/ASCL2/HRH3/GBX1/FOXE1/HELT/DLX3/CDK5R2/FOXF2/GABRB1/SERINC2/HOXD13/ADRA2C/ONECUT3/SULT4A1/NPR3/DOK4/FOXG1/LMX1A/LRRC26/FOXQ1/PAQR9/DLGAP2/FOXD3/HOXD1/NPAS2/HOXD11/PRPH/NKX2-4/DBX1/KCNK1/WNT6/IGFBPL1/C1QL2/GALNT13/FOXE3/CRABP1/CACNA2D2/CDH8/WNT4/GDNF/BIK/CPLX1/RBFOX3/OCLN/KCNK3/CBLN4/VAT1L/RASGEF1C/DACT2/STAC2/TMEM151A/HMX3/SYT2/TP73/CELSR1/NKX6-1/ACTL6B/EGFLAM/DMRT3/ANKRD34B/BNC1/NPTXR/TMEM1…	79
KEGG_OLFACTORY_TRANSDUCTION	KEGG_OLFACTORY_TRANSDUCTION	KEGG_OLFACTORY_TRANSDUCTION	78/1681	360/17352	6.36495e-12	6.72139e-09	6.5693e-09	OR9Q1/OR52I2/OR1N1/OR8B8/OR8B4/OR10V1/OR12D3/OR8D4/OR9Q2/OR2A12/OR5H6/OR4D6/OR52R1/OR10A5/OR10J1/OR4D5/OR5AN1/OR1B1/OR10S1/OR4B1/OR52H1/OR10C1/OR2A5/OR51F1/OR5AC2/OR2F1/OR10G4/OR51E1/OR10J5/OR51S1/OR2T6/OR6X1/OR10K2/OR10J3/OR51G2/OR51T1/OR11A1/OR6M1/CALML5/OR56B1/OR2L13/OR2T1/OR14C36/OR5D18/OR51I1/OR6B1/OR5D16/OR8B12/OR6C2/OR1M1/OR5AS1/OR4D11/OR5T1/CALML3/OR14A16/OR10H2/CNGA4/OR2B11/OR51G1/OR2AT4…	78
MEISSNER_BRAIN_HCP_WITH_H3K27ME3	MEISSNER_BRAIN_HCP_WITH_H3K27ME3	MEISSNER_BRAIN_HCP_WITH_H3K27ME3	62/1681	261/17352	1.69048e-11	1.42812e-08	1.39581e-08	HMX2/NKX3-2/DRD4/FOXB1/LHX1/GBX1/FOXE1/HELT/DLX3/ALDH1A3/IRF6/CLDN3/HOXD13/PRRX2/ONECUT3/HOXD8/POU2F3/HOXD9/SCNN1B/LMX1A/ALX4/GAL/FOXD3/HOXD1/HAND1/SIX6/HOXD11/ZNRF4/NKX2-4/GRB10/DBX1/GNMT/IGFBPL1/RHCG/FOXE3/GBX2/VSX2/BARHL2/CYP4F22/PYY/BHLHE23/OLIG3/HMX3/TP73/CELSR1/NKX6-1/DMRT3/HOXD12/IRX6/BNC1/HOXD10/DHH/KRT7/TNXB/GJA3/IRX4/HOXB4/ALX1/HOXA5/HOXC11/TMEM30B/HOXA4	62
REACTOME_OLFACTORY_SIGNALING_PATHWAY	REACTOME_OLFACTORY_SIGNALING_PATHWAY	REACTOME_OLFACTORY_SIGNALING_PATHWAY	75/1681	353/17352	4.36224e-11	3.07102e-08	3.00153e-08	OR9Q1/OR52I2/OR1N1/OR8B8/OR8B4/OR10V1/OR12D3/OR8D4/OR9Q2/OR2A12/OR5H6/OR4D6/OR52R1/OR10A5/OR10J1/OR4D5/OR5AN1/OR1B1/OR10S1/OR4B1/OR52H1/OR10C1/OR2A5/OR51F1/OR5AC2/OR2F1/OR10G4/OR51E1/OR10J5/OR51S1/OR2T6/OR6X1/OR10K2/OR10J3/OR51G2/OR51T1/OR11A1/OR6M1/OR56B1/OR2L13/OR2T1/OR14C36/OR5D18/OR51I1/OR6B1/OR5D16/OR8B12/OR6C2/OR1M1/OR5AS1/OR4D11/OR5T1/OR14A16/OR10H2/OR2B11/OR51G1/OR2AT4/OR5L2/OR10AG1/OR1L1…	75
REACTOME_G_ALPHA_S_SIGNALLING_EVENTS	REACTOME_G_ALPHA_S_SIGNALLING_EVENTS	REACTOME_G_ALPHA_S_SIGNALLING_EVENTS	91/1681	492/17352	9.34439e-10	5.63867e-07	5.51108e-07	ADRB1/GNG7/OR9Q1/OR52I2/OR1N1/ADCY2/OR8B8/OR8B4/OR10V1/PDE3A/OR12D3/OR8D4/OR9Q2/OR2A12/GPR25/OR5H6/OR4D6/OR52R1/GPR45/OR10A5/OR10J1/OR4D5/OR5AN1/OR1B1/OR10S1/OR4B1/OR52H1/OR10C1/OR2A5/GPR83/MC5R/OR51F1/OR5AC2/OR2F1/OR10G4/OR51E1/OR10J5/OR51S1/OR2T6/OR6X1/OR10K2/OR10J3/OR51G2/OR51T1/OR11A1/OR6M1/OR56B1/OR2L13/OR2T1/OR14C36/OR5D18/OR51I1/OR6B1/OR5D16/OR8B12/OR6C2/SCTR/OR1M1/PTGDR/OR5AS1/OR4D11/OR5T…	91
DAWSON_METHYLATED_IN_LYMPHOMA_TCL1	DAWSON_METHYLATED_IN_LYMPHOMA_TCL1	DAWSON_METHYLATED_IN_LYMPHOMA_TCL1	20/1681	54/17352	6.00408e-08	3.17016e-05	3.09842e-05	KLHL29/HOXD13/FOXG1/FOXD3/SLC24A3/ISM1/MDGA2/PTPRD/EVX2/TNS3/FIGN/ESR1/HOXA2/TMEM229A/OPRD1/ID4/EGR2/CLVS2/TMEM30B/FAM49B	20
LIM_MAMMARY_STEM_CELL_UP	LIM_MAMMARY_STEM_CELL_UP	LIM_MAMMARY_STEM_CELL_UP	78/1681	438/17352	8.00811e-08	3.705e-05	3.62117e-05	PARD6G/ARHGAP20/CARD10/JAM3/PKNOX2/CCND2/KLHL29/FZD8/GJA1/SEMA3C/NDN/BMP7/OSR1/SLIT2/HDAC4/TES/PLXNA2/CCDC3/SERPING1/ISM1/BCAR1/MEST/PTPRE/CAV1/TNS1/LEP/LRRN1/PPP1R14A/TRIM29/THY1/UNC45A/DLL1/ETS1/SEMA5A/ARC/PRICKLE2/LAMC1/KANK4/AGPAT4/NT5E/THBS1/MIA/TSKU/SVEP1/ABI3BP/LAMB1/ARHGAP24/ADGRA2/DCBLD2/CD36/STAC2/POU3F1/COL17A1/NLGN2/CALML3/MCAM/IL17RD/CDC42EP2/LIFR/BNC1/FJX1/ITGB1/SOX11/SH3TC1/VSNL1/C…	78
MEISSNER_NPC_HCP_WITH_H3_UNMETHYLATED	MEISSNER_NPC_HCP_WITH_H3_UNMETHYLATED	MEISSNER_NPC_HCP_WITH_H3_UNMETHYLATED	86/1681	500/17352	8.77131e-08	3.705e-05	3.62117e-05	FUT4/ESYT3/PIK3R5/DBX2/ABCB1/RASGRF2/ACTL7B/IRF6/CLDN3/PAQR5/NAA11/SCNN1B/THSD7B/GAL/HAND1/CRISPLD2/ZNRF4/GRB10/GPR83/GNMT/HS3ST2/RHCG/DCDC2/LINGO3/TRIM58/VSX2/DPP6/CYP4F22/HIF3A/KCNK9/SLC25A31/DLGAP1/PDHA2/CLDN11/ALOX12/KY/HEYL/OLIG3/C1orf216/MCOLN2/NLGN2/FOXI2/C5orf47/FSTL3/KCNA6/TACR3/MAL2/PLLP/CORIN/CTSZ/CD302/GALNT6/DHH/KRT7/ESRP2/ST14/TNXB/SHTN1/FAM163A/CDO1/ADCY7/KCNK4/CSPG4/GALR1/IRX4/LHX…	86
MIKKELSEN_NPC_HCP_WITH_H3K4ME3_AND_H3K27ME3	MIKKELSEN_NPC_HCP_WITH_H3K4ME3_AND_H3K27ME3	MIKKELSEN_NPC_HCP_WITH_H3K4ME3_AND_H3K27ME3	44/1681	205/17352	3.317e-07	0.000127373	0.000124491	HMX2/ASCL2/FOXB1/CDK5R2/FOXF2/TFAP2A/HOXD13/SNTB1/EOMES/TENM4/KLHDC8A/STK32C/INA/FOXQ1/PAQR9/HOXD1/GPR45/KCNK1/WNT6/GABRA4/ADAMTS8/CCDC85A/TUB/TSPAN18/GDNF/BIK/CLDN23/CELSR3/OCLN/VGF/CCNO/CHRNA5/EGFLAM/NEFL/SLC35D3/GPRC5C/ELFN1/GJA3/CBLN1/ATOH1/KCNA3/ESRRB/PTPN5/CDH11	44
MIKKELSEN_IPS_WITH_HCP_H3K27ME3	MIKKELSEN_IPS_WITH_HCP_H3K27ME3	MIKKELSEN_IPS_WITH_HCP_H3K27ME3	27/1681	99/17352	4.81659e-07	0.000169544	0.000165708	CACNA1E/HOXC9/HOXB8/HOXB1/SIX3/OSR1/HOXA3/PCDHB7/DBX1/EVX2/KCNK9/SLC25A31/PYY/TEX12/SLITRK3/EREG/ACTL6B/PCDHB16/HBZ/HOXA2/HOXD10/VSNL1/LHX9/NR2F2/ELOVL3/NR2E1/CDH11	27
MEISSNER_NPC_HCP_WITH_H3K4ME3_AND_H3K27ME3	MEISSNER_NPC_HCP_WITH_H3K4ME3_AND_H3K27ME3	MEISSNER_NPC_HCP_WITH_H3K4ME3_AND_H3K27ME3	32/1681	141/17352	3.73157e-06	0.00121247	0.00118504	FOXB1/EOMES/TENM4/KLHDC8A/STK32C/INA/GPR45/ADAMTS8/MEGF11/CCDC85A/KANK4/TUB/TSPAN18/CLDN23/CELSR3/LMO2/VGF/CCNO/KHDRBS2/CHRNA5/NEFL/ADRA2A/SLC35D3/GPRC5C/ELFN1/CBLN1/GDF6/EPB41L1/ATOH1/GREM1/ESRRB/PTPN5	32
DOANE_BREAST_CANCER_ESR1_DN	DOANE_BREAST_CANCER_ESR1_DN	DOANE_BREAST_CANCER_ESR1_DN	15/1681	44/17352	8.86663e-06	0.00250361	0.00244696	PAX6/GAL/MMP7/ELF5/COL9A3/TTLL4/ZIC1/MIA/GJB3/ART3/EN1/SCRG1/UGT8/SOX11/SFRP1	15
SATO_SILENCED_BY_DEACETYLATION_IN_PANCREATIC_CANCER	SATO_SILENCED_BY_DEACETYLATION_IN_PANCREATIC_CANCER	SATO_SILENCED_BY_DEACETYLATION_IN_PANCREATIC_CANCER	14/1681	39/17352	8.89067e-06	0.00250361	0.00244696	ABCB1/FOXN3/TFPI2/CAPN5/ATF3/CDH8/WNT4/ANGPT1/BIK/EREG/UCP2/HBA1/CLDN15/PER1	14
MEISSNER_NPC_HCP_WITH_H3K4ME2	MEISSNER_NPC_HCP_WITH_H3K4ME2	MEISSNER_NPC_HCP_WITH_H3K4ME2	72/1681	450/17352	1.37389e-05	0.00362708	0.00354501	DRD4/CARD10/RAI1/CHGB/HIC1/ARHGAP29/IRF8/ALDH1A3/GOLGA7B/PRRX2/HOXD8/ARVCF/OSBP2/HTR1B/SLC16A12/DTX1/LRRC3B/BMP7/ALX4/GRIK4/FAM20A/TES/CCDC3/MATK/C19orf67/YBX2/SLC32A1/COL9A3/SLC1A6/PTPRE/OLFML2B/RADIL/RTN1/PPP1R14A/NKX6-2/ARC/PRICKLE2/DPP6/MN1/CPXM2/EPB41L3/SYPL2/GDF10/CACNA1B/GDA/PEAR1/ARHGAP28/MYO5B/UCP2/GULP1/CPLX2/KIAA1217/ONECUT2/IRX6/MAP7/PRKG2/SEMA4B/LHFPL4/EMILIN2/NRIP3/LHX9/SYT13/TNFAIP…	72
VECCHI_GASTRIC_CANCER_EARLY_DN	VECCHI_GASTRIC_CANCER_EARLY_DN	VECCHI_GASTRIC_CANCER_EARLY_DN	54/1681	314/17352	2.16605e-05	0.005382	0.00526022	GNG7/CHGB/STOX2/GKN1/CYP1B1/INA/PDGFC/RAB27A/KCNJ5/HLF/SLIT2/GCNT2/CPE/GREM2/F11/DAB1/CLU/NDNF/SLC2A2/SORBS2/FAM107A/SCARA5/UGT2B15/SLC28A2/ZNF471/FUT9/PRKD3/KANK4/PTPRZ1/ANGPT1/GRIP2/FIGN/MAGI2/MT1M/SVEP1/NTN4/ARHGAP24/ZNF385B/CD36/RIMS3/ELL2/APOC3/ZNF677/AADAC/PLLP/LIFR/CGNL1/F13A1/CD302/ESRRG/CASQ2/ID4/SFRP1/AKR1C1	54
REACTOME_NEURONAL_SYSTEM	REACTOME_NEURONAL_SYSTEM	REACTOME_NEURONAL_SYSTEM	63/1681	386/17352	2.51808e-05	0.00562026	0.00549309	CACNA1E/GNG7/RASGRF2/SLC6A1/KCNC3/GABRB1/ADCY2/SHANK2/GRIK4/KCNJ5/DLGAP2/KCNN1/KCNJ14/AKAP5/TUBB2B/SHANK1/LIN7A/CACNG3/SLC32A1/KCNK1/GABRA4/SLC1A6/NBEA/PTPRD/GRIN2B/CACNA2D2/TUBB1/HTR3B/KCNK9/DLGAP1/GRIP2/CPLX1/EPB41L3/KCNK3/CACNA1B/VAMP2/SLITRK3/DLG2/SYT2/NLGN2/SYT10/DLGAP4/CHRNA5/KCNA6/ADCY5/NEFL/ADCY7/KCNK4/PRKCA/APBA1/KCNK18/TUBB2A/GNGT1/EPB41L1/GNG12/PPFIA2/KCNJ12/KCNA3/KCNQ1/KCNJ6/PPFIBP2/P…	63
REACTOME_CLASS_A_1_RHODOPSIN_LIKE_RECEPTORS	REACTOME_CLASS_A_1_RHODOPSIN_LIKE_RECEPTORS	REACTOME_CLASS_A_1_RHODOPSIN_LIKE_RECEPTORS	53/1681	308/17352	2.52805e-05	0.00562026	0.00549309	DRD4/ADRB1/HRH3/NMUR2/NPY1R/FFAR2/ADRA2C/HTR1B/GAL/FFAR1/CXCL13/SSTR2/CCL1/PDYN/XCL1/CCK/MTNR1A/MC5R/NPY2R/OPN5/ACKR2/QRFP/PYY/GPR132/PTGDR/NPW/NPS/TACR3/CXCL1/TRH/AGT/CXCL2/CXCL5/KISS1/RLN3/CCL27/ADRA2A/NPBWR2/GPR4/FPR2/OPRD1/GALR1/UTS2R/GPR68/OXGR1/BDKRB1/CCKBR/PROKR2/RHO/CNR2/ADRA1D/NTSR2/CXCR5	53
REACTOME_PROTEIN_PROTEIN_INTERACTIONS_AT_SYNAPSES	REACTOME_PROTEIN_PROTEIN_INTERACTIONS_AT_SYNAPSES	REACTOME_PROTEIN_PROTEIN_INTERACTIONS_AT_SYNAPSES	20/1681	77/17352	3.11647e-05	0.00658198	0.00643305	SHANK2/DLGAP2/SHANK1/LIN7A/PTPRD/GRIN2B/DLGAP1/EPB41L3/SLITRK3/DLG2/SYT2/NLGN2/SYT10/DLGAP4/APBA1/EPB41L1/PPFIA2/PPFIBP2/PPFIA4/LRFN1	20
MIKKELSEN_MEF_HCP_WITH_H3_UNMETHYLATED	MIKKELSEN_MEF_HCP_WITH_H3_UNMETHYLATED	MIKKELSEN_MEF_HCP_WITH_H3_UNMETHYLATED	37/1681	195/17352	5.08837e-05	0.0102349	0.0100033	CNTNAP2/ACTL7B/PCDHB14/DNAJB8/NAA11/BAHCC1/THSD7B/TM6SF2/SSTR2/C19orf67/HOXA3/PCDHB7/COL9A3/GNMT/HORMAD2/MTNR1A/SLC2A9/PCDHB5/DPP6/SLC25A31/DLGAP1/PDHA2/MGAT4D/TEX12/PCDHB10/NLGN2/ZNF516/C5orf47/CNGA4/ADAM32/BASP1/SPEG/CLVS2/RHO/FGF6/MSH4/FAR2	37
CERVERA_SDHB_TARGETS_2	CERVERA_SDHB_TARGETS_2	CERVERA_SDHB_TARGETS_2	23/1681	104/17352	0.00012621	0.0242324	0.0236841	IGFBP7/TFAP2A/GJA1/METTL7B/HDAC9/DDC/SIPA1L2/PRSS23/NT5E/GPRC5B/TF/SDHB/FSTL3/MCAM/PCOLCE2/GULP1/CXCL5/CDH6/GAS2/TNFSF4/STK17A/PAG1/FLRT2	23
REACTOME_PEPTIDE_LIGAND_BINDING_RECEPTORS	REACTOME_PEPTIDE_LIGAND_BINDING_RECEPTORS	REACTOME_PEPTIDE_LIGAND_BINDING_RECEPTORS	35/1681	189/17352	0.00013283	0.0243945	0.0238425	NMUR2/NPY1R/GAL/CXCL13/SSTR2/CCL1/PDYN/XCL1/CCK/MC5R/NPY2R/ACKR2/QRFP/PYY/NPW/NPS/TACR3/CXCL1/TRH/AGT/CXCL2/CXCL5/KISS1/RLN3/CCL27/NPBWR2/FPR2/OPRD1/GALR1/UTS2R/BDKRB1/CCKBR/PROKR2/NTSR2/CXCR5	35
WANG_MLL_TARGETS	WANG_MLL_TARGETS	WANG_MLL_TARGETS	46/1681	273/17352	0.0001404	0.0247104	0.0241513	PAX6/HOXC9/STOX2/ZIC2/DPEP1/MMP13/HLF/SLIT2/FAM20A/CCDC68/HDAC9/PCDHB7/GRB10/NDNF/CNKSR3/APOBEC3B/DLL1/ANGPT1/GDA/SVEP1/ABI3BP/TBX15/SOX5/FGF10/NKX6-1/NAALAD2/GAL3ST1/FOXS1/AGT/RAB3IL1/FAM13A/BNC1/ESR1/CDO1/H6PD/SH3TC1/ENPP1/GDF6/PKP3/ARHGDIB/ALX1/SLCO2A1/SH3RF2/SFRP1/RSPH9/NR4A2	46
MIKKELSEN_ES_HCP_WITH_H3K27ME3	MIKKELSEN_ES_HCP_WITH_H3K27ME3	MIKKELSEN_ES_HCP_WITH_H3K27ME3	12/1681	38/17352	0.000161886	0.0273523	0.0267334	CACNA1E/PCDHB11/PCDHB14/HOXD8/HOXA3/PCDHB7/SLITRK3/PCDHB16/HBZ/HOXD12/NR2F2/ELOVL3	12
REACTOME_GPCR_LIGAND_BINDING	REACTOME_GPCR_LIGAND_BINDING	REACTOME_GPCR_LIGAND_BINDING	66/1681	439/17352	0.000205568	0.0333969	0.0326412	DRD4/ADRB1/HRH3/GNG7/NMUR2/NPY1R/FFAR2/FZD8/ADRA2C/HTR1B/GAL/FFAR1/CXCL13/SSTR2/CCL1/PDYN/XCL1/WNT6/CCK/MTNR1A/MC5R/NPY2R/OPN5/ACKR2/WNT4/QRFP/PYY/GPR132/SCTR/PTGDR/GRM3/NPW/NPS/TACR3/CXCL1/TRH/AGT/CXCL2/CXCL5/FZD9/KISS1/RLN3/CCL27/ADRA2A/DHH/NPBWR2/GPR4/FPR2/OPRD1/GALR1/UTS2R/GPR68/OXGR1/BDKRB1/GNGT1/CCKBR/GNG12/PROKR2/RHO/CNR2/ADRA1D/NTSR2/CXCR5/TAS2R40/UCN2/CALCB	66
NIKOLSKY_BREAST_CANCER_7P15_AMPLICON	NIKOLSKY_BREAST_CANCER_7P15_AMPLICON	NIKOLSKY_BREAST_CANCER_7P15_AMPLICON	6/1681	11/17352	0.00024636	0.0367788	0.0359465	HOXA7/HOXA9/HOXA3/HOXA2/HOXA5/HOXA4	6
REACTOME_NEUREXINS_AND_NEUROLIGINS	REACTOME_NEUREXINS_AND_NEUROLIGINS	REACTOME_NEUREXINS_AND_NEUROLIGINS	14/1681	51/17352	0.000250759	0.0367788	0.0359465	SHANK2/DLGAP2/SHANK1/LIN7A/GRIN2B/DLGAP1/EPB41L3/DLG2/SYT2/NLGN2/SYT10/DLGAP4/APBA1/EPB41L1	14
REACTOME_CRMPS_IN_SEMA3A_SIGNALING	REACTOME_CRMPS_IN_SEMA3A_SIGNALING	REACTOME_CRMPS_IN_SEMA3A_SIGNALING	7/1681	15/17352	0.000252506	0.0367788	0.0359465	PLXNA2/FYN/CRMP1/PLXNA1/DPYSL3/DPYSL5/DPYSL4	7
PLASARI_TGFB1_TARGETS_10HR_UP	PLASARI_TGFB1_TARGETS_10HR_UP	PLASARI_TGFB1_TARGETS_10HR_UP	34/1681	189/17352	0.000290395	0.0408876	0.0399624	CARD10/ABCB1/ALDH1A3/KLHL29/ACTA1/KLHDC8A/PDGFC/TFPI2/GCNT2/GREM2/CRISPLD2/KCNK1/ARC/ALS2CL/NEBL/GJB3/HEYL/EREG/FSTL3/MCAM/FOXS1/LRRFIP1/CDH6/PRKG2/FJX1/ENPP1/CSPG4/GJA3/RASL11B/STK38L/NGF/OLR1/EGR2/BTBD11	34
SABATES_COLORECTAL_ADENOMA_DN	SABATES_COLORECTAL_ADENOMA_DN	SABATES_COLORECTAL_ADENOMA_DN	44/1681	268/17352	0.000348475	0.0474825	0.046408	CHGB/CYTL1/SEMA6D/ADCY2/SCNN1B/NDN/PDE3A/OSR1/GCNT2/CXCL13/TM6SF2/GREM2/ANPEP/WASF3/CLU/FAM107A/TNS1/UNC5C/SCARA5/RTN1/UGT2B15/CDA/PYY/EPB41L3/CLDN23/GUCA2A/MT1M/ABI3BP/CD36/SCN9A/MCOLN2/CLEC3B/SCNN1G/SLC17A4/LIFR/F13A1/KCNIP4/HOXD10/VPREB3/PAG1/SFRP1/FLRT2/AQP8/PHLPP2	44
