# Supplementary material for: DNA methylation of hematopoietic stem/progenitor cells from donor peripheral blood to patient bone marrow: implications for allogeneic hematopoietic stem cell transplantation
Source: Clin Exp Med. 2023 Apr 7;23(8):4493–510. doi: 10.1007/s10238-023-01053-w (PMC10725404; doi:10.1007/s10238-023-01053-w)
Supplement: Supplementary file 16 — Supplementary file16 (XLSX 729 KB) [file 10238_2023_1053_MOESM16_ESM.xlsx]

## Sheet: PZ3_t4 vs all T4 (a)
Supplementary Table S14
DMGs of P3
row.names	chr	pos	Islands_Name	Relation_to_Island	UCSC_RefGene_Group	logFC	P.Value	UCSC_RefGene_Name
cg23724106	chr4	110481086	chr4:110480827-110482060	Island	TSS1500	3.12933	3.03439e-18	CCDC109B
cg17217219	chr19	58739973	chr19:58739943-58740554	Island	TSS200	3.48075	8.64971e-17	ZNF544
cg05338680	chr1	101701965	chr1:101701785-101702068	Island	TSS1500	2.41916	2.37573e-16	S1PR1
cg10722799	chr21	36041699	chr21:36041305-36043224	Island	1stExon	2.96144	8.67546e-16	CLIC6
cg15699267	chr20	61809557	chr20:61806254-61810867	Island	TSS1500	3.49622	2.17383e-15	MIR124-3
cg16711185	chr15	49255875	chr15:49254984-49255564	S_Shore	TSS1500	2.54509	2.2389e-15	SHC4
cg23090632	chr8	94712373	chr8:94712366-94713345	Island	TSS1500	2.54333	2.34905e-15	FAM92A1
cg05684406	chr22	21386914	chr22:21386493-21387000	Island	TSS200	3.74599	3.58658e-15	SLC7A4
cg15930596	chr12	5018229	chr12:5018585-5021171	N_Shore	TSS1500	2.26874	4.09158e-15	KCNA1
cg10217449	chr4	44727930	chr4:44728033-44728719	N_Shore	5'UTR	2.4255	4.82837e-15	GNPDA2
cg16246961	chr19	58459139	chr19:58458686-58459219	Island	TSS200	3.30213	5.56085e-15	ZNF256
cg12566138	chr4	101111642	chr4:101111146-101111497	S_Shore	TSS200	2.28674	7.98455e-15	DDIT4L
cg04528060	chr4	57371868	chr4:57371582-57372022	Island	5'UTR	3.54349	1.48287e-14	ARL9
cg27552023	chr10	118609006	chr10:118608599-118609377	Island	TSS200	3.04766	1.56938e-14	ENO4
cg20751795	chr19	58281019	chr19:58280926-58281486	Island	TSS200	2.71321	1.58599e-14	ZNF586
cg05030481	chr5	1445593	chr5:1444678-1446648	Island	TSS200	1.7878	1.58845e-14	SLC6A3
cg18109777	chr6	28555213	chr6:28554863-28555124	S_Shore	TSS200	2.44052	1.88837e-14	SCAND3
cg21294424	chr19	58662284	chr19:58661737-58662287	Island	TSS200	2.7316	2.08308e-14	ZNF329
cg19583968	chr1	55446387	chr1:55446087-55446846	Island	TSS200	3.43106	2.0837e-14	TMEM61
cg02946519	chr1	40974291	chr1:40974056-40974786	Island	TSS200	2.34519	2.29808e-14	EXO5
cg07290552	chr8	79578143	chr8:79578112-79578667	Island	TSS200	2.48864	2.4472e-14	FAM164A
cg15778437	chr11	31839521	chr11:31839363-31839813	Island	TSS200	2.94039	3.07571e-14	PAX6
cg26087830	chr1	27286941	chr1:27286065-27287101	Island	TSS200	3.28849	3.18356e-14	KDF1
cg13844899	chr7	105221998	chr7:105223524-105223850	N_Shore	TSS200	2.65133	3.89495e-14	EFCAB10
cg09386096	chr19	19649054	chr19:19648134-19649390	Island	TSS200	3.20154	4.20795e-14	CILP2
cg15921240	chr4	331448	chr4:330162-332068	Island	TSS200	2.18657	4.31449e-14	ZNF141
cg01962969	chr21	37442104	chr21:37442140-37442778	N_Shore	TSS200	2.15375	4.92564e-14	CBR1
cg06320134	chr1	6663664	chr1:6661776-6663844	Island	TSS1500	3.10726	5.63843e-14	KLHL21
cg12434587	chr10	131265209	chr10:131264948-131265710	Island	TSS1500	2.92769	5.65786e-14	MGMT
cg14574037	chr2	155553986	chr2:155554005-155556069	N_Shore	TSS1500	2.01911	5.83664e-14	KCNJ3
cg04965987	chr21	38378539	chr21:38377937-38379437	Island	TSS1500	2.07154	8.76323e-14	DSCR6
cg23410627	chr10	90966807	chr10:90967555-90967900	N_Shore	1stExon	2.32615	1.01312e-13	CH25H
cg15170743	chr19	57078521	chr19:57078365-57079301	Island	TSS1500	1.88989	1.62013e-13	ZNF470
cg02066409	chr8	11059042	chr8:11059011-11059242	Island	TSS200	3.05508	2.03914e-13	XKR6
cg00051483	chr7	150211811		OpenSea	TSS200	2.24313	2.18882e-13	GIMAP7
cg19612450	chr3	42305186	chr3:42304944-42305311	Island	5'UTR	2.95687	3.10724e-13	CCK
cg17318297	chr5	63802272	chr5:63801781-63802605	Island	TSS200	2.92417	3.13298e-13	RGS7BP
cg21902754	chr19	53073712	chr19:53073308-53074039	Island	5'UTR	1.85691	3.23207e-13	ZNF701
cg04532229	chr2	103235411	chr2:103235376-103236554	Island	TSS1500	3.34168	3.50606e-13	SLC9A2
cg00089915	chr1	66999684	chr1:66998728-66999060	S_Shore	TSS200	2.37956	3.75518e-13	SGIP1
cg20997773	chr11	117667841	chr11:117666634-117668141	Island	1stExon	2.23951	3.82272e-13	DSCAML1
cg07035503	chr5	134871966	chr5:134870740-134872051	Island	TSS1500	3.33743	4.09999e-13	NEUROG1
cg10706454	chr1	27286944	chr1:27286065-27287101	Island	TSS200	3.23237	4.41712e-13	C1orf172
cg07195011	chr5	11904114	chr5:11903550-11904703	Island	TSS200	3.18473	4.44925e-13	CTNND2
cg19096475	chr11	123066529	chr11:123066517-123066986	Island	TSS1500	2.47945	4.64368e-13	ASAM
cg18719750	chr8	97505788	chr8:97505747-97507607	Island	TSS200	2.69467	5.6115e-13	SDC2
cg23976464	chr17	32483950	chr17:32484007-32484280	N_Shore	TSS200	2.03731	5.83026e-13	ACCN1
cg11409096	chr6	42928337	chr6:42928218-42928810	Island	TSS200	1.94186	5.89105e-13	GNMT
cg26613140	chr19	37157776	chr19:37157632-37158119	Island	TSS200	2.37558	6.41684e-13	ZNF461
cg00854242	chr18	74961724	chr18:74961556-74963822	Island	TSS1500	2.62817	6.7229e-13	GALR1
cg17432453	chr6	26045532	chr6:26045644-26046033	N_Shore	TSS200	2.44569	6.8936e-13	HIST1H3C
cg22313495	chr19	12175490	chr19:12175460-12176057	Island	TSS200	2.33852	7.4404e-13	ZNF844
cg23077491	chr12	109748363	chr12:109746826-109748378	Island	TSS1500	2.34273	9.43022e-13	FOXN4
cg01692340	chr7	100318319	chr7:100318106-100318684	Island	TSS200	3.0551	9.67455e-13	EPO
cg07857399	chr3	3842412	chr3:3840513-3842772	Island	5'UTR	1.93959	1.13572e-12	LRRN1
cg10573386	chr3	48700375	chr3:48698335-48701667	Island	TSS200	2.9694	1.14809e-12	CELSR3
cg14777768	chr3	170746265	chr3:170746072-170746292	Island	TSS1500	2.37498	1.99013e-12	SLC2A2
cg05882938	chr3	186857284	chr3:186856927-186857659	Island	TSS200	3.08101	3.24375e-12	RPL39L
cg26750560	chr9	99540425	chr9:99540025-99540472	Island	TSS200	3.09309	3.48582e-12	ZNF510
cg04346113	chr14	38677165	chr14:38677154-38677787	Island	TSS200	2.14861	3.52508e-12	SSTR1
cg08048933	chr4	55992395	chr4:55991402-55992171	S_Shore	TSS1500	1.9309	3.88259e-12	KDR
cg14774044	chr2	118772298	chr2:118770859-118771868	S_Shore	TSS1500	1.83744	4.06664e-12	CCDC93
cg23586332	chr5	178422228	chr5:178421225-178422337	Island	TSS200	2.08153	4.10355e-12	GRM6
cg26699569	chr4	81952653	chr4:81951941-81952808	Island	1stExon	2.06806	4.13773e-12	BMP3
cg23216956	chr19	57106627	chr19:57106575-57106896	Island	TSS200	3.3269	4.81557e-12	ZNF71
cg00705142	chr3	110789788	chr3:110790149-110791401	N_Shore	TSS1500	1.62288	5.11787e-12	PVRL3
cg23346462	chr3	179754533	chr3:179754520-179755245	Island	TSS200	2.26797	5.3379e-12	PEX5L
cg16153463	chr4	85503653	chr4:85503546-85504893	Island	TSS1500	1.81348	5.65637e-12	CDS1
cg10539034	chr18	33767547	chr18:33766391-33768145	Island	1stExon	2.48811	5.67399e-12	MOCOS
cg02478789	chr19	9649310	chr19:9648934-9649410	Island	TSS200	3.41963	5.71063e-12	ZNF426
cg13800812	chr6	153451812	chr6:153450992-153452792	Island	5'UTR	1.60881	5.80893e-12	RGS17
cg17097950	chr19	3881141	chr19:3880718-3881278	Island	5'UTR	2.32989	6.32268e-12	ATCAY
cg10480343	chr15	48938347	chr15:48936810-48938577	Island	TSS1500	3.10172	6.92094e-12	FBN1
cg13281171	chr6	10887003	chr6:10887184-10887622	N_Shore	TSS200	2.14939	7.81385e-12	SYCP2L
cg09568691	chr9	100615340	chr9:100615234-100617510	Island	TSS200	2.86834	7.91733e-12	FOXE1
cg12794421	chr8	19171191	chr8:19170999-19172056	Island	TSS200	3.38849	8.0301e-12	SH2D4A
cg17094014	chr6	41605343	chr6:41604583-41606663	Island	TSS1500	2.48341	8.71552e-12	MDFI
cg15836635	chr8	57025662	chr8:57025546-57026543	Island	1stExon	3.60064	1.00663e-11	MOS
cg18944047	chr17	72322143	chr17:72321948-72322461	Island	TSS1500	3.07949	1.01432e-11	KIF19
cg27420520	chr12	103352267	chr12:103351579-103352695	Island	1stExon	3.00758	1.04772e-11	ASCL1
cg01923099	chr11	2889875	chr11:2890388-2891337	N_Shore	TSS1500	1.64622	1.18082e-11	KCNQ1DN
cg06141624	chr12	24716590	chr12:24714956-24716243	S_Shore	TSS1500	1.96904	1.22877e-11	SOX5
cg03680032	chr11	94965610	chr11:94963753-94964573	S_Shore	TSS1500	2.0087	1.23709e-11	SESN3
cg00131958	chr5	134073552	chr5:134074083-134074494	N_Shore	TSS1500	2.05924	1.33035e-11	CAMLG
cg27537203	chr1	38513245	chr1:38510102-38513642	Island	TSS1500	2.75481	1.37112e-11	POU3F1
cg26119367	chr2	17699620		OpenSea	1stExon	2.27459	1.44917e-11	RAD51AP2
cg12911763	chr11	125133335		OpenSea	5'UTR	2.41056	1.46279e-11	PKNOX2
cg23151000	chr2	38302892	chr2:38301276-38304518	Island	5'UTR	2.50307	1.60046e-11	CYP1B1
cg14792755	chr9	103790966	chr9:103790612-103791764	Island	TSS200	1.76997	1.67676e-11	LPPR1
cg10662093	chr19	38747234	chr19:38746638-38747379	Island	TSS200	1.83397	1.7229e-11	PPP1R14A
cg26416466	chr15	66546708	chr15:66544432-66546134	S_Shore	TSS1500	2.1899	1.7747e-11	MEGF11
cg26741280	chr17	28563089	chr17:28562387-28563186	Island	TSS200	2.32081	1.79395e-11	SLC6A4
cg01493016	chr4	25657403	chr4:25657119-25657547	Island	TSS200	1.9317	1.81961e-11	SLC34A2
cg08796640	chr8	119123054	chr8:119123974-119124432	N_Shore	1stExon	2.90631	1.91711e-11	EXT1
cg09683824	chr1	179712191	chr1:179711947-179713951	Island	TSS200	2.84291	1.9469e-11	FAM163A
cg18415687	chr15	35047411	chr15:35046443-35047480	Island	TSS1500	1.651	2.22081e-11	GJD2
cg18866529	chr15	62359103	chr15:62359827-62360995	N_Shore	TSS200	2.13794	2.24987e-11	C2CD4A
cg03839625	chr20	43538443	chr20:43538616-43539060	N_Shore	TSS1500	1.719	2.48484e-11	PABPC1L
cg18375860	chr1	237205409	chr1:237205126-237206644	Island	TSS1500	2.89543	2.54507e-11	RYR2
cg07166360	chr3	137483071	chr3:137482964-137484454	Island	TSS200	2.89184	2.59756e-11	SOX14
cg14590098	chr8	65290848	chr8:65290108-65290946	Island	TSS1500	2.01898	2.85066e-11	MIR124-2
cg07237939	chr6	160769754	chr6:160768414-160770308	Island	1stExon	3.12672	2.85833e-11	SLC22A3
cg26915665	chr1	13839650	chr1:13839505-13840613	Island	1stExon	1.59758	3.13005e-11	LRRC38
cg00700007	chr6	27835363	chr6:27835190-27835461	Island	TSS200	2.79214	3.15786e-11	HIST1H1B
cg12058185	chr4	126238257	chr4:126235895-126238930	Island	1stExon	1.75017	3.36328e-11	FAT4
cg17965019	chr6	27858545	chr6:27858166-27858564	Island	1stExon	1.69671	3.49707e-11	HIST1H3J
cg04809274	chr6	32977254	chr6:32975684-32975926	S_Shore	1stExon	2.00186	3.9339e-11	HLA-DOA
cg02627531	chr19	52873085	chr19:52873084-52873572	Island	TSS200	1.41937	4.31856e-11	ZNF880
cg25893238	chr6	70576386	chr6:70576974-70577572	N_Shore	TSS200	1.90399	4.36823e-11	COL19A1
cg24731635	chr5	17219226	chr5:17217788-17219021	S_Shore	5'UTR	2.0494	4.55052e-11	BASP1
cg09968723	chr8	143545789	chr8:143545445-143546178	Island	1stExon	3.17039	4.63239e-11	BAI1
cg14250833	chr6	10882240	chr6:10882926-10883149	N_Shore	TSS200	3.54977	4.69196e-11	GCM2
cg26094897	chr12	120031734	chr12:120031494-120033212	Island	1stExon	1.6522	5.04804e-11	TMEM233
cg25095353	chr15	84748786	chr15:84748593-84749285	Island	TSS200	1.92435	5.22299e-11	EFTUD1P1
cg14497202	chr4	3534424	chr4:3533643-3534788	Island	TSS1500	1.86262	5.25029e-11	LRPAP1
cg10095226	chr1	201368738	chr1:201368560-201369032	Island	TSS200	3.26722	5.31696e-11	LAD1
cg01844178	chr3	180397494	chr3:180397104-180397877	Island	TSS1500	3.44282	5.35763e-11	CCDC39
cg20007569	chr12	62584726	chr12:62584768-62586268	N_Shore	5'UTR	1.94775	5.45637e-11	FAM19A2
cg06329345	chr4	121844259	chr4:121843148-121844193	S_Shore	TSS1500	2.08673	5.46799e-11	PRDM5
cg07290190	chr4	121992756	chr4:121992003-121993703	Island	5'UTR	1.94393	5.54821e-11	C4orf31
cg14097019	chr17	16472693	chr17:16472074-16472800	Island	TSS200	1.56762	6.10537e-11	ZNF287
cg18467168	chr3	13114803	chr3:13114627-13115245	Island	TSS200	2.9885	6.34839e-11	IQSEC1
cg27291698	chr6	43276578	chr6:43276419-43276659	Island	TSS200	2.46956	6.86285e-11	CRIP3
cg10794058	chr12	85673918	chr12:85673878-85674700	Island	TSS200	2.76294	7.5873e-11	ALX1
cg17287725	chr19	12267592	chr19:12266998-12267686	Island	TSS200	2.5943	8.51899e-11	ZNF625
cg20797858	chr6	99283304	chr6:99279317-99283842	Island	1stExon	2.99497	8.77548e-11	POU3F2
cg17130812	chr19	58790021	chr19:58789914-58790972	Island	TSS1500	1.59779	9.35682e-11	ZNF8
cg21529323	chr15	89910860	chr15:89910521-89912177	Island	TSS1500	1.8174	1.0034e-10	MIR9-3
cg23037133	chr13	97646811	chr13:97646394-97646737	S_Shore	TSS1500	1.79905	1.04678e-10	OXGR1
cg12695989	chr13	39260874	chr13:39261236-39262299	N_Shore	TSS1500	2.45377	1.0541e-10	FREM2
cg05449257	chr1	75595408	chr1:75595813-75596162	N_Shore	5'UTR	1.8221	1.08178e-10	LHX8
cg08194879	chr6	123317569	chr6:123317164-123317753	Island	TSS200	3.50482	1.13384e-10	CLVS2
cg11784623	chr4	164264822	chr4:164264821-164265772	Island	TSS1500	1.49605	1.23711e-10	NPY5R
cg13788479	chr15	76005247		OpenSea	TSS200	2.55695	1.37573e-10	CSPG4
cg09784579	chr8	145911240	chr8:145909676-145912846	Island	TSS200	3.09651	1.38121e-10	ARHGAP39
cg12628145	chr5	524679	chr5:523676-524887	Island	TSS200	2.51331	1.45884e-10	SLC9A3
cg03552151	chr20	33103584	chr20:33104112-33104543	N_Shore	TSS1500	1.86452	1.53974e-10	DYNLRB1
cg10290814	chr17	7284330	chr17:7284223-7284687	Island	TSS200	2.66703	1.54723e-10	TNK1
cg23584144	chr6	168720305	chr6:168719681-168720495	Island	1stExon	2.64421	1.57163e-10	DACT2
cg12799689	chr18	67067893	chr18:67067509-67069168	Island	TSS1500	3.09265	1.58521e-10	DOK6
cg15402210	chr2	63274857	chr2:63274475-63279430	Island	TSS200	3.34598	1.62925e-10	LOC100132215
cg07155223	chr1	217307696	chr1:217307744-217309179	N_Shore	5'UTR	1.61901	1.66479e-10	ESRRG
cg03561773	chr4	147559699	chr4:147559205-147561901	Island	TSS1500	1.62999	1.68495e-10	POU4F2
cg26066277	chr17	79792777	chr17:79790530-79791553	S_Shore	1stExon	-2.25058	1.78844e-10	DYSFIP1
cg19971716	chr4	122301740	chr4:122301567-122302290	Island	1stExon	3.17376	1.83985e-10	QRFPR
cg04190870	chr4	115519516	chr4:115519422-115520932	Island	TSS200	2.75603	2.24508e-10	UGT8
cg18392783	chr11	6341351	chr11:6340445-6341909	Island	1stExon	1.94082	2.3524e-10	PRKCDBP
cg20066496	chr15	43213993	chr15:43212416-43213601	S_Shore	TSS1500	1.63684	2.63899e-10	TTBK2
cg15900979	chr7	140103783		OpenSea	TSS200	2.31309	2.95164e-10	RAB19
cg10095242	chr8	54163622	chr8:54163303-54164443	Island	5'UTR	1.98882	2.95595e-10	OPRK1
cg02595832	chr10	129535786	chr10:129534410-129537366	Island	1stExon	2.51975	2.95907e-10	FOXI2
cg12629875	chr1	247171403	chr1:247170868-247171434	Island	TSS200	2.61065	3.02168e-10	ZNF695
cg20686234	chr17	26699485	chr17:26698359-26699557	Island	1stExon	2.85936	3.23494e-10	SARM1
cg14989642	chr6	26224013	chr6:26225386-26225790	N_Shore	TSS1500	1.81166	3.296e-10	HIST1H3E
cg17170743	chr4	719037	chr4:716281-716977	S_Shelf	5'UTR	-2.18744	3.38295e-10	PCGF3
cg01548777	chr20	62433998	chr20:62433937-62434203	Island	5'UTR	-1.46425	3.39078e-10	ZBTB46
cg01295518	chr3	238392	chr3:238391-240140	Island	TSS1500	2.02665	3.43772e-10	CHL1
cg05828839	chr12	133707206	chr12:133706528-133707594	Island	TSS200	2.82214	3.509e-10	ZNF10
cg08495825	chr1	156863477	chr1:156863415-156863711	Island	TSS200	2.81814	3.65316e-10	PEAR1
cg06029846	chr12	3600317	chr12:3599966-3603008	Island	TSS200	2.65339	3.69707e-10	PRMT8
cg20919781	chr8	37552088	chr8:37551944-37555922	Island	TSS1500	1.6972	3.76353e-10	ZNF703
cg22930650	chr4	48988253	chr4:48987790-48988808	Island	TSS200	2.88864	3.97674e-10	CWH43
cg11030575	chr7	141250858	chr7:141251013-141251472	N_Shore	TSS1500	1.72412	4.03964e-10	AGK
cg02205739	chr9	132427570	chr9:132427457-132427679	Island	TSS1500	1.35514	4.22893e-10	PRRX2
cg02909790	chr6	26271587	chr6:26271345-26271588	Island	1stExon	1.44688	4.35694e-10	HIST1H3G
cg03694713	chr8	23564156	chr8:23562475-23565175	Island	TSS1500	1.46363	4.66602e-10	NKX2-6
cg25639415	chr8	102504621	chr8:102504478-102504841	Island	TSS200	1.62113	4.74494e-10	GRHL2
cg22302985	chr13	108520945	chr13:108519292-108521063	Island	TSS1500	2.54086	5.17701e-10	FAM155A
cg24465469	chr1	214724440	chr1:214724104-214725056	Island	5'UTR	2.6774	5.43895e-10	PTPN14
cg02064724	chr14	74179953	chr14:74180518-74181264	N_Shore	1stExon	1.60549	5.77899e-10	PNMA1
cg07745707	chr16	88496476	chr16:88496201-88497763	Island	1stExon	-2.01245	6.29538e-10	ZNF469
cg17523124	chr20	24451769	chr20:24449844-24452037	Island	5'UTR	1.37675	6.39579e-10	TMEM90B
cg27167601	chr15	61521923	chr15:61519621-61520031	S_Shore	TSS1500	1.81427	6.63798e-10	RORA
cg26541867	chr4	37246688	chr4:37245250-37246979	Island	TSS200	2.02004	6.91612e-10	KIAA1239
cg24842086	chr1	119531857	chr1:119531991-119532196	N_Shore	5'UTR	1.42853	7.07656e-10	TBX15
cg17332326	chr19	37997471	chr19:37997790-37998125	N_Shore	TSS1500	2.55907	7.18767e-10	ZNF793
cg20587543	chr16	8768110	chr16:8768256-8768619	N_Shore	TSS1500	1.7106	7.96088e-10	ABAT
cg23181844	chr7	19812548	chr7:19812569-19813005	N_Shore	TSS200	2.47471	8.4274e-10	TMEM196
cg02364236	chr4	42398974	chr4:42399152-42400802	N_Shore	TSS1500	1.65133	8.44362e-10	SHISA3
cg19146124	chr3	126077046	chr3:126074783-126076865	S_Shore	TSS1500	1.49654	8.73409e-10	KLF15
cg24322052	chr11	120110785	chr11:120110497-120110719	S_Shore	TSS200	1.45753	8.74794e-10	POU2F3
cg03294066	chr8	494721	chr8:494155-496083	Island	1stExon	2.35166	9.07383e-10	C8orf42
cg24903183	chr8	101661918	chr8:101661671-101662022	Island	TSS200	3.27681	9.25977e-10	SNX31
cg15099252	chr12	119772429	chr12:119772353-119772594	Island	TSS200	1.67602	9.88505e-10	CCDC60
cg05605549	chr9	113342315	chr9:113341213-113342029	S_Shore	TSS200	1.50426	9.97605e-10	SVEP1
cg05844583	chr2	228582789	chr2:228582485-228582821	Island	TSS200	2.24123	1.08052e-09	SLC19A3
cg05581701	chr16	56666323	chr16:56665945-56666641	Island	TSS1500	2.72833	1.11806e-09	MT1M
cg25153196	chr2	101435427	chr2:101434979-101437453	Island	TSS1500	2.05215	1.13367e-09	NPAS2
cg18069290	chr12	58013539	chr12:58013171-58013652	Island	TSS200	2.29676	1.16375e-09	SLC26A10
cg01606085	chr4	166794267	chr4:166794545-166795341	N_Shore	TSS200	1.67008	1.16787e-09	TLL1
cg16572859	chr19	18263815	chr19:18263187-18264641	Island	TSS200	-1.26992	1.19664e-09	PIK3R2
cg03957481	chr22	50986962	chr22:50984972-50988141	Island	1stExon	2.55899	1.20687e-09	KLHDC7B
cg12829118	chr8	38614807	chr8:38614414-38615236	Island	5'UTR	2.8391	1.20807e-09	TACC1
cg24872782	chr5	15500249	chr5:15500076-15500923	Island	TSS200	3.2212	1.25853e-09	FBXL7
cg07825094	chr19	37329366	chr19:37328896-37329518	Island	TSS200	1.40234	1.28547e-09	ZNF790
cg20311848	chr7	128784435	chr7:128784695-128785096	N_Shore	TSS1500	1.611	1.32413e-09	TSPAN33
cg23407970	chr6	126070091	chr6:126068722-126071320	Island	TSS1500	1.46698	1.39217e-09	HEY2
cg04794674	chr20	9048614	chr20:9048958-9050018	N_Shore	TSS1500	1.9605	1.40707e-09	PLCB4
cg16474297	chr7	21582745	chr7:21582443-21583313	Island	TSS200	2.01664	1.40953e-09	DNAH11
cg07318417	chr4	56502898	chr4:56501912-56502523	S_Shore	TSS1500	1.72647	1.51126e-09	NMU
cg16132804	chr19	9608746	chr19:9608804-9609343	N_Shore	5'UTR	1.36685	1.63801e-09	ZNF560
cg00374839	chr11	44332454	chr11:44332314-44332757	Island	TSS1500	1.38212	1.69607e-09	ALX4
cg19906741	chr8	110374866	chr8:110374552-110374793	S_Shore	1stExon	1.77126	1.77265e-09	PKHD1L1
cg22638597	chr11	94134739	chr11:94134226-94134848	Island	TSS200	2.0544	1.82376e-09	GPR83
cg12486537	chr10	93393030	chr10:93392667-93393147	Island	TSS200	2.62773	1.85676e-09	PPP1R3C
cg06668555	chr8	139509129	chr8:139508795-139509774	Island	TSS200	1.64302	1.87669e-09	FAM135B
cg17560493	chr2	223536325	chr2:223536122-223536565	Island	TSS200	2.77666	1.90677e-09	MOGAT1
cg02366988	chr17	63558245	chr17:63555902-63557362	S_Shore	TSS1500	1.52981	1.93038e-09	AXIN2
cg17867202	chr1	244080545	chr1:244080540-244081093	Island	TSS200	2.94193	2.04842e-09	LOC339529
cg24305584	chr10	91295045	chr10:91294947-91295925	Island	5'UTR	1.36631	2.09127e-09	SLC16A12
cg08621203	chr6	150244597	chr6:150243902-150244210	S_Shore	TSS1500	1.40354	2.10046e-09	RAET1G
cg04838988	chr8	70984437	chr8:70981873-70984888	Island	TSS1500	1.25262	2.10738e-09	PRDM14
cg16601633	chr2	71017852	chr2:71017028-71017976	Island	TSS200	1.55566	2.15053e-09	FIGLA
cg03112087	chr4	142053720	chr4:142053327-142054601	Island	1stExon	3.68982	2.26969e-09	RNF150
cg09072162	chr1	55505180	chr1:55505060-55506015	Island	TSS200	2.9845	2.47547e-09	PCSK9
cg01418124	chr4	86396096		OpenSea	TSS200	1.91	2.72007e-09	ARHGAP24
cg11036833	chr5	115152494	chr5:115151348-115152713	Island	TSS200	2.26043	2.76974e-09	CDO1
cg25906442	chr20	56725887	chr20:56725857-56726113	Island	TSS200	2.21209	2.81128e-09	C20orf85
cg18704595	chr20	43280957	chr20:43280061-43280727	S_Shore	TSS1500	1.35234	2.86518e-09	ADA
cg10561835	chr14	37051949	chr14:37052537-37052838	N_Shore	TSS200	1.4671	2.99698e-09	NKX2-8
cg18202449	chr1	50513654	chr1:50513644-50514320	Island	TSS200	1.5818	3.17366e-09	ELAVL4
cg15129463	chr3	161090335	chr3:161089626-161090649	Island	TSS1500	1.26828	3.21361e-09	C3orf57
cg19568591	chr2	183731599	chr2:183731819-183732093	N_Shore	TSS200	1.37982	3.27206e-09	FRZB
cg13338783	chr19	46996868	chr19:46996327-46998437	Island	1stExon	2.20004	3.27543e-09	PNMAL2
cg08606911	chr1	165325231	chr1:165324191-165326328	Island	TSS1500	1.40434	3.29014e-09	LMX1A
cg00906319	chr10	35105098	chr10:35103124-35105243	Island	TSS1500	2.39511	3.50435e-09	PARD3
cg14161359	chr11	30039031	chr11:30038934-30039148	Island	TSS1500	1.48675	3.58009e-09	KCNA4
cg18932798	chr10	105037503	chr10:105036628-105038084	Island	1stExon	2.13522	3.58984e-09	INA
cg14472470	chr4	156298264	chr4:156297601-156298094	S_Shore	TSS200	1.27804	3.62894e-09	MAP9
cg09192542	chr14	37128013	chr14:37126786-37128274	Island	5'UTR	1.78851	3.70579e-09	PAX9
cg23642200	chr3	173302427		OpenSea	5'UTR	1.83471	3.71111e-09	NLGN1
cg07800320	chr3	125899567	chr3:125898662-125899568	Island	TSS200	1.85547	3.80804e-09	ALDH1L1
cg08614416	chr9	94903689	chr9:94903572-94903827	Island	TSS200	2.42332	3.92988e-09	LINC00475
cg26077100	chr8	10587769	chr8:10587304-10591109	Island	1stExon	1.91229	4.243e-09	SOX7
cg17708472	chr2	14772728	chr2:14772377-14775809	Island	TSS200	3.2094	4.26728e-09	FAM84A
cg15089387	chr5	110406661	chr5:110408704-110409039	N_Shelf	TSS1500	1.8702	4.65091e-09	TSLP
cg00215432	chr2	219866437	chr2:219866131-219868054	Island	TSS200	2.90701	4.67808e-09	MIR375
cg19811331	chr6	134639224	chr6:134638797-134639021	S_Shore	TSS200	1.77105	4.8791e-09	SGK1
cg07137336	chr18	501137	chr18:499315-500722	S_Shore	TSS1500	1.35864	5.02746e-09	COLEC12
cg04342092	chr19	58095468	chr19:58094739-58095764	Island	TSS200	2.09283	5.47954e-09	ZIK1
cg05932382	chr11	6280616	chr11:6281076-6281307	N_Shore	TSS1500	1.57795	5.56435e-09	CCKBR
cg13435381	chr12	71833017	chr12:71833192-71834389	N_Shore	TSS1500	1.78302	5.5891e-09	LGR5
cg18446193	chr3	161090707	chr3:161089626-161090649	S_Shore	TSS1500	1.87396	5.6396e-09	SPTSSB
cg07941983	chr4	36245138	chr4:36245631-36246389	N_Shore	5'UTR	1.75049	5.66026e-09	ARAP2
cg24811864	chr18	55019711	chr18:55019707-55021605	Island	TSS200	1.27094	6.02817e-09	ST8SIA3
cg14267263	chr9	841436	chr9:841374-843364	Island	TSS1500	2.81601	6.0823e-09	DMRT1
cg04311557	chr16	71523289		OpenSea	TSS200	-2.27264	6.27482e-09	ZNF19
cg25255795	chr15	76628154	chr15:76628998-76629207	N_Shore	TSS1500	1.49493	6.33227e-09	ISL2
cg22674699	chr2	176987918	chr2:176986424-176988291	Island	1stExon	3.24968	6.36117e-09	HOXD9
cg18902742	chr3	62358610	chr3:62357639-62359774	Island	5'UTR	1.50255	6.44759e-09	FEZF2
cg20771287	chr1	40974110	chr1:40974056-40974786	Island	TSS1500	2.02828	6.6402e-09	DEM1
cg16197717	chr10	125650957	chr10:125650820-125651373	Island	1stExon	1.45764	6.9943e-09	CPXM2
cg03556497	chr20	37352792	chr20:37352130-37357372	Island	TSS1500	1.25548	7.24639e-09	SLC32A1
cg20312026	chr4	164253332	chr4:164252954-164253471	Island	5'UTR	1.42693	7.35959e-09	NPY1R
cg12828564	chr16	55357552	chr16:55357521-55359040	Island	TSS1500	1.50263	7.44953e-09	IRX6
cg07306531	chr16	3355411	chr16:3355020-3356012	Island	TSS200	1.43684	7.68049e-09	ZNF75A
cg04425632	chr7	137531612	chr7:137531125-137532382	Island	TSS200	2.08586	7.95641e-09	DGKI
cg11732642	chr17	70116434	chr17:70116274-70119998	Island	TSS1500	2.22059	8.13926e-09	SOX9
cg21037314	chr22	23487440	chr22:23487368-23487970	Island	TSS200	1.5703	8.29569e-09	RAB36
cg15765724	chr2	237077151	chr2:237071794-237078762	Island	TSS1500	2.65225	8.82249e-09	GBX2
cg22099723	chr8	27348453	chr8:27348658-27348883	N_Shore	TSS200	1.92795	8.94971e-09	EPHX2
cg07121547	chr4	156129169	chr4:156129168-156130209	Island	TSS1500	1.36205	9.04945e-09	NPY2R
cg06893172	chr1	150693383		OpenSea	TSS200	-1.49942	9.05176e-09	HORMAD1
cg16689634	chr1	47489539	chr1:47489226-47489633	Island	1stExon	1.17519	9.12581e-09	CYP4X1
cg04975505	chr14	85996393	chr14:85996494-85996958	N_Shore	TSS200	1.38027	9.4446e-09	FLRT2
cg23165899	chr6	19837095	chr6:19837014-19837228	Island	TSS1500	1.55188	9.5803e-09	ID4
cg25589352	chr8	110988168	chr8:110987857-110988072	S_Shore	TSS1500	1.65545	9.65709e-09	KCNV1
cg22336806	chr6	2903704	chr6:2903175-2903906	Island	TSS200	1.60408	9.83434e-09	SERPINB9
cg08311403	chr11	124735215	chr11:124735069-124736465	Island	TSS200	2.13489	9.919e-09	ROBO3
cg09587826	chr20	62204140	chr20:62203871-62204579	Island	5'UTR	-1.08865	1.02211e-08	PRIC285
cg14847688	chr14	59932113	chr14:59930634-59932251	Island	TSS200	2.07842	1.04806e-08	GPR135
cg09987740	chr2	189157244	chr2:189156416-189157719	Island	TSS200	1.55196	1.05689e-08	GULP1
cg11756214	chr19	53661755	chr19:53661430-53661848	Island	5'UTR	1.49401	1.06997e-08	ZNF347
cg27414453	chr9	109624275	chr9:109622424-109623203	S_Shore	TSS1500	1.39958	1.09104e-08	ZNF462
cg05372242	chr14	36983542	chr14:36983440-36983738	Island	TSS1500	2.51415	1.14042e-08	SFTA3
cg18128969	chr21	22369908	chr21:22369423-22370582	Island	TSS1500	1.8294	1.22456e-08	NCAM2
cg02245020	chr7	143580147	chr7:143582125-143582610	N_Shore	5'UTR	1.76396	1.22683e-08	FAM115A
cg21227636	chr8	79578228	chr8:79578112-79578667	Island	TSS200	2.30006	1.23468e-08	ZC2HC1A
cg05937630	chr1	19615480	chr1:19614998-19615660	Island	TSS1500	2.5303	1.2437e-08	AKR7A3
cg00598912	chr8	1468625		OpenSea	5'UTR	-1.54936	1.27313e-08	DLGAP2
cg26530201	chr5	149682638	chr5:149681702-149682601	S_Shore	TSS200	1.63642	1.28508e-08	ARSI
cg23370213	chr8	17355133	chr8:17354321-17355250	Island	5'UTR	2.01324	1.38801e-08	SLC7A2
cg02523844	chr7	79083507	chr7:79082948-79083850	Island	TSS1500	1.66018	1.39341e-08	MAGI2
cg05904966	chr5	7851031	chr5:7850957-7851413	Island	1stExon	3.38815	1.48949e-08	C5orf49
cg17469978	chr7	116164704	chr7:116164703-116166735	Island	TSS200	1.30543	1.53084e-08	CAV1
cg06022507	chr11	77301390	chr11:77300360-77301391	Island	1stExon	1.80201	1.56553e-08	AQP11
cg00877095	chr19	38146523	chr19:38145826-38147219	Island	TSS1500	1.45165	1.57141e-08	ZFP30
cg16236766	chr2	73429331	chr2:73429283-73430647	Island	TSS200	2.43138	1.57668e-08	NOTO
cg07035659	chr4	4859975	chr4:4859632-4860191	Island	TSS1500	1.47102	1.62086e-08	MSX1
cg01344452	chr17	54912143	chr17:54910496-54912470	Island	5'UTR	1.30555	1.64127e-08	DGKE
cg04704878	chr18	18821384	chr18:18821383-18823349	Island	TSS1500	1.60672	1.69687e-08	GREB1L
cg17445666	chr19	38183255	chr19:38182793-38183327	Island	TSS200	3.0604	1.71354e-08	ZNF781
cg20825437	chr2	45879512	chr2:45877178-45879685	Island	1stExon	1.60132	1.78824e-08	PRKCE
cg22180201	chr6	71666858	chr6:71665360-71667132	Island	TSS200	1.15905	1.7971e-08	B3GAT2
cg13682717	chr2	21346745		OpenSea	TSS200	-1.53704	1.82264e-08	TDRD15
cg20826348	chr13	84455126	chr13:84453664-84453897	S_Shore	1stExon	1.37638	1.82736e-08	SLITRK1
cg20681068	chr20	3389535	chr20:3387965-3388901	S_Shore	TSS1500	2.15245	1.84802e-08	C20orf194
cg09729613	chr2	201450601	chr2:201450526-201451027	Island	TSS200	2.71588	2.01282e-08	AOX1
cg13040886	chr15	52404887	chr15:52404191-52404978	Island	1stExon	1.67655	2.05965e-08	BCL2L10
cg08104202	chr1	169396712	chr1:169396621-169396869	Island	TSS200	2.27802	2.07636e-08	C1orf114
cg13032463	chr6	166582585	chr6:166579973-166583423	Island	TSS1500	1.44191	2.14961e-08	T
cg04781326	chr11	35684013	chr11:35684421-35684846	N_Shore	TSS1500	1.89125	2.16242e-08	TRIM44
cg24563094	chr2	26395458	chr2:26395416-26395620	Island	TSS1500	1.58197	2.20584e-08	FAM59B
cg03498096	chr20	20347649	chr20:20344400-20350605	Island	TSS1500	1.20394	2.21154e-08	INSM1
cg18490616	chr2	88469792	chr2:88469691-88470386	Island	TSS200	1.53764	2.33003e-08	THNSL2
cg15002294	chr3	147126444	chr3:147126988-147128999	N_Shore	TSS1500	1.67802	2.40188e-08	ZIC1
cg04233840	chr8	11560621	chr8:11559596-11562956	Island	TSS1500	2.1721	2.44433e-08	GATA4
cg18208446	chr7	88388224	chr7:88388488-88389283	N_Shore	TSS1500	1.77769	2.4655e-08	ZNF804B
cg08300419	chr11	47208959	chr11:47207188-47209176	Island	TSS1500	2.65816	2.50715e-08	PACSIN3
cg03024372	chr6	54711476	chr6:54711153-54712033	Island	TSS200	2.47694	2.72404e-08	FAM83B
cg24843474	chr1	241520598	chr1:241520103-241520790	Island	TSS200	2.56448	2.72845e-08	RGS7
cg18422875	chr5	113697897	chr5:113696516-113699195	Island	TSS200	1.0696	2.75448e-08	KCNN2
cg14507560	chr5	1882885	chr5:1881924-1887743	Island	TSS200	2.33136	2.80177e-08	IRX4
cg13424909	chr3	69436045	chr3:69434926-69435583	S_Shore	TSS1500	1.32324	2.81812e-08	FRMD4B
cg27333397	chr5	32709337	chr5:32709910-32714450	N_Shore	TSS1500	1.80032	2.88098e-08	NPR3
cg20658100	chr13	74707145	chr13:74708001-74709601	N_Shore	5'UTR	1.8912	2.8838e-08	KLF12
cg16803088	chr12	118407229	chr12:118406590-118407364	Island	TSS1500	1.94419	2.98938e-08	KSR2
cg04796181	chr6	27839850	chr6:27839698-27840069	Island	1stExon	1.23939	3.03427e-08	HIST1H3I
cg11785166	chr19	22817017	chr19:22817274-22817546	N_Shore	TSS200	1.17553	3.06362e-08	ZNF492
cg22319311	chr8	98290310	chr8:98289604-98290404	Island	TSS200	2.67363	3.07136e-08	TSPYL5
cg23009254	chr19	42055750		OpenSea	TSS200	2.12382	3.20849e-08	CEACAM21
cg21697172	chr14	60952931	chr14:60951976-60952946	Island	TSS200	2.54164	3.26151e-08	C14orf39
cg08649765	chr4	75229506		OpenSea	TSS1500	-1.67139	3.36608e-08	EREG
cg26727693	chr12	63544175	chr12:63543636-63544967	Island	1stExon	1.49356	3.38749e-08	AVPR1A
cg25528143	chr7	54609671	chr7:54609734-54610140	N_Shore	TSS1500	1.11983	3.39052e-08	VSTM2A
cg19370166	chr1	27709928	chr1:27709600-27709831	S_Shore	TSS200	2.13957	3.56552e-08	CD164L2
cg19624542	chr3	123304600	chr3:123303339-123303929	S_Shore	TSS1500	1.33378	3.61613e-08	PTPLB
cg03132773	chr16	22824877	chr16:22824616-22826459	Island	TSS1500	2.10658	3.63583e-08	HS3ST2
cg08768569	chr10	106400565	chr10:106399567-106402812	Island	TSS1500	2.04092	3.70691e-08	SORCS3
cg06948408	chr1	43736600	chr1:43738484-43738829	N_Shore	5'UTR	1.42333	3.75295e-08	TMEM125
cg01793988	chr17	52977800	chr17:52977866-52978307	N_Shore	TSS1500	1.651	3.84945e-08	TOM1L1
cg01944655	chr12	119418804	chr12:119418591-119418834	Island	TSS1500	1.57022	3.92654e-08	SRRM4
cg15794069	chr21	32202932		OpenSea	TSS1500	-1.24417	4.00588e-08	KRTAP7-1
cg13215970	chr4	74864596	chr4:74864113-74864329	S_Shore	TSS200	1.98735	4.09918e-08	CXCL5
cg08188890	chr19	52901271	chr19:52901306-52901527	N_Shore	5'UTR	1.70419	4.12726e-08	ZNF528
cg23915769	chr5	115297488	chr5:115297607-115298093	N_Shore	TSS1500	1.67476	4.30848e-08	LVRN
cg18034108	chr4	13534413	chr4:13530847-13531244	S_Shelf	TSS1500	1.9783	4.34611e-08	LINC01097
cg23740882	chr20	44098387	chr20:44098280-44099536	Island	TSS200	1.50731	4.41147e-08	WFDC2
cg11190248	chr12	110156389	chr12:110156267-110156496	Island	5'UTR	1.79604	4.44701e-08	C12orf34
cg19165854	chr15	79725126	chr15:79724099-79725643	Island	5'UTR	1.8592	4.70636e-08	KIAA1024
cg10042106	chr14	57274739	chr14:57274607-57276840	Island	5'UTR	1.48759	4.95149e-08	OTX2
cg09710091	chr13	28544820	chr13:28544524-28544890	Island	TSS1500	1.32303	5.00807e-08	CDX2
cg13748469	chr21	32932341	chr21:32929927-32932017	S_Shore	TSS1500	1.9042	5.14948e-08	TIAM1
cg11512800	chr11	94822733	chr11:94822597-94823611	Island	TSS1500	2.29729	5.51858e-08	ENDOD1
cg09236434	chr2	99553642	chr2:99552185-99553831	Island	TSS1500	1.91213	5.71981e-08	C2orf55
cg09177518	chr1	196578010	chr1:196577708-196578011	Island	TSS1500	1.44949	5.74502e-08	KCNT2
cg00431699	chr2	63278831	chr2:63274475-63279430	Island	5'UTR	1.46792	5.7478e-08	OTX1
cg00025981	chr13	42031281	chr13:42030913-42032667	Island	TSS1500	2.11777	5.90563e-08	C13orf15
cg01670677	chr11	71955322	chr11:71954816-71955659	Island	TSS200	2.98813	6.19012e-08	PHOX2A
cg08495115	chr15	33010399	chr15:33009530-33011696	Island	5'UTR	2.32907	6.21603e-08	GREM1
cg22589161	chr7	151217575	chr7:151216068-151217901	Island	TSS1500	1.4049	6.26891e-08	RHEB
cg05658491	chr1	240256014	chr1:240254959-240257063	Island	1stExon	1.4464	6.30954e-08	FMN2
cg12634591	chr2	177028606	chr2:177029413-177029941	N_Shore	TSS200	1.39559	6.45782e-08	HOXD3
cg24337881	chr12	102091387	chr12:102091044-102092366	Island	TSS200	-1.26242	6.62375e-08	CHPT1
cg18920423	chr10	23481389	chr10:23480697-23482455	Island	TSS200	2.12534	6.65294e-08	PTF1A
cg18674980	chr8	86350581	chr8:86350765-86351196	N_Shore	TSS1500	1.46196	6.88916e-08	CA3
cg20186445	chr10	48439220	chr10:48438411-48439320	Island	TSS200	2.28581	6.92402e-08	GDF10
cg12855781	chr9	136150585	chr9:136150031-136151365	Island	1stExon	2.52083	6.94046e-08	ABO
cg02453462	chr15	73662002	chr15:73659860-73662015	Island	TSS1500	1.43801	7.09798e-08	HCN4
cg13700897	chr8	109096064	chr8:109094485-109095849	S_Shore	TSS200	1.4864	7.14604e-08	RSPO2
cg00817598	chr17	44897512	chr17:44895800-44897025	S_Shore	TSS1500	1.31709	7.22516e-08	WNT3
cg12921750	chr18	70535336	chr18:70533965-70536871	Island	TSS1500	1.86202	7.23268e-08	NETO1
cg20959325	chr11	30606165	chr11:30606004-30608128	Island	5'UTR	1.41924	7.25123e-08	MPPED2
cg02017718	chr12	54441055	chr12:54440642-54441543	Island	5'UTR	1.19754	7.29286e-08	HOXC4
cg02916312	chr6	72596135	chr6:72596036-72596404	Island	TSS1500	1.82759	7.39826e-08	RIMS1
cg12773785	chr12	118813371	chr12:118814014-118814839	N_Shore	TSS1500	-1.69581	7.54195e-08	SUDS3
cg10310595	chr6	32908567		OpenSea	1stExon	1.59082	7.58672e-08	HLA-DMB
cg07317551	chr1	40157931	chr1:40156930-40158514	Island	TSS1500	2.05456	7.80536e-08	HPCAL4
cg08963505	chr7	153584119	chr7:153583317-153585666	Island	TSS200	1.48023	7.95133e-08	DPP6
cg03350042	chr15	40733177	chr15:40732929-40734697	Island	TSS1500	-1.00895	8.27575e-08	BAHD1
cg20243039	chr4	21769727		OpenSea	5'UTR	-1.30451	8.41342e-08	KCNIP4
cg09022422	chr3	10857798	chr3:10857687-10858447	Island	TSS200	2.28821	8.59746e-08	SLC6A11
cg15053380	chr9	85678223	chr9:85677015-85678321	Island	TSS200	2.44969	8.69142e-08	RASEF
cg16256094	chr14	23652905		OpenSea	TSS200	2.01242	8.80006e-08	SLC7A8
cg09768093	chr1	32930511	chr1:32930500-32931061	Island	TSS200	1.63691	8.83538e-08	ZBTB8B
cg26331160	chr1	2706298	chr1:2706025-2706961	Island	TSS200	2.14502	8.93384e-08	TTC34
cg14630357	chr2	154729917	chr2:154729613-154729918	Island	5'UTR	1.69851	9.01856e-08	GALNT13
cg23538557	chr1	46860056	chr1:46859724-46860291	Island	1stExon	1.43423	9.55261e-08	FAAH
cg10976172	chr16	30597528	chr16:30596487-30596900	S_Shore	TSS1500	1.11394	9.58383e-08	ZNF785
cg00482319	chr10	52178404	chr10:52177724-52178182	S_Shore	5'UTR	1.29856	9.79394e-08	SGMS1
cg10790791	chr4	154711597	chr4:154712073-154712706	N_Shore	TSS1500	1.7731	1.1077e-07	SFRP2
cg21418629	chr8	95651829	chr8:95651206-95651760	S_Shore	TSS200	1.53842	1.10789e-07	LOC100288748
cg14084888	chr8	117777782	chr8:117778487-117779146	N_Shore	TSS1500	-1.5419	1.12271e-07	UTP23
cg21109038	chr15	90543610	chr15:90543410-90543835	Island	TSS1500	-1.41467	1.13981e-07	ZNF710
cg01333350	chr4	5712884	chr4:5713035-5713451	N_Shore	TSS200	1.23626	1.18138e-07	EVC
cg07577900	chr7	121783496	chr7:121783946-121784663	N_Shore	5'UTR	1.23576	1.18138e-07	AASS
cg15089219	chr2	119915368	chr2:119914126-119916663	Island	1stExon	1.76025	1.19648e-07	C1QL2
cg20775959	chr15	80696264	chr15:80696076-80697393	Island	TSS1500	1.99567	1.20622e-07	ARNT2
cg00637230	chr16	49316845	chr16:49316997-49317263	N_Shore	TSS1500	1.3247	1.2358e-07	CBLN1
cg14707162	chr11	17036581	chr11:17034843-17036404	S_Shore	TSS1500	1.78624	1.2396e-07	PLEKHA7
cg06954346	chr8	105479367	chr8:105478672-105479340	S_Shore	TSS200	1.53591	1.26519e-07	DPYS
cg11046315	chr4	41751886	chr4:41752280-41752502	N_Shore	TSS1500	1.35289	1.28372e-07	PHOX2B
cg10999429	chr12	52300973	chr12:52300801-52301583	Island	TSS1500	1.31248	1.29657e-07	ACVRL1
cg19205994	chr1	242688081	chr1:242687922-242688682	Island	TSS200	1.65467	1.39399e-07	PLD5
cg03337886	chr13	110436740	chr13:110434466-110440180	Island	1stExon	-1.13567	1.41821e-07	IRS2
cg12446763	chr1	182555890		OpenSea	1stExon	-1.65519	1.44363e-07	RNASEL
cg12353428	chr5	178322792	chr5:178322713-178323538	Island	TSS200	1.6699	1.48027e-07	ZFP2
cg08214584	chr17	68166140	chr17:68164913-68165720	S_Shore	5'UTR	1.61716	1.51338e-07	KCNJ2
cg14316118	chr10	61668184	chr10:61665656-61666794	S_Shore	TSS1500	1.29821	1.57276e-07	CCDC6
cg26221796	chr19	54980961	chr19:54982388-54982897	N_Shore	5'UTR	-1.15774	1.62674e-07	CDC42EP5
cg00971894	chr7	117513956	chr7:117512942-117513865	S_Shore	TSS1500	1.20776	1.6462e-07	CTTNBP2
cg14496016	chr1	161228489	chr1:161228477-161229028	Island	TSS200	2.31935	1.75527e-07	PCP4L1
cg14114804	chr14	77606990	chr14:77605885-77608304	Island	5'UTR	1.26681	1.76641e-07	ZDHHC22
cg02913845	chr19	58125394	chr19:58125530-58125902	N_Shore	TSS1500	1.05836	1.86397e-07	ZNF134
cg02831267	chr17	11143597	chr17:11143487-11145416	Island	TSS1500	1.4505	1.88624e-07	SHISA6
cg18548832	chr20	39862652		OpenSea	5'UTR	-1.06444	1.91029e-07	ZHX3
cg14173147	chr9	27528300	chr9:27528357-27528725	N_Shore	5'UTR	1.64239	1.96906e-07	MOBKL2B
cg02186542	chr16	77469167	chr16:77468309-77469074	S_Shore	TSS200	1.49721	2.02008e-07	ADAMTS18
cg05561644	chr4	144621314	chr4:144620822-144622218	Island	1stExon	1.5667	2.03735e-07	FREM3
cg13363417	chr10	23983266	chr10:23982382-23982589	S_Shore	TSS1500	1.07575	2.08818e-07	KIAA1217
cg06899478	chr17	18221047	chr17:18217821-18219056	S_Shore	1stExon	-1.21096	2.10092e-07	SMCR8
cg20877313	chr12	56881753	chr12:56881401-56882702	Island	1stExon	1.3152	2.11091e-07	GLS2
cg07488684	chr15	59729906	chr15:59730070-59730738	N_Shore	TSS1500	1.272	2.12044e-07	FAM81A
cg22782018	chr4	121992566	chr4:121992003-121993703	Island	5'UTR	1.36109	2.13936e-07	NDNF
cg25048564	chr21	33244752	chr21:33244910-33246609	N_Shore	TSS1500	1.54711	2.30082e-07	HUNK
cg17014785	chr1	173639135	chr1:173638662-173639045	S_Shore	TSS200	1.39297	2.36179e-07	ANKRD45
cg19833011	chr1	113258094	chr1:113256885-113258149	Island	TSS200	-1.09594	2.38558e-07	PPM1J
cg05937969	chr3	121903016	chr3:121902742-121903645	Island	5'UTR	1.22688	2.39666e-07	CASR
cg18507138	chr3	26665242	chr3:26665950-26666164	N_Shore	5'UTR	1.61489	2.39985e-07	LRRC3B
cg27553501	chr19	37340694	chr19:37340918-37341262	N_Shore	TSS1500	1.39555	2.42109e-07	ZNF345
cg04672706	chr8	55370423	chr8:55370170-55372525	Island	TSS200	2.37574	2.45202e-07	SOX17
cg06014401	chr3	27765232	chr3:27765196-27765675	Island	TSS1500	1.39428	2.47455e-07	EOMES
cg15703636	chr6	56112498	chr6:56112188-56112444	S_Shore	TSS200	1.69379	2.54671e-07	COL21A1
cg09258813	chr8	37823409	chr8:37822486-37824008	Island	1stExon	1.74456	2.59398e-07	ADRB3
cg12265916	chr10	126139004	chr10:126135809-126138896	S_Shore	TSS1500	1.2444	2.63837e-07	NKX1-2
cg05782292	chr11	628318	chr11:626728-628037	S_Shore	TSS1500	-1.59109	2.65338e-07	SCT
cg26334672	chr2	71126740	chr2:71126720-71129209	Island	TSS1500	1.24196	2.69582e-07	VAX2
cg06090383	chr4	174292579	chr4:174291879-174293273	Island	1stExon	-1.08836	2.90579e-07	SAP30
cg02199397	chr16	3068315	chr16:3067521-3068358	Island	TSS200	2.01916	2.92591e-07	CLDN6
cg24794347	chr5	75378102	chr5:75377898-75378189	Island	TSS1500	2.16558	2.9388e-07	SV2C
cg01511828	chr18	57365520	chr18:57363714-57365001	S_Shore	TSS1500	1.54362	3.07224e-07	CCBE1
cg00800229	chr14	22004993		OpenSea	1stExon	1.94605	3.16064e-07	SALL2
cg04175782	chr15	37179377	chr15:37179516-37179782	N_Shore	TSS1500	1.67983	3.26787e-07	LOC145845
cg02983451	chr2	10183013	chr2:10182635-10184702	Island	TSS1500	1.25568	3.292e-07	KLF11
cg15834388	chr8	91803692	chr8:91803656-91804141	Island	TSS1500	1.32231	3.36535e-07	NECAB1
cg26953640	chr17	1174473	chr17:1173535-1174733	Island	1stExon	2.37917	3.51926e-07	BHLHA9
cg00580755	chr8	48920450	chr8:48920837-48921414	N_Shore	TSS1500	-1.51156	3.57537e-07	UBE2V2
cg13180375	chr8	22298119	chr8:22298112-22299142	Island	TSS1500	1.87577	3.60421e-07	PPP3CC
cg11683764	chr1	201915757		OpenSea	TSS200	1.71047	3.62307e-07	LMOD1
cg21039708	chr14	57278729	chr14:57278709-57279116	Island	TSS1500	2.74239	3.77018e-07	OTX2OS1
cg10633601	chr1	47696701	chr1:47696504-47698197	Island	TSS1500	1.9588	3.89016e-07	TAL1
cg13552201	chr20	57090104	chr20:57089460-57090237	Island	TSS200	1.24404	3.92898e-07	APCDD1L
cg22487794	chr1	184357690	chr1:184355415-184356811	S_Shore	5'UTR	1.46354	3.95564e-07	C1orf21
cg14425722	chr2	148601396	chr2:148601280-148602859	Island	TSS1500	1.27535	3.9856e-07	ACVR2A
cg04043571	chr9	127265989	chr9:127265170-127267659	Island	5'UTR	1.0241	4.03432e-07	NR5A1
cg18909879	chr5	60458485	chr5:60457840-60458654	Island	TSS200	1.94773	4.18532e-07	C5orf43
cg06005891	chr6	1389167	chr6:1389139-1391393	Island	TSS1500	2.30019	4.22232e-07	FOXF2
cg08491706	chr14	67878978	chr14:67878534-67879167	Island	TSS200	1.09582	4.26736e-07	PLEK2
cg05966300	chr9	115653300	chr9:115652446-115653448	Island	TSS200	-1.4283	4.29763e-07	SLC46A2
cg00744433	chr21	18884067	chr21:18884806-18886111	N_Shore	TSS1500	-1.29581	4.30115e-07	CXADR
cg15852891	chr5	76934946	chr5:76934581-76935296	Island	TSS1500	1.19933	4.3034e-07	OTP
cg08244848	chr14	34419820	chr14:34419508-34420438	Island	1stExon	2.89429	4.33917e-07	EGLN3
cg18723341	chr3	2141614	chr3:2140029-2141784	Island	TSS1500	1.32259	4.38506e-07	CNTN4
cg14048780	chr9	91793365	chr9:91792662-91793611	Island	1stExon	2.54548	4.46745e-07	SHC3
cg05829479	chr6	49518079	chr6:49518315-49519186	N_Shore	TSS200	1.42135	4.83836e-07	C6orf141
cg04267704	chr4	165304259	chr4:165304328-165305177	N_Shore	5'UTR	1.35144	5.17862e-07	MARCH1
cg08118241	chr8	63160127	chr8:63160598-63162064	N_Shore	TSS1500	1.36412	5.35049e-07	NKAIN3
cg24336718	chr3	28283093	chr3:28282826-28283457	Island	TSS200	-1.14333	5.37603e-07	CMC1
cg24093763	chr4	11431253	chr4:11430235-11431256	Island	TSS1500	1.65606	5.58969e-07	HS3ST1
cg16213655	chr16	4987532	chr16:4986167-4987533	Island	TSS1500	1.11201	5.72465e-07	PPL
cg21465180	chr2	54682970	chr2:54682899-54684374	Island	TSS1500	1.2008	5.78067e-07	SPTBN1
cg19224278	chr15	101419017	chr15:101419261-101421133	N_Shore	TSS1500	1.54075	5.79256e-07	ALDH1A3
cg13864473	chr1	228194036	chr1:228194096-228196512	N_Shore	TSS1500	1.59362	5.79326e-07	WNT3A
cg16295725	chr4	10459219	chr4:10458129-10459353	Island	TSS200	1.85392	5.80169e-07	ZNF518B
cg11880855	chr10	16562917	chr10:16561604-16563822	Island	1stExon	1.14708	5.81468e-07	C1QL3
cg24767968	chr17	46651945	chr17:46654053-46654369	N_Shelf	TSS200	-1.21775	5.8275e-07	HOXB3
cg03170013	chr2	242811830	chr2:242815056-242815599	N_Shelf	TSS200	-1.32285	5.83744e-07	C2orf85
cg21039874	chr21	27945708	chr21:27945010-27945646	S_Shore	TSS200	1.31401	5.8375e-07	CYYR1
cg12914931	chr8	31496771	chr8:31496525-31498346	Island	TSS1500	1.86394	5.84178e-07	NRG1
cg18646365	chr15	78632081	chr15:78632669-78633108	N_Shore	TSS1500	1.60189	5.84669e-07	CRABP1
cg13461241	chr19	52956771	chr19:52956656-52957245	Island	TSS200	2.06082	5.87357e-07	ZNF578
cg05492442	chr18	48085839	chr18:48085838-48087589	Island	TSS1500	0.921871	6.0406e-07	MAPK4
cg17029151	chr8	82644517	chr8:82644603-82644849	N_Shore	TSS200	1.77	6.07304e-07	CHMP4C
cg07192622	chr1	67775585	chr1:67773329-67773767	S_Shore	5'UTR	-1.17875	6.10333e-07	IL12RB2
cg10566778	chr19	57183241	chr19:57182887-57183375	Island	TSS200	3.17683	6.22945e-07	ZNF835
cg04812484	chr13	46189935		OpenSea	TSS200	1.86308	6.24178e-07	FAM194B
cg20025656	chr1	229570230	chr1:229567206-229570684	Island	TSS1500	1.32457	6.56671e-07	ACTA1
cg05539745	chr5	45696455	chr5:45695394-45696510	Island	TSS1500	-1.36464	6.59045e-07	HCN1
cg08843517	chr16	88717464	chr16:88716989-88717606	Island	TSS200	-1.56412	6.6212e-07	CYBA
cg23990470	chr8	67092082	chr8:67089249-67089962	S_Shelf	TSS1500	-1.67955	6.68094e-07	CRH
cg23804481	chr9	79521093	chr9:79520803-79521508	Island	TSS200	1.15731	6.70548e-07	PRUNE2
cg24573501	chr5	76114373	chr5:76114562-76115044	N_Shore	TSS1500	1.45839	6.86436e-07	F2RL1
cg26060583	chr8	71311300	chr8:71314145-71316770	N_Shelf	5'UTR	-1.29392	6.90798e-07	NCOA2
cg12214003	chr2	235859792	chr2:235860117-235861716	N_Shore	TSS1500	1.55441	7.41702e-07	SH3BP4
cg26206396	chr14	29234904	chr14:29234889-29235908	Island	TSS1500	1.09919	7.43678e-07	FOXG1
cg26035171	chr17	28705464	chr17:28705363-28706818	Island	TSS1500	1.19752	7.48863e-07	CPD
cg17444904	chr7	29603253	chr7:29603109-29603328	Island	TSS200	1.56303	7.59042e-07	PRR15
cg04451652	chr11	119252980	chr11:119252130-119252564	S_Shore	TSS1500	1.25272	7.72552e-07	USP2
cg07621046	chr10	118429658	chr10:118429430-118429853	Island	TSS200	1.30147	7.76358e-07	C10orf82
cg08856347	chr2	289390	chr2:287353-290099	Island	TSS1500	1.7723	7.86993e-07	FAM150B
cg25995825	chr18	11148832	chr18:11148307-11149936	Island	TSS200	1.39652	7.90878e-07	FAM38B
cg15701085	chr19	4184480	chr19:4182259-4182803	S_Shore	5'UTR	-1.00159	7.93052e-07	ANKRD24
cg07730848	chr5	6379108	chr5:6378291-6378846	S_Shore	TSS1500	1.33137	8.00391e-07	MED10
cg04511041	chr5	140613869	chr5:140615391-140616353	N_Shore	TSS200	1.31174	8.04225e-07	PCDHB18
cg26740230	chr21	31768319		OpenSea	TSS200	-0.976366	8.08838e-07	KRTAP13-1
cg19691036	chr16	53407340	chr16:53407327-53407754	Island	TSS200	3.03348	8.11975e-07	LOC102723373
cg13299148	chr1	32170433	chr1:32169537-32169869	S_Shore	TSS1500	1.00801	8.355e-07	COL16A1
cg26242583	chr11	24518379	chr11:24518224-24518738	Island	TSS200	2.36827	8.457e-07	LUZP2
cg09199129	chr2	30453531	chr2:30453566-30455655	N_Shore	TSS1500	1.89962	8.47882e-07	LBH
cg19026320	chr21	31588354		OpenSea	TSS200	-1.25754	8.65096e-07	CLDN8
cg04726446	chr2	26624865	chr2:26624603-26625057	Island	1stExon	1.43234	8.77262e-07	C2orf39
cg25358039	chr12	81471757	chr12:81471569-81472119	Island	TSS200	1.18016	9.32574e-07	ACSS3
cg27541078	chr4	37245717	chr4:37245250-37246979	Island	TSS1500	1.99642	9.35243e-07	NWD2
cg10884288	chr7	4922196	chr7:4922707-4923576	N_Shore	5'UTR	2.39114	9.38626e-07	RADIL
cg00095594	chr1	236228625	chr1:236227682-236228817	Island	TSS200	-1.39535	9.82688e-07	NID1
cg07287167	chr3	79816794	chr3:79815638-79815900	S_Shore	5'UTR	1.36553	9.85038e-07	ROBO1
cg03629151	chr16	82045183	chr16:82044886-82045306	Island	TSS200	1.22822	9.9222e-07	SDR42E1
cg10059660	chr4	44450234	chr4:44449386-44451133	Island	1stExon	2.36932	1.01862e-06	KCTD8
cg04450876	chr12	54866945		OpenSea	5'UTR	-1.32553	1.02431e-06	GTSF1
cg19724555	chr12	132906439	chr12:132905449-132906206	S_Shore	TSS1500	2.17699	1.02484e-06	GALNT9
cg11166681	chr8	12801746		OpenSea	TSS1500	-1.27527	1.0649e-06	KIAA1456
cg04567731	chr17	59532519	chr17:59531723-59535254	Island	TSS1500	0.994377	1.07888e-06	TBX4
cg10203610	chr4	155664150	chr4:155663809-155664315	Island	TSS1500	1.59351	1.10608e-06	LRAT
cg22731064	chr15	78423943	chr15:78423593-78424096	Island	TSS200	-1.53831	1.10918e-06	CIB2
cg09521719	chr2	237416370	chr2:237416090-237416382	Island	TSS1500	1.30032	1.1765e-06	IQCA1
cg16101493	chr5	145717140	chr5:145718289-145720095	N_Shore	TSS1500	1.19499	1.18407e-06	POU4F3
cg08232320	chr19	19976569		OpenSea	TSS200	1.4651	1.22867e-06	ZNF253
cg00630637	chr16	20085353	chr16:20084707-20085305	S_Shore	TSS1500	1.3764	1.23454e-06	GPR139
cg04293152	chr16	3085468	chr16:3085222-3085469	Island	1stExon	-1.1967	1.26454e-06	CCDC64B
cg01570068	chr8	1937676	chr8:1938520-1939290	N_Shore	5'UTR	-2.05582	1.27031e-06	KBTBD11
cg01565438	chr17	33776554	chr17:33776553-33776888	Island	TSS1500	-1.36817	1.29066e-06	SLFN13
cg15023006	chr2	241760782	chr2:241758141-241760783	Island	TSS1500	1.04831	1.31005e-06	KIF1A
cg24433738	chr10	124220634	chr10:124220338-124222240	Island	TSS1500	-1.23454	1.32639e-06	HTRA1
cg27582625	chr4	138453688		OpenSea	TSS200	1.45897	1.33416e-06	PCDH18
cg09520393	chr4	9783059	chr4:9783035-9784960	Island	TSS200	1.13991	1.33794e-06	DRD5
cg02786417	chr19	15218144	chr19:15217951-15218617	Island	TSS200	1.46644	1.34301e-06	SYDE1
cg00748373	chr16	68676741	chr16:68676450-68676843	Island	TSS1500	2.80694	1.34512e-06	CDH3
cg15866977	chr17	79919578	chr17:79917286-79920022	Island	TSS1500	1.84433	1.3743e-06	NOTUM
cg07921314	chr7	129253169	chr7:129251237-129252441	S_Shore	5'UTR	-1.07902	1.37724e-06	NRF1
cg05904366	chr11	442072		OpenSea	TSS200	1.39407	1.43347e-06	ANO9
cg07634959	chr4	114901187	chr4:114900355-114900810	S_Shore	TSS1500	0.921233	1.43747e-06	ARSJ
cg20036982	chr14	31676999	chr14:31676011-31677446	Island	TSS1500	-1.27004	1.48292e-06	HECTD1
cg05846716	chr20	17208109	chr20:17208550-17208756	N_Shore	1stExon	1.59785	1.48903e-06	PCSK2
cg26546864	chr15	81426434	chr15:81426499-81426702	N_Shore	TSS1500	2.12609	1.50001e-06	C15orf26
cg26901921	chr2	17722329	chr2:17721537-17722021	S_Shore	5'UTR	1.20612	1.51202e-06	VSNL1
cg07780818	chr3	133749284	chr3:133747920-133748266	S_Shore	TSS1500	1.4659	1.55297e-06	SLCO2A1
cg16352283	chr1	27338978	chr1:27338879-27339441	Island	1stExon	-0.797739	1.55878e-06	FAM46B
cg04498739	chr7	95226308	chr7:95225503-95226194	S_Shore	TSS1500	1.102	1.56192e-06	PDK4
cg08521570	chr9	71628408	chr9:71628407-71628907	Island	1stExon	-1.32296	1.58843e-06	PRKACG
cg04129548	chr2	227662083	chr2:227662082-227664912	Island	1stExon	-1.26127	1.59274e-06	IRS1
cg12065840	chr8	121138133	chr8:121135864-121136141	S_Shore	5'UTR	1.10298	1.62345e-06	COL14A1
cg04251750	chr5	71015210	chr5:71014917-71015715	Island	1stExon	1.41794	1.7395e-06	CARTPT
cg13668618	chr19	58446745	chr19:58446336-58446800	Island	TSS200	2.45339	1.77925e-06	ZNF418
cg27254482	chr21	34398085	chr21:34395128-34400245	Island	TSS200	-0.815446	1.78127e-06	OLIG2
cg11871421	chr17	6679476	chr17:6679205-6679710	Island	TSS200	1.73599	1.78312e-06	FBXO39
cg19716643	chr14	52735026	chr14:52734207-52735486	Island	1stExon	1.69115	1.78447e-06	PTGDR
cg12448161	chr3	48632723	chr3:48631882-48632901	Island	TSS200	-1.26188	1.78756e-06	COL7A1
cg09696939	chr10	60272079	chr10:60272467-60273456	N_Shore	TSS1500	2.05746	1.79302e-06	BICC1
cg02048505	chr7	48075568	chr7:48074838-48075985	Island	5'UTR	1.65792	1.79778e-06	C7orf57
cg14455366	chr9	14314158	chr9:14312952-14315351	Island	TSS1500	1.49307	1.81206e-06	NFIB
cg08231167	chr14	45552074	chr14:45553161-45553421	N_Shore	TSS1500	-1.33282	1.82908e-06	PRPF39
cg11400613	chr19	10491835	chr19:10491019-10491720	S_Shore	TSS1500	-0.926964	1.83154e-06	TYK2
cg16211511	chr4	119436167		OpenSea	TSS1500	-1.2659	1.83393e-06	CEP170P1
cg04162034	chr1	9710821	chr1:9711780-9713001	N_Shore	TSS1500	-1.05361	1.84724e-06	PIK3CD
cg14016089	chr9	115818857	chr9:115818836-115819343	Island	1stExon	1.86092	1.88495e-06	ZFP37
cg07131544	chr6	41303030		OpenSea	TSS1500	-1.33964	1.89787e-06	NCR2
cg06194119	chr2	120981363	chr2:120980332-120981451	Island	TSS1500	0.801651	1.90453e-06	TMEM185B
cg03060555	chr3	141131189		OpenSea	5'UTR	1.8014	1.90943e-06	ZBTB38
cg04137003	chr8	142377434		OpenSea	TSS200	1.15083	1.90956e-06	GPR20
cg27187375	chr1	155912569		OpenSea	1stExon	-1.32022	1.95753e-06	RXFP4
cg10559416	chr2	158300485		OpenSea	1stExon	1.51474	1.95786e-06	CYTIP
cg25201811	chr13	102068530	chr13:102068116-102069258	Island	5'UTR	2.18886	1.97667e-06	NALCN
cg10268403	chr14	94254184	chr14:94253952-94255733	Island	5'UTR	1.12114	1.98715e-06	PRIMA1
cg09176275	chr1	60539615	chr1:60539315-60539540	S_Shore	TSS200	1.20382	2.00851e-06	C1orf87
cg21174533	chr14	102026555	chr14:102025989-102031567	Island	TSS1500	2.07426	2.07449e-06	DIO3
cg11475550	chr7	24324570	chr7:24323558-24325080	Island	5'UTR	1.04208	2.11267e-06	NPY
cg05611805	chr7	120498369	chr7:120497120-120498220	S_Shore	TSS200	1.10003	2.1508e-06	TSPAN12
cg04919274	chr3	154146871	chr3:154146347-154146965	Island	1stExon	1.62585	2.1865e-06	GPR149
cg01051200	chr20	61923909	chr20:61927194-61927482	N_Shelf	TSS1500	-1.46446	2.22393e-06	COL20A1
cg22733687	chr11	101000618	chr11:100998030-100999774	S_Shore	TSS200	1.18596	2.25049e-06	PGR
cg08345719	chr17	37821661	chr17:37823693-37824989	N_Shelf	1stExon	-1.02875	2.26354e-06	TCAP
cg20647610	chr2	228736258	chr2:228736230-228736544	Island	TSS200	2.18124	2.29577e-06	WDR69
cg10662959	chr7	45928563	chr7:45928002-45928585	Island	1stExon	0.847173	2.33652e-06	IGFBP1
cg09918657	chr16	14397207	chr16:14395604-14397075	S_Shore	TSS1500	1.96265	2.36562e-06	MIR193B
cg25674709	chr12	105724273	chr12:105724272-105725052	Island	TSS200	-1.26482	2.39302e-06	C12orf75
cg20823471	chr16	31022313		OpenSea	TSS1500	1.38566	2.43971e-06	STX1B
cg15208375	chr19	31841555	chr19:31839635-31843049	Island	TSS1500	-1.4197	2.44569e-06	TSHZ3
cg06939851	chr1	226112534	chr1:226111642-226112552	Island	TSS1500	-1.56664	2.46674e-06	PYCR2
cg14703605	chr8	72987916	chr8:72987480-72988023	Island	TSS200	2.06615	2.56614e-06	TRPA1
cg25648267	chr5	134370385	chr5:134368578-134370466	Island	TSS1500	2.46293	2.58216e-06	PITX1
cg05945782	chr17	1954986	chr17:1952919-1962328	Island	TSS1500	-1.60798	2.62449e-06	MIR212
cg20724257	chr6	32407784		OpenSea	1stExon	1.82623	2.64218e-06	HLA-DRA
cg10114494	chr9	104501037	chr9:104499849-104501076	Island	TSS200	1.45098	2.65186e-06	GRIN3A
cg21035356	chr14	73360873	chr14:73358789-73360934	Island	TSS200	-1.53706	2.71323e-06	DPF3
cg19299739	chr19	49865342	chr19:49865341-49865690	Island	5'UTR	1.31581	2.71414e-06	TEAD2
cg00518132	chr8	1919130	chr8:1921559-1922872	N_Shelf	TSS1500	-1.29895	2.75127e-06	KBTBD11-OT1
cg00094518	chr7	130418549	chr7:130417912-130419378	Island	1stExon	-1.10163	2.81609e-06	KLF14
cg11979294	chr10	103880575	chr10:103879633-103880628	Island	TSS1500	-1.30145	2.81853e-06	LDB1
cg04358214	chr16	67143304	chr16:67143282-67143827	Island	TSS1500	-0.773009	2.91893e-06	C16orf70
cg17771050	chr10	47083342	chr10:47083341-47083633	Island	TSS200	1.51897	2.93204e-06	PPYR1
cg12662091	chr3	124931535	chr3:124931161-124931747	Island	5'UTR	1.81014	2.95115e-06	SLC12A8
cg07669891	chr3	39850280	chr3:39851025-39851820	N_Shore	TSS1500	1.27306	2.95266e-06	MYRIP
cg02327888	chr9	115774598	chr9:115774295-115774615	Island	TSS200	1.46885	2.95837e-06	ZNF883
cg19254369	chr8	50822285	chr8:50822270-50822860	Island	TSS200	2.47333	2.96534e-06	SNTG1
cg18992688	chr1	206223241	chr1:206223537-206224028	N_Shore	TSS1500	1.45667	2.97863e-06	AVPR1B
cg12751432	chr8	56015066	chr8:56013656-56015761	Island	1stExon	1.23643	2.99229e-06	XKR4
cg08537777	chr1	8086783	chr1:8085554-8086854	Island	TSS1500	1.07075	3.00891e-06	ERRFI1
cg27208307	chr10	70847399		OpenSea	TSS1500	1.14877	3.1775e-06	SRGN
cg06793377	chr22	51112536	chr22:51111935-51113742	Island	TSS1500	-1.05649	3.21703e-06	SHANK3
cg02467990	chr7	49813102	chr7:49813008-49815752	Island	TSS200	2.1366	3.25032e-06	VWC2
cg16746471	chr7	86689388	chr7:86688832-86689238	S_Shore	TSS1500	0.937793	3.30606e-06	KIAA1324L
cg01193064	chr21	44494722	chr21:44494624-44496989	Island	5'UTR	0.933806	3.30642e-06	CBS
cg14311811	chr18	29077863	chr18:29077552-29078526	Island	TSS200	1.01183	3.33892e-06	DSG2
cg23231670	chr6	150346800		OpenSea	TSS200	1.85627	3.34598e-06	RAET1L
cg09202227	chr16	68482715	chr16:68480864-68482822	Island	TSS1500	-0.79324	3.44128e-06	SMPD3
cg10992014	chr6	121758817		OpenSea	5'UTR	1.50056	3.46033e-06	GJA1
cg17982102	chr18	9707896	chr18:9707752-9709311	Island	TSS1500	1.11724	3.61078e-06	RAB31
cg03635649	chr5	41510801	chr5:41509783-41510166	S_Shore	TSS200	1.20146	3.61686e-06	PLCXD3
cg14329189	chr9	118915832	chr9:118916362-118917175	N_Shore	TSS1500	1.21662	3.76521e-06	PAPPA
cg24296484	chr1	154298543	chr1:154298205-154298544	Island	5'UTR	-1.15793	3.788e-06	ATP8B2
cg07900968	chr19	36909326	chr19:36909281-36909854	Island	5'UTR	2.36994	3.87364e-06	ZFP82
cg01351032	chr16	10971191	chr16:10972782-10973305	N_Shore	1stExon	1.70831	3.89866e-06	CIITA
cg07934780	chr7	8474700	chr7:8473139-8475199	Island	5'UTR	1.42185	4.13267e-06	NXPH1
cg15076145	chr4	94748686	chr4:94749495-94750998	N_Shore	TSS1500	1.60986	4.21226e-06	ATOH1
cg06163411	chr7	129691519	chr7:129690960-129691326	S_Shore	TSS1500	-1.10327	4.21955e-06	ZC3HC1
cg15622912	chr5	175225021	chr5:175223609-175224679	S_Shore	5'UTR	1.24862	4.2637e-06	CPLX2
cg19425431	chr12	121078196	chr12:121078161-121079483	Island	TSS1500	0.869156	4.27137e-06	CABP1
cg14931230	chr19	44324901	chr19:44324436-44325009	Island	TSS200	1.9414	4.27523e-06	LYPD5
cg08482829	chr10	73724746	chr10:73723711-73724770	Island	5'UTR	1.33276	4.28539e-06	CHST3
cg07991288	chr20	22559339	chr20:22559553-22560001	N_Shore	TSS200	1.32014	4.52484e-06	C20orf56
cg11950994	chr2	19556849	chr2:19555789-19558403	Island	5'UTR	1.82784	4.58453e-06	OSR1
cg19151121	chr11	133402184		OpenSea	1stExon	1.21678	4.59507e-06	OPCML
cg04428805	chr17	65239522	chr17:65240725-65242498	N_Shore	5'UTR	-1.455	4.60494e-06	HELZ
cg19580973	chr7	100546912		OpenSea	TSS200	0.955986	4.61259e-06	MUC3A
cg03945700	chr6	166722058	chr6:166720239-166722275	Island	TSS200	1.05055	4.61979e-06	PRR18
cg23632875	chr10	133110244	chr10:133109193-133111052	Island	TSS1500	1.79405	4.7451e-06	TCERG1L
cg02632852	chr17	5094881	chr17:5094839-5095456	Island	5'UTR	-1.16871	4.84579e-06	ZNF594
cg03875996	chr4	159442782		OpenSea	TSS1500	-1.34834	4.884e-06	RXFP1
cg09148649	chr11	3253659	chr11:3253768-3254066	N_Shore	TSS200	1.43223	4.99742e-06	MRGPRE
cg15751116	chr7	42267383	chr7:42267546-42267823	N_Shore	5'UTR	1.50095	4.9977e-06	GLI3
cg22069098	chr3	192445582		OpenSea	TSS200	1.17472	5.01294e-06	FGF12
cg22126965	chr7	1015501	chr7:1014698-1015239	S_Shore	TSS1500	-0.989811	5.1234e-06	COX19
cg14995036	chr1	94146705	chr1:94146321-94147504	Island	5'UTR	2.57617	5.15244e-06	BCAR3
cg09862914	chr1	231472152	chr1:231473012-231474382	N_Shore	1stExon	-1.15838	5.15437e-06	EXOC8
cg14785679	chr7	31093176	chr7:31091717-31093077	S_Shore	5'UTR	1.27365	5.25362e-06	ADCYAP1R1
cg16158843	chr3	9595646	chr3:9594068-9594328	S_Shore	TSS200	1.39725	5.28447e-06	LHFPL4
cg04337007	chr17	72931842	chr17:72931729-72932601	Island	TSS200	1.03388	5.31865e-06	OTOP3
cg04529785	chr12	117799083	chr12:117798076-117799448	Island	5'UTR	1.92527	5.52367e-06	NOS1
cg20134151	chr6	150463500	chr6:150463771-150465002	N_Shore	TSS1500	1.25832	5.6049e-06	PPP1R14C
cg21331821	chr19	58545149	chr19:58545115-58545897	Island	TSS1500	2.49725	5.62854e-06	ZSCAN1
cg09335713	chr22	42828418		OpenSea	TSS200	-1.66566	5.63087e-06	NFAM1
cg02031769	chr6	161695303		OpenSea	TSS200	1.06197	5.73191e-06	AGPAT4
cg22455450	chr19	53038972	chr19:53039077-53039920	N_Shore	5'UTR	1.79717	5.73669e-06	ZNF808
cg02481307	chr4	1858883	chr4:1857065-1858887	Island	TSS1500	-1.0322	5.76522e-06	LETM1
cg26364205	chr3	96533824	chr3:96532023-96533625	S_Shore	1stExon	1.53486	5.78467e-06	EPHA6
cg03886449	chr21	19617021	chr21:19617098-19617874	N_Shore	TSS200	1.40646	5.79337e-06	CHODL
cg22366350	chr12	57082604	chr12:57081290-57082445	S_Shore	TSS1500	1.01127	5.8596e-06	PTGES3
cg26299767	chr20	30062987	chr20:30062969-30063281	Island	TSS200	0.952422	5.91958e-06	REM1
cg06424860	chr5	50678773	chr5:50678632-50679375	Island	TSS200	1.05094	6.11023e-06	ISL1
cg23719318	chr2	20865651	chr2:20865289-20867589	Island	TSS1500	2.10194	6.15134e-06	GDF7
cg23435746	chr18	9334049	chr18:9333896-9334244	Island	TSS1500	1.27089	6.16994e-06	TWSG1
cg25141674	chr6	72130689	chr6:72129508-72130756	Island	TSS1500	1.21252	6.22205e-06	C6orf155
cg23054426	chr7	19185267	chr7:19184221-19184686	S_Shore	TSS1500	0.836302	6.3289e-06	FERD3L
cg01638369	chr12	113911091	chr12:113908887-113910681	S_Shore	TSS1500	1.24155	6.33293e-06	LHX5
cg13364903	chr6	35181548	chr6:35181095-35182547	Island	TSS1500	1.52414	6.4174e-06	SCUBE3
cg13636887	chr14	105189936	chr14:105189927-105190864	Island	TSS1500	-0.964048	6.49847e-06	ADSSL1
cg26735846	chr10	124894943	chr10:124894075-124897366	Island	TSS1500	-0.974113	6.51301e-06	HMX3
cg08315174	chr14	36990430	chr14:36986362-36990576	Island	TSS1500	-0.929343	6.53278e-06	NKX2-1
cg05025514	chr21	43187367	chr21:43186280-43187436	Island	TSS200	1.98023	6.60239e-06	RIPK4
cg26387473	chr19	37701550		OpenSea	TSS200	1.87789	6.63365e-06	ZNF585B
cg07341905	chr19	52599032	chr19:52598480-52599238	Island	TSS200	2.4335	6.66991e-06	ZNF841
cg08387463	chr8	143694547	chr8:143694430-143696166	Island	1stExon	-1.31742	6.76561e-06	ARC
cg00715988	chr14	96968640	chr14:96968154-96969371	Island	TSS200	-0.811126	6.82347e-06	PAPOLA
cg04963480	chr15	71408776	chr15:71407656-71408498	S_Shore	TSS1500	1.13669	6.9402e-06	CT62
cg24399924	chr2	85980533	chr2:85980499-85982198	Island	TSS1500	1.53784	6.97904e-06	ATOH8
cg23636941	chr20	32899839		OpenSea	TSS1500	1.46437	7.07318e-06	AHCY
cg20129941	chr8	26239057	chr8:26240290-26241017	N_Shore	TSS1500	-1.14736	7.1207e-06	BNIP3L
cg08111152	chr2	219646331	chr2:219646432-219647181	N_Shore	TSS200	1.15808	7.20261e-06	CYP27A1
cg03940064	chr4	52917389	chr4:52917388-52918280	Island	TSS1500	0.912291	7.42222e-06	SPATA18
cg11095319	chr11	19263864	chr11:19262473-19264397	Island	TSS1500	1.20554	7.45235e-06	E2F8
cg19991916	chr15	55610624	chr15:55611085-55611608	N_Shore	TSS1500	-1.29989	7.54744e-06	PIGB
cg02863073	chr19	39694831	chr19:39694476-39694994	Island	1stExon	1.46826	7.57162e-06	SYCN
cg10055771	chr1	150254869	chr1:150254365-150254637	S_Shore	TSS1500	2.15943	7.58227e-06	C1orf51
cg18529845	chr2	31806042	chr2:31805293-31806403	Island	TSS200	2.62152	7.58306e-06	SRD5A2
cg18517966	chr13	76445372		OpenSea	1stExon	-1.13389	7.64958e-06	LMO7DN
cg12623648	chr5	178487384	chr5:178487146-178487921	Island	TSS1500	2.19133	7.65778e-06	ZNF354C
cg09506473	chr8	87081978	chr8:87081653-87082046	Island	TSS200	1.95588	7.70935e-06	PSKH2
cg25617092	chr4	93225157	chr4:93226348-93227007	N_Shore	TSS1500	2.04878	7.73275e-06	GRID2
cg00546915	chr6	89932267		OpenSea	5'UTR	-0.976127	7.79347e-06	GABRR1
cg17192519	chr22	39096758	chr22:39096373-39097754	Island	TSS1500	-0.653111	7.81954e-06	JOSD1
cg14187123	chr17	7493492	chr17:7492314-7492945	S_Shore	TSS200	-1.16162	7.93068e-06	SOX15
cg03883555	chr13	24007434		OpenSea	5'UTR	1.70601	7.99958e-06	SACS
cg08548429	chr12	117319856	chr12:117319820-117320053	Island	TSS1500	1.22484	8.65867e-06	HRK
cg02620013	chr13	49794681	chr13:49794125-49795542	Island	1stExon	-0.87974	8.71451e-06	MLNR
cg14950072	chr18	7118122	chr18:7116852-7118241	Island	TSS1500	0.928801	8.75159e-06	LAMA1
cg11451043	chr6	33041583		OpenSea	TSS1500	1.54731	8.85798e-06	HLA-DPA1
cg09436907	chr11	45307686	chr11:45307441-45307975	Island	1stExon	0.904604	8.93602e-06	SYT13
cg21288685	chr1	1109244	chr1:1109314-1110145	N_Shore	TSS200	0.96875	8.96594e-06	TTLL10
cg01298870	chr17	72889717	chr17:72889349-72890060	Island	TSS200	1.48957	9.06584e-06	FADS6
cg04759439	chr3	56502612	chr3:56502611-56502815	Island	TSS1500	-1.06148	9.08963e-06	ERC2
cg05837493	chr1	115881039	chr1:115880167-115881332	Island	TSS200	1.15679	9.09421e-06	NGF
cg16661000	chr15	89437710	chr15:89438176-89438850	N_Shore	5'UTR	0.963192	9.11575e-06	HAPLN3
cg00510111	chr2	197458521	chr2:197457392-197458522	Island	TSS1500	-0.864521	9.2127e-06	HECW2
cg01270033	chr16	14165057	chr16:14164849-14165656	Island	TSS200	-1.00967	9.27334e-06	MKL2
cg14573634	chr21	31693753		OpenSea	TSS1500	-1.33465	9.61172e-06	KRTAP26-1
cg16755630	chr4	47033274	chr4:47034427-47034940	N_Shore	TSS200	1.51954	9.68144e-06	GABRB1
cg27444994	chr16	62070072	chr16:62069121-62070634	Island	TSS200	1.55504	9.82204e-06	CDH8
cg03670816	chr5	53606426	chr5:53605932-53606798	Island	TSS200	-0.939374	1.0032e-05	ARL15
cg03484533	chr1	31846491		OpenSea	TSS1500	1.62604	1.01475e-05	FABP3
cg25511429	chr6	6008125	chr6:6008857-6009299	N_Shore	TSS1500	1.14817	1.02249e-05	NRN1
cg20556988	chr17	32690127		OpenSea	1stExon	-0.93432	1.02273e-05	CCL1
cg15584788	chr1	6265300	chr1:6265825-6266778	N_Shore	TSS1500	1.05097	1.02885e-05	RNF207
cg15306209	chr18	61616451		OpenSea	TSS200	1.31339	1.03142e-05	HMSD
cg03732087	chr1	50489654	chr1:50489417-50489846	Island	TSS200	-0.994895	1.03268e-05	AGBL4
cg22377486	chr17	41984018	chr17:41984148-41985012	N_Shore	5'UTR	1.32147	1.03574e-05	MPP2
cg05619785	chr6	32078574		OpenSea	TSS1500	-0.85251	1.04587e-05	TNXB
cg07225555	chr8	142264800	chr8:142264027-142264315	S_Shore	TSS200	-1.36133	1.05085e-05	SLC45A4
cg19541139	chr5	179781341	chr5:179779114-179781279	S_Shore	TSS1500	1.47122	1.07652e-05	GFPT2
cg16396954	chr14	72398856	chr14:72398664-72399554	Island	TSS1500	-0.842824	1.07888e-05	RGS6
cg16563835	chr5	170735973	chr5:170735169-170739863	Island	TSS1500	1.92151	1.08035e-05	TLX3
cg06402325	chr1	85464166	chr1:85463884-85464167	Island	TSS1500	1.386	1.09728e-05	MCOLN2
cg24249411	chr11	27744759	chr11:27743472-27744564	S_Shore	TSS1500	1.15116	1.10089e-05	BDNF
cg21843594	chr22	30476285	chr22:30476012-30476530	Island	TSS200	-1.46536	1.10403e-05	HORMAD2
cg23039331	chr12	41582137	chr12:41582155-41582975	N_Shore	TSS200	1.21023	1.10536e-05	PDZRN4
cg10166283	chr19	44952766	chr19:44952416-44952809	Island	TSS200	2.30537	1.12217e-05	ZNF229
cg04493025	chr17	30592657	chr17:30593198-30594033	N_Shore	TSS1500	-1.26097	1.1341e-05	RHBDL3
cg00512279	chr10	119000991	chr10:119000435-119001530	Island	5'UTR	1.29404	1.13711e-05	SLC18A2
cg24666755	chr17	77306081		OpenSea	5'UTR	-1.0034	1.14269e-05	RBFOX3
cg21591742	chr2	176980998	chr2:176980765-176981423	Island	TSS1500	1.12707	1.1596e-05	HOXD10
cg22333214	chr1	98511789	chr1:98510966-98511710	S_Shore	TSS200	1.56874	1.16236e-05	MIR137
cg11499681	chr17	11501663	chr17:11501631-11502328	Island	TSS200	1.79718	1.17113e-05	DNAH9
cg21424940	chr7	19158666	chr7:19156050-19158042	S_Shore	TSS1500	1.02276	1.17532e-05	TWIST1
cg11631644	chr21	46131923	chr21:46129391-46129689	S_Shelf	TSS1500	0.96408	1.19124e-05	C21orf29
cg05080281	chr6	27343181	chr6:27342437-27342779	S_Shore	TSS200	0.812269	1.20132e-05	ZNF204P
cg04108298	chr15	102345912		OpenSea	TSS200	-1.44893	1.23145e-05	OR4F6
cg08586168	chr3	123167680	chr3:123166218-123168567	Island	TSS1500	-0.907335	1.23224e-05	ADCY5
cg26896572	chr3	62304515	chr3:62304514-62304780	Island	TSS1500	1.74671	1.2371e-05	C3orf14
cg18736063	chr20	21378560	chr20:21376358-21378245	S_Shore	TSS1500	1.01044	1.25383e-05	NKX2-4
cg04742047	chr19	14544036	chr19:14543873-14544704	Island	TSS200	-1.13363	1.26394e-05	PKN1
cg02757432	chr10	125426048	chr10:125425495-125426642	Island	1stExon	1.33396	1.28022e-05	GPR26
cg21254883	chr4	671543	chr4:674843-676091	N_Shelf	TSS200	-0.854382	1.28426e-05	MYL5
cg17124224	chr15	83953880	chr15:83951980-83953930	Island	TSS1500	2.29753	1.296e-05	BNC1
cg14884776	chr19	15122181	chr19:15121590-15122143	S_Shore	1stExon	1.2077	1.29791e-05	CCDC105
cg01991397	chr18	5197333	chr18:5196243-5197389	Island	TSS200	1.97417	1.30759e-05	C18orf42
cg26574964	chr11	117049906	chr11:117049399-117050234	Island	TSS200	-0.822303	1.31124e-05	SIDT2
cg18841894	chr21	33031735	chr21:33031734-33032657	Island	TSS200	0.746358	1.33108e-05	SOD1
cg11125714	chr19	46916944	chr19:46916587-46916862	S_Shore	TSS200	1.43243	1.33237e-05	CCDC8
cg02462195	chr21	28340304	chr21:28337856-28340237	S_Shore	TSS1500	1.36664	1.35919e-05	ADAMTS5
cg03985727	chr7	15727525		OpenSea	TSS1500	1.49418	1.38099e-05	MEOX2
cg08737236	chr16	2254692	chr16:2255168-2255828	N_Shore	TSS1500	-1.19409	1.38219e-05	MLST8
cg20336981	chr6	137816475	chr6:137816474-137817223	Island	TSS1500	0.861847	1.3919e-05	OLIG3
cg06775427	chr11	4614948		OpenSea	TSS1500	-0.900212	1.39197e-05	OR52I1
cg23231692	chr11	636167	chr11:636435-636668	N_Shore	TSS1500	-0.937282	1.40135e-05	DRD4
cg07488576	chr2	192711481		OpenSea	1stExon	1.56273	1.40441e-05	SDPR
cg09691861	chr4	77870047	chr4:77869440-77872122	Island	TSS1500	1.14708	1.44709e-05	SEPT11
cg25799864	chr20	42875721	chr20:42875764-42876184	N_Shore	TSS200	0.887196	1.46688e-05	GDAP1L1
cg18909638	chr14	37666810	chr14:37666686-37667493	Island	TSS1500	1.33652	1.47632e-05	MIPOL1
cg26557270	chr6	116382179		OpenSea	TSS1500	-0.989482	1.49473e-05	FRK
cg19166660	chr1	57889035	chr1:57887963-57890637	Island	5'UTR	1.94345	1.53864e-05	DAB1
cg07741984	chr3	111805005	chr3:111804865-111805570	Island	TSS200	0.864558	1.5751e-05	C3orf52
cg17367356	chr11	45907078	chr11:45907006-45907809	Island	TSS200	-1.02437	1.5763e-05	MAPK8IP1
cg00774999	chr8	145115907	chr8:145114550-145115828	S_Shore	TSS1500	-0.935438	1.58058e-05	OPLAH
cg14308479	chr11	2292677	chr11:2290104-2292932	Island	TSS1500	1.51412	1.59411e-05	ASCL2
cg04144226	chr7	119912636	chr7:119912840-119913883	N_Shore	TSS1500	1.12181	1.6036e-05	KCND2
cg15910685	chr13	79980098	chr13:79980004-79980723	Island	TSS200	-1.45859	1.60702e-05	RBM26
cg21649051	chr1	85514340	chr1:85513509-85514555	Island	TSS200	-0.842103	1.619e-05	MCOLN3
cg02049373	chr12	71315892		OpenSea	TSS1500	-0.805961	1.66718e-05	PTPRR
cg14277392	chr19	57018933	chr19:57018743-57019506	Island	TSS1500	1.76334	1.66959e-05	ZNF471
cg11948947	chr4	41936041	chr4:41937098-41937624	N_Shore	TSS1500	-1.41942	1.67149e-05	TMEM33
cg22481606	chr17	56429567	chr17:56429455-56429906	Island	TSS200	-0.938599	1.69619e-05	SUPT4H1
cg12804248	chr14	69950895	chr14:69950459-69951916	Island	TSS1500	1.36526	1.70053e-05	PLEKHD1
cg03786388	chr10	135050047	chr10:135048797-135052077	Island	TSS1500	-0.983475	1.74856e-05	VENTX
cg19921353	chr6	33043574		OpenSea	TSS200	1.40522	1.75672e-05	HLA-DPB1
cg25714018	chr16	23313405	chr16:23313239-23313946	Island	TSS200	1.78804	1.76034e-05	SCNN1B
cg08975803	chr12	52626818	chr12:52626793-52627577	Island	TSS200	0.977886	1.77577e-05	KRT7
cg09812623	chr16	215781	chr16:214343-216720	Island	TSS200	0.882516	1.79554e-05	HBM
cg18571156	chr20	3766344	chr20:3766343-3767636	Island	1stExon	-1.19439	1.80396e-05	CENPB
cg00350003	chr17	21280591	chr17:21279506-21281574	Island	5'UTR	1.57523	1.81023e-05	KCNJ12
cg24146685	chr7	100845372	chr7:100845050-100845726	Island	TSS1500	1.92181	1.81212e-05	MOGAT3
cg21088485	chr2	239335541	chr2:239335160-239336263	Island	TSS200	-0.78777	1.8262e-05	ASB1
cg00358220	chr18	3247473	chr18:3247293-3248257	Island	TSS200	-1.39152	1.83752e-05	MYL12A
cg09749813	chr6	85474209	chr6:85472702-85474132	S_Shore	TSS1500	0.845475	1.86778e-05	TBX18
cg02717630	chr16	46865118	chr16:46864453-46865561	Island	TSS200	-1.15712	1.87019e-05	C16orf87
cg26667857	chr1	168106687	chr1:168105316-168106158	S_Shore	TSS1500	1.18386	1.87191e-05	GPR161
cg01246254	chr10	124134882	chr10:124134088-124134933	Island	5'UTR	-0.794665	1.90994e-05	PLEKHA1
cg21730993	chr6	86159210	chr6:86159425-86160395	N_Shore	TSS200	1.09561	1.9103e-05	NT5E
cg03226000	chr16	55690378	chr16:55689598-55690895	Island	TSS200	1.01682	1.92393e-05	SLC6A2
cg06156243	chr12	10033060		OpenSea	TSS1500	-1.25273	1.92708e-05	KLRF2
cg00219585	chr12	2114225	chr12:2113343-2113881	S_Shore	TSS1500	-1.13683	1.96626e-05	DCP1B
cg01428589	chr19	33167718	chr19:33165266-33168099	Island	1stExon	-1.20155	1.97212e-05	RGS9BP
cg06476337	chr5	52856530	chr5:52856665-52856870	N_Shore	1stExon	1.07663	1.98419e-05	NDUFS4
cg04319218	chr19	11307663	chr19:11307495-11308276	Island	5'UTR	-0.754497	1.99409e-05	KANK2
cg22347212	chr12	130648519	chr12:130645327-130648988	Island	1stExon	0.695913	1.99628e-05	FZD10
cg14294793	chr11	79150593	chr11:79148358-79152200	Island	5'UTR	1.11117	2.04128e-05	ODZ4
cg20228115	chr3	167813730	chr3:167812829-167814102	Island	TSS1500	-0.897473	2.04495e-05	GOLIM4
cg22407504	chr11	1243090		OpenSea	TSS1500	-0.963304	2.04723e-05	MUC5B
cg04377282	chr10	72201417	chr10:72200065-72201368	S_Shore	1stExon	0.929989	2.06058e-05	NODAL
cg23470348	chr16	56703679	chr16:56703387-56703648	S_Shore	TSS200	1.94119	2.08166e-05	MT1H
cg12122146	chr12	130388216	chr12:130387609-130389139	Island	TSS200	1.44097	2.08554e-05	TMEM132D
cg09686443	chr3	126113658	chr3:126113547-126113967	Island	TSS200	2.10243	2.11426e-05	CCDC37
cg06730340	chr3	9811714	chr3:9811466-9811736	Island	TSS200	-0.849278	2.13465e-05	CAMK1
cg27106950	chr16	11367916	chr16:11369939-11370221	N_Shelf	TSS1500	-1.01718	2.13531e-05	PRM3
cg24994269	chr4	95813515		OpenSea	5'UTR	-1.24336	2.15651e-05	BMPR1B
cg22908434	chr15	53083648	chr15:53080458-53083699	Island	TSS1500	1.26445	2.15768e-05	ONECUT1
cg08225642	chr2	133173643	chr2:133173532-133174369	Island	TSS1500	1.18084	2.16471e-05	GPR39
cg25670545	chr5	179920645	chr5:179921201-179922179	N_Shore	TSS1500	-0.95509	2.19922e-05	CNOT6
cg19987256	chr22	42916332	chr22:42915512-42915999	S_Shore	TSS1500	-0.882	2.21649e-05	RRP7A
cg19191357	chr22	42196520	chr22:42195953-42196961	Island	TSS200	-1.148	2.2265e-05	CCDC134
cg20905516	chr11	106889364	chr11:106888323-106890203	Island	TSS200	1.60827	2.24761e-05	GUCY1A2
cg01214989	chr19	58514119	chr19:58513455-58514498	Island	5'UTR	0.696399	2.25437e-05	ZNF606
cg17401635	chr5	176944162	chr5:176943525-176944508	Island	TSS200	-0.807469	2.25781e-05	DDX41
cg04899492	chr6	24126312	chr6:24126309-24126512	Island	TSS200	2.16436	2.28472e-05	NRSN1
cg16046616	chr19	38210913	chr19:38210107-38210692	S_Shore	TSS1500	1.05555	2.31675e-05	ZNF607
cg17175208	chr1	6241179	chr1:6241031-6241251	Island	TSS1500	1.18809	2.33258e-05	CHD5
cg07041470	chr10	46993210	chr10:46992447-46993295	Island	TSS1500	0.801937	2.33745e-05	GPRIN2
cg04925599	chr1	19923108	chr1:19923341-19924002	N_Shore	TSS1500	0.844509	2.36697e-05	C1orf151
cg05385453	chr8	35092683	chr8:35092679-35093559	Island	TSS1500	1.09681	2.40718e-05	UNC5D
cg04029027	chr7	130125811	chr7:130126017-130126801	N_Shore	TSS1500	-1.1216	2.42637e-05	MEST
cg08113602	chr1	206256051		OpenSea	5'UTR	-1.18613	2.45352e-05	C1orf186
cg16835233	chr22	22862479	chr22:22862623-22863220	N_Shore	5'UTR	1.38646	2.47286e-05	ZNF280B
cg13744194	chr5	68788087	chr5:68788151-68789823	N_Shore	TSS200	1.15721	2.51308e-05	OCLN
cg18038139	chr17	10560748		OpenSea	TSS200	-0.832867	2.60704e-05	MYH3
cg15565987	chr1	89357945	chr1:89356963-89357391	S_Shore	TSS1500	-1.55371	2.64836e-05	GTF2B
cg21116267	chr6	114177499	chr6:114179734-114181226	N_Shelf	TSS1500	1.33151	2.6726e-05	MARCKS
cg11171527	chr3	8810206	chr3:8808961-8811280	Island	5'UTR	1.02108	2.69384e-05	OXTR
cg26321986	chr8	23711974		OpenSea	1stExon	1.2389	2.71633e-05	STC1
cg16767801	chr20	21686548	chr20:21686199-21687689	Island	1stExon	1.44725	2.75393e-05	PAX1
cg13015925	chr3	147125114	chr3:147126988-147128999	N_Shore	TSS1500	1.22169	2.8252e-05	ZIC4
cg12442236	chr22	37823644	chr22:37823011-37824119	Island	TSS200	-0.986158	2.87495e-05	ELFN2
cg23508591	chr15	75871807	chr15:75870802-75871814	Island	TSS200	-1.17616	2.92779e-05	PTPN9
cg24837370	chr2	5833774	chr2:5832041-5834208	Island	1stExon	1.10127	2.93291e-05	SOX11
cg19282373	chr20	54580590	chr20:54578603-54580678	Island	TSS200	1.60661	2.96566e-05	CBLN4
cg08215191	chr13	51795926	chr13:51796492-51796888	N_Shore	TSS1500	0.805683	3.02637e-05	FAM124A
cg02942008	chr20	55842375	chr20:55840216-55841794	S_Shore	TSS1500	1.16664	3.03462e-05	BMP7
cg14199276	chr9	140117005	chr9:140115986-140118466	Island	TSS1500	1.58944	3.04142e-05	RNF208
cg05638359	chr1	190444387		OpenSea	5'UTR	1.46856	3.07456e-05	FAM5C
cg20455854	chr5	139040849	chr5:139040819-139041028	Island	5'UTR	-2.12455	3.09213e-05	CXXC5
cg20901413	chr15	50839326		OpenSea	TSS1500	-1.24046	3.09624e-05	USP50
cg08461840	chr19	2620967	chr19:2622522-2622859	N_Shore	5'UTR	0.844168	3.13314e-05	GNG7
cg04867229	chr2	206950072	chr2:206949712-206950613	Island	5'UTR	-0.73804	3.14499e-05	INO80D
cg01580681	chr4	174450016	chr4:174450046-174451469	N_Shore	1stExon	1.1466	3.15418e-05	HAND2
cg03869608	chr3	73674656	chr3:73673230-73674375	S_Shore	TSS1500	1.23163	3.19189e-05	PDZRN3
cg16317273	chr5	38258028	chr5:38257825-38259136	Island	TSS1500	1.126	3.20672e-05	EGFLAM
cg02951344	chr11	85522279	chr11:85521991-85522285	Island	TSS200	-1.05676	3.25446e-05	SYTL2
cg13041467	chr3	134092614	chr3:134092257-134093741	Island	5'UTR	1.29703	3.25629e-05	AMOTL2
cg06430061	chr5	75013592	chr5:75012962-75013515	S_Shore	TSS1500	-1.53354	3.2809e-05	C5orf37
cg14606117	chr17	35870413	chr17:35872722-35873026	N_Shelf	5'UTR	-1.01786	3.32856e-05	DUSP14
cg07824663	chr19	1163804	chr19:1163466-1163876	Island	5'UTR	-0.614256	3.34413e-05	SBNO2
cg12190219	chr1	89591466		OpenSea	5'UTR	1.54959	3.36425e-05	GBP2
cg26427109	chr11	60739019		OpenSea	TSS200	1.89864	3.3643e-05	CD6
cg05789711	chr16	23724428	chr16:23724270-23724775	Island	1stExon	1.21028	3.42875e-05	ERN2
cg23483081	chr18	74173903	chr18:74170530-74170791	S_Shelf	5'UTR	-1.36505	3.46531e-05	ZNF516
cg20557534	chr7	105925814	chr7:105924650-105925975	Island	TSS200	-1.63672	3.49092e-05	NAMPT
cg10672582	chr12	105379163	chr12:105379976-105380445	N_Shore	TSS1500	-1.12567	3.49708e-05	C12orf45
cg02834909	chr3	46759438	chr3:46759064-46759550	Island	TSS200	1.1873	3.50302e-05	PRSS50
cg17314538	chr4	187476837	chr4:187476279-187476844	Island	TSS1500	0.804036	3.50659e-05	MTNR1A
cg04386206	chr3	170303640	chr3:170303532-170303768	Island	5'UTR	1.03025	3.53303e-05	SLC7A14
cg22922226	chr14	96505373	chr14:96505311-96506402	Island	TSS1500	-0.813324	3.59199e-05	C14orf132
cg07895169	chr5	34839102	chr5:34838921-34839624	Island	TSS200	1.46105	3.59566e-05	TTC23L
cg23701643	chr12	82153290	chr12:82152320-82152674	S_Shore	TSS200	1.6299	3.63101e-05	PPFIA2
cg08528826	chr7	139168305	chr7:139167480-139168712	Island	1stExon	0.834687	3.69447e-05	KLRG2
cg06067842	chr10	63213385	chr10:63212495-63213009	S_Shore	TSS200	1.43106	3.72396e-05	TMEM26
cg17449086	chr7	139025432	chr7:139024930-139026298	Island	TSS1500	-0.729752	3.729e-05	C7orf55
cg23847843	chr6	28412459		OpenSea	TSS1500	-1.59954	3.80716e-05	ZSCAN23
cg25420747	chr2	18112176		OpenSea	5'UTR	-0.974466	3.83829e-05	KCNS3
cg15202304	chr3	119278515		OpenSea	TSS200	1.00309	3.85205e-05	CD80
cg27252696	chr6	100912940	chr6:100912071-100913337	Island	TSS1500	1.89329	3.85262e-05	SIM1
cg13331550	chr1	151118416	chr1:151118049-151119373	Island	5'UTR	1.84152	3.86265e-05	SEMA6C
cg26036626	chr1	16085597	chr1:16085147-16085862	Island	5'UTR	-1.18552	3.88258e-05	FBLIM1
cg01089060	chr10	97050836	chr10:97050185-97051124	Island	TSS200	-1.2586	3.88265e-05	PDLIM1
cg15803370	chr16	82203970	chr16:82203648-82204231	Island	TSS200	-0.735111	3.8967e-05	MPHOSPH6
cg08616593	chr3	87040893	chr3:87039610-87040516	S_Shore	TSS1500	0.999554	3.9409e-05	VGLL3
cg21801132	chr8	68658668		OpenSea	TSS200	1.0955	3.99612e-05	CPA6
cg08786077	chr2	37571732	chr2:37571676-37572397	Island	TSS200	2.12506	4.00411e-05	QPCT
cg14996802	chr7	97875502		OpenSea	5'UTR	-1.21604	4.01562e-05	TECPR1
cg00443981	chr17	58499679	chr17:58498711-58499332	S_Shore	TSS200	-1.73168	4.05611e-05	C17orf64
cg20370505	chr13	111358522	chr13:111358080-111358894	Island	TSS200	-0.785508	4.09241e-05	CARS2
cg07152591	chr5	132083105	chr5:132082873-132083911	Island	TSS200	0.78188	4.13122e-05	CCNI2
cg19764143	chr14	60974499	chr14:60975732-60978180	N_Shore	TSS1500	1.07956	4.14872e-05	SIX6
cg14672994	chr17	48503057	chr17:48503056-48503887	Island	TSS1500	0.961743	4.16319e-05	ACSF2
cg07052390	chr11	133827076	chr11:133825337-133827457	Island	TSS200	-1.1414	4.17087e-05	IGSF9B
cg23489273	chr6	29910292	chr6:29910202-29911367	Island	TSS200	1.94965	4.18823e-05	HLA-A
cg00481259	chr16	450837	chr16:450834-451140	Island	TSS1500	-1.58207	4.20419e-05	DECR2
cg24990131	chr6	6320710		OpenSea	5'UTR	-1.4203	4.20903e-05	F13A1
cg21945842	chr3	105084992	chr3:105085990-105086223	N_Shore	TSS1500	1.04537	4.21267e-05	ALCAM
cg25022342	chr12	46385851	chr12:46385607-46385887	Island	TSS1500	-1.48525	4.24414e-05	SFRS2IP
cg13666677	chr1	179923857	chr1:179923716-179924419	Island	TSS200	0.643653	4.30031e-05	CEP350
cg01223225	chr16	855449	chr16:857341-858025	N_Shore	1stExon	-1.14159	4.32688e-05	PRR25
cg10162914	chr4	170943016	chr4:170946766-170947925	N_Shelf	5'UTR	-0.773227	4.32783e-05	MFAP3L
cg01377006	chr8	65492727	chr8:65492935-65494452	N_Shore	TSS200	0.888792	4.38759e-05	BHLHE22
cg09882061	chr5	175874675	chr5:175874629-175875428	Island	TSS1500	-1.2511	4.49617e-05	FAF2
cg17295235	chr17	77141597		OpenSea	5'UTR	-1.00747	4.51318e-05	HRNBP3
cg13216112	chr10	64892673	chr10:64892879-64893336	N_Shore	TSS1500	-1.09277	4.52322e-05	NRBF2
cg20292322	chr2	33049971		OpenSea	TSS1500	-1.12127	4.66856e-05	LINC00486
cg22784954	chr5	5140646	chr5:5139441-5140941	Island	1stExon	2.59893	4.68491e-05	ADAMTS16
cg03009240	chr19	3507867	chr19:3505820-3506770	S_Shore	5'UTR	-0.917043	4.74554e-05	FZR1
cg25490585	chr15	55581420	chr15:55581772-55582571	N_Shore	5'UTR	0.717904	4.75411e-05	RAB27A
cg10881774	chr2	15701840	chr2:15701139-15701517	S_Shore	TSS1500	1.44663	4.79633e-05	NBAS
cg07186154	chr2	108603244	chr2:108602824-108603467	Island	5'UTR	2.46231	4.92754e-05	SLC5A7
cg00361898	chr15	25488753		OpenSea	TSS200	-0.80418	4.92773e-05	SNORD115-40
cg25360861	chr19	22235199		OpenSea	TSS200	1.97792	4.95346e-05	ZNF257
cg11126134	chr13	31480304	chr13:31480272-31481105	Island	TSS200	1.12009	4.99601e-05	C13orf33
cg17352540	chr13	28365723	chr13:28365545-28365785	Island	TSS1500	0.91235	5.07647e-05	GSX1
cg21539223	chr5	112312093	chr5:112312387-112313006	N_Shore	TSS1500	1.06716	5.11747e-05	DCP2
cg13309027	chr11	47870224	chr11:47869793-47870356	Island	TSS200	-1.17268	5.12209e-05	NUP160
cg01202526	chr1	110692996	chr1:110692988-110694264	Island	TSS200	0.987754	5.17619e-05	SLC6A17
cg16517021	chr16	11945358	chr16:11945065-11945517	Island	1stExon	-0.935709	5.17798e-05	RSL1D1
cg18294023	chr3	134370241	chr3:134369464-134370242	Island	TSS1500	0.980183	5.22361e-05	KY
cg19940065	chr22	19701734	chr22:19701514-19701891	Island	TSS1500	-1.2055	5.24615e-05	SEPT5
cg25183989	chr20	58508586	chr20:58507755-58509517	Island	TSS1500	-1.46353	5.24974e-05	SYCP2
cg13726531	chr4	187147481		OpenSea	TSS1500	-0.790512	5.27917e-05	KLKB1
cg27189087	chr18	56941246	chr18:56939624-56941540	Island	TSS1500	1.66976	5.30553e-05	RAX
cg19724470	chr9	5450936	chr9:5450409-5450629	S_Shore	5'UTR	1.54086	5.32703e-05	CD274
cg12277451	chr7	55432012	chr7:55433147-55434271	N_Shore	TSS1500	-1.09769	5.36374e-05	LANCL2
cg15851681	chr3	44500282		OpenSea	5'UTR	-1.11403	5.38235e-05	ZNF445
cg23230486	chr1	27718269	chr1:27718892-27719349	N_Shore	TSS1500	1.2094	5.39009e-05	GPR3
cg09985698	chr21	45759020	chr21:45758975-45759525	Island	1stExon	-0.916452	5.39877e-05	C21orf2
cg06824297	chr21	30391795	chr21:30391264-30391758	S_Shore	TSS200	1.5467	5.45006e-05	RWDD2B
cg01443538	chr19	40697394	chr19:40696811-40698193	Island	TSS1500	-1.24834	5.46984e-05	MAP3K10
cg14509581	chr15	68522181	chr15:68521418-68522237	Island	TSS200	-1.19055	5.55404e-05	CLN6
cg05404010	chr16	51186211	chr16:51183699-51188763	Island	TSS1500	0.693323	5.62167e-05	SALL1
cg23219305	chr22	43117326	chr22:43116151-43117121	S_Shore	TSS1500	1.12422	5.64628e-05	A4GALT
cg00002426	chr3	57743543	chr3:57741925-57742990	S_Shore	1stExon	-1.03724	5.816e-05	SLMAP
cg05167232	chr6	138725317	chr6:138724617-138726215	Island	TSS200	-1.18865	5.81874e-05	HEBP2
cg03776857	chr11	57995971		OpenSea	1stExon	-0.980901	5.84181e-05	OR10Q1
cg19152508	chr10	28034044	chr10:28030182-28035211	Island	5'UTR	1.09296	5.90275e-05	MKX
cg27194049	chr6	79788061	chr6:79787608-79788337	Island	TSS200	-1.05637	5.9625e-05	PHIP
cg07278705	chr4	48269743	chr4:48271362-48271846	N_Shore	5'UTR	-1.08952	6.03469e-05	TEC
cg21715488	chr2	176949630	chr2:176949511-176949795	Island	TSS1500	0.975653	6.0391e-05	EVX2
cg26973714	chr12	104609524	chr12:104609397-104610172	Island	TSS200	-1.15434	6.09812e-05	TXNRD1
cg07960944	chr19	11199851	chr19:11200919-11201686	N_Shore	TSS1500	1.41623	6.12715e-05	LDLR
cg00461311	chr12	109460299		OpenSea	TSS1500	-1.07057	6.19703e-05	SVOP
cg10040669	chr8	9010317	chr8:9008058-9009353	S_Shore	TSS1500	-1.22795	6.2106e-05	PPP1R3B
cg08681919	chr6	96497737		OpenSea	5'UTR	-0.896897	6.21242e-05	FUT9
cg20248866	chr17	79869748	chr17:79868687-79869811	Island	TSS1500	-1.09239	6.26543e-05	PCYT2
cg14449498	chr7	7294577		OpenSea	TSS1500	-1.05526	6.26895e-05	LOC101927354
cg06237092	chr10	112403495	chr10:112402953-112404328	Island	TSS1500	0.972288	6.27617e-05	RBM20
cg13818937	chr4	90229488	chr4:90228714-90229010	S_Shore	TSS1500	1.06157	6.30521e-05	GPRIN3
cg13533340	chr9	74764495	chr9:74764241-74764903	Island	1stExon	2.34599	6.36604e-05	GDA
cg09467902	chr11	76750413	chr11:76750692-76751778	N_Shore	5'UTR	-1.1188	6.39863e-05	B3GNT6
cg22611274	chr13	109250594		OpenSea	5'UTR	-0.955935	6.41242e-05	MYO16
cg25951811	chr14	96858416	chr14:96857611-96858125	S_Shore	TSS200	-0.795166	6.44328e-05	AK7
cg06972911	chr18	30051803	chr18:30050115-30051345	S_Shore	TSS1500	0.978751	6.44937e-05	FAM59A
cg27177983	chr4	25033126	chr4:25032028-25032311	S_Shore	TSS1500	1.06564	6.47656e-05	LGI2
cg10334703	chr2	20213110	chr2:20212067-20212783	S_Shore	TSS1500	1.19969	6.54858e-05	MATN3
cg00187837	chr2	102721024		OpenSea	5'UTR	0.973357	6.60516e-05	IL1R1
cg24497836	chr15	48470678	chr15:48470007-48470628	S_Shore	TSS200	1.19722	6.63367e-05	MYEF2
cg20617049	chr1	11544453		OpenSea	5'UTR	-0.889387	6.64362e-05	PTCHD2
cg09781944	chr4	20254519	chr4:20253276-20256868	Island	TSS1500	1.6752	6.69769e-05	SLIT2
cg01597387	chr14	24458208	chr14:24457864-24458100	S_Shore	1stExon	1.5006	6.70875e-05	DHRS4L2
cg10227358	chr17	4545146	chr17:4542715-4544934	S_Shore	TSS200	0.89056	6.75204e-05	ALOX15
cg13623887	chr7	86849946	chr7:86848911-86850024	Island	TSS1500	0.708637	6.78682e-05	C7orf23
cg19699815	chr12	10086353		OpenSea	TSS1500	-0.831247	6.79752e-05	CLEC2A
cg19249420	chr16	86611989	chr16:86609388-86610465	S_Shore	TSS200	0.857031	6.81605e-05	FOXL1
cg27494087	chr17	74070431	chr17:74070404-74073530	Island	TSS1500	0.882968	6.83837e-05	GALR2
cg17210979	chr21	31869664		OpenSea	TSS1500	-0.972927	6.85495e-05	KRTAP19-4
cg11765003	chr2	220024730	chr2:220024750-220025510	N_Shore	5'UTR	-1.01324	6.8943e-05	NHEJ1
cg23946695	chr6	1609223	chr6:1604606-1615866	Island	TSS1500	-1.16305	6.9587e-05	FOXC1
cg08785534	chr11	68451827	chr11:68451359-68452846	Island	TSS200	0.917501	6.99625e-05	GAL
cg10429438	chr2	6911344		OpenSea	TSS1500	-1.18275	7.00598e-05	LINC00487
cg24526702	chr17	56833201	chr17:56832961-56833986	Island	TSS200	-0.9213	7.19607e-05	PPM1E
cg16006701	chr6	2751402		OpenSea	TSS1500	-0.982135	7.25426e-05	MYLK4
cg16219603	chr8	57360586	chr8:57360585-57360815	Island	TSS1500	-0.796936	7.29372e-05	PENK
cg04861929	chr11	109293070	chr11:109293519-109294983	N_Shore	5'UTR	1.43423	7.29827e-05	C11orf87
cg17321954	chr3	120626881	chr3:120626880-120627579	Island	TSS200	-0.73931	7.30469e-05	STXBP5L
cg01780493	chr7	80548702	chr7:80548306-80548726	Island	TSS200	-1.09627	7.44376e-05	SEMA3C
cg01564135	chr7	27281216	chr7:27282086-27283136	N_Shore	TSS1500	0.889425	7.51232e-05	EVX1
cg13433881	chr2	96804750		OpenSea	TSS1500	1.22071	7.51363e-05	ASTL
cg16167782	chr18	72925371	chr18:72923054-72924182	S_Shore	5'UTR	1.05531	7.55024e-05	TSHZ1
cg11751806	chr12	43945680	chr12:43944719-43946285	Island	1stExon	0.888552	7.59259e-05	ADAMTS20
cg03316864	chr19	17906309	chr19:17905579-17906317	Island	5'UTR	-0.981015	7.62218e-05	B3GNT3
cg12212555	chr14	90526722	chr14:90526696-90528951	Island	TSS1500	0.854597	7.63267e-05	KCNK13
cg06624291	chr20	21494689	chr20:21485932-21496714	Island	TSS200	-0.852956	7.73733e-05	NKX2-2
cg13806135	chr13	58205045	chr13:58206526-58208930	N_Shore	TSS1500	0.892896	7.89577e-05	PCDH17
cg04107140	chr4	3768081	chr4:3767072-3769789	Island	TSS1500	-0.865762	7.94263e-05	ADRA2C
cg22034608	chr10	101380035	chr10:101379708-101381445	Island	1stExon	-0.79955	7.9922e-05	SLC25A28
cg24436906	chr2	242498081	chr2:242498013-242499274	Island	TSS200	-1.1399	8.00715e-05	BOK
cg27306243	chr3	15902307	chr3:15900497-15901990	S_Shore	TSS1500	1.15386	8.01039e-05	ANKRD28
cg24425854	chr9	34376917	chr9:34376500-34377187	Island	TSS200	-0.874054	8.07067e-05	KIAA1161
cg18042632	chr21	42520902		OpenSea	TSS1500	-1.10469	8.08855e-05	C21orf130
cg02491385	chr17	51062669		OpenSea	TSS1500	-0.784624	8.10492e-05	C17orf112
cg01459882	chr16	22308661	chr16:22308591-22309365	Island	TSS200	-1.24194	8.24021e-05	POLR3E
cg22481448	chr1	27480668	chr1:27481345-27481742	N_Shore	1stExon	-1.24671	8.27553e-05	SLC9A1
cg06646493	chr1	116519019	chr1:116518757-116519537	Island	TSS200	-1.41779	8.27747e-05	SLC22A15
cg08584130	chr9	139690068	chr9:139693983-139695096	N_Shelf	TSS1500	-0.724116	8.27778e-05	CCDC183
cg10863075	chr20	5296267	chr20:5296266-5297798	Island	TSS1500	0.975062	8.29209e-05	PROKR2
cg00720764	chr2	150444429		OpenSea	TSS200	-1.10437	8.30028e-05	MMADHC
cg02525756	chr1	28919362	chr1:28919041-28919454	Island	5'UTR	-0.966898	8.31957e-05	RAB42
cg16419253	chr1	197168834	chr1:197170005-197170719	N_Shore	1stExon	-0.799416	8.33594e-05	ZBTB41
cg16762329	chr13	34252438		OpenSea	TSS1500	-1.15699	8.4274e-05	STARD13
cg04174180	chr16	71496383	chr16:71495773-71496260	S_Shore	TSS1500	1.41922	8.4411e-05	ZNF23
cg24428058	chr8	27471775	chr8:27471954-27472523	N_Shore	5'UTR	1.3109	8.44612e-05	CLU
cg00774579	chr17	78965270	chr17:78965416-78966484	N_Shore	TSS1500	0.906336	8.56057e-05	CHMP6
cg22040963	chr1	6673001	chr1:6672786-6675741	Island	TSS1500	-0.784523	8.60192e-05	PHF13
cg09162127	chr20	48100238	chr20:48098512-48099560	S_Shore	TSS1500	0.876491	8.60256e-05	KCNB1
cg09808864	chr6	138482336	chr6:138482534-138483710	N_Shore	TSS1500	1.10503	8.61774e-05	KIAA1244
cg06377929	chr1	1407001	chr1:1406844-1407821	Island	TSS200	-1.14249	8.62959e-05	ATAD3B
cg00037131	chr5	134915080	chr5:134914178-134914981	S_Shore	TSS200	0.740462	8.81973e-05	CXCL14
cg25851313	chr1	16400665	chr1:16399648-16400072	S_Shore	TSS1500	0.738747	8.82945e-05	FAM131C
cg11326613	chr9	35657478	chr9:35657752-35658777	N_Shore	TSS1500	1.06266	8.84202e-05	CCDC107
cg13843613	chr1	177140126	chr1:177140120-177140323	Island	TSS1500	1.23076	8.92712e-05	FAM5B
cg07283098	chr3	134514086	chr3:134514085-134515980	Island	TSS200	-1.08188	8.95452e-05	EPHB1
cg11848563	chr1	63788557	chr1:63782394-63790471	Island	TSS200	-0.584727	8.96207e-05	FOXD3
cg03374922	chr13	111267935	chr13:111267780-111268778	Island	TSS200	-1.36807	8.96992e-05	CARKD
cg22199410	chr12	51985016	chr12:51984474-51985284	Island	TSS200	-0.765062	8.98392e-05	SCN8A
cg27444828	chr3	129693128	chr3:129693127-129694841	Island	TSS200	1.56612	8.99519e-05	TRH
cg00658411	chr16	4467558	chr16:4465874-4466889	S_Shore	TSS1500	-1.68521	9.08527e-05	CORO7
cg05884394	chr7	89748671	chr7:89747892-89749036	Island	TSS200	-1.35495	9.09973e-05	DPY19L2P4
cg08074138	chr4	57396749	chr4:57396748-57397269	Island	TSS200	-0.881207	9.14288e-05	THEGL
cg23680900	chr15	75017924	chr15:75018186-75019336	N_Shore	TSS200	0.740592	9.28412e-05	CYP1A1
cg03592197	chr19	38865287	chr19:38865263-38865733	Island	1stExon	-0.78009	9.34463e-05	PSMD8
cg06262436	chr20	13200973	chr20:13200670-13202616	Island	TSS1500	-0.877286	9.35723e-05	ISM1
cg22949578	chr1	85667951	chr1:85665818-85667650	S_Shore	TSS1500	1.33179	9.41981e-05	SYDE2
cg00590851	chr13	27335089	chr13:27334226-27335205	Island	TSS200	-1.24008	9.42971e-05	GPR12
cg08184586	chr19	1940417	chr19:1940303-1941940	Island	TSS1500	-0.977782	9.49356e-05	CSNK1G2
cg12395125	chr11	116659119	chr11:116661034-116661410	N_Shore	TSS1500	0.97803	9.55924e-05	ZNF259
cg20234007	chr18	74535840	chr18:74533809-74535905	Island	TSS1500	-1.21694	9.59168e-05	ZNF236
cg14344766	chr1	78470614		OpenSea	TSS200	1.94392	9.64935e-05	DNAJB4
cg19403014	chr2	48982950	chr2:48982621-48982958	Island	TSS200	1.03639	9.68047e-05	LHCGR
cg09423836	chr4	77070069	chr4:77069066-77069672	S_Shore	TSS1500	1.14022	9.73458e-05	NUP54
cg08539620	chr17	40118030	chr17:40118605-40119301	N_Shore	TSS1500	1.11728	9.78404e-05	CNP
cg25858249	chr6	150920485	chr6:150920904-150922146	N_Shore	TSS1500	0.948251	9.78969e-05	PLEKHG1
cg25401010	chr18	56529878	chr18:56530395-56531288	N_Shore	TSS200	-0.899259	9.89219e-05	ZNF532
cg03107405	chr2	3381941	chr2:3383350-3383976	N_Shore	TSS1500	2.39499	9.9186e-05	TSSC1
cg06755180	chr22	27299057		OpenSea	TSS200	0.983666	0.000100098	LINC01422
cg26391832	chr2	45237929	chr2:45235511-45237792	S_Shore	TSS1500	1.10845	0.000100255	SIX2
cg25552416	chr17	4981660	chr17:4981357-4981979	Island	TSS200	-1.21213	0.000100566	ZFP3
cg26386402	chr9	115512612	chr9:115512611-115513757	Island	TSS1500	-1.20046	0.000101709	SNX30
cg27560555	chr4	6717287	chr4:6717899-6718549	N_Shore	TSS1500	-1.20508	0.000101737	CNO
cg09065654	chr3	183948302	chr3:183947040-183948801	Island	TSS200	-1.08456	0.000101783	VWA5B2
cg07331254	chr11	102651590		OpenSea	TSS1500	0.942403	0.000102721	MMP10
cg13223402	chr2	47797133	chr2:47796923-47799166	Island	1stExon	1.06453	0.000102804	KCNK12
cg18387343	chr1	27248345	chr1:27248048-27248619	Island	1stExon	-1.02502	0.000104752	NUDC
cg22112476	chr4	1714772	chr4:1713267-1714980	Island	TSS1500	-1.25247	0.00010514	SLBP
cg00835193	chr19	2291780	chr19:2289895-2291904	Island	5'UTR	-0.887898	0.000105459	LINGO3
cg09108491	chr5	135265999	chr5:135265848-135266517	Island	TSS200	-0.717693	0.000105979	FBXL21
cg13014709	chr12	58148389	chr12:58148888-58149781	N_Shore	TSS1500	1.074	0.000107569	MARCH9
cg18270926	chr4	135123103		OpenSea	TSS1500	1.30432	0.000108684	PABPC4L
cg11855705	chr3	52260373		OpenSea	TSS200	-0.762948	0.000108744	TLR9
cg07620849	chr5	57879049	chr5:57878725-57879177	Island	1stExon	0.775343	0.00010919	RAB3C
cg15040075	chr2	232379222	chr2:232378948-232379666	Island	TSS200	-1.00364	0.000109702	C2orf52
cg09626894	chr7	117119637		OpenSea	TSS1500	1.16562	0.000110263	CFTR
cg01117627	chr14	100150713	chr14:100149727-100151073	Island	TSS200	-0.90196	0.000112451	CYP46A1
cg12164232	chr10	71333803	chr10:71331926-71333392	S_Shore	TSS1500	0.862436	0.000112506	NEUROG3
cg20206129	chr6	150185809	chr6:150184344-150185505	S_Shore	TSS1500	1.80301	0.000112583	LRP11
cg09863149	chr8	87877382		OpenSea	TSS1500	-1.12752	0.000113902	CNBD1
cg06912252	chr9	104248926	chr9:104248247-104249501	Island	5'UTR	1.07368	0.000113917	C9orf125
cg27046335	chr5	35198290		OpenSea	5'UTR	0.940756	0.000114047	PRLR
cg18813158	chr4	85420311	chr4:85417659-85420799	Island	TSS1500	-1.52803	0.000114546	NKX6-1
cg15142222	chr1	20878760	chr1:20878894-20880592	N_Shore	TSS200	1.02891	0.000114582	FAM43B
cg04148091	chr16	81348876	chr16:81348350-81349526	Island	1stExon	-0.681322	0.000114746	GAN
cg10077706	chr2	23609231	chr2:23607729-23610124	Island	5'UTR	0.80225	0.000115087	KLHL29
cg26181939	chr11	61063062	chr11:61061751-61063063	Island	TSS1500	-0.925106	0.00011517	VWCE
cg01114900	chr5	138088641	chr5:138088659-138089836	N_Shore	TSS1500	1.06477	0.000115372	CTNNA1
cg24500683	chr6	64281771	chr6:64282151-64283736	N_Shore	TSS200	-0.631713	0.000115575	PTP4A1
cg14408367	chr8	82191962	chr8:82192378-82193685	N_Shore	TSS1500	-1.8208	0.000115692	FABP5
cg23683759	chr14	89017971	chr14:89017660-89017972	Island	5'UTR	0.995508	0.000116505	PTPN21
cg06957130	chr22	46933231	chr22:46929317-46934861	Island	TSS200	-0.695932	0.000117378	CELSR1
cg08433504	chr15	39872071	chr15:39872527-39873567	N_Shore	TSS1500	-0.789872	0.000117749	THBS1
cg26914373	chr20	39995782	chr20:39994545-39995810	Island	TSS1500	0.79038	0.000118417	EMILIN3
cg11418595	chr2	177052486	chr2:177052957-177054350	N_Shore	TSS1500	0.931568	0.000118474	HOXD1
cg18669388	chr5	168729015	chr5:168727429-168728275	S_Shore	TSS1500	0.946814	0.00011873	SLIT3
cg21045011	chr1	60279552	chr1:60280624-60281048	N_Shore	TSS1500	-1.00709	0.000119429	HOOK1
cg10932289	chr17	55038442	chr17:55038057-55038530	Island	TSS200	-1.17304	0.000119599	COIL
cg25347504	chr14	58666802	chr14:58666567-58667198	Island	TSS200	-1.05851	0.00012038	ACTR10
cg18101314	chr11	72504857	chr11:72504665-72505127	Island	TSS200	-1.42938	0.000121607	STARD10
cg19463518	chr19	634035	chr19:632697-633678	S_Shore	TSS1500	0.719621	0.00012208	POLRMT
cg12213062	chr2	220299653	chr2:220299483-220300243	Island	TSS200	-0.749257	0.000122406	SPEG
cg12637869	chr3	121741209		OpenSea	TSS200	1.28136	0.000122526	ILDR1
cg23162967	chr3	105587981	chr3:105587279-105588218	Island	TSS200	-1.48557	0.000122982	CBLB
cg03578473	chr2	182546504	chr2:182547873-182549177	N_Shore	TSS1500	1.0467	0.000123017	NEUROD1
cg18235000	chr8	26372829	chr8:26371172-26372830	Island	TSS1500	0.970287	0.000124732	PNMA2
cg10972797	chr9	135457807	chr9:135455164-135458586	Island	TSS200	0.831906	0.000126075	BARHL1
cg27589731	chr1	150229143		OpenSea	TSS1500	1.16015	0.000126119	CA14
cg02278071	chr22	31063986	chr22:31063462-31064384	Island	TSS200	-0.882896	0.000126218	DUSP18
cg25669164	chr14	54955971	chr14:54955388-54955831	S_Shore	TSS1500	0.799619	0.000126897	GMFB
cg21936789	chr3	47620545	chr3:47619112-47621131	Island	TSS200	-1.48619	0.000127589	CSPG5
cg06790305	chr21	32412191		OpenSea	TSS1500	-0.863264	0.000127984	KRTAP19-8
cg07213720	chr6	35227408	chr6:35226897-35227851	Island	TSS200	-0.936247	0.000128088	ZNF76
cg20823977	chr15	93199141	chr15:93198374-93199181	Island	TSS200	-0.828902	0.000129412	FAM174B
cg21252914	chr8	99439861	chr8:99438692-99440425	Island	5'UTR	0.910328	0.000129741	KCNS2
cg04589904	chr10	115802840	chr10:115803358-115805468	N_Shore	TSS1500	0.685802	0.000129888	ADRB1
cg16588500	chr16	30538035	chr16:30537528-30538893	Island	TSS200	-1.32381	0.000130174	ZNF768
cg23082003	chr13	21713913	chr13:21714289-21715115	N_Shore	TSS1500	-0.915747	0.000130579	SAP18
cg10243004	chr2	128616167	chr2:128615479-128616004	S_Shore	TSS1500	-1.27284	0.000130968	POLR2D
cg00069017	chr1	6051640	chr1:6051595-6052955	Island	5'UTR	-1.21416	0.000131012	NPHP4
cg07293947	chr5	174905244	chr5:174905342-174906065	N_Shore	TSS1500	1.29574	0.00013129	SFXN1
cg01304748	chr5	150537825	chr5:150537019-150537418	S_Shore	TSS1500	1.36556	0.000131457	ANXA6
cg04591039	chr3	12587030		OpenSea	TSS200	-0.948281	0.0001317	MKRN2OS
cg19828066	chr11	61355796	chr11:61355038-61355363	S_Shore	TSS200	1.26848	0.000131767	LOC101927495
cg27268184	chr1	75139581		OpenSea	TSS200	1.30045	0.000132846	C1orf173
cg06767295	chr9	86572023	chr9:86571047-86572027	Island	TSS1500	-1.02334	0.000133331	C9orf64
cg23949936	chr4	100212502		OpenSea	TSS1500	-0.818621	0.00013381	ADH1A
cg17792658	chr2	170335747	chr2:170335881-170336456	N_Shore	TSS1500	-0.872627	0.00013406	BBS5
cg06964816	chr4	79472643	chr4:79472806-79473177	N_Shore	TSS200	0.844189	0.000134744	ANXA3
cg05256269	chr2	176956841	chr2:176957054-176958279	N_Shore	TSS1500	1.13112	0.000136054	HOXD13
cg22524514	chr11	65779676	chr11:65779311-65779767	Island	1stExon	-0.958087	0.000136084	CST6
cg25910506	chr11	117199282	chr11:117198423-117198950	S_Shore	5'UTR	0.985312	0.000136133	CEP164
cg16158863	chr13	32605218	chr13:32605320-32605903	N_Shore	TSS1500	1.14286	0.000136888	FRY
cg05770314	chr17	51900068		OpenSea	TSS200	-0.853835	0.000137699	KIF2B
cg13486820	chr1	91182288	chr1:91182097-91182364	Island	1stExon	0.835542	0.000139942	BARHL2
cg27660920	chr20	37554817	chr20:37554754-37555835	Island	TSS200	-0.700805	0.000141159	FAM83D
cg01281911	chr1	47882686	chr1:47881896-47883065	Island	1stExon	1.9511	0.000145113	FOXE3
cg21655923	chr2	74647813	chr2:74648512-74649419	N_Shore	TSS1500	-0.920301	0.000145137	WDR54
cg18949300	chr6	167275778	chr6:167275720-167276626	Island	TSS200	-1.11703	0.000145366	RPS6KA2
cg18598900	chr5	122372884	chr5:122371569-122372822	S_Shore	TSS1500	1.27654	0.000145744	PPIC
cg10575261	chr5	178368160	chr5:178367620-178368725	Island	TSS200	1.72706	0.000146441	ZNF454
cg07923666	chr12	49932857	chr12:49931623-49933637	Island	TSS200	-1.1432	0.000146824	KCNH3
cg21351852	chr12	54758973		OpenSea	TSS1500	-0.821987	0.000147113	GPR84
cg17518550	chr1	247712383		OpenSea	TSS200	-1.20667	0.000148735	C1orf150
cg25661781	chr17	66454311	chr17:66453349-66454137	S_Shore	TSS1500	0.701844	0.000150539	WIPI1
cg22855405	chr1	32042037		OpenSea	TSS200	1.2974	0.000152298	TINAGL1
cg00308159	chr22	28198591	chr22:28192793-28198592	Island	TSS1500	0.692556	0.000152558	MN1
cg10593816	chr12	95397809	chr12:95397382-95397611	S_Shore	TSS1500	-1.28551	0.000153145	NDUFA12
cg00109356	chr13	26625307	chr13:26624725-26626265	Island	TSS200	-1.20674	0.000154808	SHISA2
cg25659317	chr11	115631394	chr11:115630398-115631117	S_Shore	TSS1500	1.63819	0.000155854	LINC00900
cg27169858	chr1	202936450	chr1:202936045-202936252	S_Shore	TSS200	-0.999069	0.00015681	CYB5R1
cg19406106	chr19	13045039	chr19:13044191-13044665	S_Shore	TSS1500	-1.37147	0.000157031	FARSA
cg19875202	chr6	111579894	chr6:111580363-111580887	N_Shore	TSS1500	-1.10882	0.000157148	KIAA1919
cg05296818	chr14	61117162	chr14:61114102-61116552	S_Shore	TSS1500	0.757106	0.000157342	SIX1
cg20961824	chr1	1046086	chr1:1046044-1046340	Island	5'UTR	-0.88188	0.000162211	C1orf159
cg03350299	chr2	21266960	chr2:21266669-21266961	Island	TSS200	-1.14003	0.00016313	APOB
cg02651400	chr20	25605095	chr20:25603815-25605187	Island	TSS1500	1.72876	0.000163354	NANP
cg22144942	chr15	89151201	chr15:89147660-89149198	S_Shelf	TSS200	-0.937709	0.000163546	MIR1179
cg14658867	chr20	443632	chr20:442530-443365	S_Shore	TSS1500	1.20465	0.000163848	TBC1D20
cg08300899	chr9	140064540	chr9:140061735-140064864	Island	TSS200	-0.859098	0.000163941	LRRC26
cg07522516	chr4	48492196	chr4:48492117-48493589	Island	TSS200	-1.09767	0.000164513	ZAR1
cg17181325	chr17	1613831	chr17:1613226-1614110	Island	TSS200	-0.639498	0.000164728	TLCD2
cg05323436	chr3	49171185		OpenSea	TSS1500	1.26763	0.000164787	LAMB2
cg03776222	chr11	64058756	chr11:64058808-64060118	N_Shore	TSS200	0.834284	0.000164912	KCNK4
cg21390801	chr21	42733729		OpenSea	TSS1500	1.33509	0.00016498	MX2
cg24828455	chr3	192636153	chr3:192634309-192635967	S_Shore	TSS1500	0.86274	0.000169828	C3orf59
cg13092523	chr8	72757004	chr8:72755783-72756667	S_Shore	TSS1500	0.939708	0.000170867	MSC
cg25185710	chr17	7553999	chr17:7554139-7555338	N_Shore	TSS1500	0.764158	0.000172105	ATP1B2
cg07958878	chr1	8384595	chr1:8384387-8384719	Island	1stExon	0.948209	0.000172517	SLC45A1
cg09583532	chr2	177015999	chr2:177017266-177017489	N_Shore	TSS200	0.739517	0.000172836	HOXD4
cg10536076	chr5	83017921	chr5:83017894-83018358	Island	TSS1500	-1.88574	0.000172849	HAPLN1
cg24691407	chr12	120427938	chr12:120426547-120428066	Island	1stExon	1.26381	0.000173645	CCDC64
cg18253016	chr6	108486030	chr6:108485671-108490539	Island	TSS1500	0.942168	0.000173809	NR2E1
cg26429266	chr5	126648067		OpenSea	5'UTR	-1.14541	0.000175567	MEGF10
cg10534439	chr2	69969029	chr2:69968749-69969592	Island	TSS200	-1.23092	0.000175698	ANXA4
cg03564727	chr19	49577206	chr19:49575129-49576076	S_Shore	TSS1500	-0.885685	0.000176192	KCNA7
cg01033938	chr11	130298880	chr11:130297401-130298517	S_Shore	TSS1500	1.13558	0.00017632	ADAMTS8
cg04922810	chr7	30721888	chr7:30721372-30722445	Island	1stExon	0.646978	0.000179424	CRHR2
cg11889265	chr5	140474135	chr5:140475599-140476607	N_Shore	TSS200	1.69821	0.000180261	PCDHB2
cg11699435	chr13	95365673	chr13:95363152-95366051	Island	TSS1500	0.740797	0.000181346	SOX21
cg09112717	chr4	100009950	chr4:100009736-100010129	Island	TSS200	-1.49611	0.000182814	ADH5
cg25529965	chr7	56174084	chr7:56173912-56174398	Island	1stExon	-0.768246	0.000182855	CHCHD2
cg04463607	chr11	114549162		OpenSea	TSS200	-0.969248	0.000183134	FAM55B
cg02711470	chr8	53479270	chr8:53477544-53478627	S_Shore	TSS1500	1.22112	0.000183301	FAM150A
cg06274159	chr4	188916867	chr4:188916605-188916876	Island	TSS200	1.722	0.000183381	ZFP42
cg21287671	chr7	124431907		OpenSea	TSS1500	-0.820768	0.000183608	C7orf77
cg22153181	chr4	172734431	chr4:172733734-172735118	Island	TSS200	-1.11869	0.000183984	GALNTL6
cg04270799	chr12	57944059	chr12:57943662-57943926	S_Shore	1stExon	1.17303	0.000184204	KIF5A
cg17138359	chr17	36452805	chr17:36452840-36453141	N_Shore	TSS200	0.65688	0.000185183	MRPL45
cg15172529	chr6	116783000	chr6:116783067-116783678	N_Shore	5'UTR	1.14138	0.000186615	FAM26F
cg06460475	chr11	7110148	chr11:7110132-7111376	Island	TSS200	-0.796596	0.000187663	RBMXL2
cg13202845	chr6	142410216	chr6:142409473-142410112	S_Shore	TSS1500	1.69235	0.00018982	NMBR
cg07866399	chr8	39771219		OpenSea	TSS200	1.31843	0.000190066	IDO1
cg27517351	chr19	23941871	chr19:23941240-23941538	S_Shore	TSS200	1.45282	0.000190433	ZNF681
cg07935119	chr17	42422355		OpenSea	TSS200	0.969634	0.000190705	GRN
cg04305808	chr7	99614209	chr7:99613104-99613797	S_Shore	5'UTR	-0.981393	0.000192364	ZKSCAN1
cg05043886	chr3	11035079	chr3:11034446-11035384	Island	5'UTR	1.13346	0.000192727	SLC6A1
cg18302726	chr7	93521093	chr7:93519366-93520184	S_Shore	TSS1500	-0.901583	0.000192904	TFPI2
cg14809066	chr16	739338	chr16:740007-740578	N_Shore	1stExon	-0.849808	0.000193778	WDR24
cg05304405	chr19	675678	chr19:675671-675881	Island	TSS1500	-0.955526	0.00019485	FSTL3
cg03668386	chr17	71189054	chr17:71188407-71189458	Island	TSS200	-1.18554	0.000195259	COG1
cg09927805	chr15	90319680	chr15:90319583-90320476	Island	1stExon	-0.790894	0.000195695	MESP2
cg04831490	chr9	132515501		OpenSea	TSS200	1.13698	0.000197622	PTGES
cg06074307	chr12	52216212	chr12:52214179-52216138	S_Shore	TSS200	-1.08994	0.000197667	FIGNL2
cg08079518	chr17	73775869	chr17:73774789-73776044	Island	TSS200	-0.916418	0.000199561	H3F3B
cg00815862	chr16	88851914	chr16:88850744-88852274	Island	TSS1500	-0.755597	0.000200632	FAM38A
cg07504984	chr19	44009049	chr19:44008014-44008893	S_Shore	TSS200	-0.609311	0.000201305	PHLDB3
cg12201779	chr21	42219202	chr21:42218489-42219222	Island	TSS200	0.955236	0.000201853	DSCAM
cg15188182	chr15	62457647	chr15:62456015-62457648	Island	TSS200	-0.894531	0.000203701	C2CD4B
cg03034634	chr8	11141680	chr8:11141894-11142686	N_Shore	TSS1500	0.907883	0.000203919	MTMR9
cg17707660	chr15	65134046	chr15:65133371-65134329	Island	TSS200	-1.15125	0.000206021	PLEKHO2
cg01869769	chr7	29845979	chr7:29845881-29846751	Island	TSS200	1.95516	0.000206753	WIPF3
cg26578323	chr15	77559506		OpenSea	5'UTR	0.832404	0.000207423	PEAK1
cg11829072	chr8	125463024		OpenSea	TSS200	2.29363	0.000207791	TRMT12
cg15925179	chr3	196159742	chr3:196158603-196159603	S_Shore	TSS1500	0.818993	0.000207919	UBXN7
cg18722881	chr11	22688139	chr11:22688285-22688617	N_Shore	TSS200	0.907127	0.000208153	GAS2
cg26697065	chr16	30456379	chr16:30456730-30457071	N_Shore	1stExon	-1.02114	0.000208169	SEPHS2
cg16363586	chr19	17516329		OpenSea	1stExon	1.00914	0.000208403	BST2
cg21342392	chr7	111203008	chr7:111202079-111202683	S_Shore	TSS1500	-1.05381	0.00020986	IMMP2L
cg04902729	chr1	181452707	chr1:181452706-181453073	Island	TSS200	1.10493	0.000210001	CACNA1E
cg12855547	chr5	112824700	chr5:112823256-112824304	S_Shore	TSS200	-0.72788	0.000210517	MCC
cg27274542	chr20	57267680	chr20:57267527-57268420	Island	TSS200	-1.80391	0.000211935	NPEPL1
cg03237648	chr10	7454759	chr10:7449376-7455339	Island	TSS1500	1.50206	0.000213283	SFMBT2
cg08456112	chr19	19184808		OpenSea	5'UTR	-0.880534	0.000214061	SLC25A42
cg09176436	chr8	1712170	chr8:1711234-1712654	Island	5'UTR	-0.608556	0.000215404	CLN8
cg05671585	chr4	186064123	chr4:186064047-186064614	Island	TSS1500	-1.13877	0.000218447	SLC25A4
cg01158574	chr2	11809997	chr2:11809606-11810433	Island	1stExon	-0.657419	0.000218988	NTSR2
cg08229018	chr4	119274133	chr4:119273305-119274458	Island	TSS1500	-0.884646	0.000219427	PRSS12
cg27459353	chr16	84401958	chr16:84401957-84402497	Island	TSS200	0.646682	0.000220266	ATP2C2
cg26987697	chr4	47916498	chr4:47915861-47916880	Island	5'UTR	-1.1367	0.000220464	NFXL1
cg14559259	chr2	223168575	chr2:223168653-223169008	N_Shore	5'UTR	1.77008	0.000221506	CCDC140
cg06748143	chr1	183387639	chr1:183386000-183387664	Island	TSS200	2.10264	0.00022378	NMNAT2
cg18689482	chr11	114549004		OpenSea	TSS200	-1.11612	0.000226345	NXPE2
cg03542845	chr6	128241185		OpenSea	TSS1500	-0.90432	0.000227605	THEMIS
cg19511817	chr16	14918783	chr16:14918471-14918799	Island	TSS1500	0.833916	0.000228071	ABCC6P2
cg12629480	chr17	8092555	chr17:8092418-8093706	Island	1stExon	-0.859089	0.000228756	C17orf59
cg02176428	chr19	53697124	chr19:53696029-53696650	S_Shore	TSS1500	-0.908667	0.000229085	ZNF665
cg20390515	chr2	945697	chr2:945686-946774	Island	TSS1500	0.850799	0.000229089	SNTG2
cg09827139	chr4	1401710	chr4:1396291-1401730	Island	TSS1500	0.842656	0.000229382	NKX1-1
cg13666507	chr5	63257941	chr5:63256548-63257886	S_Shore	TSS1500	1.5203	0.000229462	HTR1A
cg10954182	chr12	104532377	chr12:104531174-104532539	Island	TSS1500	-0.770626	0.000231574	NFYB
cg03720758	chr7	2720689	chr7:2718826-2719124	S_Shore	5'UTR	-1.14129	0.000232272	AMZ1
cg02624704	chr1	173446429	chr1:173445978-173447105	Island	TSS200	-0.958055	0.000232741	PRDX6
cg10254872	chr7	123389622	chr7:123388399-123389623	Island	TSS1500	0.646155	0.000233262	WASL
cg08388111	chr10	74032820	chr10:74033167-74034698	N_Shore	TSS1500	-1.22608	0.000233845	DDIT4
cg03658003	chr16	48407651		OpenSea	5'UTR	-1.28313	0.00023628	SIAH1
cg27003951	chr16	11350045	chr16:11348541-11350803	Island	TSS200	-1.09508	0.000236351	SOCS1
cg17632405	chr15	80445334		OpenSea	TSS200	-0.999659	0.000242623	FAH
cg24623271	chr13	100635002	chr13:100631752-100635526	Island	1stExon	0.720365	0.000243102	ZIC2
cg20994022	chr17	7197813	chr17:7197431-7198417	Island	1stExon	-0.722793	0.000243822	YBX2
cg24276095	chr15	83876917	chr15:83875648-83877079	Island	TSS200	-0.921898	0.000244943	HDGFRP3
cg06927717	chr12	123319250	chr12:123319750-123321043	N_Shore	TSS1500	1.15842	0.000244953	HIP1R
cg16136890	chr3	113666200	chr3:113666359-113667390	N_Shore	TSS1500	0.929575	0.000248654	ZDHHC23
cg25257903	chr20	36889213	chr20:36888891-36889442	Island	TSS200	1.03147	0.00024866	KIAA1755
cg19354838	chr2	98286165		OpenSea	TSS200	-0.880825	0.000248712	LINC01125
cg04154138	chr19	53758521	chr19:53757819-53758148	S_Shore	TSS1500	0.990751	0.000251751	ZNF677
cg22961278	chr4	81107087	chr4:81104761-81105527	S_Shore	5'UTR	-1.00658	0.000252133	PRDM8
cg10779037	chr1	36930382	chr1:36929414-36930131	S_Shore	TSS1500	0.689998	0.000253124	MRPS15
cg26945996	chr11	7272876	chr11:7272757-7274235	Island	TSS1500	1.30736	0.000255059	SYT9
cg20916578	chr8	55014888	chr8:55014024-55014681	S_Shore	TSS1500	-0.957316	0.000255757	LYPLA1
cg27285720	chr1	89664782		OpenSea	TSS200	1.28544	0.000257722	GBP4
cg13559233	chr1	82269258	chr1:82265998-82269048	S_Shore	5'UTR	1.19925	0.000258756	LPHN2
cg15479068	chr22	33454444	chr22:33453892-33454505	Island	TSS200	-0.844911	0.00026096	SYN3
cg08185784	chr9	125591496	chr9:125590415-125590924	S_Shore	TSS1500	-1.07874	0.000261933	PDCL
cg14826792	chr8	63998649	chr8:63998227-63998737	Island	TSS200	-0.928656	0.000262017	TTPA
cg01356908	chr12	129309156	chr12:129307947-129308724	S_Shore	TSS1500	0.782505	0.000262499	SLC15A4
cg12432463	chr19	40024908	chr19:40022952-40023667	S_Shore	TSS1500	-0.937542	0.000263061	EID2B
cg02566698	chr16	3550932	chr16:3550773-3551274	Island	TSS200	-1.39501	0.000263116	CLUAP1
cg21838334	chr1	156646653	chr1:156646292-156647260	Island	1stExon	0.841215	0.000263666	NES
cg05349245	chr4	140201539	chr4:140201064-140201449	S_Shore	TSS200	1.0319	0.000263748	C4orf49
cg03266453	chr2	119606055	chr2:119606038-119606313	Island	TSS1500	0.728684	0.000263887	EN1
cg09748960	chr6	32374926		OpenSea	TSS200	1.12985	0.000264109	BTNL2
cg01663469	chr3	119421667	chr3:119421855-119422334	N_Shore	TSS1500	1.10118	0.000265501	C3orf15
cg11853628	chr5	94955720	chr5:94955630-94957244	Island	TSS1500	1.14276	0.000267635	GPR150
cg23130254	chr2	176964588	chr2:176964062-176965509	Island	1stExon	0.708383	0.000268685	HOXD12
cg16407323	chr8	139926686		OpenSea	TSS1500	1.03095	0.000269848	COL22A1
cg16520522	chr2	3621878	chr2:3622654-3623704	N_Shore	TSS1500	-0.952378	0.000269883	RPS7
cg08231493	chr8	17271093	chr8:17270603-17271120	Island	TSS200	1.32846	0.000271619	MTMR7
cg20769722	chr12	103218220	chr12:103218120-103218688	Island	TSS200	1.20205	0.000271699	LINC00485
cg13302823	chr8	145559792	chr8:145555342-145562310	Island	1stExon	1.08712	0.000272082	SCRT1
cg16963019	chr18	53303419		OpenSea	TSS200	-0.745483	0.000273481	TCF4
cg26327732	chr5	125931120	chr5:125930601-125931049	S_Shore	TSS200	1.21385	0.000275157	ALDH7A1
cg24866923	chr15	54051239	chr15:54051655-54052004	N_Shore	5'UTR	1.65068	0.000275261	WDR72
cg12286636	chr12	27933133	chr12:27932789-27933738	Island	TSS200	1.59379	0.000275616	KLHDC5
cg21271767	chr15	63449808	chr15:63449418-63449874	Island	TSS200	-0.695028	0.000276562	RPS27L
cg14316450	chr13	46190134		OpenSea	TSS1500	1.31705	0.00027738	ERICH6B
cg17243364	chr21	46962793	chr21:46961668-46963078	Island	TSS1500	-0.930388	0.000279601	SLC19A1
cg21089453	chr9	103235536	chr9:103235171-103236627	Island	TSS200	-1.04841	0.000279649	TMEFF1
cg23663824	chr4	187112650	chr4:187111939-187113286	Island	TSS200	-1.14503	0.000281065	CYP4V2
cg20081244	chr17	79859945	chr17:79859808-79860963	Island	TSS200	-0.803683	0.000282225	NPB
cg21403313	chr8	30516446	chr8:30515170-30516024	S_Shore	TSS1500	-1.29844	0.000282607	GTF2E2
cg01809435	chr20	62491759	chr20:62492849-62494249	N_Shore	TSS1500	-1.36318	0.000282617	ABHD16B
cg02715546	chr15	55881162	chr15:55879792-55881228	Island	TSS200	-1.12361	0.000282694	PYGO1
cg22127962	chr5	176236403	chr5:176236761-176238081	N_Shore	TSS1500	2.13361	0.000286577	UNC5A
cg27359308	chr2	122043034	chr2:122042066-122043093	Island	TSS1500	-1.07401	0.000286632	TFCP2L1
cg23421262	chr5	121647546	chr5:121647450-121648147	Island	TSS1500	-1.2194	0.000287272	SNCAIP
cg19066589	chr3	88197529	chr3:88198514-88199513	N_Shore	TSS1500	-1.10347	0.000287324	C3orf38
cg18513200	chr4	13629548	chr4:13629245-13629655	Island	TSS1500	-0.956159	0.000288223	BOD1L
cg10638734	chr16	19897155	chr16:19894965-19897156	Island	TSS1500	-0.972938	0.000288793	GPRC5B
cg13774095	chr9	103189168	chr9:103189776-103190020	N_Shore	TSS1500	-1.43559	0.000289423	C9orf30
cg16719560	chr2	85811421	chr2:85811340-85811855	Island	TSS200	1.50499	0.000289661	VAMP5
cg24829472	chr6	161088616		OpenSea	TSS1500	-1.13333	0.000291444	LPA
cg02012703	chr19	30016478	chr19:30015781-30021367	Island	TSS1500	-0.607416	0.000292771	VSTM2B
cg24933645	chr1	220101728	chr1:220101132-220102147	Island	1stExon	-0.93478	0.000293516	SLC30A10
cg16599703	chr1	37500358	chr1:37498377-37500624	Island	TSS1500	0.634004	0.000294616	GRIK3
cg03947459	chr4	1685442	chr4:1685405-1686743	Island	5'UTR	1.2921	0.000294683	FAM53A
cg12265604	chr16	69139568	chr16:69139628-69141900	N_Shore	TSS1500	1.43303	0.000295205	HAS3
cg20855344	chr3	23986090	chr3:23986693-23988021	N_Shore	TSS1500	0.718981	0.000295423	NR1D2
cg24465855	chr19	58986510	chr19:58986853-58988049	N_Shore	TSS1500	-0.760208	0.000296001	ZNF446
cg22736850	chr20	18039663	chr20:18039532-18039928	Island	TSS1500	2.17142	0.000296188	OVOL2
cg26147845	chr12	132433838	chr12:132434352-132435241	N_Shore	TSS1500	-0.87832	0.000296814	EP400
cg22055932	chr19	10444017	chr19:10443688-10446022	Island	1stExon	-0.82369	0.000297981	RAVER1
cg10347032	chr3	183543704	chr3:183542496-183543804	Island	TSS1500	-1.40016	0.000299611	MAP6D1
cg20295442	chr8	67344665	chr8:67344497-67344989	Island	TSS200	-1.35402	0.000299938	ADHFE1
cg18769353	chr7	137028617		OpenSea	TSS200	1.01317	0.000300063	PTN
cg05822100	chr5	31194410	chr5:31193952-31194419	Island	5'UTR	0.88378	0.000302383	CDH6
cg17261040	chr6	143382000	chr6:143381444-143381918	S_Shore	TSS200	-1.03466	0.000303686	AIG1
cg27591349	chr10	54074250	chr10:54073989-54074827	Island	1stExon	-1.37283	0.000304157	DKK1
cg23015831	chr1	185702308	chr1:185703458-185703662	N_Shore	TSS1500	-0.842113	0.000304336	HMCN1
cg19995387	chr18	13825457	chr18:13824001-13824215	S_Shore	TSS200	-0.956837	0.000307211	MC5R
cg09827863	chr13	107028507		OpenSea	TSS1500	-0.705686	0.000308116	LINC00460
cg13406896	chr2	10220712	chr2:10219802-10221016	Island	TSS200	-1.15888	0.000311109	CYS1
cg18145340	chr17	57288349	chr17:57287355-57287792	S_Shore	1stExon	-1.02049	0.000313245	C17orf71
cg07142667	chr1	204041849	chr1:204042245-204044510	N_Shore	TSS1500	0.692668	0.000313593	SOX13
cg02112616	chr3	35680290	chr3:35680509-35681628	N_Shore	TSS1500	-1.11307	0.000313606	ARPP21
cg17971936	chr15	83378895	chr15:83378007-83379068	Island	TSS1500	-0.830576	0.000314011	AP3B2
cg07354728	chr11	537717	chr11:534691-537718	Island	5'UTR	-1.01395	0.000314127	LRRC56
cg01554339	chr19	48389767		OpenSea	TSS200	-0.650076	0.000314963	SULT2A1
cg01567503	chr20	60795858	chr20:60794179-60796121	Island	TSS1500	0.811717	0.000315625	HRH3
cg11074814	chr11	43601969	chr11:43602545-43603215	N_Shore	TSS1500	0.931239	0.00031612	MIR129-2
cg03972466	chr16	9184155	chr16:9184146-9186689	Island	TSS1500	-1.28233	0.000316642	C16orf72
cg10787145	chr19	41284032	chr19:41283880-41284276	Island	TSS200	-0.959314	0.000319924	RAB4B
cg14324003	chr5	14580563	chr5:14581497-14582569	N_Shore	TSS1500	-0.805754	0.000321323	FAM105A
cg03684062	chr19	3179364	chr19:3178741-3179986	Island	1stExon	1.02592	0.000321606	S1PR4
cg05442602	chr3	98313398	chr3:98311909-98312696	S_Shore	TSS1500	-0.963588	0.000321743	CPOX
cg13932029	chr9	23824172	chr9:23822412-23822667	S_Shore	5'UTR	1.11638	0.000324448	ELAVL2
cg13820942	chr1	109642776	chr1:109642663-109643384	Island	TSS200	-0.915068	0.000324966	SCARNA2
cg23377249	chr1	1299875		OpenSea	TSS1500	-0.613313	0.000328041	MXRA8
cg01614020	chr8	24814137	chr8:24812946-24814299	Island	TSS200	1.23718	0.000328349	NEFL
cg14430141	chr1	175568377	chr1:175568376-175568808	Island	5'UTR	0.94001	0.00032837	TNR
cg13703871	chr19	9473674	chr19:9473589-9474001	Island	TSS200	2.58726	0.000328768	ZNF177
cg00043379	chr11	69634240	chr11:69632033-69634710	Island	TSS200	0.768851	0.000328844	FGF3
cg04021421	chr9	98080622	chr9:98079189-98080213	S_Shore	TSS1500	-0.955694	0.000329967	FANCC
cg03162092	chr20	45180310		OpenSea	TSS1500	-0.859088	0.000331705	C20orf123
cg07538160	chr6	30951394		OpenSea	TSS200	-0.696946	0.000333108	MUC21
cg18446578	chr5	115908322	chr5:115908397-115910792	N_Shore	5'UTR	0.958068	0.000335425	SEMA6A
cg07631828	chr20	57582581	chr20:57581902-57582595	Island	TSS1500	-1.2673	0.000335614	CTSZ
cg08365388	chr6	148663353	chr6:148663425-148664041	N_Shore	TSS1500	0.891823	0.000338646	SASH1
cg03437436	chr11	13031793	chr11:13030330-13032584	Island	1stExon	-0.800575	0.000340181	RASSF10
cg04318602	chr14	53162623	chr14:53161838-53162780	Island	TSS1500	-1.41993	0.000341018	ERO1L
cg06561188	chr11	12745361		OpenSea	5'UTR	1.2374	0.000342435	TEAD1
cg03111482	chr12	108523171	chr12:108522950-108523852	Island	TSS200	-0.862828	0.000343048	WSCD2
cg14861570	chr17	53499954	chr17:53498243-53499546	S_Shore	TSS1500	-0.616135	0.000343809	MMD
cg05451912	chr6	26285795	chr6:26285423-26285940	Island	TSS200	-0.589055	0.000344284	HIST1H4H
cg06675478	chr13	112721786	chr13:112720564-112723582	Island	TSS200	0.799959	0.000344701	SOX1
cg25963980	chr11	35442225	chr11:35440375-35441882	S_Shore	TSS1500	0.993604	0.000347777	SLC1A2
cg16696270	chr8	132052934	chr8:132052203-132054749	Island	TSS200	0.861056	0.000347798	ADCY8
cg13918430	chr19	1511730	chr19:1512961-1514034	N_Shore	5'UTR	-0.864918	0.000347971	ADAMTSL5
cg11902180	chr8	1780242	chr8:1779620-1779821	S_Shore	5'UTR	-1.04539	0.000349835	ARHGEF10
cg21936179	chr1	206786180	chr1:206785804-206786030	S_Shore	TSS1500	-0.785361	0.00035498	LGTN
cg09352612	chr20	45180268		OpenSea	TSS1500	-1.117	0.000355046	OCSTAMP
cg24676071	chr7	45613410	chr7:45613386-45615504	Island	TSS1500	1.9241	0.000355253	ADCY1
cg16119667	chr2	95825387	chr2:95824802-95825721	Island	TSS200	-1.10731	0.000356507	ZNF514
cg23728447	chr10	126429267	chr10:126431314-126433285	N_Shelf	5'UTR	-0.940549	0.000356655	FAM53B
cg02329205	chr15	100274128	chr15:100272901-100273891	S_Shore	TSS1500	-1.17419	0.000356963	LYSMD4
cg00119896	chr7	3083721		OpenSea	TSS200	1.30164	0.00035795	CARD11
cg22817993	chr1	1950415	chr1:1950411-1951479	Island	TSS1500	1.82311	0.000360493	GABRD
cg03426840	chr11	118661678	chr11:118661305-118663026	Island	5'UTR	-0.737624	0.000361193	DDX6
cg07576222	chr15	67357975	chr15:67357339-67359061	Island	TSS1500	-1.07543	0.000361488	SMAD3
cg21279806	chr6	169654719		OpenSea	TSS1500	0.620938	0.000363047	THBS2
cg12930714	chr14	24835006	chr14:24835810-24836220	N_Shore	TSS1500	-0.963369	0.00036505	NFATC4
cg21694044	chr22	41215540	chr22:41215135-41215576	Island	TSS200	-0.703371	0.000366088	SLC25A17
cg09312407	chr8	66955031		OpenSea	5'UTR	-0.803022	0.000367138	DNAJC5B
cg14043872	chr3	101555775		OpenSea	5'UTR	-2.00168	0.000368043	NFKBIZ
cg22115748	chr15	65342270		OpenSea	5'UTR	-0.830235	0.000368329	OSTBETA
cg10140158	chr7	22765750		OpenSea	TSS1500	-0.836891	0.000370579	IL6
cg05211662	chr5	128795605	chr5:128795503-128797417	Island	TSS1500	0.872571	0.000371167	ADAMTS19
cg13918518	chr17	59488240	chr17:59488115-59490485	Island	TSS1500	-0.696653	0.000371452	C17orf82
cg26563553	chr8	23261731	chr8:23260442-23261867	Island	TSS200	-1.10073	0.000372488	LOXL2
cg22930031	chr9	19408385	chr9:19408498-19409285	N_Shore	TSS1500	1.14675	0.000373289	ACER2
cg17933300	chr4	141178298	chr4:141173834-141174567	S_Shelf	TSS200	-0.903851	0.000373647	SCOC
cg18405900	chr6	106959549	chr6:106959764-106960985	N_Shore	TSS200	-1.22965	0.000374532	AIM1
cg21012455	chr1	3567109	chr1:3566445-3569636	Island	TSS1500	-0.808868	0.000376141	WDR8
cg11067714	chr5	139492230	chr5:139492723-139492966	N_Shore	TSS1500	-0.779944	0.000378516	PURA
cg18237548	chr8	8860050	chr8:8860200-8860742	N_Shore	TSS1500	-0.9665	0.000382317	ERI1
cg17589325	chr1	201924583	chr1:201924336-201925053	Island	TSS200	-0.915687	0.000382638	TIMM17A
cg09816471	chr16	11761860	chr16:11761859-11762127	Island	TSS1500	-0.827242	0.000384158	SNN
cg14352951	chr21	34696688	chr21:34696532-34697750	Island	TSS1500	-1.45144	0.000384351	IFNAR1
cg12391690	chr1	38100811	chr1:38099677-38100864	Island	TSS1500	2.15126	0.000384403	RSPO1
cg25345647	chr6	52227123	chr6:52226753-52228006	Island	5'UTR	-1.67404	0.000385321	PAQR8
cg03107102	chr9	3181014	chr9:3181006-3181867	Island	TSS1500	0.955552	0.000385465	LINC01231
cg24495008	chr15	90198882	chr15:90198100-90198833	S_Shore	TSS1500	1.29163	0.000386848	KIF7
cg01146726	chr8	13423496		OpenSea	TSS1500	-0.798435	0.000387967	C8orf48
cg14778622	chr2	136743698	chr2:136742687-136743595	S_Shore	TSS1500	0.81892	0.000388495	DARS
cg07466433	chr2	7005728	chr2:7005163-7006340	Island	1stExon	-0.589258	0.000389153	CMPK2
cg27635394	chr6	26043820	chr6:26044203-26044469	N_Shore	1stExon	1.30751	0.000391832	HIST1H2BB
cg00736523	chr9	32783202	chr9:32782936-32783625	Island	TSS1500	0.859521	0.000393773	TMEM215
cg15574972	chr11	65265134	chr11:65264957-65265398	Island	TSS200	-1.01167	0.000394703	MALAT1
cg05094137	chr16	53125208		OpenSea	5'UTR	-1.35407	0.000395388	CHD9
cg17927236	chr5	87565552	chr5:87564608-87564881	S_Shore	TSS1500	-1.42884	0.000395769	TMEM161B
cg16899088	chr12	10827583	chr12:10826531-10826786	S_Shore	TSS1500	-1.2756	0.00039645	STYK1
cg19470701	chr20	62152632	chr20:62151045-62152847	Island	5'UTR	0.647508	0.000396751	PPDPF
cg06312254	chr3	164911348		OpenSea	5'UTR	1.15141	0.000397966	SLITRK3
cg04012600	chr1	109850126		OpenSea	TSS1500	-1.03321	0.000398002	MYBPHL
cg21167761	chr11	77903617	chr11:77907211-77908088	N_Shelf	5'UTR	-0.946561	0.000399876	USP35
cg06159435	chr11	118966351	chr11:118965017-118966464	Island	TSS200	-0.62583	0.000402517	H2AFX
cg13816999	chr11	12398883	chr11:12398965-12399863	N_Shore	TSS1500	1.2723	0.000403246	PARVA
cg27210136	chr17	45932641	chr17:45928211-45928710	S_Shelf	5'UTR	-0.72226	0.000405404	SP6
cg21945188	chr19	47617278	chr19:47615253-47617101	S_Shore	TSS1500	-1.34712	0.000407215	ZC3H4
cg07748159	chr11	82997910	chr11:82996642-82997536	S_Shore	TSS1500	-0.969313	0.00041196	CCDC90B
cg22786631	chr22	47022596	chr22:47022457-47022659	Island	TSS200	-1.18051	0.000411979	GRAMD4
cg02299940	chr16	23765912	chr16:23765969-23766869	N_Shore	TSS200	0.680808	0.000413143	CHP2
cg17457156	chr13	95248351	chr13:95248288-95248672	Island	1stExon	-1.09362	0.000413216	TGDS
cg26903781	chr7	123176084	chr7:123174472-123174682	S_Shore	TSS1500	-1.01814	0.000413499	IQUB
cg25029561	chr2	27194315	chr2:27193273-27193864	S_Shore	5'UTR	2.22278	0.000415633	MAPRE3
cg04314218	chr1	43919181	chr1:43919083-43919814	Island	5'UTR	-0.900537	0.00041568	HYI
cg19682249	chr12	93962487	chr12:93963963-93967395	N_Shore	TSS1500	-0.860559	0.000416531	SOCS2
cg14879860	chr1	38022342	chr1:38022452-38022719	N_Shore	TSS200	0.979206	0.000416591	DNALI1
cg22722064	chr11	134200963	chr11:134201784-134202407	N_Shore	TSS1500	1.16118	0.000418398	GLB1L2
cg05598816	chr18	57026567	chr18:57026065-57026769	Island	TSS200	-1.18913	0.000418458	LMAN1
cg22001211	chr2	61766532	chr2:61765406-61766091	S_Shore	TSS1500	0.746019	0.000418581	XPO1
cg07339662	chr7	1271925	chr7:1269165-1282864	Island	TSS1500	-0.681954	0.000422369	UNCX
cg00318573	chr20	61993118	chr20:61992186-61993599	Island	TSS1500	1.13942	0.000422638	CHRNA4
cg00657512	chr9	130693367	chr9:130692839-130693331	S_Shore	TSS1500	0.832126	0.000424437	PIP5KL1
cg23012676	chr8	38385908		OpenSea	1stExon	1.2565	0.000425119	C8orf86
cg16840609	chr15	51397257		OpenSea	1stExon	-0.810519	0.000425306	TNFAIP8L3
cg11122148	chr13	45150705	chr13:45149970-45152288	Island	TSS200	-1.03526	0.000425915	TSC22D1
cg05343512	chr11	55736968		OpenSea	TSS1500	-0.960203	0.0004301	OR10AG1
cg14860680	chr15	74528243		OpenSea	TSS1500	0.60672	0.00043327	CCDC33
cg03523104	chr12	57399475	chr12:57399868-57400226	N_Shore	5'UTR	-1.10029	0.000434517	ZBTB39
cg22238152	chr13	21635828	chr13:21634519-21635907	Island	TSS200	-1.11873	0.000434914	LATS2
cg08790138	chr10	4093853		OpenSea	TSS200	-0.986823	0.00043592	LOC101927964
cg02022572	chr15	75932759	chr15:75931952-75932782	Island	TSS200	1.13391	0.000435922	IMP3
cg17748287	chr17	36762518	chr17:36762334-36763118	Island	TSS1500	-0.847512	0.000437511	SRCIN1
cg10711075	chr22	43434544		OpenSea	TSS200	-0.823161	0.000438185	LOC100506679
cg15720995	chr12	29936972	chr12:29935995-29937433	Island	5'UTR	-1.01142	0.000438811	TMTC1
cg09285418	chr2	101768973	chr2:101767042-101768259	S_Shore	TSS1500	-0.586887	0.000440429	TBC1D8
cg23985941	chr14	105266545	chr14:105266444-105267838	Island	TSS1500	-1.04692	0.000440555	ZBTB42
cg03871824	chr8	146024438	chr8:146023902-146024734	Island	5'UTR	-1.52765	0.000440975	ZNF517
cg24724428	chr6	11044888	chr6:11043913-11045206	Island	TSS1500	-1.6029	0.000443532	ELOVL2
cg06716437	chr2	220083951	chr2:220082991-220084012	Island	TSS1500	0.949684	0.000448901	ABCB6
cg11219614	chr8	49984776		OpenSea	TSS200	-0.929846	0.000450879	C8orf22
cg23207876	chr19	15162821		OpenSea	TSS200	-1.02748	0.000454335	CASP14
cg07834955	chr10	99531879	chr10:99531025-99531968	Island	TSS200	-0.829793	0.000455139	SFRP5
cg23187101	chr19	1812290	chr19:1811954-1812337	Island	TSS200	-1.36058	0.000456631	ATP8B3
cg20894410	chr3	131222106	chr3:131221604-131221888	S_Shore	TSS1500	-1.27909	0.000456757	MRPL3
cg14526953	chr10	134901975	chr10:134901198-134902619	Island	5'UTR	0.7704	0.000457422	GPR123
cg03859732	chr15	42500737	chr15:42500160-42500561	S_Shore	TSS1500	-1.55074	0.000457524	VPS39
cg07836815	chr17	61778515	chr17:61776890-61778733	Island	TSS1500	-1.56627	0.00045834	LIMD2
cg07703495	chr5	7395240	chr5:7394986-7397022	Island	TSS1500	0.743426	0.000458421	ADCY2
cg04161784	chr1	110951209	chr1:110949892-110950540	S_Shore	TSS1500	-0.637206	0.00045873	HBXIP
cg13136716	chr2	42275153		OpenSea	TSS200	-0.653798	0.00046295	PKDCC
cg21493127	chr5	16617587	chr5:16616509-16617428	S_Shore	TSS1500	0.828173	0.000462957	FAM134B
cg18628094	chr12	128751048	chr12:128751041-128753151	Island	TSS1500	1.05517	0.000464211	TMEM132C
cg05865011	chr17	72969374	chr17:72968167-72969164	S_Shore	TSS1500	0.984209	0.000464458	C17orf28
cg14704270	chr22	50639024	chr22:50638647-50640389	Island	TSS1500	-1.18467	0.000467288	SELO
cg04211115	chr17	13504008	chr17:13503829-13505559	Island	1stExon	-0.748543	0.000468089	HS3ST3A1
cg12418947	chr17	7255037	chr17:7254622-7255808	Island	TSS200	1.44923	0.000469035	KCTD11
cg27319677	chr7	94139166	chr7:94139031-94139949	Island	TSS200	-1.39369	0.000471054	CASD1
cg16459103	chr11	75141846	chr11:75140737-75141849	Island	TSS200	1.00445	0.000475239	KLHL35
cg13062396	chr2	230933692	chr2:230932468-230933550	S_Shore	TSS200	1.12745	0.000478505	SLC16A14
cg10887937	chr12	112203795	chr12:112204498-112204979	N_Shore	TSS1500	-0.891597	0.00047967	ALDH2
cg15031003	chr22	40490689		OpenSea	5'UTR	1.88458	0.000484296	TNRC6B
cg11607732	chr10	38266722	chr10:38265075-38265723	S_Shore	TSS1500	-0.83376	0.000490712	ZNF25
cg04206417	chr22	29601559	chr22:29601547-29602291	Island	TSS1500	-1.28381	0.000490779	EMID1
cg18840956	chr5	95769005	chr5:95768874-95769080	Island	TSS200	1.96403	0.000491499	PCSK1
cg11935147	chr1	145075831	chr1:145075483-145075845	Island	1stExon	1.13253	0.000491983	PDE4DIP
cg13426829	chr6	124124875	chr6:124124177-124125309	Island	TSS200	-1.69804	0.000492519	NKAIN2
cg11833121	chr9	139685773	chr9:139685250-139685978	Island	TSS200	-1.21066	0.000493454	TMEM141
cg08694699	chr16	68270282	chr16:68269010-68272143	Island	TSS200	1.08137	0.000494068	ESRP2
cg22264930	chr17	15244482	chr17:15244705-15245126	N_Shore	5'UTR	1.11152	0.000494951	TEKT3
cg25047767	chr4	107289956		OpenSea	TSS1500	-0.955169	0.000495664	GIMD1
cg00366505	chr16	88636230	chr16:88636176-88637333	Island	TSS1500	-0.87107	0.000495701	ZC3H18
cg18609779	chr4	37455499	chr4:37455279-37455757	Island	TSS200	-0.972504	0.00049646	C4orf19
cg26532042	chr19	49468557	chr19:49468372-49469376	Island	TSS200	-1.10538	0.000500137	FTL
cg11936145	chr3	142297737	chr3:142297219-142297849	Island	TSS200	-1.01478	0.00050159	ATR
cg03778788	chr7	123672190	chr7:123672063-123673691	Island	1stExon	0.957166	0.000503159	TMEM229A
cg27113993	chr11	64216437	chr11:64216411-64216709	Island	TSS200	-0.837356	0.000505424	LOC100996455
cg12073779	chr2	208989469	chr2:208988834-208989269	S_Shore	TSS200	1.5691	0.00050671	CRYGD
cg24343720	chr21	31539057		OpenSea	TSS200	-0.820945	0.000507577	CLDN17
cg16714427	chr5	24645202		OpenSea	TSS200	1.10656	0.000510597	CDH10
cg04150495	chr20	26190328	chr20:26188638-26190348	Island	TSS1500	1.88061	0.000511738	MIR663
cg22736354	chr6	18122719	chr6:18122250-18122994	Island	1stExon	-0.89608	0.000512751	NHLRC1
cg04825924	chr3	118892313		OpenSea	TSS200	0.801919	0.000514088	UPK1B
cg10534455	chr21	34775001	chr21:34775437-34776493	N_Shore	TSS200	-1.79704	0.000514305	IFNGR2
cg12379940	chr13	44947923	chr13:44947371-44948443	Island	TSS200	1.00392	0.000516428	SERP2
cg22282544	chr1	153146987		OpenSea	TSS200	-0.864361	0.000517693	LOC101928009
cg25974617	chr8	71520962	chr8:71519680-71520857	S_Shore	TSS1500	-0.688262	0.000517889	TRAM1
cg26778477	chr19	46295880	chr19:46295855-46296347	Island	1stExon	-1.09258	0.00051982	DMWD
cg05143255	chr8	10502187		OpenSea	5'UTR	0.829524	0.000523547	RP1L1
cg16549027	chr6	43149629	chr6:43149736-43150009	N_Shore	TSS1500	-0.978109	0.000524821	CUL9
cg27632817	chr17	70589068	chr17:70587771-70589080	Island	TSS200	-0.673182	0.000525061	LINC00673
cg19021197	chr17	59476212	chr17:59473060-59483266	Island	TSS1500	-1.05966	0.000525183	TBX2
cg05077354	chr2	239067604	chr2:239067512-239068028	Island	TSS200	-1.31132	0.000525695	FAM132B
cg23040782	chr1	6762215	chr1:6761295-6762131	S_Shore	TSS1500	-1.34094	0.000526607	DNAJC11
cg20210373	chr17	3505714		OpenSea	5'UTR	-0.635002	0.000528138	TRPV1
cg22109262	chr4	17578738	chr4:17578648-17579539	Island	TSS200	-1.26726	0.000528934	LAP3
cg03200818	chr1	197871534	chr1:197871588-197872299	N_Shore	TSS200	-0.676888	0.000529271	C1orf53
cg19743791	chr19	12863557	chr19:12865419-12865825	N_Shore	1stExon	-0.79111	0.000530626	BEST2
cg12413346	chr15	43425285	chr15:43425772-43426263	N_Shore	TSS1500	-0.731514	0.000530839	TMEM62
cg27400923	chr3	185826929	chr3:185825462-185827003	Island	TSS200	-1.12758	0.000530877	ETV5
cg14223995	chr4	141489799	chr4:141489962-141490378	N_Shore	1stExon	1.47922	0.000531239	UCP1
cg01108421	chr12	27623420		OpenSea	5'UTR	-1.06588	0.00053171	SMCO2
cg14317554	chr3	184870948	chr3:184870185-184871525	Island	TSS200	-0.905473	0.000532346	C3orf70
cg21604416	chr6	166649366		OpenSea	TSS1500	-0.818858	0.000533063	LOC101929297
cg16536718	chr5	44390215		OpenSea	TSS1500	1.01373	0.000534131	FGF10
cg27461741	chr6	5338029		OpenSea	5'UTR	-1.3203	0.000536038	FARS2
cg24746100	chr2	88751786	chr2:88751335-88752865	Island	1stExon	-0.899051	0.000541615	FOXI3
cg22555675	chr19	17799230	chr19:17798679-17799329	Island	TSS1500	-0.822394	0.000542838	UNC13A
cg22691725	chr5	133341367	chr5:133339600-133341509	Island	TSS1500	-0.932252	0.00054346	VDAC1
cg11001581	chr17	6348110	chr17:6347465-6348111	Island	5'UTR	-0.882237	0.000543747	FAM64A
cg05108467	chr15	96869132	chr15:96864881-96866787	S_Shelf	TSS200	1.05354	0.000547239	NR2F2
cg16580728	chr8	109800338	chr8:109799429-109799847	S_Shore	TSS1500	-0.8447	0.000547265	TMEM74
cg19024969	chr17	32905966	chr17:32905965-32908951	Island	1stExon	1.48283	0.000548642	C17orf102
cg14591290	chr13	53025608	chr13:53024155-53024938	S_Shore	TSS1500	-0.675701	0.000550472	VPS36
cg10448527	chr17	80674497	chr17:80674547-80675236	N_Shore	TSS200	-1.21203	0.000550558	FN3KRP
cg12723684	chr1	6303728	chr1:6305148-6306463	N_Shore	TSS1500	0.816586	0.000552028	HES3
cg07928105	chr7	75368414	chr7:75368062-75369078	Island	TSS200	-1.31828	0.000554145	HIP1
cg07919271	chr17	18128421	chr17:18128577-18128821	N_Shore	TSS1500	0.734465	0.000556026	LLGL1
cg09929831	chr11	15095585	chr11:15094957-15095872	Island	5'UTR	1.16367	0.000563184	CALCB
cg21086870	chr15	41836937	chr15:41836145-41836612	S_Shore	TSS1500	-1.84225	0.000564708	RPAP1
cg11245333	chr1	220959931	chr1:220960016-220960603	N_Shore	TSS200	0.89352	0.000569319	MOSC1
cg01623806	chr7	150929509	chr7:150929388-150930151	Island	TSS200	-0.966115	0.000571555	CHPF2
cg02692964	chr17	40575494	chr17:40573740-40575526	Island	TSS200	1.9446	0.000571922	PTRF
cg17448537	chr6	37787227	chr6:37786707-37788114	Island	TSS200	-1.11638	0.000572344	ZFAND3
cg18268492	chr10	99185986	chr10:99185778-99186294	Island	TSS200	-0.838617	0.000573136	PGAM1
cg08899291	chr16	284932	chr16:284478-285395	Island	5'UTR	-0.809947	0.000577074	ITFG3
cg01184670	chr11	56230673		OpenSea	1stExon	-0.963916	0.000577736	OR5M9
cg21918073	chr8	60032332	chr8:60030134-60032356	Island	TSS1500	-0.829407	0.000577988	TOX
cg17086141	chr17	45608114	chr17:45608280-45608981	N_Shore	TSS1500	-1.05866	0.000581075	NPEPPS
cg22537983	chr15	56286140	chr15:56285260-56286295	Island	TSS200	-0.951764	0.000584035	NEDD4
cg17063148	chr10	50604216	chr10:50602989-50606783	Island	TSS200	0.860977	0.000588305	DRGX
cg07901143	chr1	3568707	chr1:3566445-3569636	Island	TSS1500	-1.43539	0.000588648	TP73
cg23056823	chr1	180881583	chr1:180881316-180882592	Island	TSS1500	-0.7327	0.00058898	KIAA1614
cg02994974	chr11	13984544	chr11:13984066-13986349	Island	1stExon	0.790296	0.000589516	SPON1
cg27560922	chr16	330267	chr16:330060-330994	Island	TSS1500	0.625024	0.000589998	ARHGDIG
cg21287757	chr4	62361734		OpenSea	TSS1500	1.43194	0.000591506	ADGRL3
cg13492227	chr17	7341436	chr17:7342829-7344028	N_Shore	TSS1500	-1.29919	0.000597555	FGF11
cg12334869	chr3	147138493	chr3:147136903-147137328	S_Shore	TSS1500	1.32291	0.000598798	LOC440982
cg19249231	chr1	236304341	chr1:236304758-236305025	N_Shore	TSS1500	0.692972	0.000605465	GPR137B
cg13123296	chr4	148538264	chr4:148538449-148538718	N_Shore	TSS1500	0.749749	0.000605702	TMEM184C
cg18755296	chr8	53852446	chr8:53851701-53854426	Island	TSS200	-1.39073	0.000607856	NPBWR1
cg07878486	chr19	58951885	chr19:58951214-58952250	Island	TSS1500	0.79904	0.000609497	ZNF132
cg15954335	chr11	69455728	chr11:69451136-69458596	Island	TSS200	-1.10726	0.000610999	CCND1
cg11345719	chr14	103989492	chr14:103987063-103989796	Island	TSS1500	-0.968143	0.000611961	CKB
cg27295832	chr15	79574893	chr15:79574830-79575211	Island	TSS1500	0.735157	0.000611976	ANKRD34C
cg05389335	chr4	104641319	chr4:104640559-104640797	S_Shore	TSS1500	0.884903	0.000613703	TACR3
cg27296293	chr11	101454680	chr11:101453357-101454684	Island	TSS200	1.08564	0.000616224	TRPC6
cg05758978	chr7	44614305	chr7:44613211-44613875	S_Shore	TSS200	-0.994343	0.000618246	DDX56
cg06188746	chr7	27179800	chr7:27179062-27179511	S_Shore	TSS200	-1.5333	0.000619702	HOXA-AS3
cg02143364	chr19	56158748	chr19:56159257-56159937	N_Shore	TSS1500	-0.863927	0.000622058	CCDC106
cg08497530	chr16	82660434	chr16:82660651-82661813	N_Shore	TSS200	1.30163	0.000622959	CDH13
cg22801149	chr19	50472470		OpenSea	TSS1500	-1.19688	0.000626392	SIGLEC16
cg10087138	chr11	66187719	chr11:66188130-66189397	N_Shore	TSS1500	1.11318	0.00062695	NPAS4
cg25336746	chr1	60392785	chr1:60392272-60392583	S_Shore	TSS1500	0.759399	0.000629301	CYP2J2
cg05775451	chr1	228353712	chr1:228353108-228353986	Island	1stExon	-0.61077	0.000631116	C1orf69
cg24580076	chr7	915073	chr7:915753-916644	N_Shore	TSS1500	0.770835	0.00063173	C7orf20
cg25358534	chr20	54044994		OpenSea	TSS1500	-0.873657	0.000636887	LINC01441
cg15079605	chr14	73704078	chr14:73704054-73705106	Island	TSS200	-1.08042	0.000637439	PAPLN
cg19203429	chr12	65153815	chr12:65152869-65153489	S_Shore	TSS1500	-1.1435	0.000639714	GNS
cg14220081	chr11	105893149	chr11:105892725-105892952	S_Shore	TSS200	-1.54278	0.000642745	KIAA1826
cg04046704	chr8	28352643	chr8:28351456-28352560	S_Shore	5'UTR	0.747551	0.0006441	FZD3
cg03282693	chr5	140514777	chr5:140516311-140517300	N_Shore	TSS200	1.20468	0.000645475	PCDHB5
cg23968893	chr1	166958308	chr1:166958220-166958683	Island	TSS1500	-1.35552	0.000646826	MAEL
cg01550473	chr1	161493932	chr1:161494024-161495356	N_Shore	TSS200	-0.722251	0.000647952	HSPA6
cg07216337	chr8	75233610	chr8:75232649-75234101	Island	TSS200	-0.953293	0.000650131	JPH1
cg07139509	chr14	70038717	chr14:70038108-70040302	Island	TSS1500	1.9214	0.000652253	C14orf162
cg18478319	chr13	99405122	chr13:99404482-99405103	S_Shore	TSS200	1.33198	0.000652777	SLC15A1
cg02299602	chr5	10293612		OpenSea	5'UTR	-0.819365	0.000653016	CMBL
cg08687137	chr11	62389499	chr11:62389337-62389791	Island	TSS200	-0.648651	0.000654281	B3GAT3
cg06521368	chr1	151483322	chr1:151483573-151483902	N_Shore	TSS1500	0.647559	0.000655483	CGN
cg11970806	chr17	56066485	chr17:56064830-56066051	S_Shore	TSS1500	-1.17469	0.000657596	VEZF1
cg00224886	chr2	95523721	chr2:95522598-95524188	Island	TSS1500	0.602426	0.000659796	ANKRD20B
cg03065311	chr20	62601662	chr20:62600653-62601676	Island	TSS1500	-0.963501	0.000660467	ZNF512B
cg03503471	chr4	76912832	chr4:76911843-76912252	S_Shore	TSS1500	-0.904958	0.000666792	SDAD1
cg24139009	chr7	30810870	chr7:30810863-30811550	Island	TSS200	-0.767682	0.000666908	FAM188B
cg15543489	chr19	46527546	chr19:46526046-46526334	S_Shore	TSS1500	-1.09823	0.00067244	PGLYRP1
cg25413906	chr13	27746337		OpenSea	TSS1500	-1.07981	0.000675534	USP12
cg14613470	chr5	137071799		OpenSea	TSS200	1.21721	0.000677091	KLHL3
cg05673098	chr3	131752709	chr3:131753880-131754139	N_Shore	5'UTR	0.695016	0.000678213	CPNE4
cg01171345	chr14	103058881	chr14:103057926-103060044	Island	TSS200	-0.7677	0.000682118	RCOR1
cg10091935	chr9	140500037	chr9:140499458-140500891	Island	TSS200	-1.02632	0.000682768	ARRDC1
cg05921905	chr7	27142527	chr7:27143181-27143479	N_Shore	TSS200	-1.20659	0.000683598	HOXA2
cg26595939	chr4	91047985	chr4:91048411-91049682	N_Shore	TSS1500	1.07471	0.000683831	CCSER1
cg17720150	chr15	25342118		OpenSea	TSS1500	-0.730399	0.000684429	SNORD116-25
cg22336184	chr9	4489680	chr9:4491167-4491418	N_Shore	TSS1500	0.773365	0.000685408	SLC1A1
cg24866717	chr19	6375866	chr19:6372722-6373218	S_Shelf	TSS200	-1.00627	0.000688589	PSPN
cg18782185	chr20	35059969	chr20:35060057-35060262	N_Shore	5'UTR	0.630977	0.00068908	DLGAP4
cg16620382	chr6	43211213	chr6:43211114-43211345	Island	TSS200	1.5174	0.000692465	TTBK1
cg12417466	chr3	35683819	chr3:35680509-35681628	S_Shelf	TSS200	-1.27077	0.000692735	ARPP-21
cg05904135	chr10	134599372	chr10:134597357-134602649	Island	1stExon	1.69004	0.000694193	NKX6-2
cg26219051	chr22	43739629	chr22:43738882-43740285	Island	TSS1500	-0.81972	0.000694267	SCUBE1
cg26865879	chr8	124253763	chr8:124253054-124253707	S_Shore	TSS200	-0.588816	0.000705038	C8orf76
cg01435230	chr12	76742603	chr12:76741909-76742286	S_Shore	TSS1500	1.07542	0.000705885	BBS10
cg14767203	chr2	180725105	chr2:180725717-180726465	N_Shore	5'UTR	0.801581	0.000706755	ZNF385B
cg06167719	chr21	38362727	chr21:38362015-38362868	Island	TSS200	-0.789058	0.000709727	HLCS
cg00335467	chr2	209223656	chr2:209224972-209225308	N_Shore	TSS1500	-0.749342	0.000709969	PTH2R
cg02416424	chr17	39684825	chr17:39683908-39684599	S_Shore	TSS200	0.895461	0.000710629	KRT19
cg03840602	chr9	24545789		OpenSea	TSS200	-0.772909	0.0007126	IZUMO3
cg15724937	chr17	17598080	chr17:17597824-17598398	Island	5'UTR	-1.3052	0.000712755	RAI1
cg11199036	chr3	129325693	chr3:129323915-129325332	S_Shore	TSS200	-0.831528	0.000714612	PLXND1
cg27555392	chr1	16679092	chr1:16678574-16679192	Island	TSS200	-0.928797	0.000715673	FBXO42
cg06359968	chr16	88518730	chr16:88518729-88522514	Island	TSS1500	-1.05699	0.000722383	ZFPM1
cg23210514	chr19	34752265		OpenSea	5'UTR	-1.07619	0.000722881	KIAA0355
cg00314750	chr8	107281821	chr8:107282031-107283876	N_Shore	TSS1500	0.986465	0.000724651	OXR1
cg26686975	chr12	49449791	chr12:49453637-49454762	N_Shelf	TSS1500	-0.786972	0.000727599	MLL2
cg26396086	chr1	247494708	chr1:247494249-247495840	Island	5'UTR	-0.792219	0.000730232	ZNF496
cg02589604	chr2	1997887		OpenSea	5'UTR	-0.925699	0.000731481	MYT1L
cg27391649	chr1	26737199	chr1:26737246-26738148	N_Shore	TSS200	0.662844	0.000732171	LIN28
cg20033598	chr7	112579757	chr7:112579633-112580217	Island	1stExon	-1.05335	0.000733529	C7orf60
cg21948783	chr12	49372474	chr12:49371690-49375550	Island	1stExon	-0.604222	0.000733935	WNT1
cg04785972	chr3	63263828	chr3:63263989-63264205	N_Shore	TSS200	0.848848	0.000739151	SYNPR
cg02799478	chr19	58090259	chr19:58089801-58090524	Island	TSS200	-0.78461	0.000745206	ZNF416
cg01258789	chr1	197237257		OpenSea	TSS200	0.857934	0.000747717	CRB1
cg17272620	chr19	4540333	chr19:4543407-4544578	N_Shelf	TSS1500	-1.17335	0.000749386	LRG1
cg17305899	chr2	11678265		OpenSea	5'UTR	-0.920502	0.000749588	GREB1
cg03063797	chr14	51135466	chr14:51134480-51135304	S_Shore	TSS1500	1.15384	0.000751479	SAV1
cg02135395	chr5	172755183	chr5:172754056-172757098	Island	1stExon	-0.728962	0.000751758	STC2
cg27140083	chr15	75230280	chr15:75229782-75230660	Island	1stExon	-1.07504	0.000753743	COX5A
cg16632715	chr2	176972113	chr2:176971706-176972305	Island	1stExon	-0.944212	0.000753783	HOXD11
cg20173524	chr6	127439996	chr6:127439265-127441072	Island	TSS200	-1.09579	0.000753793	RSPO3
cg08167951	chr7	95025611	chr7:95025559-95026122	Island	1stExon	-0.890721	0.000756428	PON3
cg10836392	chr22	44258132	chr22:44257942-44258612	Island	1stExon	-1.66468	0.000760627	SULT4A1
cg08204402	chr5	851892	chr5:848389-848770	S_Shelf	TSS1500	-0.724055	0.000761627	ZDHHC11
cg01576559	chr6	82462465	chr6:82461133-82463805	Island	TSS200	-0.818224	0.000765148	FAM46A
cg21420835	chr17	883094	chr17:881733-883381	Island	TSS200	-0.902042	0.000769677	NXN
cg14319451	chr11	63685777	chr11:63685489-63685968	Island	TSS1500	-0.948066	0.000771449	RCOR2
cg01910484	chr16	56642229	chr16:56642129-56642595	Island	TSS1500	-1.02169	0.000774322	MT2A
cg18143693	chr14	67999927	chr14:67999568-68000440	Island	TSS200	-0.820118	0.000775433	PLEKHH1
cg06207460	chr9	4741011	chr9:4740694-4741868	Island	1stExon	-0.808957	0.000775653	AK3
cg16692998	chr19	19739173	chr19:19738572-19739821	Island	TSS200	-1.03311	0.000776325	LPAR2
cg14818413	chr3	56717657	chr3:56716492-56717658	Island	TSS1500	-1.37909	0.000777818	C3orf63
cg22379462	chr17	2615549	chr17:2614320-2615630	Island	TSS1500	-0.954782	0.000779832	CLUH
cg15904523	chr19	44763979	chr19:44763978-44764312	Island	TSS200	0.914868	0.000780252	ZNF233
cg15997906	chr1	43613433	chr1:43613488-43613842	N_Shore	TSS200	-1.0142	0.000781103	FAM183A
cg27303654	chr19	3933046	chr19:3933473-3933816	N_Shore	TSS200	0.729835	0.000781551	ITGB1BP3
cg23359714	chr8	41168336	chr8:41165852-41167140	S_Shore	TSS1500	1.01379	0.000783477	SFRP1
cg15914589	chr3	10206523	chr3:10206449-10207024	Island	TSS200	-0.918882	0.000785033	IRAK2
cg09990919	chr19	7990558	chr19:7989497-7991199	Island	5'UTR	-0.944338	0.000786594	CTXN1
cg24129356	chr6	32920735		OpenSea	1stExon	1.33983	0.000786997	HLA-DMA
cg20593611	chr2	164593221	chr2:164592917-164593511	Island	TSS1500	2.05007	0.000789389	FIGN
cg01963885	chr22	20004367	chr22:20003521-20004695	Island	TSS200	-1.16653	0.000789843	ARVCF
cg25092681	chr5	16180033	chr5:16179064-16180420	Island	TSS200	2.02068	0.000791131	MARCH11
cg14409810	chr9	140172908	chr9:140172613-140176105	Island	5'UTR	-1.62626	0.000791186	C9orf167
cg09437135	chr15	23810163		OpenSea	TSS1500	-1.60501	0.00079149	MKRN3
cg09958470	chr21	45431089	chr21:45431646-45432978	N_Shore	TSS1500	-1.08249	0.000791915	TRAPPC10
cg16506703	chr16	75529356	chr16:75528624-75529437	Island	TSS1500	0.739857	0.00079198	CHST6
cg08969621	chr21	31864591		OpenSea	TSS1500	-0.80989	0.000792761	KRTAP19-3
cg19672997	chr14	48144369	chr14:48143433-48145589	Island	TSS1500	-0.887016	0.000794355	MDGA2
cg05227350	chr11	130185670	chr11:130183948-130184668	S_Shore	TSS1500	-1.25778	0.0007968	ZBTB44
cg18640564	chr6	90142888	chr6:90142751-90143635	Island	TSS200	-1.27527	0.000797193	ANKRD6
cg06825777	chr10	11937141	chr10:11936169-11937060	S_Shore	TSS1500	-1.46721	0.000800004	PROSER2-AS1
cg14964403	chr8	145149739	chr8:145149550-145150440	Island	TSS1500	-0.881235	0.000802457	CYC1
cg06143901	chr20	591400	chr20:590222-591222	S_Shore	TSS1500	-0.834519	0.00080417	TCF15
cg13939216	chr4	1888962		OpenSea	5'UTR	-1.51369	0.000805875	WHSC1
cg17836132	chr15	51201076	chr15:51200258-51201270	Island	1stExon	-0.942125	0.000806353	AP4E1
cg23048660	chr19	45004795	chr19:45004129-45004846	Island	TSS1500	-0.981938	0.000808296	ZNF180
cg15357648	chr12	50238143	chr12:50236638-50236975	S_Shore	TSS1500	-0.763604	0.000812369	BCDIN3D
cg18192417	chr10	21463756	chr10:21462128-21463808	Island	TSS1500	1.08238	0.000815432	NEBL
cg08962452	chr12	54366816	chr12:54366815-54369103	Island	TSS200	1.06016	0.000818657	HOXC11
cg23919118	chr12	106976006	chr12:106977388-106977713	N_Shore	TSS1500	0.710996	0.000821714	RFX4
cg15735664	chr17	79935208	chr17:79935137-79936051	Island	TSS1500	-1.18066	0.000823913	ASPSCR1
cg01022370	chr8	8749074	chr8:8748652-8751478	Island	1stExon	-0.927846	0.000824429	MFHAS1
cg24875029	chr2	105471438	chr2:105468851-105473488	Island	TSS1500	-0.844254	0.000825738	POU3F3
cg02523424	chr22	39548724	chr22:39548613-39549666	Island	TSS200	-0.980103	0.000828275	CBX7
cg15489541	chr11	57508451	chr11:57508730-57509569	N_Shore	TSS1500	-0.933203	0.000828661	C11orf31
cg21285383	chr16	89894308	chr16:89894307-89895145	Island	TSS1500	-1.1003	0.000833026	SPIRE2
cg00562553	chr7	27169740	chr7:27169572-27170638	Island	1stExon	-1.04675	0.000834595	HOXA4
cg11591516	chr10	85954316	chr10:85954199-85955303	Island	TSS200	-1.14122	0.000841968	PCDH21
cg21642684	chr16	71757877	chr16:71756949-71758166	Island	5'UTR	-0.876279	0.000842698	PHLPP2
cg27309542	chr3	42544067	chr3:42542820-42544524	Island	TSS200	-1.10502	0.000844155	VIPR1
cg14661480	chr6	78173607	chr6:78172231-78174088	Island	TSS1500	0.678158	0.000844161	HTR1B
cg19643467	chr22	32651246		OpenSea	1stExon	-0.88504	0.000845507	SLC5A4
cg07685786	chr21	48025691		OpenSea	TSS1500	-1.117	0.000846617	S100B
cg04330631	chr6	42018203	chr6:42018139-42018604	Island	TSS200	-0.874646	0.000849439	TAF8
cg05617469	chr13	100624281	chr13:100620241-100624348	Island	TSS200	0.772193	0.000850628	ZIC5
cg17859835	chr19	52511502	chr19:52511228-52511582	Island	TSS200	-0.817967	0.000854069	ZNF615
cg13221899	chr13	103426862	chr13:103425298-103426887	Island	TSS1500	-0.741764	0.000855722	C13orf27
cg19321018	chr12	15942969	chr12:15941718-15942740	S_Shore	TSS1500	0.888686	0.000863369	EPS8
cg03396594	chr3	132139298	chr3:132135973-132136619	S_Shelf	5'UTR	-0.984575	0.000863892	DNAJC13
cg25928579	chr17	46692534	chr17:46690390-46691055	S_Shore	TSS1500	0.891281	0.000867119	HOXB8
cg26077378	chr3	21792857		OpenSea	TSS200	1.61162	0.000867233	ZNF385D
cg00713252	chr1	9188947	chr1:9188503-9189743	Island	1stExon	-1.25141	0.000869384	GPR157
cg22689630	chr19	51568918	chr19:51568154-51568412	S_Shore	TSS1500	0.989169	0.00086964	KLK13
cg20490126	chr1	25870007	chr1:25869893-25871042	Island	TSS200	-1.02557	0.000869726	LDLRAP1
cg20250426	chr7	96655105	chr7:96653467-96654199	S_Shore	TSS1500	0.981098	0.000877813	DLX5
cg22276692	chr15	41221351	chr15:41217789-41223180	Island	TSS200	-0.980637	0.000889463	DLL4
cg24940576	chr11	125904314		OpenSea	5'UTR	1.20929	0.000890448	CDON
cg27058018	chr17	74553406	chr17:74553220-74553912	Island	TSS1500	-0.683996	0.000890747	SNORD1C
cg22105146	chr4	56262445	chr4:56261697-56262503	Island	1stExon	-0.905698	0.000891557	TMEM165
cg07131655	chr3	49907414	chr3:49906737-49907482	Island	TSS200	0.854218	0.000891863	CAMKV
cg20012915	chr11	7695182	chr11:7694711-7695685	Island	TSS1500	0.675542	0.000892959	CYB5R2
cg03039701	chr6	134375186		OpenSea	TSS1500	-0.68352	0.000893414	SLC2A12
cg26680750	chr11	706526	chr11:705794-706534	Island	5'UTR	-0.799307	0.000896586	EPS8L2
cg26855219	chr12	5152756	chr12:5153012-5154346	N_Shore	TSS1500	0.791835	0.000900596	KCNA5
cg16336268	chr10	25351250		OpenSea	TSS200	0.780109	0.000901062	ENKUR
cg21546671	chr17	46655387	chr17:46655215-46655604	Island	1stExon	-0.939388	0.000903976	HOXB4
cg08536191	chr22	41699142	chr22:41697388-41698601	S_Shore	5'UTR	-0.754058	0.000905662	ZC3H7B
cg02657292	chr7	138720909	chr7:138720044-138721019	Island	TSS200	-1.09034	0.000907518	ZC3HAV1L
cg07499546	chr1	40839445	chr1:40839215-40840022	Island	TSS1500	-1.1762	0.000908012	SMAP2
cg27488348	chr12	14720834	chr12:14720248-14721093	Island	TSS200	0.777018	0.000915854	PLBD1
cg02109652	chr11	34460386	chr11:34460165-34460857	Island	TSS200	0.686202	0.000916833	CAT
cg15240455	chr2	162480821		OpenSea	TSS200	1.23535	0.0009178	SLC4A10
cg23623625	chr1	149968511		OpenSea	5'UTR	-1.11069	0.000919126	OTUD7B
cg25209831	chr6	168399196	chr6:168402226-168402437	N_Shelf	TSS1500	-0.715293	0.000920989	KIF25-AS1
cg03078043	chr11	66791038	chr11:66790543-66791440	Island	5'UTR	1.61442	0.000921348	SYT12
cg01528340	chr9	117970753		OpenSea	5'UTR	-1.27084	0.00092694	DEC1
cg27626666	chr3	164550151		OpenSea	TSS1500	-0.912284	0.000934985	LINC01324
cg10033612	chr16	1664176	chr16:1660054-1665095	Island	TSS1500	-0.884788	0.000939782	CRAMP1L
cg01750157	chr17	72426840	chr17:72426783-72428977	Island	TSS1500	0.758597	0.000943432	GPRC5C
cg15208317	chr7	18125869	chr7:18125914-18127009	N_Shore	TSS1500	0.69739	0.000944348	HDAC9
cg16333992	chr4	5053596	chr4:5053230-5054092	Island	1stExon	0.668867	0.000944493	STK32B
cg03410961	chr6	391680	chr6:391188-393790	Island	TSS200	-0.758631	0.000948779	IRF4
cg08383399	chr8	4852488	chr8:4848968-4852635	Island	TSS200	1.57913	0.000949301	CSMD1
cg14325851	chr10	129705132	chr10:129705217-129706237	N_Shore	TSS200	-0.871393	0.000950474	PTPRE
cg09736968	chr2	233351609	chr2:233350278-233352974	Island	5'UTR	-0.661762	0.000953309	ECEL1
cg03397575	chr10	23633518		OpenSea	1stExon	1.14775	0.000954392	C10orf67
cg06677753	chr17	21156729		OpenSea	TSS200	-1.196	0.000958724	NATD1
cg16496024	chr21	41239042		OpenSea	TSS1500	1.05466	0.000967543	PCP4
cg03825332	chr11	128760497	chr11:128760441-128761233	Island	TSS1500	-0.979412	0.000969098	KCNJ5
cg08804124	chr15	64634343		OpenSea	5'UTR	-0.775691	0.000970816	CSNK1G1
cg02641983	chr15	40213280	chr15:40211961-40213444	Island	TSS200	-0.911967	0.000972426	GPR176
cg27243102	chr10	52498917	chr10:52499392-52500021	N_Shore	TSS1500	-0.880378	0.000972882	ASAH2B
cg18872215	chr6	136872115	chr6:136870826-136872145	Island	TSS1500	-1.09919	0.000974677	MAP7
cg01581867	chr7	43798207	chr7:43797823-43798802	Island	TSS200	-1.19546	0.000975149	BLVRA
cg15001400	chr14	70096437		OpenSea	5'UTR	-0.983754	0.000976578	SUSD6
cg04941127	chr11	8892760	chr11:8892072-8892794	Island	5'UTR	-0.636615	0.000976641	ST5
cg06650256	chr17	72527724		OpenSea	TSS200	-2.07718	0.000978536	CD300LB
cg14925260	chr13	48807254	chr13:48806982-48807948	Island	TSS200	-1.21529	0.000980138	ITM2B
cg17008645	chr11	61463427		OpenSea	5'UTR	0.793484	0.000982458	DAGLA
cg08482729	chr20	23344328	chr20:23346034-23346650	N_Shore	TSS1500	-1.06055	0.000982966	GZF1
cg16451027	chr5	112042859	chr5:112043079-112043917	N_Shore	TSS1500	-0.911517	0.000984071	APC
cg25165382	chr12	12877503	chr12:12876630-12879002	Island	TSS1500	-1.03752	0.000984596	APOLD1
cg07383210	chr12	44229886	chr12:44229710-44230164	Island	TSS200	-1.26139	0.000987131	TMEM117
cg04981007	chr1	1266468	chr1:1267085-1267286	N_Shore	TSS1500	-1.10048	0.000988258	TAS1R3
cg18685884	chr1	65432372	chr1:65431455-65432614	Island	TSS200	-0.784907	0.000990466	JAK1
cg26861066	chr21	40721078	chr21:40720185-40721625	Island	TSS200	-1.17717	0.000995261	HMGN1
cg26220298	chr22	38852143	chr22:38850766-38851285	S_Shore	TSS1500	-0.892553	0.000995641	KCNJ4
cg11811341	chr15	25360934		OpenSea	TSS1500	-0.835487	0.000997734	IPW
cg13662851	chr12	48723821	chr12:48723323-48723876	Island	1stExon	1.90446	0.000999932	H1FNT
cg08502759	chr11	10562853	chr11:10562225-10562942	Island	TSS200	-1.07541	0.00100209	RNF141
cg04638397	chr5	32313287	chr5:32312338-32313469	Island	TSS200	1.07153	0.00100269	MTMR12
cg10376024	chr15	64456252	chr15:64454890-64455577	S_Shore	TSS1500	-0.952921	0.00100388	PPIB
cg05581388	chr17	39421332		OpenSea	TSS1500	-1.48444	0.00100558	KRTAP9-6
cg06636463	chr2	15731711	chr2:15731792-15732494	N_Shore	TSS200	-0.623354	0.00101019	DDX1
cg18495231	chr15	90930914	chr15:90931162-90932019	N_Shore	TSS1500	-0.759359	0.00101292	IQGAP1
cg10165864	chr2	173419899	chr2:173420200-173421443	N_Shore	TSS1500	-0.765584	0.001013	PDK1
cg24173921	chr3	44690229	chr3:44690126-44690587	Island	TSS200	-1.17337	0.00102205	ZNF35
cg26925644	chr11	118476517	chr11:118478235-118481896	N_Shore	TSS1500	-0.84888	0.00102297	PHLDB1
cg23631857	chr9	8936036		OpenSea	5'UTR	-0.774594	0.00102551	PTPRD
cg13834623	chr6	25652407	chr6:25652380-25652709	Island	TSS200	1.53896	0.00102667	SCGN
cg24848035	chr8	101118525	chr8:101117922-101118693	Island	TSS200	-0.76335	0.00102882	RGS22
cg13131167	chr14	32029920		OpenSea	TSS1500	-0.862331	0.00103136	NUBPL
cg09746783	chr3	124774853	chr3:124774246-124775113	Island	TSS200	0.928948	0.0010336	HEG1
cg09258017	chr4	38858480		OpenSea	TSS200	-1.37249	0.00103763	TLR6
cg07700837	chr3	196367487	chr3:196366394-196366919	S_Shore	5'UTR	-0.639988	0.00103821	LRRC33
cg02381385	chr19	52005188		OpenSea	TSS200	-1.42223	0.00103829	SIGLEC12
cg13649561	chr22	46442103	chr22:46440393-46441019	S_Shore	TSS1500	-0.98272	0.00104594	LINC00899
cg14998896	chr3	185080218		OpenSea	TSS1500	-0.873285	0.00104722	MAP3K13
cg00994411	chr8	52812171	chr8:52811167-52812312	Island	TSS1500	-0.812404	0.0010479	PCMTD1
cg01105494	chr1	118727908	chr1:118727816-118728097	Island	TSS200	1.47036	0.00105339	SPAG17
cg02249228	chr8	12669060		OpenSea	TSS200	-0.635698	0.00105363	LOC340357
cg17120792	chr11	55705284		OpenSea	TSS1500	-1.05649	0.00105451	OR5I1
cg26703989	chr8	143459774		OpenSea	5'UTR	-0.600717	0.00105833	TSNARE1
cg10295360	chr17	73874699	chr17:73873528-73874923	Island	TSS200	-0.608771	0.00105959	TRIM47
cg09737019	chr5	178158086	chr5:178156129-178156555	S_Shore	TSS1500	-0.971997	0.00106163	ZNF354A
cg19763809	chr2	98703475	chr2:98703354-98703889	Island	TSS200	-0.857391	0.00106519	VWA3B
cg02557695	chr7	90895083	chr7:90893567-90896683	Island	1stExon	-1.28683	0.00106614	FZD1
cg08763292	chr1	45672848	chr1:45671702-45672388	S_Shore	TSS1500	0.774097	0.00106744	ZSWIM5
cg24044351	chr5	108084818	chr5:108083987-108085203	Island	5'UTR	-1.05701	0.00106847	FER
cg00689580	chr6	10420798	chr6:10421414-10421727	N_Shore	TSS1500	0.732806	0.00107068	TFAP2A
cg02781074	chr13	101241206	chr13:101240689-101241226	Island	TSS200	-1.03734	0.00107164	GGACT
cg15593298	chr3	142681996	chr3:142681137-142683268	Island	1stExon	-1.62008	0.00107386	PAQR9
cg10318313	chr11	3014937	chr11:3012799-3014181	S_Shore	TSS1500	1.01791	0.00107427	NAP1L4
cg18838431	chr11	74178800	chr11:74178175-74178801	Island	TSS1500	-1.46461	0.00107541	KCNE3
cg11068337	chr17	43224582	chr17:43224933-43227616	N_Shore	TSS200	-0.744961	0.00107882	HEXIM1
cg17102963	chr1	231298758	chr1:231297812-231299777	Island	1stExon	0.871302	0.00108087	TRIM67
cg17149980	chr2	97426598	chr2:97426800-97427208	N_Shore	TSS200	-0.633517	0.00108096	CNNM4
cg15415953	chr6	2636435	chr6:2634372-2634945	S_Shore	TSS1500	0.673609	0.0010816	C6orf195
cg06086177	chr16	73090646	chr16:73091514-73092395	N_Shore	5'UTR	-0.726549	0.00108206	ZFHX3
cg09973105	chr4	154681532	chr4:154680774-154681377	S_Shore	TSS200	-0.824043	0.00108333	RNF175
cg17692403	chr20	42964959		OpenSea	TSS1500	0.994181	0.00108518	R3HDML
cg19511045	chr2	73114281	chr2:73114219-73114920	Island	TSS1500	-0.945388	0.00110845	SPR
cg20874811	chr17	54991629	chr17:54990832-54991771	Island	TSS1500	-0.945875	0.00110879	TRIM25
cg17831882	chr11	41736031		OpenSea	TSS200	-1.00611	0.00110977	LINC01499
cg26265657	chr4	122618170	chr4:122617462-122618623	Island	TSS200	-1.05083	0.001111	ANXA5
cg25571269	chr17	29886758	chr17:29885900-29887377	Island	TSS1500	0.867815	0.00111463	MIR193A
cg03410436	chr10	1779904	chr10:1778784-1780018	Island	TSS200	-1.07862	0.00111528	ADARB2
cg13810673	chr14	88473038		OpenSea	5'UTR	-2.23188	0.00112139	GPR65
cg16625844	chr7	127226373	chr7:127225200-127225950	S_Shore	TSS1500	0.691592	0.00112333	GCC1
cg07897248	chr18	49866531	chr18:49868377-49868759	N_Shore	TSS200	1.11905	0.00112361	DCC
cg10609868	chr8	81963379		OpenSea	5'UTR	0.75508	0.00112635	PAG1
cg12343791	chr22	39240109	chr22:39239168-39240425	Island	TSS200	-0.842181	0.0011273	NPTXR
cg05595691	chr2	224821967	chr2:224821928-224822575	Island	TSS200	-0.904039	0.0011294	MRPL44
cg06875456	chr5	179607800		OpenSea	5'UTR	0.755122	0.00112952	RASGEF1C
cg19628164	chr3	143689916	chr3:143689733-143692279	Island	TSS1500	-0.632743	0.00115078	C3orf58
cg07563454	chr9	125703240	chr9:125703098-125703597	Island	TSS200	-1.13135	0.0011536	RABGAP1
cg11605355	chr6	110798193	chr6:110797297-110798201	Island	TSS1500	-0.967539	0.00115448	SLC22A16
cg05178502	chr1	161575766	chr1:161575534-161576908	Island	TSS200	-0.881813	0.00116114	HSPA7
cg10991836	chr9	80264250	chr9:80262446-80263701	S_Shore	TSS1500	-1.03944	0.00116602	GNA14
cg08802511	chr4	183245061		OpenSea	TSS200	-0.983348	0.00117046	ODZ3
cg12391232	chr1	155247117	chr1:155246991-155247748	Island	TSS1500	-0.972215	0.00117798	HCN3
cg01151821	chr8	124554187	chr8:124552539-124554017	S_Shore	TSS1500	0.630566	0.00118613	FBXO32
cg27609508	chr16	30905407	chr16:30905549-30905783	N_Shore	TSS200	-0.702531	0.0011911	BCL7C
cg21480043	chr19	41699282	chr19:41698743-41699325	Island	1stExon	-0.729541	0.00119128	CYP2S1
cg01244944	chr4	187645118	chr4:187644319-187648253	Island	TSS200	-1.26021	0.00119412	FAT1
cg09454324	chr9	126117141		OpenSea	TSS1500	0.742655	0.00119517	CRB2
cg15071391	chr13	25862639	chr13:25861234-25861794	S_Shore	TSS1500	-0.609316	0.00119725	MTMR6
cg22489878	chr20	61447803	chr20:61447685-61448891	Island	TSS1500	-0.705331	0.00120114	COL9A3
cg16692836	chr15	75940635	chr15:75939504-75940831	Island	TSS1500	-1.11575	0.00120468	SNX33
cg24144883	chr22	21986985	chr22:21982786-21984484	S_Shelf	TSS200	-0.935413	0.00120748	CCDC116
cg23506358	chr4	146401952	chr4:146402870-146403983	N_Shore	TSS1500	-1.18155	0.00121086	SMAD1
cg13017318	chr14	21508970		OpenSea	TSS1500	-1.01819	0.00121612	RNASE7
cg07821574	chr19	18208505	chr19:18209911-18210268	N_Shore	TSS200	-0.924819	0.00121645	MAST3
cg01148441	chr22	43807949	chr22:43807400-43808455	Island	TSS200	-1.05332	0.00121722	MPPED1
cg06038239	chr11	123612522	chr11:123611898-123612545	Island	TSS200	0.833113	0.0012183	ZNF202
cg02403180	chr11	65640375	chr11:65639835-65641374	Island	TSS200	-0.86949	0.00121966	EFEMP2
cg27289478	chr4	2470262	chr4:2470219-2471728	Island	TSS1500	1.15831	0.00122207	RNF4
cg09026360	chr3	46742703	chr3:46742764-46743086	N_Shore	TSS200	0.705074	0.00122358	TMIE
cg02256650	chr22	31317287	chr22:31318228-31318489	N_Shore	TSS1500	-1.88006	0.00122511	MORC2-AS1
cg22378614	chr19	10981704	chr19:10981486-10983266	Island	TSS1500	-1.34856	0.00123106	CARM1
cg26734848	chr2	121020482		OpenSea	5'UTR	-0.781434	0.0012314	RALB
cg00365692	chr19	51670423		OpenSea	TSS200	-0.803501	0.00123254	SIGLECP3
cg26079699	chr17	32582265		OpenSea	TSS200	1.05319	0.0012334	CCL2
cg23664186	chr14	38065582	chr14:38063663-38065665	Island	TSS1500	-1.24772	0.00123425	FOXA1
cg07437066	chr10	105253564	chr10:105253191-105254428	Island	TSS200	-0.868472	0.00123671	NEURL
cg07773434	chr11	64015289	chr11:64013772-64015341	Island	TSS1500	-1.01172	0.0012395	PPP1R14B
cg14469339	chr12	107349522	chr12:107349152-107350089	Island	TSS200	-0.815903	0.00124129	C12orf23
cg19974128	chr22	19110040	chr22:19109068-19110329	Island	TSS200	-1.17773	0.00124138	DGCR2
cg14924052	chr11	129685560	chr11:129685737-129686211	N_Shore	TSS200	0.825706	0.00124162	TMEM45B
cg05168468	chr5	119799531	chr5:119799821-119800148	N_Shore	TSS1500	-0.668187	0.00124203	PRR16
cg24787431	chr14	23706841		OpenSea	TSS1500	-1.41672	0.00124505	RNF212B
cg00194681	chr8	124428640	chr8:124428605-124429425	Island	TSS1500	-0.869981	0.00124784	WDYHV1
cg05620288	chr2	129076914	chr2:129075197-129077639	Island	TSS1500	-0.822877	0.00125378	HS6ST1
cg11127482	chr8	145551156	chr8:145549984-145551217	Island	TSS1500	-0.593636	0.00125535	DGAT1
cg23238631	chr15	25440045		OpenSea	TSS200	-0.851917	0.00125692	SNORD115-14
cg04514683	chr7	150549175		OpenSea	TSS1500	-0.790697	0.00125703	ABP1
cg02122525	chr2	242801252	chr2:242799488-242799696	S_Shore	TSS200	0.944701	0.00125828	PDCD1
cg06877860	chr20	55043471	chr20:55043375-55043766	Island	TSS200	-1.01749	0.00127579	C20orf43
cg09656668	chr19	12305699	chr19:12305552-12306304	Island	TSS200	1.28191	0.00127606	LOC100289333
cg14386061	chr8	21771446	chr8:21769694-21770080	S_Shore	TSS1500	0.818043	0.00127642	DOK2
cg02782630	chr4	84406624	chr4:84405696-84406521	S_Shore	TSS1500	0.851036	0.00127912	FAM175A
cg00081666	chr6	83777345	chr6:83777271-83777690	Island	TSS200	-0.992812	0.00128215	DOPEY1
cg20506783	chr10	49813412	chr10:49812852-49813352	S_Shore	TSS1500	0.60605	0.00128958	ARHGAP22
cg08693344	chr16	56691562	chr16:56691689-56692034	N_Shore	TSS1500	-0.982394	0.0012905	MT1F
cg10145545	chr10	97470684		OpenSea	TSS1500	0.669645	0.00129092	ENTPD1
cg16143149	chr21	31710914		OpenSea	TSS1500	-1.08727	0.00129664	KRTAP27-1
cg01845583	chr12	133066520	chr12:133067072-133067735	N_Shore	TSS1500	-1.01323	0.00129735	FBRSL1
cg15790941	chr4	39640517	chr4:39640156-39640923	Island	TSS200	-0.704529	0.00130049	C4orf34
cg20141168	chr1	26551634	chr1:26551517-26552194	Island	TSS200	-0.763241	0.00130293	LOC101928303
cg01441114	chr19	12900873	chr19:12900676-12901254	Island	TSS1500	-0.641527	0.00130398	JUNB
cg11855759	chr17	9548802	chr17:9548389-9549616	Island	TSS200	-0.758618	0.0013043	USP43
cg12461930	chr1	228345378	chr1:228345377-228346700	Island	5'UTR	-0.588791	0.00130442	GJC2
cg03285219	chr7	1499161	chr7:1498575-1499123	S_Shore	TSS200	-0.840872	0.00130694	MICALL2
cg06034792	chr15	65068554	chr15:65066916-65068352	S_Shore	TSS1500	0.998009	0.00130699	RBPMS2
cg24322623	chr11	17740430	chr11:17740789-17743779	N_Shore	TSS1500	1.0974	0.00131228	MYOD1
cg10292832	chr1	26798740	chr1:26798366-26799842	Island	TSS200	-0.606268	0.00131336	HMGN2
cg21399778	chr2	242087883	chr2:242088415-242090330	N_Shore	5'UTR	-0.785479	0.00131533	PASK
cg15690721	chr19	21106016		OpenSea	TSS200	1.12182	0.00131717	ZNF85
cg15416329	chr14	74706016	chr14:74706188-74708192	N_Shore	TSS200	0.689255	0.00131964	VSX2
cg26477488	chr5	153858936	chr5:153857038-153859113	Island	TSS1500	2.0891	0.00132406	HAND1
cg07343113	chr9	139440520	chr9:139439041-139441532	Island	TSS1500	-0.743539	0.00132433	NOTCH1
cg21592293	chr2	25264883	chr2:25264682-25265727	Island	TSS200	-0.99571	0.00132753	EFR3B
cg22666013	chr2	197792289	chr2:197791747-197792007	S_Shore	TSS1500	0.944546	0.00133283	PGAP1
cg16202336	chr6	107781866	chr6:107780774-107781409	S_Shore	TSS1500	-0.669479	0.00133299	PDSS2
cg05391002	chr11	5616177		OpenSea	TSS1500	0.782692	0.00134144	TRIM6
cg00347616	chr2	114647416	chr2:114647669-114648312	N_Shore	TSS200	-0.994676	0.00134436	ACTR3
cg24493068	chr20	35885786		OpenSea	TSS1500	0.646663	0.00134757	GHRH
cg14426525	chr6	123110598	chr6:123110288-123110878	Island	1stExon	-0.868155	0.00134946	SMPDL3A
cg08244885	chr2	166810454	chr2:166809970-166810826	Island	TSS200	-1.08524	0.00135251	TTC21B
cg02152119	chr17	38083958	chr17:38083226-38084052	Island	TSS200	-0.852695	0.00136267	ORMDL3
cg23778596	chr7	149411498	chr7:149410858-149412351	Island	TSS1500	-1.16385	0.00136624	KRBA1
cg05575639	chr8	61593696	chr8:61590807-61593180	S_Shore	5'UTR	-2.13023	0.00136666	CHD7
cg23598031	chr8	57472694		OpenSea	TSS1500	-1.62081	0.00136677	LINC00968
cg17966709	chr11	57435952	chr11:57435204-57436146	Island	5'UTR	-0.844264	0.00136702	ZDHHC5
cg01456368	chr3	52351859		OpenSea	5'UTR	1.13596	0.00137048	DNAH1
cg05235540	chr6	30582174	chr6:30584885-30585677	N_Shelf	5'UTR	-0.781429	0.00137086	PPP1R10
cg05901787	chr4	85842082		OpenSea	5'UTR	-1.47354	0.00137481	WDFY3
cg01394339	chr6	73972288	chr6:73972819-73973027	N_Shore	5'UTR	-1.35569	0.00137936	KHDC1
cg12639234	chr8	18248964	chr8:18244455-18245226	S_Shelf	5'UTR	0.638216	0.00138623	NAT2
cg00543839	chr11	134145778	chr11:134145559-134147180	Island	TSS1500	0.644239	0.00138747	GLB1L3
cg12872693	chr3	179168798	chr3:179168735-179169593	Island	5'UTR	-0.606529	0.0013877	GNB4
cg12588323	chr2	232260143	chr2:232260100-232261134	Island	TSS200	-1.24802	0.0013884	B3GNT7
cg06117093	chr2	240291657		OpenSea	5'UTR	-2.07686	0.00139186	HDAC4
cg05911003	chr4	187065516	chr4:187066155-187066460	N_Shore	TSS1500	0.910522	0.00139394	FAM149A
cg26667946	chr13	46425874		OpenSea	TSS200	1.35464	0.00139592	SIAH3
cg04278162	chr6	30182172	chr6:30180933-30182187	Island	TSS1500	-0.74824	0.00140256	TRIM26
cg24729983	chr5	54530114	chr5:54528814-54530163	Island	TSS1500	0.866551	0.00140277	CCNO
cg27335544	chr5	139176304	chr5:139174904-139176172	S_Shore	5'UTR	0.98658	0.00140839	PSD2
cg18446045	chr7	100809055	chr7:100806279-100809064	Island	TSS1500	-0.731361	0.00140924	VGF
cg16852483	chr13	102103930	chr13:102106165-102106488	N_Shelf	TSS1500	-0.830731	0.00140951	ITGBL1
cg13784898	chr1	41827425	chr1:41826680-41828290	Island	TSS200	-0.827351	0.00140969	FOXO6
cg03653511	chr5	177025878	chr5:177026715-177027519	N_Shore	TSS1500	-1.08749	0.00141472	B4GALT7
cg17934871	chr13	37248423	chr13:37247949-37248463	Island	5'UTR	1.60386	0.00142158	C13orf36
cg03894033	chr22	20850168	chr22:20849594-20850404	Island	TSS200	-0.855941	0.00142332	KLHL22
cg23569415	chr8	29120753	chr8:29119957-29120787	Island	TSS200	-0.995029	0.00143115	KIF13B
cg02151399	chr1	85040844	chr1:85039825-85040344	S_Shore	TSS1500	-0.794458	0.00144096	CTBS
cg13505230	chr4	40566268		OpenSea	5'UTR	-1.92069	0.00144398	RBM47
cg11869770	chr19	34972358	chr19:34972054-34973645	Island	TSS1500	0.90588	0.00145169	WTIP
cg01962086	chr3	195637027	chr3:195635359-195636895	S_Shore	TSS1500	0.73411	0.0014551	TNK2
cg24996930	chr14	77229233	chr14:77227569-77228691	S_Shore	1stExon	-0.829564	0.00145577	VASH1
cg13348653	chr5	140479785	chr5:140481546-140482460	N_Shore	TSS200	-0.84077	0.00145693	PCDHB3
cg08668790	chr19	58220662	chr19:58220189-58220517	S_Shore	TSS200	1.41829	0.00146306	ZNF154
cg08905166	chr4	57842832	chr4:57842634-57843893	Island	1stExon	-0.86253	0.00146734	C4orf14
cg08954856	chr22	43506306	chr22:43506500-43507610	N_Shore	TSS1500	-0.636625	0.00146801	BIK
cg19280968	chr3	195270614	chr3:195269553-195270363	S_Shore	TSS1500	-0.756919	0.00146815	PPP1R2
cg27350917	chr16	2021941	chr16:2021739-2022590	Island	TSS200	-0.863473	0.00147017	TBL3
cg20552487	chr7	12610166	chr7:12610165-12610834	Island	TSS200	0.8636	0.00147035	SCIN
cg00197173	chr6	44125647		OpenSea	TSS1500	-0.732615	0.00147073	CAPN11
cg12967093	chr2	218621493	chr2:218621279-218621498	Island	TSS200	-0.718542	0.00147189	DIRC3
cg12365193	chr8	144692039	chr8:144691400-144692269	Island	TSS1500	-1.06465	0.00147626	PYCRL
cg16802453	chr21	34497493		OpenSea	TSS1500	-2.23813	0.00147714	LOC101928107
cg01356910	chr16	4323571	chr16:4321639-4324073	Island	TSS1500	-0.992132	0.00148156	TFAP4
cg10714547	chr20	4231156	chr20:4228532-4230496	S_Shore	TSS1500	-1.28721	0.00149056	ADRA1D
cg24432747	chr8	75735476		OpenSea	TSS1500	0.800755	0.00149667	PI15
cg02976719	chr10	122216357	chr10:122216259-122217377	Island	TSS200	-1.13484	0.00149949	PPAPDC1A
cg01379158	chr17	17206552	chr17:17206527-17207306	Island	TSS200	-0.769523	0.00149968	NT5M
cg05605052	chr19	23945659	chr19:23945713-23946128	N_Shore	TSS200	1.12083	0.00150025	RPSAP58
cg09071838	chr13	25497213	chr13:25496588-25497299	Island	TSS200	-0.75383	0.00150043	CENPJ
cg08436942	chr4	4249992	chr4:4249766-4250270	Island	TSS200	-0.715555	0.00150903	TMEM128
cg19543453	chr20	43589127	chr20:43588720-43589230	Island	TSS200	-1.19337	0.00151267	TOMM34
cg03947026	chr1	52832320	chr1:52834139-52834528	N_Shore	TSS1500	-0.624628	0.00151352	CC2D1B
cg02666638	chr19	40732804	chr19:40732075-40732665	S_Shore	TSS1500	-1.1592	0.00151745	CNTD2
cg04555220	chr5	9546695	chr5:9544692-9546715	Island	TSS1500	0.780133	0.00151815	SEMA5A
cg27326687	chr15	43803504	chr15:43802881-43803407	S_Shore	TSS1500	0.582503	0.00152434	TP53BP1
cg05058809	chr16	834201	chr16:832827-833042	S_Shore	TSS1500	-0.60896	0.00152534	MSLNL
cg02780919	chr11	9026308	chr11:9025095-9026315	Island	TSS1500	-0.906916	0.001526	NRIP3
cg05176131	chr17	48624481	chr17:48624415-48624723	Island	TSS200	-0.98046	0.00152699	SPATA20
cg08258259	chr1	29450102	chr1:29447699-29451847	Island	5'UTR	-0.87706	0.00153118	TMEM200B
cg26867765	chr3	128448775	chr3:128444900-128445650	S_Shelf	5'UTR	-0.789252	0.00154284	RAB7A
cg12508590	chr1	11994707	chr1:11994694-11994969	Island	TSS200	-0.688049	0.00154376	PLOD1
cg17545094	chr16	14013923	chr16:14013751-14014295	Island	TSS200	-1.13662	0.00155157	ERCC4
cg20697683	chr3	194121173	chr3:194117601-194118988	S_Shelf	TSS1500	-0.822163	0.00155521	GP5
cg06285648	chr15	57668812	chr15:57668337-57669028	Island	5'UTR	-0.851995	0.00155945	CGNL1
cg12973930	chr19	57049695	chr19:57049675-57050646	Island	TSS1500	1.31813	0.00156015	ZFP28
cg10589848	chr17	37559351	chr17:37557366-37558982	S_Shore	TSS1500	-1.16505	0.00156231	FBXL20
cg19560287	chr5	154318093	chr5:154317459-154317930	S_Shore	TSS1500	-0.614763	0.00157599	GEMIN5
cg06634460	chr12	123380891	chr12:123380333-123380894	Island	TSS200	-1.16759	0.00157618	VPS37B
cg21962610	chr19	7580923	chr19:7580824-7581415	Island	TSS200	-0.727338	0.00159757	ZNF358
cg01182386	chr15	75182373	chr15:75182262-75182622	Island	TSS200	-0.595681	0.00161042	MPI
cg01699217	chr20	61638488	chr20:61636171-61639055	Island	TSS200	-0.766886	0.00161327	BHLHE23
cg23509128	chr13	29597851		OpenSea	TSS1500	0.631012	0.00161549	MTUS2
cg12043967	chr4	76980112		OpenSea	5'UTR	0.780874	0.00162129	ART3
cg04833713	chr10	74871078		OpenSea	5'UTR	-0.765132	0.00162435	NUDT13
cg08026195	chr2	132559613	chr2:132558959-132559614	Island	TSS1500	-0.85179	0.0016247	C2orf27B
cg12150401	chr7	122635522		OpenSea	1stExon	-1.0064	0.00162902	TAS2R16
cg17105332	chr9	122130826	chr9:122131086-122132214	N_Shore	5'UTR	0.873584	0.0016291	BRINP1
cg16447680	chr12	55379100		OpenSea	TSS1500	1.1145	0.00163336	KIAA0748
cg01875596	chr18	22933696	chr18:22930018-22930904	S_Shelf	TSS1500	-0.908032	0.00163534	ZNF521
cg05919907	chr5	175105350		OpenSea	5'UTR	-0.872188	0.00164626	HRH2
cg06737912	chr11	57519391	chr11:57520333-57520753	N_Shore	TSS200	-0.770516	0.00165473	BTBD18
cg00218134	chr17	19882222	chr17:19883325-19883610	N_Shore	TSS1500	-0.967532	0.00165659	AKAP10
cg18997422	chr14	102976151	chr14:102973317-102976666	Island	TSS200	-0.998023	0.00165964	ANKRD9
cg26864130	chr11	119187858	chr11:119186947-119187894	Island	TSS200	-0.605561	0.001661	MCAM
cg05573761	chr4	108746046	chr4:108745829-108746535	Island	5'UTR	-1.7529	0.00166355	SGMS2
cg20264322	chr12	118766234		OpenSea	5'UTR	-0.849994	0.00166389	TAOK3
cg18765542	chr11	46354101	chr11:46354091-46355190	Island	TSS1500	-0.786519	0.00167035	DGKZ
cg14607812	chr5	157002793	chr5:157002174-157003182	Island	TSS200	-0.678475	0.00167107	ADAM19
cg23761161	chr8	146051969	chr8:146051833-146053292	Island	TSS1500	-0.801239	0.00167383	ZNF7
cg19259199	chr8	681730	chr8:681066-681731	Island	TSS1500	-0.728017	0.0016743	ERICH1
cg20710502	chr1	190445262		OpenSea	5'UTR	0.952992	0.00167435	BRINP3
cg20873420	chr2	208634917	chr2:208631558-208634934	Island	TSS1500	-1.06381	0.00168515	FZD5
cg04957757	chr16	70463218		OpenSea	5'UTR	-0.834476	0.00168527	ST3GAL2
cg13358636	chr2	124782263	chr2:124782252-124783255	Island	TSS1500	2.03822	0.00169371	CNTNAP5
cg00076497	chr7	126891621	chr7:126891300-126894205	Island	5'UTR	0.604476	0.0016958	GRM8
cg25179470	chr10	102756915	chr10:102756834-102759798	Island	TSS200	-0.762258	0.00170625	LZTS2
cg24021113	chr6	3752849	chr6:3750788-3752767	S_Shore	TSS1500	0.652417	0.00170866	C6orf145
cg20779314	chr1	147067924	chr1:147071249-147071875	N_Shelf	5'UTR	0.595005	0.00171324	BCL9
cg24803876	chr8	67340974	chr8:67340796-67342111	Island	TSS1500	-0.964971	0.00172405	RRS1
cg06698844	chr2	98281400	chr2:98280063-98280871	S_Shore	TSS1500	-0.917095	0.00172679	ACTR1B
cg24513433	chr18	47088234	chr18:47087879-47088528	Island	TSS200	-0.870672	0.00173026	LIPG
cg09455126	chr15	25338790		OpenSea	TSS1500	-0.856585	0.00173097	SNORD116-24
cg27367960	chr16	56702038	chr16:56701863-56702208	Island	TSS200	0.966408	0.00173198	MT1G
cg26687082	chr6	31869120	chr6:31868781-31870311	Island	5'UTR	-1.08769	0.00173232	ZBTB12
cg02694489	chr17	7348399	chr17:7348274-7348830	Island	TSS200	-1.47959	0.00173242	CHRNB1
cg10625705	chr20	307320	chr20:304826-308323	Island	1stExon	-0.637654	0.00173941	SOX12
cg23752563	chr19	54466187	chr19:54466357-54466725	N_Shore	TSS200	0.883433	0.00174234	CACNG8
cg11059944	chr12	10183172		OpenSea	TSS200	-1.80099	0.00174367	CLEC9A
cg07923746	chr1	179050803	chr1:179051075-179051948	N_Shore	TSS1500	-0.854038	0.00175186	TOR3A
cg23793194	chr17	37763735	chr17:37764092-37764304	N_Shore	5'UTR	0.841964	0.00175268	NEUROD2
cg25539695	chr19	7895082		OpenSea	TSS200	-0.906277	0.00175451	EVI5L
cg08415838	chr15	92936856	chr15:92936677-92938521	Island	TSS1500	-0.769913	0.00176461	ST8SIA2
cg05114936	chr1	156386758	chr1:156390403-156391581	N_Shelf	5'UTR	-0.822524	0.00176631	C1orf61
cg26153631	chr12	54379056	chr12:54378696-54380102	Island	1stExon	-1.17372	0.00176901	HOXC10
cg27287791	chr15	49103304	chr15:49103269-49103696	Island	TSS200	-0.643562	0.00177365	CEP152
cg26321066	chr3	183769987		OpenSea	TSS1500	-0.677489	0.00177538	HTR3C
cg02661258	chr5	14664470	chr5:14664247-14664989	Island	TSS1500	-0.967028	0.00177635	FAM105B
cg18649979	chr19	21688263	chr19:21688622-21688839	N_Shore	TSS200	-0.799036	0.0017765	ZNF429
cg04258832	chr9	137217063	chr9:137217062-137218078	Island	TSS1500	-0.848033	0.00177787	RXRA
cg10433678	chr8	144943023	chr8:144942911-144943199	Island	1stExon	0.617215	0.00178503	EPPK1
cg06952751	chr18	21083211	chr18:21083161-21084153	Island	TSS1500	-0.998966	0.00178543	C18orf8
cg27231335	chr1	95393429	chr1:95391837-95393116	S_Shore	TSS1500	1.02398	0.00178686	CNN3
cg03036557	chr13	92050720	chr13:92051153-92051716	N_Shore	TSS1500	-1.36707	0.0017935	GPC5
cg21431091	chr1	201124025	chr1:201123245-201123746	S_Shore	TSS1500	-0.671814	0.00179455	TMEM9
cg11022276	chr7	134002364	chr7:134001207-134001982	S_Shore	TSS1500	-0.61603	0.00180097	SLC35B4
cg01766191	chr11	57103423	chr11:57102841-57103430	Island	TSS200	-0.839379	0.00180318	SSRP1
cg04496895	chr10	30020140	chr10:30024072-30026077	N_Shelf	5'UTR	0.718348	0.00180463	SVIL
cg23901857	chr2	176993221	chr2:176993479-176995557	N_Shore	TSS1500	-0.738112	0.00180858	HOXD8
cg25430848	chr8	144681399	chr8:144679237-144681851	Island	1stExon	-0.667944	0.00181357	TIGD5
cg05131862	chr12	70006176		OpenSea	TSS1500	-0.584241	0.00181942	LRRC10
cg16338768	chr11	20182279	chr11:20181200-20182325	Island	TSS1500	0.679566	0.00182717	DBX1
cg00369697	chr3	183367119		OpenSea	5'UTR	-0.97805	0.00183053	KLHL24
cg04299135	chr11	129244441	chr11:129243998-129244567	Island	TSS1500	1.20044	0.0018326	BARX2
cg03127370	chr16	2520192	chr16:2521086-2525929	N_Shore	TSS1500	-0.590161	0.0018386	NTN3
cg03288621	chr11	63536855	chr11:63535652-63537435	Island	TSS1500	-0.588678	0.0018387	C11orf95
cg23490166	chr11	66035951	chr11:66035828-66036808	Island	TSS200	-0.944186	0.0018403	RAB1B
cg00066708	chr4	146539155	chr4:146540053-146540656	N_Shore	TSS1500	-0.877502	0.00184138	MMAA
cg07745941	chr22	41679810	chr22:41681616-41682543	N_Shore	5'UTR	-0.665569	0.00184838	RANGAP1
cg00705295	chr19	2818678	chr19:2819630-2820295	N_Shore	TSS1500	-0.992138	0.00184954	ZNF554
cg09178190	chr5	140529580	chr5:140531157-140532017	N_Shore	TSS1500	0.984154	0.0018554	PCDHB6
cg02851944	chr16	53468125	chr16:53468284-53469209	N_Shore	TSS1500	-0.710836	0.00185616	RBL2
cg26114392	chr17	7298594	chr17:7296504-7298466	S_Shore	TSS1500	-0.634991	0.0018622	PLSCR3
cg14923640	chr2	139537826	chr2:139537692-139538650	Island	TSS200	2.10168	0.00186227	NXPH2
cg24226687	chr20	60757891	chr20:60757609-60758378	Island	TSS200	-0.681229	0.00186396	GTPBP5
cg16004226	chr11	369875		OpenSea	1stExon	0.931854	0.00186546	B4GALNT4
cg26329715	chr20	61583987	chr20:61583891-61584222	Island	TSS200	-0.764861	0.00186833	SLC17A9
cg09464268	chr17	32266	chr17:29994-31868	S_Shore	TSS1500	-1.81677	0.00187153	DOC2B
cg04219247	chr8	104383715	chr8:104383409-104384109	Island	TSS200	-0.835576	0.00188434	CTHRC1
cg25494605	chr5	173472097		OpenSea	TSS1500	-1.0773	0.00188467	HMP19
cg17067638	chr15	25432270		OpenSea	TSS1500	-0.657775	0.00188666	SNORD115-10
cg02150135	chr6	27279917	chr6:27279794-27280635	Island	1stExon	0.684007	0.00188754	POM121L2
cg04946588	chr7	86271783		OpenSea	TSS1500	-0.874868	0.00188857	GRM3
cg02467735	chr8	143999729		OpenSea	TSS1500	-0.857935	0.00188871	CYP11B2
cg01904183	chr4	118006832	chr4:118006538-118006859	Island	TSS200	0.800637	0.00188943	TRAM1L1
cg01739167	chr17	4806344	chr17:4802265-4805402	S_Shore	1stExon	0.885033	0.00190095	CHRNE
cg22116100	chr21	40811116		OpenSea	5'UTR	0.651112	0.00190227	LCA5L
cg27206345	chr17	40925432		OpenSea	TSS200	1.01319	0.00190978	VPS25
cg20621635	chr11	69590580	chr11:69588826-69590546	S_Shore	TSS1500	0.99239	0.00191079	FGF4
cg08030625	chr16	21244898		OpenSea	TSS200	0.592832	0.00191088	ANKS4B
cg07952850	chr11	74699053	chr11:74699815-74700186	N_Shore	TSS1500	-0.826743	0.00192393	NEU3
cg12702162	chr2	240684362		OpenSea	TSS200	-0.722672	0.00192441	LOC150935
cg22611163	chr2	201829094	chr2:201828015-201828514	S_Shore	TSS1500	-0.736886	0.00192526	ORC2L
cg24818566	chr9	122132054	chr9:122131086-122132214	Island	TSS1500	0.789976	0.00192663	DBC1
cg23986727	chr19	44598183	chr19:44598374-44598854	N_Shore	TSS1500	-0.703054	0.00192936	ZNF224
cg14471727	chr14	97263643	chr14:97263559-97264274	Island	TSS200	-0.845774	0.00193499	VRK1
cg25028832	chr9	34652038		OpenSea	TSS200	-0.995445	0.00193821	IL11RA
cg19318450	chr21	34852305	chr21:34851229-34852702	Island	TSS200	-0.623454	0.00194205	TMEM50B
cg27620137	chr1	202666645		OpenSea	5'UTR	-0.72119	0.00194235	SYT2
cg16342115	chr18	30353073	chr18:30349690-30352302	S_Shore	TSS200	1.69515	0.00194681	KLHL14
cg02413092	chr7	156741538	chr7:156741472-156741899	Island	TSS1500	-1.12363	0.00195368	NOM1
cg08119231	chr1	220921216	chr1:220921411-220922176	N_Shore	TSS1500	0.69871	0.0019555	MOSC2
[truncated: 3,118 more rows]

## Sheet: PZ3_t1 vs all t1 (b)
row.names	chr	pos	Islands_Name	Relation_to_Island	UCSC_RefGene_Group	logFC	P.Value	UCSC_RefGene_Name
cg07184922	chr2	232649816	chr2:232650898-232651431	N_Shore	TSS1500	1.95955	3.66152e-07	COPS7B
cg04759439	chr3	56502612	chr3:56502611-56502815	Island	TSS1500	-1.12103	4.01651e-06	ERC2
cg20913420	chr16	850750	chr16:850227-850806	Island	TSS200	1.38098	4.46427e-06	GNG13
cg18625286	chr20	44717989	chr20:44717760-44718813	Island	5'UTR	1.42063	4.77377e-06	NCOA5
cg00282683	chr7	156931995	chr7:156931422-156932075	Island	1stExon	1.27944	5.02706e-06	UBE3C
cg06297391	chr16	616827	chr16:614792-615095	S_Shore	TSS1500	-1.71671	6.53319e-06	NHLRC4
cg11810381	chr19	58986321	chr19:58986853-58988049	N_Shore	TSS1500	-1.11772	1.31914e-05	ZNF446
cg07928105	chr7	75368414	chr7:75368062-75369078	Island	TSS200	-1.76654	1.56038e-05	HIP1
cg13409248	chr3	40428643	chr3:40428651-40429015	N_Shore	TSS200	-1.83713	2.38634e-05	ENTPD3
cg15829298	chr17	48227294	chr17:48226223-48228625	Island	1stExon	1.046	2.4543e-05	PPP1R9B
cg15243630	chr3	32147959	chr3:32147826-32148874	Island	TSS200	-1.11799	2.6582e-05	GPD1L
cg27001281	chr8	130254556		OpenSea	TSS1500	-2.92311	2.74828e-05	LINC00977
cg23314246	chr18	6398216		OpenSea	5'UTR	-1.50831	2.92505e-05	L3MBTL4
cg07928541	chr7	151038942	chr7:151038858-151039136	Island	5'UTR	-1.26769	3.51337e-05	NUB1
cg00928596	chr16	14403022		OpenSea	TSS200	-1.68326	3.75038e-05	MIR365-1
cg27472905	chr2	241938166	chr2:241937716-241938468	Island	TSS200	-1.25898	4.5188e-05	SNED1
cg24654028	chr11	8854482		OpenSea	5'UTR	-1.24391	5.1417e-05	ST5
cg20548744	chr9	131790754	chr9:131790148-131790443	S_Shore	TSS200	-1.96836	6.2651e-05	SH3GLB2
cg09080788	chr17	13927712		OpenSea	TSS200	-2.87794	7.56127e-05	CDRT15P
cg15910685	chr13	79980098	chr13:79980004-79980723	Island	TSS200	-1.27988	9.04369e-05	RBM26
cg04493025	chr17	30592657	chr17:30593198-30594033	N_Shore	TSS1500	-1.07965	9.05091e-05	RHBDL3
cg17028067	chr6	161086715		OpenSea	5'UTR	-2.25613	9.63626e-05	LPA
cg08860119	chr8	143695901	chr8:143694430-143696166	Island	TSS200	-0.916795	0.000102672	ARC
cg25099065	chr2	69994225		OpenSea	5'UTR	-2.46098	0.000103175	ANXA4
cg02562109	chr6	11538014	chr6:11537537-11538929	Island	TSS1500	-0.935952	0.000115219	TMEM170B
cg26959358	chr8	93107604		OpenSea	TSS200	-1.13154	0.000115289	RUNX1T1
cg18640564	chr6	90142888	chr6:90142751-90143635	Island	TSS200	-1.51265	0.000122893	ANKRD6
cg25539695	chr19	7895082		OpenSea	TSS200	-1.16845	0.000123618	EVI5L
cg17632405	chr15	80445334		OpenSea	TSS200	-1.05246	0.000133444	FAH
cg11808581	chr1	1950725	chr1:1950411-1951479	Island	TSS200	-1.18766	0.000133811	GABRD
cg11241750	chr5	125694354		OpenSea	TSS1500	1.07325	0.000143035	GRAMD3
cg02915015	chr6	24911329	chr6:24910626-24911285	S_Shore	TSS200	-1.65767	0.000145317	FAM65B
cg14043872	chr3	101555775		OpenSea	5'UTR	-2.15555	0.000159629	NFKBIZ
cg24352075	chr11	125462730	chr11:125462323-125462884	Island	TSS200	-1.39765	0.000162735	STT3A
cg01483681	chr11	44332138	chr11:44332314-44332757	N_Shore	TSS1500	-1.41804	0.000164455	ALX4
cg11616283	chr2	26101360	chr2:26100513-26101653	Island	TSS200	-0.626512	0.000175142	ASXL2
cg10338785	chr11	111172903	chr11:111169304-111170428	S_Shelf	5'UTR	-2.4976	0.000191701	C11orf93
cg13648117	chr9	139685486	chr9:139685250-139685978	Island	TSS1500	-1.02282	0.000207798	TMEM141
cg15510468	chr7	56032101	chr7:56032046-56032903	Island	TSS200	0.799742	0.000211108	GBAS
cg17205488	chr11	6219621		OpenSea	TSS1500	-3.24846	0.000214551	OR52W1
cg15716185	chr18	60190644	chr18:60189509-60192109	Island	TSS200	0.619611	0.00022829	ZCCHC2
cg19320358	chr3	42893772		OpenSea	5'UTR	-1.45273	0.000237026	ACKR2
cg27562023	chr17	201675	chr17:205475-206667	N_Shelf	5'UTR	-1.70966	0.000245726	RPH3AL
cg15551292	chr5	112196850	chr5:112196849-112197247	Island	TSS200	1.19627	0.000251679	SRP19
cg27140083	chr15	75230280	chr15:75229782-75230660	Island	1stExon	-1.19188	0.000252526	COX5A
cg26450586	chr10	72972207	chr10:72972075-72973895	Island	TSS200	-1.13627	0.000254284	UNC5B
cg19915185	chr7	130081158	chr7:130080527-130081067	S_Shore	TSS1500	-1.38765	0.000258315	TSGA14
cg10878307	chr17	46034455		OpenSea	5'UTR	-0.737325	0.00027386	PRR15L
cg04046599	chr13	103054743	chr13:103052361-103052944	S_Shore	TSS1500	-1.4802	0.000300715	FGF14
cg02389281	chr9	125437148		OpenSea	TSS1500	-2.05148	0.000301892	OR1L3
cg26467949	chr2	73441162	chr2:73441313-73441817	N_Shore	TSS1500	0.805863	0.000307281	SMYD5
cg21404488	chr7	6378411		OpenSea	5'UTR	-1.47134	0.000308978	FAM220A
cg08115597	chr14	96830056	chr14:96829340-96830334	Island	TSS1500	-0.98633	0.000311188	ATG2B
cg24916116	chr12	76424973	chr12:76424634-76426316	Island	1stExon	0.640329	0.00032316	PHLDA1
cg13359649	chr12	105724310	chr12:105724272-105725052	Island	TSS200	-1.55321	0.000329886	C12orf75
cg07813370	chr19	14629638	chr19:14628406-14629689	Island	TSS1500	0.815044	0.000337972	DNAJB1
cg07409656	chr13	78272378	chr13:78271801-78272906	Island	TSS200	-0.939695	0.000356991	SLAIN1
cg14170117	chr10	126490218	chr10:126490161-126490934	Island	TSS200	-1.27391	0.000357494	FAM175B
cg13078134	chr4	165109478	chr4:165109389-165109842	Island	5'UTR	1.70263	0.000362726	MARCH1
cg11829072	chr8	125463024		OpenSea	TSS200	2.17905	0.000367684	TRMT12
cg18972123	chr10	54532059		OpenSea	TSS1500	1.12013	0.000379422	MBL2
cg04071104	chr3	53878642	chr3:53879638-53880831	N_Shore	5'UTR	-2.50323	0.000379582	CHDH
cg04578520	chr3	196014802	chr3:196014248-196015104	Island	TSS1500	-0.844827	0.000381616	PCYT1A
cg15904908	chr15	43213022	chr15:43212416-43213601	Island	TSS200	-1.27615	0.00038455	TTBK2
cg26757305	chr4	47487301		OpenSea	TSS200	-1.29266	0.000397401	ATP10D
cg16026346	chr22	37915449	chr22:37914768-37915883	Island	TSS1500	-1.70245	0.000400395	CARD10
cg14337655	chr19	2282207	chr19:2278605-2278848	S_Shelf	TSS200	-1.08029	0.000403972	C19orf35
cg06043142	chr7	134896415	chr7:134896014-134896664	Island	TSS200	-0.799774	0.000428721	WDR91
cg11727482	chr2	64368910	chr2:64370888-64371811	N_Shore	5'UTR	0.9114	0.000445099	PELI1
cg07213720	chr6	35227408	chr6:35226897-35227851	Island	TSS200	-0.838229	0.000446148	ZNF76
cg05199028	chr16	11368512	chr16:11369939-11370221	N_Shore	TSS1500	-0.798646	0.000462051	PRM3
cg09275968	chr12	49212180	chr12:49212162-49212642	Island	TSS1500	-1.05055	0.000469572	CACNB3
cg18430082	chr11	66406631	chr11:66405742-66406691	Island	5'UTR	-0.75557	0.00047607	RBM4
cg15391302	chr15	92937030	chr15:92936677-92938521	Island	TSS200	-1.04392	0.000484001	ST8SIA2
cg07314988	chr11	289774	chr11:289771-290010	Island	5'UTR	-1.46349	0.000485309	ATHL1
cg05742691	chr5	170288255	chr5:170288879-170289737	N_Shore	TSS1500	1.22029	0.000486576	RANBP17
cg01766191	chr11	57103423	chr11:57102841-57103430	Island	TSS200	-0.959549	0.00049471	SSRP1
cg13892570	chr1	159893182	chr1:159894329-159895398	N_Shore	5'UTR	0.985871	0.000494765	TAGLN2
cg16041611	chr6	43139680	chr6:43138711-43140292	Island	1stExon	1.32106	0.000499293	SRF
cg14212631	chr1	197115504		OpenSea	1stExon	-1.26348	0.000511679	ASPM
cg21453378	chr19	36024253	chr19:36024182-36024803	Island	TSS200	0.724059	0.000517967	GAPDHS
cg08079518	chr17	73775869	chr17:73774789-73776044	Island	TSS200	-0.839367	0.000522133	H3F3B
cg19347782	chr11	12159762		OpenSea	5'UTR	-4.43277	0.000524667	MICAL2
cg23547561	chr16	22229682		OpenSea	5'UTR	-1.69456	0.000529961	EEF2K
cg24685601	chr1	20512550	chr1:20512360-20512797	Island	TSS200	-0.87991	0.00053297	UBXN10
cg00897627	chr10	99447216	chr10:99446696-99447400	Island	TSS1500	-0.876125	0.000541204	AVPI1
cg17774539	chr13	50699727	chr13:50697984-50702286	Island	TSS200	-0.587346	0.0005487	DLEU2
cg10091935	chr9	140500037	chr9:140499458-140500891	Island	TSS200	-1.04626	0.00056111	ARRDC1
cg02056280	chr3	178866391	chr3:178866068-178866908	Island	5'UTR	-1.08994	0.000574446	PIK3CA
cg09973105	chr4	154681532	chr4:154680774-154681377	S_Shore	TSS200	-0.877775	0.000579634	RNF175
cg23893402	chr22	18477716		OpenSea	5'UTR	-1.41954	0.000593577	MICAL3
cg08332330	chr12	125549884	chr12:125549672-125550311	Island	TSS200	-0.729904	0.000596368	AACS
cg15040075	chr2	232379222	chr2:232378948-232379666	Island	TSS200	-0.861954	0.000601921	C2orf52
cg20476319	chr12	104457893	chr12:104457766-104459087	Island	TSS1500	-0.819357	0.00060359	HCFC2
cg21936789	chr3	47620545	chr3:47619112-47621131	Island	TSS200	-1.29195	0.000604314	CSPG5
cg05304405	chr19	675678	chr19:675671-675881	Island	TSS1500	-0.860227	0.000610522	FSTL3
cg03431514	chr2	27603774	chr2:27603350-27604064	Island	TSS200	-1.32596	0.000613131	ZNF513
cg00388374	chr3	141121583	chr3:141120983-141121678	Island	5'UTR	-0.678122	0.000617313	ZBTB38
cg08377569	chr16	30538014	chr16:30537528-30538893	Island	TSS200	-0.96	0.000626457	ZNF768
cg26443724	chr2	240290984		OpenSea	5'UTR	-0.991094	0.000646395	HDAC4
cg17352386	chr10	103880676	chr10:103879633-103880628	S_Shore	TSS1500	-1.20364	0.00066615	LDB1
cg03103770	chr19	1753464	chr19:1753216-1755606	Island	TSS200	-1.61547	0.000669557	ONECUT3
cg15861059	chr6	2972195	chr6:2971086-2971962	S_Shore	TSS200	-0.853775	0.000669906	SERPINB6
cg01259220	chr7	914964	chr7:915753-916644	N_Shore	TSS1500	-1.3529	0.0006705	C7orf20
cg04732856	chr22	35694186	chr22:35695643-35696110	N_Shore	TSS1500	-0.62682	0.000672614	TOM1
cg21371003	chr17	54893317		OpenSea	TSS200	-1.70486	0.000674889	C17orf67
cg11256132	chr1	244515893		OpenSea	TSS200	-1.2911	0.000677666	C1orf100
cg23798374	chr9	139886798	chr9:139886312-139887180	Island	TSS200	-0.9236	0.000682646	C9orf142
cg22664307	chr6	144471564	chr6:144471069-144472017	Island	TSS200	1.13982	0.000691701	STX11
cg10515708	chr10	115309788		OpenSea	TSS1500	-1.33495	0.000702625	HABP2
cg24669728	chr1	41445888	chr1:41444870-41446116	Island	5'UTR	-0.911164	0.000704753	CTPS
cg07718321	chr6	96025334	chr6:96025241-96026042	Island	TSS200	-1.07155	0.00071261	MANEA
cg24531267	chr20	34043122	chr20:34042854-34043585	Island	TSS200	-0.915988	0.000717617	CEP250
cg13476901	chr18	30352975	chr18:30349690-30352302	S_Shore	TSS200	-0.79649	0.000729649	KLHL14
cg01589760	chr11	537487	chr11:534691-537718	Island	TSS200	2.22417	0.000743718	LRRC56
cg02875645	chr1	26320225		OpenSea	5'UTR	-1.55595	0.000746111	PAFAH2
cg04276370	chr6	160390055	chr6:160389832-160390890	Island	TSS200	-0.841054	0.000747547	IGF2R
cg22891988	chr11	30607959	chr11:30606004-30608128	Island	TSS200	-0.803582	0.000760765	MPPED2
cg07001901	chr16	81813363	chr16:81812710-81813707	Island	5'UTR	1.18824	0.000763958	PLCG2
cg26281051	chr20	207803		OpenSea	TSS200	-0.965166	0.000766496	DEFB129
cg25230571	chr8	33424894	chr8:33423939-33424895	Island	TSS1500	-1.3844	0.00076911	RNF122
cg16360182	chr14	104314518	chr14:104313161-104314990	Island	TSS1500	-0.961947	0.000778897	PPP1R13B
cg04592544	chr13	21714721	chr13:21714289-21715115	Island	1stExon	-0.771048	0.000782924	SAP18
cg26440361	chr12	122064389	chr12:122064176-122065142	Island	TSS200	-0.817328	0.000784568	ORAI1
cg15316583	chr2	169312568	chr2:169312417-169313622	Island	TSS1500	-0.767903	0.000784576	LASS6
cg03602124	chr1	113258101	chr1:113256885-113258149	Island	TSS200	-1.16776	0.00079586	PPM1J
cg07244362	chr7	150076646	chr7:150075939-150076856	Island	5'UTR	-1.09636	0.00083028	ZNF775
cg24511258	chr3	195634428	chr3:195635359-195636895	N_Shore	5'UTR	-1.0539	0.000831961	TNK2
cg05615150	chr3	35683815	chr3:35680509-35681628	S_Shelf	TSS200	-1.21902	0.000846897	ARPP-21
cg08948820	chr6	36562537	chr6:36561907-36562412	S_Shore	5'UTR	1.40973	0.000847015	SFRS3
cg22459517	chr19	55587193		OpenSea	TSS200	-1.90305	0.000847079	EPS8L1
cg04192408	chr22	40427123		OpenSea	TSS1500	-1.32663	0.000853864	LOC100130899
cg20743720	chr6	143257108		OpenSea	5'UTR	-1.9778	0.000865216	HIVEP2
cg24591374	chr17	54991443	chr17:54990832-54991771	Island	TSS200	-0.814608	0.000865569	TRIM25
cg23449974	chr10	22605194	chr10:22604907-22605632	Island	TSS200	-1.06892	0.000880098	COMMD3
cg06974871	chr11	62477274	chr11:62476770-62477481	Island	TSS1500	-0.84774	0.000901732	BSCL2
cg25780972	chr4	68864551		OpenSea	TSS1500	-1.96337	0.00092084	TMPRSS11GP
cg06677753	chr17	21156729		OpenSea	TSS200	-1.20097	0.000920937	NATD1
cg21297677	chr6	159065836	chr6:159065191-159065794	S_Shore	TSS200	-1.31411	0.00093113	DYNLT1
cg26094278	chr19	1275760	chr19:1274469-1276358	Island	1stExon	-0.800959	0.000931242	C19orf24
cg10812439	chr10	80862771		OpenSea	5'UTR	-1.7303	0.000943861	ZMIZ1
cg01884537	chr3	9005400	chr3:9004864-9005270	S_Shore	TSS1500	-1.15135	0.000945536	RAD18
cg19695710	chr15	25295813		OpenSea	TSS1500	-2.00307	0.000950183	SNORD116-1
cg14509581	chr15	68522181	chr15:68521418-68522237	Island	TSS200	-0.924906	0.000950616	CLN6
cg01958230	chr17	40428024	chr17:40427951-40429036	Island	5'UTR	-0.890162	0.000951944	STAT5B
cg06143901	chr20	591400	chr20:590222-591222	S_Shore	TSS1500	-0.820152	0.00095311	TCF15
cg04783338	chr16	23160430	chr16:23159966-23160966	Island	1stExon	-0.698802	0.000959314	USP31
cg17457156	chr13	95248351	chr13:95248288-95248672	Island	1stExon	-1.00309	0.000993332	TGDS
cg22080435	chr13	21100193	chr13:21099568-21100443	Island	TSS200	-0.584595	0.00100775	CRYL1
cg18055258	chr22	39548744	chr22:39548613-39549666	Island	TSS1500	-1.1848	0.00103358	CBX7
cg23848541	chr22	30722865	chr22:30722572-30723218	Island	1stExon	-0.710822	0.00103452	TBC1D10A
cg06805973	chr1	147076034		OpenSea	5'UTR	-0.828734	0.00103483	BCL9
cg01645753	chr15	83316734	chr15:83315116-83317541	Island	TSS200	-1.27485	0.00104031	CPEB1
cg01394339	chr6	73972288	chr6:73972819-73973027	N_Shore	5'UTR	-1.39517	0.0010534	KHDC1
cg00002473	chr2	218988876		OpenSea	TSS1500	-0.822842	0.00105455	CXCR2
cg24326501	chr1	6845219	chr1:6844313-6846366	Island	TSS200	1.10189	0.0010572	CAMTA1
cg09414557	chr5	35048098		OpenSea	TSS200	-1.82569	0.00109838	AGXT2
cg03242101	chr16	67143792	chr16:67143282-67143827	Island	TSS200	-0.895147	0.00109838	C16orf70
cg25844639	chr1	43824481	chr1:43824134-43825059	Island	TSS200	-0.75866	0.00110024	CDC20
cg01072942	chr10	102279330	chr10:102279162-102279730	Island	5'UTR	-1.30928	0.00110992	SEC31B
cg26118008	chr1	109633210	chr1:109633188-109633632	Island	TSS200	1.50585	0.0011115	TMEM167B
cg13341460	chr6	126307568	chr6:126307532-126307931	Island	TSS200	0.949503	0.00111257	TRMT11
cg25771649	chr10	43725277	chr10:43724528-43725613	Island	5'UTR	-1.45935	0.00112584	RASGEF1A
cg15646817	chr5	80256524	chr5:80255904-80257006	Island	TSS200	-0.689537	0.00114589	RASGRF2
cg18222240	chr10	124213527		OpenSea	TSS1500	0.771058	0.00115006	ARMS2
cg16823406	chr12	57082179	chr12:57081290-57082445	Island	TSS200	-1.15315	0.00116679	PTGES3
cg25835669	chr22	18593441	chr22:18593113-18594197	Island	TSS200	-1.5084	0.00117893	TUBA8
cg17287998	chr5	59711350		OpenSea	5'UTR	0.955172	0.00118729	PDE4D
cg15377050	chr6	24491302	chr6:24494664-24495670	N_Shelf	TSS1500	-0.740215	0.00119107	GPLD1
cg24192328	chr14	75422347	chr14:75422068-75422507	Island	TSS200	-0.876478	0.0011915	PGF
cg16349255	chr15	65322086	chr15:65321431-65321996	S_Shore	TSS200	1.24288	0.00120902	MTFMT
cg13371577	chr11	61659716	chr11:61658569-61659592	S_Shore	TSS1500	-0.992548	0.00121583	FADS3
cg18143693	chr14	67999927	chr14:67999568-68000440	Island	TSS200	-0.782437	0.00122104	PLEKHH1
cg17083941	chr11	8285557	chr11:8284102-8285032	S_Shore	TSS200	-0.830677	0.00125357	LMO1
cg07127259	chr11	2466042	chr11:2466247-2466818	N_Shore	TSS200	-1.16274	0.00125779	KCNQ1
cg13468624	chr6	31146889	chr6:31148369-31148577	N_Shore	TSS1500	0.663889	0.00126988	PSORS1C3
cg23999491	chr17	39623639		OpenSea	TSS200	-0.812379	0.00127318	KRT32
cg06958537	chr21	40176950	chr21:40177002-40178667	N_Shore	TSS1500	0.650766	0.00127878	ETS2
cg15015340	chr11	61486220	chr11:61488132-61488357	N_Shore	5'UTR	1.0405	0.00128044	DAGLA
cg21546671	chr17	46655387	chr17:46655215-46655604	Island	1stExon	-0.904779	0.00129254	HOXB4
cg15392489	chr2	72375612	chr2:72376055-72377175	N_Shore	TSS1500	-1.02698	0.00130196	CYP26B1
cg24500226	chr3	27525991	chr3:27524934-27526180	Island	TSS200	-0.945457	0.00130948	SLC4A7
cg12073495	chr1	27929821	chr1:27929705-27930866	Island	5'UTR	-0.753642	0.00131035	AHDC1
cg14469339	chr12	107349522	chr12:107349152-107350089	Island	TSS200	-0.811066	0.00131203	C12orf23
cg23278267	chr1	202679165	chr1:202678881-202679769	Island	5'UTR	-0.930652	0.00132632	SYT2
cg06715438	chr12	51158154	chr12:51157498-51158842	Island	5'UTR	-0.812283	0.00133394	ATF1
cg01092365	chr3	12668988		OpenSea	5'UTR	0.922872	0.0013385	RAF1
cg05573133	chr3	46037470	chr3:46037013-46037473	Island	TSS200	0.930151	0.00135443	FYCO1
cg07325110	chr7	36191729	chr7:36192591-36193434	N_Shore	TSS1500	-0.756896	0.00138808	EEPD1
cg03213668	chr14	39644224	chr14:39644344-39645022	N_Shore	TSS200	-0.640013	0.0013937	PNN
cg18705900	chr4	170192536	chr4:170191357-170192844	Island	TSS1500	-0.971191	0.00140963	SH3RF1
cg02969833	chr10	28550273		OpenSea	5'UTR	-0.820399	0.00141313	MPP7
cg27037018	chr5	1445567	chr5:1444678-1446648	Island	TSS200	-0.909081	0.00142009	SLC6A3
cg22537983	chr15	56286140	chr15:56285260-56286295	Island	TSS200	-0.867161	0.00144278	NEDD4
cg21817075	chr14	105647734	chr14:105647469-105647827	Island	TSS200	-0.88881	0.00144493	NUDT14
cg09112717	chr4	100009950	chr4:100009736-100010129	Island	TSS200	-1.22475	0.00145336	ADH5
cg10354845	chr8	30013713	chr8:30013700-30014360	Island	TSS200	0.681428	0.00145579	DCTN6
cg14252115	chr6	159420894	chr6:159420465-159421293	Island	1stExon	-0.839674	0.00146079	RSPH3
cg11173202	chr22	41843125	chr22:41842383-41843919	Island	TSS200	-0.875819	0.00146315	TOB2
cg00268019	chr2	160761302	chr2:160760604-160761452	Island	TSS200	-1.14913	0.00146735	LY75
cg25179470	chr10	102756915	chr10:102756834-102759798	Island	TSS200	-0.775041	0.00146781	LZTS2
cg22466620	chr6	138187852	chr6:138187825-138189141	Island	TSS1500	-0.967747	0.00147471	TNFAIP3
cg02600258	chr5	75013682	chr5:75012962-75013515	S_Shore	TSS1500	-0.967285	0.00147661	C5orf37
cg12390081	chr6	679821		OpenSea	5'UTR	-0.58357	0.00149512	EXOC2
cg11576468	chr19	20749810		OpenSea	TSS1500	-0.798303	0.0014975	ZNF737
cg17754171	chr2	200324668	chr2:200320502-200329681	Island	5'UTR	-0.959064	0.00150356	SATB2
cg03374922	chr13	111267935	chr13:111267780-111268778	Island	TSS200	-1.05126	0.00150556	CARKD
cg08081708	chr14	53162518	chr14:53161838-53162780	Island	TSS200	-0.991889	0.00151323	ERO1L
cg18023640	chr15	75182292	chr15:75182262-75182622	Island	TSS200	-0.633278	0.00154967	MPI
cg13411399	chr11	57149909		OpenSea	TSS1500	0.805655	0.00155613	PRG3
cg17657594	chr6	28892012	chr6:28890951-28892013	Island	TSS1500	-0.781786	0.00156008	TRIM27
cg02223781	chr18	77867440		OpenSea	5'UTR	-1.02058	0.00156553	ADNP2
cg03625177	chr5	135364556	chr5:135364507-135365036	Island	TSS200	-1.75621	0.00157575	TGFBI
cg22996440	chr2	31361818	chr2:31360321-31361821	Island	TSS1500	-1.31102	0.0015822	GALNT14
cg24843615	chr2	17997095		OpenSea	TSS1500	-0.689166	0.00159159	MSGN1
cg02564456	chr11	34460170	chr11:34460165-34460857	Island	TSS1500	0.748752	0.00160586	CAT
cg14475362	chr1	175480701		OpenSea	5'UTR	0.773832	0.00161225	TNR
cg14166453	chr2	70189603	chr2:70188511-70188726	S_Shore	TSS1500	0.682777	0.00161855	ASPRV1
cg21520826	chr16	451667	chr16:451474-452132	Island	TSS200	-0.929123	0.00162729	DECR2
cg01558909	chr16	215845	chr16:214343-216720	Island	TSS200	-0.829923	0.00163115	HBM
cg11167637	chr1	64669432		OpenSea	TSS200	-0.639516	0.00164752	UBE2U
cg05210668	chr22	35937316	chr22:35935981-35937537	Island	TSS200	-0.711306	0.00166639	RASD2
cg20512419	chr11	67276145	chr11:67275067-67276431	Island	TSS200	-0.647804	0.00166877	CDK2AP2
cg26410311	chr13	111214187	chr13:111213589-111214477	Island	TSS200	-1.31752	0.00167196	RAB20
cg17967577	chr13	88324711	chr13:88326600-88326919	N_Shore	TSS200	-1.38085	0.00168151	SLITRK5
cg15627380	chr17	80656703	chr17:80655335-80657183	Island	TSS200	1.13536	0.00170606	RAB40B
cg11068337	chr17	43224582	chr17:43224933-43227616	N_Shore	TSS200	-0.708011	0.0017257	HEXIM1
cg23851169	chr3	159943318	chr3:159942916-159944431	Island	TSS200	-0.788426	0.00172996	C3orf80
cg15355740	chr17	9725403		OpenSea	TSS200	-1.48152	0.00174411	GSG1L2
cg20302420	chr1	26185992	chr1:26185472-26186356	Island	TSS200	-0.795107	0.00174646	C1orf135
cg01667892	chr5	23507656		OpenSea	TSS200	-1.60977	0.00178567	PRDM9
cg19589903	chr8	146024659	chr8:146023902-146024734	Island	5'UTR	-0.675764	0.00178608	ZNF517
cg07725318	chr6	30227326	chr6:30227320-30228255	Island	TSS200	0.745519	0.00178697	HLA-L
cg05799962	chr16	31404385		OpenSea	TSS1500	-1.58311	0.00182565	ITGAD
cg16274221	chr1	248568187		OpenSea	TSS1500	0.872359	0.00183234	OR2T1
cg25947945	chr1	201368946	chr1:201368560-201369032	Island	TSS1500	0.808501	0.0018443	LAD1
cg00462460	chr2	20212509	chr2:20212067-20212783	Island	TSS200	-0.748516	0.00184675	MATN3
cg10119313	chr21	46962548	chr21:46961668-46963078	Island	TSS200	-0.969184	0.00186312	SLC19A1
cg05328461	chr19	10231566	chr19:10230162-10230682	S_Shore	TSS1500	-0.73368	0.0018832	EIF3G
cg26260369	chr14	68141723	chr14:68140972-68141882	Island	TSS200	1.10903	0.00189699	VTI1B
cg10787145	chr19	41284032	chr19:41283880-41284276	Island	TSS200	-0.80099	0.00190001	RAB4B
cg14846648	chr4	84406301	chr4:84405696-84406521	Island	TSS200	-0.840155	0.00190893	FAM175A
cg18494399	chr11	35441558	chr11:35440375-35441882	Island	TSS1500	0.753583	0.00191787	SLC1A2
cg21887246	chr11	3862297	chr11:3861855-3862996	Island	TSS200	-1.0511	0.00195212	RHOG
cg20327645	chr19	46476983		OpenSea	TSS1500	-0.905447	0.00196008	NOVA2
cg06504518	chr5	133984392	chr5:133984171-133984994	Island	TSS200	-0.629485	0.00198067	SEC24A
cg14613271	chr2	108602931	chr2:108602824-108603467	Island	TSS200	-1.6908	0.00199682	SLC5A7
cg25307434	chr19	18303328	chr19:18303623-18304425	N_Shore	TSS1500	-0.889451	0.00200043	MPV17L2
cg08895440	chr1	36184853	chr1:36184248-36184774	S_Shore	TSS200	-1.30538	0.0020019	C1orf216
cg00924652	chr8	1937567	chr8:1938520-1939290	N_Shore	5'UTR	-0.683073	0.00201886	KBTBD11
cg27327785	chr6	33176447	chr6:33175561-33176387	S_Shore	5'UTR	-1.33981	0.00203078	RING1
cg14206848	chr20	56964089	chr20:56963998-56964804	Island	TSS200	-1.10833	0.00203529	VAPB
cg08060243	chr2	219602086		OpenSea	5'UTR	-0.660394	0.0020364	TTLL4
cg27419860	chr15	81426477	chr15:81426499-81426702	N_Shore	TSS200	1.64794	0.0020387	C15orf26
cg10737883	chr7	99686426	chr7:99686452-99686839	N_Shore	TSS200	-0.675789	0.0020593	COPS6
cg05167232	chr6	138725317	chr6:138724617-138726215	Island	TSS200	-0.850918	0.00208367	HEBP2
cg18614859	chr8	75896557	chr8:75896528-75897116	Island	TSS200	-1.22974	0.00208852	CRISPLD1
cg26392828	chr14	61191075	chr14:61188116-61190772	S_Shore	TSS1500	-0.899366	0.00209919	SIX4
cg11672295	chr9	91795048	chr9:91792662-91793611	S_Shore	TSS1500	-0.629481	0.00210526	SHC3
cg10536076	chr5	83017921	chr5:83017894-83018358	Island	TSS1500	-1.47363	0.00210718	HAPLN1
cg16443926	chr7	1597401		OpenSea	TSS1500	1.26698	0.0021535	TMEM184A
cg24023097	chr4	152330337	chr4:152329824-152330873	Island	TSS200	-1.2067	0.00216463	FAM160A1
cg06093354	chr13	48611687	chr13:48611646-48612268	Island	TSS200	-1.32218	0.00217362	NUDT15
cg16278661	chr19	59023484	chr19:59025308-59025705	N_Shore	TSS200	0.625194	0.0021864	SLC27A5
cg17634912	chr3	14989199	chr3:14989486-14989984	N_Shore	TSS200	-1.06324	0.00220811	NR2C2
cg15136092	chr2	210341867		OpenSea	5'UTR	0.664749	0.00221139	MAP2
cg12833952	chr11	113746456	chr11:113745816-113746693	Island	TSS1500	-0.84277	0.00222403	USP28
cg26131883	chr17	47492353		OpenSea	TSS200	-0.656231	0.00222679	PHB
cg04297664	chr14	100149967	chr14:100149727-100151073	Island	TSS1500	0.812026	0.002239	CYP46A1
cg10678215	chr5	143191565		OpenSea	TSS200	-2.20848	0.00224959	HMHB1
cg12477165	chr1	38324813	chr1:38325150-38325999	N_Shore	5'UTR	-1.51921	0.0022507	MTF1
cg10111845	chr12	116714901		OpenSea	1stExon	-0.984625	0.00226548	MED13L
cg03125765	chr22	30686808	chr22:30685195-30685904	S_Shore	TSS1500	-1.47052	0.00226692	GATSL3
cg15559909	chr3	57678603	chr3:57678339-57678938	Island	1stExon	-0.73891	0.00227664	FAM116A
cg27075171	chr6	38670785	chr6:38670576-38670975	Island	1stExon	-0.625815	0.00228022	GLO1
cg11042320	chr5	149534497		OpenSea	5'UTR	-0.884872	0.00228047	PDGFRB
cg07446740	chr16	27279784	chr16:27279886-27280243	N_Shore	5'UTR	-0.916895	0.00228341	NSMCE1
cg20370783	chr2	101448819		OpenSea	5'UTR	-0.878454	0.00228764	NPAS2
cg20046390	chr22	50628383	chr22:50628949-50629249	N_Shore	5'UTR	-0.939827	0.00230057	TRABD
cg21472700	chr2	172543946	chr2:172543901-172544690	Island	TSS200	-1.11839	0.00230162	DYNC1I2
cg22276692	chr15	41221351	chr15:41217789-41223180	Island	TSS200	-0.883855	0.0023045	DLL4
cg08000601	chr1	209957601	chr1:209957721-209958167	N_Shore	5'UTR	-0.601911	0.0023136	C1orf74
cg25821168	chr1	32281703		OpenSea	TSS200	0.636075	0.00231861	SPOCD1
cg00958854	chr9	4741710	chr9:4740694-4741868	Island	TSS1500	1.21586	0.00232852	AK3
cg09000330	chr9	130742860	chr9:130742515-130743486	Island	TSS200	-0.929068	0.00233095	FAM102A
cg03213396	chr19	53760449	chr19:53757819-53758148	S_Shelf	TSS1500	-0.875148	0.00233212	VN1R2
cg13079154	chr12	111180884	chr12:111180006-111181028	Island	TSS200	-0.724706	0.00233776	PPP1CC
cg08004919	chr12	56652272	chr12:56651692-56652527	Island	TSS200	-0.729508	0.00234836	ANKRD52
cg01195053	chr16	2653274	chr16:2653221-2653847	Island	TSS200	0.850534	0.0023514	LOC652276
cg13634602	chr18	76739226	chr18:76737005-76741244	Island	TSS1500	0.862441	0.00235849	SALL3
cg23460275	chr4	54232418	chr4:54231708-54232320	S_Shore	TSS200	-0.993056	0.00236347	SCFD2
cg05674046	chr3	64211994		OpenSea	TSS1500	-2.88252	0.00236651	PRICKLE2
cg10775195	chr14	77292399		OpenSea	TSS1500	-0.921051	0.00238517	C14orf166B
cg27003951	chr16	11350045	chr16:11348541-11350803	Island	TSS200	-0.866392	0.00239519	SOCS1
cg24017268	chr1	6484816	chr1:6484503-6485327	Island	TSS200	-0.829562	0.00240395	ESPN
cg13400166	chr1	16679079	chr1:16678574-16679192	Island	TSS200	-0.639339	0.0024108	FBXO42
cg12751733	chr1	38157745	chr1:38157295-38158586	Island	TSS1500	-0.828148	0.0024118	CDCA8
cg16720675	chr18	19284817	chr18:19284165-19285052	Island	TSS200	-0.923456	0.00243357	ABHD3
cg18422371	chr11	36593664		OpenSea	5'UTR	-1.32027	0.00245206	RAG1
cg04542433	chr16	66460861	chr16:66461071-66462213	N_Shore	TSS1500	-1.06472	0.00245953	BEAN
cg19606731	chr13	41496012	chr13:41495776-41496213	Island	TSS200	-0.728594	0.00247212	SUGT1L1
cg17477995	chr1	8085641	chr1:8085554-8086854	Island	5'UTR	-0.615675	0.00247743	ERRFI1
cg01857342	chr14	36295590	chr14:36295427-36296030	Island	TSS200	-0.724463	0.00247793	BRMS1L
cg02118776	chr6	44281222	chr6:44280719-44281198	S_Shore	TSS200	-0.745773	0.002478	AARS2
cg24226687	chr20	60757891	chr20:60757609-60758378	Island	TSS200	-0.658587	0.00249742	GTPBP5
cg21744723	chr5	34839210	chr5:34838921-34839624	Island	TSS200	-0.659837	0.00250113	TTC23L
cg13784557	chr6	31430916		OpenSea	TSS200	-0.823531	0.00250617	HCP5
cg25097137	chr11	63933247	chr11:63932990-63934070	Island	1stExon	-0.813758	0.00251533	MACROD1
cg00591781	chr5	171881559	chr5:171881182-171881547	S_Shore	TSS200	-1.37355	0.00251695	SH3PXD2B
cg22769105	chr12	54430771	chr12:54427025-54428709	S_Shelf	5'UTR	-0.990853	0.00254287	HOXC4
cg20423536	chr2	169920546		OpenSea	TSS1500	-0.750952	0.00254383	DHRS9
cg02757667	chr2	179149472		OpenSea	5'UTR	0.832103	0.00256446	OSBPL6
cg24251048	chr11	107799072	chr11:107798958-107799980	Island	TSS1500	-0.97707	0.00257723	RAB39
cg03033182	chr4	141177619	chr4:141173834-141174567	S_Shelf	TSS1500	0.728533	0.00258529	SCOC
cg24156658	chr11	65122092	chr11:65121938-65122712	Island	TSS200	1.30741	0.00259957	TIGD3
cg07821574	chr19	18208505	chr19:18209911-18210268	N_Shore	TSS200	-0.848681	0.00261107	MAST3
cg24277915	chr3	28431111		OpenSea	TSS1500	0.742178	0.00261563	ZCWPW2
cg18007850	chr3	10206537	chr3:10206449-10207024	Island	TSS200	-1.01104	0.00262677	IRAK2
cg22736079	chr2	70485184	chr2:70485231-70485679	N_Shore	TSS200	-1.0447	0.00263094	PCYOX1
cg01525949	chr12	133405482	chr12:133404789-133405985	Island	TSS200	-0.953367	0.00264938	GOLGA3
cg06653004	chr6	50785325	chr6:50787286-50788091	N_Shore	TSS1500	-0.75	0.00266168	TFAP2B
cg09469691	chr10	81107165	chr10:81107082-81107488	Island	TSS200	-1.08103	0.00270727	PPIF
cg12315687	chr19	13885107	chr19:13885180-13885793	N_Shore	TSS200	0.725929	0.00271317	C19orf53
cg01845583	chr12	133066520	chr12:133067072-133067735	N_Shore	TSS1500	-0.931935	0.002714	FBRSL1
cg22555675	chr19	17799230	chr19:17798679-17799329	Island	TSS1500	-0.691682	0.00273181	UNC13A
cg04074908	chr6	44101190		OpenSea	5'UTR	-1.89059	0.00273477	TMEM63B
cg20200877	chr16	69345214	chr16:69345137-69345905	Island	TSS200	-0.852959	0.00273684	VPS4A
cg02993280	chr1	107599747	chr1:107599205-107600410	Island	1stExon	-0.951361	0.0027423	PRMT6
cg11719836	chr1	20209026	chr1:20208807-20209462	Island	1stExon	-0.934387	0.00277732	OTUD3
cg01639201	chr22	17565750	chr22:17565517-17566990	Island	TSS200	-0.783133	0.00278379	IL17RA
cg13526040	chr11	57093322	chr11:57091614-57092831	S_Shore	TSS1500	0.786434	0.00279125	TNKS1BP1
cg24507955	chr15	49339070	chr15:49338363-49338771	S_Shore	TSS1500	-1.08209	0.00279674	SECISBP2L
cg07219769	chr22	38071455	chr22:38073037-38073412	N_Shore	TSS200	2.004	0.00281934	LGALS1
cg27367871	chr2	237478030	chr2:237476311-237477263	S_Shore	TSS1500	0.850089	0.00285781	CXCR7
cg03361585	chr20	47444241	chr20:47443734-47445181	Island	1stExon	0.66515	0.00286938	PREX1
cg12674490	chr6	31587470	chr6:31587779-31589024	N_Shore	TSS1500	-0.706078	0.00287819	BAT2
cg01168283	chr16	86542789	chr16:86541430-86545228	Island	TSS1500	0.720779	0.00288186	FOXF1
cg23131418	chr1	40974724	chr1:40974056-40974786	Island	5'UTR	-0.797549	0.0028885	EXO5
cg16694524	chr1	78445165	chr1:78444763-78445281	Island	TSS1500	-1.51713	0.00289279	FUBP1
cg00569747	chr3	100713572		OpenSea	TSS1500	0.701831	0.00289604	ABI3BP
cg01963885	chr22	20004367	chr22:20003521-20004695	Island	TSS200	-1.01047	0.00290833	ARVCF
cg08305742	chr2	88354927	chr2:88354840-88355574	Island	5'UTR	-0.802911	0.00293615	KRCC1
cg15350440	chr1	179049911	chr1:179051075-179051948	N_Shore	TSS1500	-0.676481	0.00295956	TOR3A
cg01089060	chr10	97050836	chr10:97050185-97051124	Island	TSS200	-0.836259	0.0030106	PDLIM1
cg04657224	chr8	11059038	chr8:11059011-11059242	Island	TSS200	-0.711059	0.00302119	XKR6
cg02983451	chr2	10183013	chr2:10182635-10184702	Island	TSS1500	0.609551	0.00304997	KLF11
cg09529138	chr7	130419792	chr7:130417912-130419378	S_Shore	TSS1500	-0.793257	0.00306254	KLF14
cg17811545	chr3	87040709	chr3:87039610-87040516	S_Shore	TSS1500	-0.738499	0.00309295	VGLL3
cg18249625	chr8	23082420	chr8:23081956-23082975	Island	1stExon	-0.610577	0.00309794	TNFRSF10A
cg08743881	chr17	26369049	chr17:26368586-26369133	Island	TSS1500	-1.19432	0.00310481	NLK
cg23649004	chr22	38851332	chr22:38850766-38851285	S_Shore	TSS200	-0.875239	0.00311255	KCNJ4
cg23243652	chr5	72921812	chr5:72921593-72922527	Island	TSS200	-1.16054	0.00311937	RGNEF
cg09738193	chr16	67926317	chr16:67926918-67927696	N_Shore	TSS1500	-0.63313	0.00312177	PSKH1
cg19629710	chr18	33647533	chr18:33647065-33647665	Island	TSS200	-0.747041	0.00313075	RPRD1A
cg14785511	chr20	62680998	chr20:62681074-62681332	N_Shore	TSS200	-1.22048	0.00313804	SOX18
cg00175395	chr6	4610744		OpenSea	TSS200	-1.02018	0.00314879	KU-MEL-3
cg02447606	chr1	9353862		OpenSea	5'UTR	-1.04262	0.00315978	SPSB1
cg11358257	chr12	113573521	chr12:113572977-113573758	Island	5'UTR	-1.05774	0.0031671	RASAL1
cg19893717	chr12	62653989	chr12:62653865-62654677	Island	TSS200	-0.853904	0.00317736	USP15
cg22055932	chr19	10444017	chr19:10443688-10446022	Island	1stExon	-0.642525	0.00320236	RAVER1
cg04077141	chr22	36782143	chr22:36782965-36784492	N_Shore	5'UTR	-0.671832	0.00320491	MYH9
cg21161891	chr4	55991818	chr4:55991402-55992171	Island	TSS200	-1.17793	0.00320772	KDR
cg10639888	chr2	154335368	chr2:154334449-154335458	Island	TSS200	-0.789571	0.00322531	RPRM
cg16634193	chr10	135207476	chr10:135207467-135208073	Island	TSS200	-1.53286	0.00325408	MTG1
cg18192808	chr1	15853278	chr1:15853108-15853663	Island	TSS200	-0.6372	0.0032551	DNAJC16
cg05539745	chr5	45696455	chr5:45695394-45696510	Island	TSS1500	-0.684482	0.00325685	HCN1
cg05674036	chr17	3323791		OpenSea	TSS200	1.34769	0.00325858	OR3A3
cg26330304	chr15	90569017		OpenSea	5'UTR	-1.26141	0.0032711	ZNF710
cg05903298	chr11	107992155	chr11:107992004-107992731	Island	TSS200	-0.868591	0.00328224	ACAT1
cg06610464	chr20	40243608	chr20:40246345-40247841	N_Shelf	5'UTR	-0.614716	0.00328597	CHD6
cg00018739	chr12	124459490	chr12:124456573-124458728	S_Shore	5'UTR	-0.685483	0.00329786	ZNF664
cg12556844	chr5	132299494	chr5:132298789-132299740	Island	TSS200	-1.03148	0.00333056	AFF4
cg13954965	chr2	133175192	chr2:133175160-133175444	Island	1stExon	1.52183	0.0033417	GPR39
cg24360651	chr19	14586317	chr19:14582419-14585098	S_Shore	TSS200	-0.699241	0.00337683	PTGER1
cg06192555	chr16	28074974	chr16:28073817-28075296	Island	TSS200	-1.04862	0.00340326	GSG1L
cg13778723	chr15	56035463	chr15:56034562-56035712	Island	TSS1500	-0.877828	0.0034088	PRTG
cg01305328	chr10	105727248	chr10:105726687-105727255	Island	TSS1500	-0.81629	0.00342785	SLK
cg16549240	chr5	133305516	chr5:133303986-133304399	S_Shore	TSS1500	-1.14646	0.00342889	C5orf15
cg23569415	chr8	29120753	chr8:29119957-29120787	Island	TSS200	-0.898671	0.00343867	KIF13B
cg09698548	chr8	61193990	chr8:61193312-61194195	Island	TSS200	-0.691648	0.00348856	CA8
cg02516388	chr17	48503634	chr17:48503056-48503887	Island	1stExon	-0.708996	0.0035033	ACSF2
cg26802025	chr6	44265320	chr6:44264970-44265711	Island	5'UTR	-0.860306	0.00359845	TCTE1
cg25242477	chr16	30064396	chr16:30064200-30064678	Island	TSS200	-0.946429	0.00360254	ALDOA
cg06920486	chr2	99343994	chr2:99346882-99348177	N_Shelf	5'UTR	-1.3596	0.00360462	MGAT4A
cg02585724	chr15	81116461		OpenSea	5'UTR	-2.16603	0.00360937	KIAA1199
cg25648490	chr16	11945499	chr16:11945065-11945517	Island	TSS200	-0.913066	0.00361117	RSL1D1
cg20952532	chr13	20207656	chr13:20207461-20208252	Island	TSS200	-1.30442	0.00361591	MPHOSPH8
cg02915570	chr16	10674663	chr16:10673880-10674735	Island	TSS200	-0.993662	0.00363089	EMP2
cg02631951	chr12	6309464	chr12:6309152-6310392	Island	TSS200	-0.741546	0.0036641	CD9
cg18685884	chr1	65432372	chr1:65431455-65432614	Island	TSS200	-0.676126	0.00367193	JAK1
cg22788080	chr10	50747201	chr10:50746634-50747329	Island	TSS200	-0.689151	0.00368654	ERCC6
cg18158438	chr11	64322994		OpenSea	TSS200	-1.1411	0.00368982	SLC22A11
cg16227703	chr1	38478221	chr1:38478082-38478727	Island	TSS200	1.04123	0.00371914	UTP11L
cg06083200	chr6	30033850		OpenSea	TSS1500	0.991737	0.0037272	PPP1R11
cg01685644	chr7	99724788	chr7:99724482-99725808	Island	5'UTR	-0.728585	0.00375362	MBLAC1
cg11570271	chr22	17747753		OpenSea	TSS200	-1.63113	0.00375384	CECR3
cg05478295	chr8	61429204	chr8:61429174-61430173	Island	TSS1500	-0.879914	0.00377185	RAB2A
cg22829114	chr2	3381723	chr2:3381344-3381912	Island	TSS200	1.12527	0.00377984	TSSC1
cg22149224	chr14	96342719	chr14:96342209-96343570	Island	TSS1500	0.767377	0.0037802	TUNAR
cg07711099	chr17	7621575	chr17:7620616-7621119	S_Shore	TSS1500	-0.750608	0.00378593	DNAH2
cg02535680	chr19	35390241		OpenSea	TSS1500	-0.856027	0.00379224	LINC00904
cg11403689	chr6	30875854	chr6:30875642-30875957	Island	TSS200	-0.935289	0.00380292	GTF2H4
cg25676786	chr19	10491363	chr19:10491019-10491720	Island	TSS200	0.60403	0.00380435	TYK2
cg26683809	chr21	45332576		OpenSea	5'UTR	-1.01875	0.00381125	AGPAT3
cg07666734	chr16	74330548	chr16:74330533-74331314	Island	TSS200	0.948262	0.00382425	PSMD7
cg09213106	chr20	37590905	chr20:37590617-37591184	Island	TSS200	0.660301	0.00385512	DHX35
cg24514884	chr6	134639203	chr6:134638797-134639021	S_Shore	TSS200	-0.669951	0.00387164	SGK1
cg01028447	chr1	161719415	chr1:161719414-161720076	Island	TSS200	0.847916	0.00387316	DUSP12
cg03509927	chr7	22396296	chr7:22396039-22396852	Island	5'UTR	-0.899114	0.00388094	RAPGEF5
cg21962610	chr19	7580923	chr19:7580824-7581415	Island	TSS200	-0.654748	0.00388648	ZNF358
cg22114501	chr7	158649237	chr7:158648984-158649759	Island	TSS200	0.731107	0.00390564	WDR60
cg19665644	chr11	13030474	chr11:13030330-13032584	Island	TSS1500	-0.72591	0.00390763	RASSF10
cg22370235	chr11	68451852	chr11:68451359-68452846	Island	TSS200	-0.804803	0.00392143	GAL
cg01071153	chr21	44493901	chr21:44494624-44496989	N_Shore	5'UTR	-0.648017	0.00392208	CBS
cg20285745	chr12	117798627	chr12:117798076-117799448	Island	5'UTR	0.647032	0.00392265	NOS1
cg22802536	chr8	21777002	chr8:21776842-21777942	Island	TSS200	0.850622	0.00392817	XPO7
cg14883717	chr13	80915447	chr13:80914013-80915574	Island	TSS1500	0.78104	0.00394336	SPRY2
cg09840174	chr15	75871726	chr15:75870802-75871814	Island	TSS200	-0.639072	0.00394823	PTPN9
cg02463329	chr10	124714041	chr10:124713268-124714249	Island	TSS200	-1.03997	0.00397422	C10orf88
cg19897172	chr7	135347071	chr7:135347056-135347498	Island	TSS200	1.02564	0.00397426	PL-5283
cg21870776	chr12	49731125	chr12:49729728-49731162	Island	TSS200	-1.13647	0.00399504	C1QL4
cg27068330	chr11	65405492	chr11:65408344-65408631	N_Shelf	TSS200	-1.11318	0.00399511	SIPA1
cg15754752	chr13	36944433		OpenSea	TSS200	-0.834233	0.00399587	SPG20
cg02464093	chr3	98620857	chr3:98620131-98620910	Island	TSS1500	-0.68227	0.004006	DCBLD2
cg12365193	chr8	144692039	chr8:144691400-144692269	Island	TSS1500	-0.945425	0.0040404	PYCRL
cg12126686	chr19	35821634		OpenSea	5'UTR	-2.10895	0.00407225	CD22
cg13944286	chr17	73201579	chr17:73201326-73202122	Island	TSS200	-0.718601	0.00408989	NUP85
cg25172835	chr15	65671727	chr15:65669310-65670617	S_Shore	TSS1500	-1.45303	0.00410453	IGDCC3
cg06674932	chr11	110299342	chr11:110300574-110301334	N_Shore	TSS1500	-0.737338	0.00412242	FDX1
cg16460359	chr15	72612629	chr15:72611946-72612802	Island	TSS200	-0.661057	0.00412253	BRUNOL6
cg21541912	chr11	62037381		OpenSea	TSS1500	-0.752115	0.00414523	SCGB2A2
cg02094283	chr11	114165695		OpenSea	TSS1500	0.715118	0.00417088	NNMT
cg10799791	chr14	55908365	chr14:55907197-55907433	S_Shore	TSS1500	0.67469	0.00418057	TBPL2
cg01061890	chr16	11836724	chr16:11836073-11837092	Island	TSS200	0.858435	0.00423824	TXNDC11
cg25191983	chr8	26239060	chr8:26240290-26241017	N_Shore	TSS1500	-0.633501	0.00425296	BNIP3L
cg20945253	chr2	157189510	chr2:157189057-157191437	Island	TSS1500	-0.763839	0.00427078	NR4A2
cg23270415	chr1	161574664	chr1:161575534-161576908	N_Shore	TSS1500	-0.636659	0.00428774	HSPA7
cg14301165	chr19	53324198		OpenSea	5'UTR	-1.06499	0.00428963	ZNF28
cg11647651	chr17	4710373	chr17:4710014-4710960	Island	TSS200	-1.07377	0.00429305	PLD2
cg01646042	chr19	8059034		OpenSea	5'UTR	-0.988038	0.0042938	ELAVL1
cg13662851	chr12	48723821	chr12:48723323-48723876	Island	1stExon	1.60865	0.0043171	H1FNT
cg16958716	chr17	56833425	chr17:56832961-56833986	Island	1stExon	0.587499	0.0043196	PPM1E
cg10613925	chr10	76970777	chr10:76969992-76971002	Island	5'UTR	-0.752478	0.00431966	VDAC2
cg17656939	chr6	152079424		OpenSea	5'UTR	-1.32849	0.00432373	ESR1
cg23731272	chr15	67356838	chr15:67357339-67359061	N_Shore	TSS1500	1.11508	0.00433879	SMAD3
cg05302784	chr17	45056795	chr17:45055317-45056838	Island	TSS200	-0.667368	0.00436235	RPRML
cg14795663	chr17	34429850		OpenSea	TSS1500	-0.713625	0.00437988	CCL4
cg09511826	chr18	61034648	chr18:61033978-61035056	Island	TSS200	-0.803149	0.00439587	KDSR
cg18649979	chr19	21688263	chr19:21688622-21688839	N_Shore	TSS200	-0.716342	0.0044013	ZNF429
cg23560756	chr11	93862073	chr11:93861560-93862773	Island	TSS200	-0.716958	0.00440218	PANX1
cg02270183	chr10	1779930	chr10:1778784-1780018	Island	TSS1500	-0.842078	0.00440364	ADARB2
cg08050536	chr8	11324435	chr8:11323779-11324697	Island	TSS200	-0.882304	0.00440678	FAM167A
cg02591871	chr19	14228565	chr19:14228461-14229264	Island	TSS200	-0.611431	0.00441377	PRKACA
cg13594244	chr19	40561788	chr19:40561820-40562150	N_Shore	5'UTR	-1.04369	0.00442849	ZNF780B
cg01129966	chr11	22851401	chr11:22850765-22851367	S_Shore	TSS200	-1.50053	0.00444285	SVIP
cg25684981	chr13	111567603	chr13:111566486-111568366	Island	TSS200	-0.751684	0.00445803	ANKRD10
cg02630207	chr2	45839653	chr2:45838292-45838582	S_Shore	TSS1500	-1.99314	0.0044711	SRBD1
cg14416284	chr1	160068509	chr1:160068040-160068430	S_Shore	TSS200	-1.19468	0.00448807	IGSF8
cg01373248	chr3	18480297		OpenSea	TSS200	-1.15344	0.00450016	SATB1
cg20033598	chr7	112579757	chr7:112579633-112580217	Island	1stExon	-0.857349	0.00450432	C7orf60
cg02790177	chr10	122216372	chr10:122216259-122217377	Island	TSS200	-0.621999	0.00453789	PPAPDC1A
cg24363304	chr6	83777352	chr6:83777271-83777690	Island	TSS200	-1.12905	0.00456045	DOPEY1
cg06752054	chr21	42733747		OpenSea	TSS1500	-1.00165	0.00458108	MX2
cg11326717	chr8	87354814	chr8:87354544-87355446	Island	TSS200	-1.07041	0.00462144	WWP1
cg06646493	chr1	116519019	chr1:116518757-116519537	Island	TSS200	-0.946615	0.00462541	SLC22A15
cg09556654	chr14	61787463	chr14:61787880-61789467	N_Shore	TSS1500	-1.25826	0.00463405	PRKCH
cg01838941	chr10	46993924	chr10:46992447-46993295	S_Shore	5'UTR	-0.955987	0.00463467	GPRIN2
cg00991794	chr6	125284212	chr6:125283124-125284389	Island	TSS200	-1.10085	0.00464677	STL
cg01232604	chr7	5632262	chr7:5632335-5634555	N_Shore	TSS200	-1.3138	0.00468041	FSCN1
cg27536453	chr3	169530417	chr3:169529875-169530435	Island	TSS200	-0.649742	0.00470197	LRRC34
cg24789940	chr6	126277357	chr6:126277792-126278501	N_Shore	TSS1500	0.778686	0.00470794	HINT3
cg10517913	chr16	46603191		OpenSea	TSS200	-0.619168	0.00471145	ANKRD26P1
cg08687662	chr18	48565625		OpenSea	5'UTR	0.723822	0.00473006	SMAD4
cg06171076	chr6	26156557	chr6:26156449-26157146	Island	TSS200	-0.760422	0.00477973	HIST1H1E
cg03894339	chr8	19674705	chr8:19674263-19675236	Island	TSS1500	0.937487	0.00478618	INTS10
cg12379940	chr13	44947923	chr13:44947371-44948443	Island	TSS200	-0.782954	0.00480066	SERP2
cg04499011	chr6	36972127		OpenSea	TSS1500	-1.84021	0.00481091	FGD2
cg03182967	chr6	127837825	chr6:127836730-127837706	S_Shore	5'UTR	-0.61772	0.00482866	SOGA3
cg27046335	chr5	35198290		OpenSea	5'UTR	0.640809	0.00484499	PRLR
cg12877889	chr3	21446874		OpenSea	TSS1500	0.668681	0.00486857	VENTXP7
cg10712173	chr4	8271414	chr4:8271214-8272091	Island	TSS200	-1.09709	0.00488416	HTRA3
cg02454483	chr11	3014001	chr11:3012799-3014181	Island	TSS1500	-0.66389	0.00489937	NAP1L4
cg17707660	chr15	65134046	chr15:65133371-65134329	Island	TSS200	-0.823308	0.00489959	PLEKHO2
cg27178976	chr5	179604775		OpenSea	5'UTR	0.752099	0.0049022	RASGEF1C
cg18347423	chr19	4723614	chr19:4723723-4723981	N_Shore	5'UTR	-1.33222	0.00491317	DPP9
cg04434653	chr18	33767451	chr18:33766391-33768145	Island	TSS200	-0.839811	0.00491952	MOCOS
cg15757530	chr12	81101094	chr12:81102034-81102716	N_Shore	TSS1500	-0.704992	0.00492538	MYF6
cg26389888	chr2	178973147	chr2:178977078-178977828	N_Shelf	TSS200	-0.823532	0.0049274	PDE11A
cg06246651	chr2	239187798		OpenSea	5'UTR	-1.57884	0.00493753	PER2
cg00412094	chr4	2794091	chr4:2794494-2794875	N_Shore	TSS1500	-1.82222	0.00494819	SH3BP2
cg14815724	chr4	48271893	chr4:48272026-48272298	N_Shore	TSS200	-1.27478	0.00495094	TEC
cg24917527	chr17	42634414	chr17:42634829-42636851	N_Shore	TSS1500	0.827835	0.0049766	FZD2
cg06578786	chr4	10037264		OpenSea	5'UTR	-0.83339	0.00501503	SLC2A9
cg26284982	chr17	45401312	chr17:45400874-45401440	Island	TSS200	-0.996969	0.0050398	C17orf57
cg24746100	chr2	88751786	chr2:88751335-88752865	Island	1stExon	-0.699181	0.00507796	FOXI3
cg01050885	chr7	24323128	chr7:24323558-24325080	N_Shore	TSS1500	-0.757174	0.00508828	NPY
cg19704348	chr1	197880726	chr1:197880016-197881637	Island	TSS1500	0.862929	0.00509547	LHX9
cg23495695	chr8	48651311	chr8:48649766-48651653	Island	TSS1500	-1.34291	0.00510152	CEBPD
cg18648122	chr4	105412473	chr4:105412655-105412942	N_Shore	TSS200	-1.07756	0.0051095	CXXC4
cg18648987	chr15	28344513	chr15:28344188-28344489	S_Shore	TSS200	-1.05207	0.00512154	OCA2
cg19413799	chr1	32645788	chr1:32645154-32645814	Island	5'UTR	-0.919321	0.00512299	TXLNA
cg26498020	chr19	52490120		OpenSea	TSS200	-1.0527	0.00512303	ZNF350
cg06453915	chr11	62538484	chr11:62539001-62539322	N_Shore	TSS1500	-0.592984	0.00512461	TAF6L
cg17465697	chr1	228594029	chr1:228593811-228594713	Island	1stExon	-0.8775	0.00520061	TRIM11
cg18385254	chr18	77724395	chr18:77724352-77724836	Island	TSS200	1.06395	0.00520203	HSBP1L1
cg25115537	chr8	123801352		OpenSea	5'UTR	-1.13476	0.00523182	ZHX2
cg01551511	chr11	74303530	chr11:74303529-74304040	Island	TSS200	-0.798619	0.00523788	POLD3
cg24756756	chr7	16793323	chr7:16793188-16794100	Island	TSS200	1.05965	0.00524781	TSPAN13
cg24569637	chr2	201450560	chr2:201450526-201451027	Island	TSS200	0.790771	0.00530304	AOX1
cg03584856	chr19	3519805		OpenSea	5'UTR	-0.787472	0.00531265	FZR1
cg01144148	chr2	24163529	chr2:24163185-24163878	Island	5'UTR	-0.836861	0.00531334	UBXN2A
cg14293575	chr22	18635460	chr22:18632736-18632998	S_Shelf	5'UTR	-1.48616	0.00531598	USP18
cg16327883	chr2	112812775	chr2:112812827-112813614	N_Shore	TSS200	-1.00633	0.00531728	TMEM87B
cg21294379	chr6	27800597	chr6:27798990-27799427	S_Shore	TSS1500	0.91984	0.00536023	HIST1H4K
cg00580755	chr8	48920450	chr8:48920837-48921414	N_Shore	TSS1500	-0.685998	0.00536264	UBE2V2
cg00598259	chr8	53206831		OpenSea	5'UTR	-2.17732	0.00537076	ST18
cg14171882	chr7	48019441	chr7:48019088-48019389	S_Shore	TSS200	-0.959745	0.00537939	HUS1
cg12418947	chr17	7255037	chr17:7254622-7255808	Island	TSS200	1.10302	0.00538263	KCTD11
cg06646556	chr16	67872230	chr16:67875717-67876740	N_Shelf	5'UTR	-0.740108	0.0053845	CENPT
cg07110217	chr3	52001995		OpenSea	TSS1500	-0.738633	0.00539235	PCBP4
cg25556204	chr13	96705853	chr13:96705229-96705909	Island	TSS200	-0.718547	0.00540407	UGGT2
cg16711083	chr3	125239198	chr3:125238496-125239201	Island	TSS200	-0.84517	0.0054107	SNX4
cg19763319	chr19	50316468	chr19:50316211-50316469	Island	TSS200	0.846009	0.00543259	FUZ
cg26129759	chr3	53926056	chr3:53925438-53926174	Island	TSS200	0.864673	0.00544014	SELK
cg21769969	chr6	108396498	chr6:108395432-108396343	S_Shore	TSS1500	-0.694309	0.00545449	OSTM1
cg25107717	chr1	94312368	chr1:94311844-94313086	Island	TSS200	-1.09988	0.00549524	MIR760
cg10342148	chr4	71570394	chr4:71570147-71571626	Island	TSS1500	-0.650455	0.00549772	RUFY3
cg03754907	chr22	45637422	chr22:45636070-45636606	S_Shore	TSS1500	-0.870667	0.00551164	KIAA0930
cg05676463	chr17	71287216		OpenSea	5'UTR	0.653612	0.00551355	CDC42EP4
cg10203522	chr16	4743299	chr16:4743043-4744231	Island	TSS1500	-0.649042	0.00553072	NUDT16L1
cg23698165	chr19	2663954		OpenSea	5'UTR	-1.66508	0.0055468	GNG7
cg09288778	chr5	134786107		OpenSea	5'UTR	-1.44401	0.00556609	TIFAB
cg03331514	chr7	1577016	chr7:1575736-1575993	S_Shore	5'UTR	0.784239	0.00557357	MAFK
cg04787024	chr2	99553442	chr2:99552185-99553831	Island	TSS1500	-0.891741	0.00558395	C2orf55
cg11640610	chr22	29279597	chr22:29279412-29280287	Island	TSS1500	-0.715819	0.00559505	ZNRF3
cg21195303	chr7	152160866	chr7:152161034-152162113	N_Shore	TSS1500	-0.974477	0.00562595	LINC01003
cg23223742	chr2	25264897	chr2:25264682-25265727	Island	TSS200	-0.632698	0.00564343	EFR3B
cg10965178	chr1	43766752	chr1:43770522-43770880	N_Shelf	1stExon	0.933189	0.00565392	TIE1
cg25990402	chr6	41302256		OpenSea	TSS1500	-1.33651	0.00565613	NCR2
cg08797741	chr3	47555315	chr3:47554805-47555404	Island	TSS200	-0.672304	0.00565886	C3orf75
cg07346851	chr1	160370286	chr1:160370112-160370658	Island	TSS200	-0.840767	0.00566898	VANGL2
cg06583577	chr5	115897444		OpenSea	5'UTR	-1.51235	0.00566916	SEMA6A
cg04776489	chr22	22597965		OpenSea	TSS1500	-1.83714	0.00567269	VPREB1
cg17695010	chr7	10979847	chr7:10979991-10980279	N_Shore	TSS200	-0.581224	0.0056859	NDUFA4
cg22186600	chr11	9482144	chr11:9482109-9483152	Island	TSS1500	-0.673284	0.00569488	ZNF143
cg17714793	chr1	153538431		OpenSea	TSS200	0.981659	0.00569912	S100A2
cg13577149	chr5	134783581		OpenSea	TSS1500	-2.15484	0.00571068	C5orf20
cg25355009	chr5	149988688		OpenSea	5'UTR	-1.18904	0.00573494	SYNPO
cg22107440	chr11	125062186		OpenSea	5'UTR	-0.823425	0.00575206	PKNOX2
cg03900293	chr22	50449361	chr22:50448567-50449521	Island	5'UTR	0.728735	0.00575632	IL17REL
cg06273010	chr11	119187868	chr11:119186947-119187894	Island	TSS200	-0.65036	0.00579406	MCAM
cg07382590	chr20	62284780	chr20:62283516-62284835	Island	TSS200	-0.788321	0.00583419	STMN3
cg21370522	chr6	31543219		OpenSea	TSS200	-1.48503	0.00585775	TNF
cg26532320	chr16	85935911	chr16:85932121-85932942	S_Shelf	5'UTR	1.24077	0.005864	IRF8
cg06957790	chr1	155904847	chr1:155904072-155904307	S_Shore	TSS1500	-0.644395	0.0058697	KIAA0907
cg06020130	chr3	164913973		OpenSea	5'UTR	-0.939503	0.00589026	SLITRK3
cg12448161	chr3	48632723	chr3:48631882-48632901	Island	TSS200	-0.622969	0.00589173	COL7A1
cg18045102	chr2	102083594		OpenSea	5'UTR	0.786935	0.00591026	RFX8
cg02249648	chr12	1703181	chr12:1702638-1704232	Island	1stExon	0.581663	0.00591214	FBXL14
cg01592662	chr16	15150200	chr16:15149204-15150107	S_Shore	TSS1500	-0.61918	0.00591272	NTAN1
cg14539407	chr7	63491268		OpenSea	TSS1500	-0.726152	0.00593136	LINC01005
cg12149692	chr11	62599612	chr11:62598679-62600064	Island	TSS200	0.686184	0.00594538	STX5
cg10836167	chr5	178324449	chr5:178322713-178323538	S_Shore	5'UTR	-2.05251	0.00594587	ZFP2
cg14472025	chr9	136039125	chr9:136038416-136039577	Island	5'UTR	-0.704757	0.00596718	GBGT1
cg02337499	chr11	75526473	chr11:75526396-75526926	Island	1stExon	-1.10471	0.00600288	UVRAG
cg00094739	chr17	77179999	chr17:77178828-77180229	Island	5'UTR	-0.61503	0.00600655	HRNBP3
cg09938328	chr1	39325620	chr1:39324815-39325721	Island	TSS1500	-1.10435	0.00601291	RRAGC
cg07331761	chr7	135347083	chr7:135347056-135347498	Island	TSS200	1.24596	0.00602112	C7orf73
cg23448584	chr20	2781316	chr20:2780978-2781497	Island	TSS200	-0.728218	0.0060327	CPXM1
cg03441257	chr1	150039089	chr1:150039324-150039815	N_Shore	TSS1500	-1.27914	0.00604609	VPS45
cg23056286	chr1	23886335	chr1:23885682-23886212	S_Shore	TSS200	-1.08333	0.00605812	ID3
cg23610575	chr14	55518165	chr14:55518131-55518957	Island	TSS200	-0.741258	0.00609637	MAPK1IP1L
cg18866806	chr14	89259551	chr14:89258396-89259587	Island	TSS1500	-0.945425	0.00610229	EML5
cg19677989	chr15	74284791	chr15:74284252-74284821	Island	TSS200	0.712614	0.00610713	STOML1
cg17545094	chr16	14013923	chr16:14013751-14014295	Island	TSS200	-0.960775	0.00611118	ERCC4
cg26474270	chr16	73092823	chr16:73091514-73092395	S_Shore	TSS1500	-1.2565	0.00612023	ZFHX3
cg24690722	chr1	166809144	chr1:166808341-166809344	Island	5'UTR	-0.807929	0.00613674	POGK
cg10193804	chr17	16876525		OpenSea	TSS1500	-1.68376	0.00616118	TNFRSF13B
cg03931927	chr7	65215969	chr7:65215732-65216495	Island	TSS200	-0.697674	0.00621729	CCT6P1
cg14426373	chr19	51220781	chr19:51220054-51220298	S_Shore	TSS1500	-1.34168	0.00625414	SHANK1
cg07255197	chr17	76573553		OpenSea	TSS200	-1.0054	0.00626009	DNAH17
cg07333862	chr1	2158915	chr1:2158212-2161173	Island	TSS1500	0.846517	0.00626701	SKI
cg13764106	chr1	53527693	chr1:53527572-53528974	Island	TSS200	-0.790984	0.00626918	PODN
cg15724937	chr17	17598080	chr17:17597824-17598398	Island	5'UTR	-1.01233	0.0063179	RAI1
cg20477160	chr2	235936596		OpenSea	5'UTR	0.69988	0.00632466	SH3BP4
cg00398048	chr4	178364342	chr4:178363239-178363708	S_Shore	TSS1500	0.804897	0.00633771	AGA
cg05504732	chr2	42588526	chr2:42588072-42588875	Island	TSS200	-0.724641	0.00634185	COX7A2L
cg03907454	chr1	45205136	chr1:45205323-45205745	N_Shore	TSS1500	-0.681104	0.00638047	KIF2C
cg26061304	chr8	136469480	chr8:136468939-136470342	Island	TSS1500	0.835617	0.00641292	KHDRBS3
cg17981790	chr2	16807234		OpenSea	5'UTR	-1.33183	0.00641854	FAM49A
cg06323049	chr16	28943094		OpenSea	TSS200	-2.1506	0.00643555	CD19
cg04293180	chr8	144700367	chr8:144699233-144700481	Island	TSS1500	1.19272	0.00645935	TSTA3
cg15277311	chr11	93517137	chr11:93517309-93518130	N_Shore	TSS1500	-0.640161	0.00648315	MED17
cg10609868	chr8	81963379		OpenSea	5'UTR	0.611521	0.00648796	PAG1
cg20627633	chr2	97001401	chr2:97001429-97001898	N_Shore	TSS200	-0.659479	0.00649388	NCAPH
cg02395326	chr17	40273239	chr17:40274523-40275360	N_Shore	1stExon	-1.09497	0.00652415	KAT2A
cg00730203	chr12	86907706		OpenSea	5'UTR	-1.55172	0.00652467	MGAT4C
cg09286599	chr19	7850916	chr19:7852932-7854557	N_Shelf	TSS1500	-0.625169	0.00655189	CLEC4GP1
cg25251562	chr2	3704773		OpenSea	TSS1500	-2.09685	0.00655222	ALLC
cg24276095	chr15	83876917	chr15:83875648-83877079	Island	TSS200	-0.643501	0.00655518	HDGFRP3
cg02073919	chr3	28282917	chr3:28282826-28283457	Island	TSS1500	-0.669379	0.00660744	CMC1
cg05573562	chr2	54198159	chr2:54197776-54198490	Island	TSS200	-0.706056	0.00662005	PSME4
cg17078393	chr1	32717002	chr1:32713918-32714186	S_Shelf	5'UTR	-1.85188	0.00662372	LCK
cg04430031	chr11	1773018	chr11:1774588-1775040	N_Shore	TSS1500	-1.23648	0.00664633	IFITM10
cg23949612	chr12	70636659	chr12:70636617-70637749	Island	TSS200	-0.699433	0.00666969	CNOT2
cg11081941	chr7	30518533	chr7:30517987-30518610	Island	TSS200	-0.955952	0.00669142	NOD1
cg15545700	chr12	9268985		OpenSea	TSS1500	-1.81332	0.00669331	A2M
cg11008866	chr3	121902442	chr3:121902742-121903645	N_Shore	TSS200	-0.791414	0.00670643	CASR
cg06422678	chr7	150147922		OpenSea	TSS200	-1.01288	0.00674496	GIMAP8
cg18251019	chr10	105678131	chr10:105677555-105678040	S_Shore	TSS200	-0.778802	0.0067464	OBFC1
cg24103837	chr11	75236614	chr11:75236189-75237781	Island	TSS200	-0.830543	0.00675074	GDPD5
cg15089219	chr2	119915368	chr2:119914126-119916663	Island	1stExon	0.727091	0.00677063	C1QL2
cg04309025	chr17	41476707	chr17:41476220-41476715	Island	5'UTR	0.959864	0.00680804	ARL4D
cg14957547	chr2	38303386	chr2:38301276-38304518	Island	TSS200	-1.24776	0.00683045	CYP1B1
cg21403089	chr7	108166784	chr7:108166211-108167077	Island	TSS200	-0.906327	0.00683284	PNPLA8
cg05775154	chr2	113762454		OpenSea	TSS1500	-0.753901	0.00683655	IL36A
cg26170077	chr11	65153953	chr11:65153726-65154606	Island	TSS200	0.607103	0.00683772	FRMD8
cg05892903	chr8	90769545	chr8:90769535-90770457	Island	TSS1500	-0.773247	0.00684179	RIPK2
cg06253072	chr6	33679850	chr6:33679158-33679701	S_Shore	TSS1500	-1.06292	0.00684952	C6orf125
cg00248914	chr10	52107117		OpenSea	5'UTR	-0.816598	0.0068626	SGMS1
cg08924554	chr4	57976775	chr4:57975860-57976916	Island	TSS1500	-0.710318	0.00687064	IGFBP7
cg03725130	chr19	16435500	chr19:16435202-16438064	Island	TSS200	-0.728927	0.00690368	KLF2
cg05343289	chr1	169600704		OpenSea	TSS1500	0.82528	0.00690895	SELP
cg27561099	chr3	185136588		OpenSea	5'UTR	0.708582	0.00691528	MAP3K13
cg10844275	chr6	47665926		OpenSea	TSS1500	0.601269	0.00692222	GPR115
cg24924577	chr15	90735148		OpenSea	5'UTR	-1.32453	0.00692442	SEMA4B
cg01576559	chr6	82462465	chr6:82461133-82463805	Island	TSS200	-0.630433	0.00697073	FAM46A
cg25611723	chr18	10453624	chr18:10454082-10454296	N_Shore	TSS1500	-0.800291	0.00698149	APCDD1
cg19750643	chr11	44795814		OpenSea	5'UTR	-0.950743	0.00699617	TSPAN18
cg13172153	chr1	201391747		OpenSea	TSS1500	-1.64098	0.0070834	TNNI1
cg10271365	chr8	1992498		OpenSea	TSS1500	-0.873148	0.00708881	MYOM2
cg08253513	chr12	53715584	chr12:53715133-53715516	S_Shore	TSS200	-0.58659	0.00709102	AAAS
cg07012823	chr6	155777070		OpenSea	TSS200	-1.78856	0.00710682	NOX3
cg26365399	chr6	127587909	chr6:127587833-127588602	Island	TSS200	-0.779179	0.00711178	RNF146
cg12489013	chr18	55298534	chr18:55297360-55297660	S_Shore	5'UTR	-1.29166	0.00712438	LOC100505549
cg03958269	chr5	134094426	chr5:134094169-134094771	Island	TSS200	-0.965949	0.00713849	DDX46
cg05905611	chr11	111250422		OpenSea	TSS1500	-2.09979	0.00713992	POU2AF1
cg07115171	chr8	64681058		OpenSea	TSS1500	-0.586227	0.00717107	LINC01289
cg07357963	chr17	34057788	chr17:34058549-34058778	N_Shore	TSS1500	0.979784	0.00717182	RASL10B
cg00873659	chr17	10741610		OpenSea	TSS200	-0.587195	0.00719344	PIRT
cg00576639	chr1	25756900	chr1:25756470-25758115	Island	TSS1500	-0.973332	0.00721577	TMEM57
cg24471039	chr2	135809808		OpenSea	TSS200	-0.722612	0.00723103	RAB3GAP1
cg11750596	chr9	134000905	chr9:134000784-134001306	Island	TSS200	-0.662686	0.00724359	NUP214
cg24694326	chr1	151162561		OpenSea	1stExon	-1.15147	0.00728737	VPS72
cg19327213	chr19	47988783	chr19:47987329-47987622	S_Shore	TSS1500	-0.746306	0.00732184	KPTN
cg13569877	chr13	101241591	chr13:101240689-101241226	S_Shore	TSS1500	-0.722358	0.00732438	GGACT
cg04348419	chr2	219867066	chr2:219866131-219868054	Island	TSS1500	0.598688	0.00733797	MIR375
cg20242307	chr19	54704687	chr19:54704584-54705204	Island	TSS200	-0.756421	0.0073407	RPS9
cg14969671	chr10	131934538	chr10:131934520-131935324	Island	TSS200	-0.83533	0.0074002	GLRX3
cg19705564	chr14	105389886		OpenSea	TSS1500	-1.21408	0.00741181	PLD4
cg22647996	chr5	141393674	chr5:141392360-141392587	S_Shore	TSS1500	-0.580681	0.0074158	GNPDA1
cg12377874	chr18	52495404	chr18:52495604-52496007	N_Shore	TSS1500	0.887838	0.00741823	RAB27B
cg27228578	chr17	11502093	chr17:11501631-11502328	Island	1stExon	1.74549	0.0074351	DNAH9
cg14772118	chr6	39016479	chr6:39016307-39016998	Island	TSS200	-1.25717	0.00743695	GLP1R
cg13010216	chr12	1068192		OpenSea	5'UTR	-1.72831	0.0074383	RAD52
cg00912939	chr7	102036598	chr7:102036470-102037017	Island	TSS1500	-0.93186	0.00746452	PRKRIP1
cg18554986	chr8	87526577	chr8:87526560-87527272	Island	TSS200	0.873878	0.00746609	CPNE3
cg06913287	chr2	18742029	chr2:18741356-18741964	S_Shore	TSS200	-0.588519	0.00748876	RDH14
cg05258689	chr16	2261168	chr16:2263912-2265428	N_Shelf	TSS200	0.725811	0.00751179	C16orf79
cg06577045	chr6	105628022	chr6:105627406-105627830	S_Shore	TSS200	-0.90507	0.00751653	POPDC3
cg17746791	chr6	37137740	chr6:37137070-37139434	Island	TSS200	-1.07085	0.00754771	PIM1
cg09081892	chr6	22569653	chr6:22569584-22570705	Island	TSS200	0.755302	0.00756727	HDGFL1
cg08495827	chr10	81206525	chr10:81204452-81204790	S_Shore	TSS1500	0.616733	0.00756831	ZCCHC24
cg04545079	chr16	67599924	chr16:67595868-67597554	S_Shelf	5'UTR	-1.98268	0.00764546	CTCF
cg22227354	chr20	1206682	chr20:1206679-1207119	Island	TSS200	0.787203	0.00764794	RAD21L1
cg24741609	chr1	54122060		OpenSea	5'UTR	-1.22484	0.00769261	GLIS1
cg26330479	chr1	1104257	chr1:1098043-1100584	S_Shelf	TSS200	-1.30918	0.00772051	MIR429
cg07751764	chr11	63137125		OpenSea	TSS200	-0.730259	0.0077435	SLC22A9
cg01623771	chr2	239047774	chr2:239048071-239048454	N_Shore	5'UTR	-1.34089	0.00774434	KLHL30
cg22155405	chr19	20368371		OpenSea	TSS200	-0.741884	0.00774879	LOC284441
cg23671719	chr19	2841288	chr19:2840864-2842213	Island	TSS200	-0.581111	0.007758	ZNF555
cg04458645	chr11	43589517		OpenSea	TSS1500	-0.619968	0.00776843	MIR670HG
cg17519650	chr2	63277830	chr2:63274475-63279430	Island	TSS200	0.760838	0.00780691	OTX1
cg14893267	chr3	187463559	chr3:187461974-187462197	S_Shore	TSS200	-0.854344	0.0078122	BCL6
cg10854758	chr17	74070375	chr17:74068174-74068756	S_Shore	TSS1500	-0.732312	0.00782055	GALR2
cg25510614	chr4	683772	chr4:682724-683079	S_Shore	TSS1500	1.06997	0.00786371	MFSD7
cg20637919	chr8	12613290	chr8:12611609-12613562	Island	TSS1500	-0.76878	0.00786766	LONRF1
cg11555752	chr3	187925787		OpenSea	5'UTR	-1.15627	0.00788326	LPP
cg17419312	chr7	20230731		OpenSea	5'UTR	-1.50122	0.00788856	MACC1
cg17187559	chr10	38146577	chr10:38146502-38147104	Island	TSS200	0.890508	0.00789403	ZNF248
cg22645510	chr6	40555361	chr6:40554595-40555928	Island	TSS200	-0.930378	0.00791367	LRFN2
cg13228431	chr2	197036432	chr2:197035589-197036383	S_Shore	TSS200	-1.04584	0.00793188	STK17B
cg06190677	chr3	186857318	chr3:186856927-186857659	Island	TSS200	0.729705	0.00794752	RPL39L
cg06844968	chr18	24131604	chr18:24126780-24131138	S_Shore	5'UTR	-0.716928	0.00799996	KCTD1
cg16091981	chr1	17634543		OpenSea	TSS200	0.931964	0.00800721	PADI4
cg20735041	chr3	52869266		OpenSea	TSS200	1.47256	0.00801368	MUSTN1
cg26593521	chr5	156594725		OpenSea	TSS1500	-2.017	0.00801678	FAM71B
cg06204735	chr14	74892986	chr14:74892466-74893184	Island	TSS200	-0.840547	0.00802816	TMEM90A
cg26191704	chr5	167912033	chr5:167913297-167913641	N_Shore	TSS1500	-0.710103	0.00803694	RARS
cg26115300	chr19	17137728		OpenSea	TSS200	-1.01422	0.00805222	CPAMD8
cg02697140	chr18	56570926		OpenSea	5'UTR	0.788431	0.00807466	ZNF532
cg01128503	chr8	1771541	chr8:1771361-1772760	Island	TSS1500	-1.04026	0.0081164	ARHGEF10
cg00320027	chr8	101734560	chr8:101733213-101735222	Island	TSS1500	-0.716356	0.00813188	PABPC1
cg24400183	chr19	12444613	chr19:12444032-12444548	S_Shore	TSS200	0.920863	0.00814064	ZNF563
cg27382058	chr22	43506933	chr22:43506500-43507610	Island	5'UTR	0.605516	0.00815642	BIK
cg14759740	chr20	60962311	chr20:60961570-60962753	Island	5'UTR	-0.837064	0.0081838	RPS21
cg19160600	chr16	67218074	chr16:67217716-67219219	Island	TSS200	0.947944	0.00818779	KIAA0895L
cg01148441	chr22	43807949	chr22:43807400-43808455	Island	TSS200	-0.831238	0.00824816	MPPED1
cg05997131	chr22	39077908	chr22:39077816-39078400	Island	TSS200	-0.617254	0.00825551	TOMM22
cg02449103	chr6	31627711	chr6:31628338-31628658	N_Shore	1stExon	0.704003	0.00825699	C6orf47
cg04317883	chr8	10697546	chr8:10697016-10697634	Island	TSS1500	-0.58297	0.0082728	PINX1
cg07973470	chr16	47178359	chr16:47176787-47178446	Island	TSS1500	-0.849443	0.0082739	NETO2
cg18912107	chr6	134288301		OpenSea	5'UTR	-1.08713	0.00827639	TBPL1
cg04207741	chr12	57482553	chr12:57480797-57483116	Island	TSS200	-0.750652	0.00829675	NAB2
cg13700448	chr11	112097073	chr11:112097022-112097547	Island	TSS200	-0.635637	0.00831327	PTS
cg02993991	chr19	4064177	chr19:4064086-4067980	Island	5'UTR	0.841642	0.00831491	ZBTB7A
cg23955774	chr19	17559384	chr19:17558917-17559679	Island	TSS200	-0.952886	0.00831933	TMEM221
cg01053714	chr15	34631762	chr15:34629575-34630396	S_Shore	TSS1500	-1.36836	0.00832414	SLC12A6
cg25675477	chr6	107781010	chr6:107780774-107781409	Island	TSS1500	-0.694539	0.00834111	PDSS2
cg17578639	chr3	176862949		OpenSea	5'UTR	-1.17484	0.00835196	TBL1XR1
cg00868383	chr19	58951814	chr19:58951214-58952250	Island	TSS1500	0.639626	0.00835486	ZNF132
cg21576602	chr14	51012542		OpenSea	5'UTR	0.701538	0.00836589	ATL1
cg09541373	chr19	55919383	chr19:55918699-55919816	Island	TSS200	-0.813912	0.00836911	UBE2S
cg13335434	chr3	195270319	chr3:195269553-195270363	Island	TSS200	-1.09248	0.00838062	PPP1R2
cg19502867	chr8	58907088	chr8:58907001-58907822	Island	TSS200	-0.786782	0.00838147	FAM110B
cg08197448	chr10	43048342	chr10:43047584-43048472	Island	TSS200	0.724459	0.00845024	ZNF37B
cg12930553	chr2	85980742	chr2:85980499-85982198	Island	TSS200	0.69394	0.00847814	ATOH8
cg02108769	chr1	205018619		OpenSea	5'UTR	-1.61646	0.00848326	CNTN2
cg24205048	chr19	52133837		OpenSea	TSS200	0.885736	0.00849965	SIGLEC5
cg17934743	chr17	8093659	chr17:8092418-8093706	Island	TSS200	0.641831	0.00851685	C17orf59
cg26970847	chr19	57702793	chr19:57702696-57703425	Island	TSS200	-0.66477	0.00851993	ZNF264
cg00330549	chr17	73761631	chr17:73760694-73761269	S_Shore	TSS1500	-0.678404	0.00853211	GALK1
cg15445478	chr2	75938132	chr2:75937657-75938139	Island	TSS200	-0.710974	0.00856754	C2orf3
cg16276255	chr4	8205451		OpenSea	5'UTR	-1.45919	0.00857467	SH3TC1
cg03318573	chr14	57856465	chr14:57856944-57858351	N_Shore	TSS1500	-1.48111	0.00857596	NAA30
cg13687998	chr1	26560560	chr1:26560449-26561028	Island	TSS200	-0.657145	0.00862433	CCDC21
cg26974214	chr10	91151885		OpenSea	TSS1500	-1.10001	0.00870988	IFIT1
cg19533050	chr2	163175044		OpenSea	TSS200	-0.914956	0.00871869	IFIH1
cg05377754	chr8	23259538	chr8:23260442-23261867	N_Shore	5'UTR	0.588017	0.00871989	LOXL2
cg09167911	chr1	53307865	chr1:53308294-53309262	N_Shore	TSS1500	-0.912614	0.00874708	ZYG11A
cg18727738	chr11	57416874	chr11:57414400-57414664	S_Shelf	5'UTR	-0.636097	0.00875113	YPEL4
cg14276772	chr2	10588646	chr2:10587827-10589155	Island	TSS200	-0.799832	0.00877371	ODC1
cg15565234	chr10	30338072		OpenSea	5'UTR	-1.02735	0.00879877	KIAA1462
cg13932540	chr11	6952567		OpenSea	5'UTR	-1.37045	0.00881228	ZNF215
cg04881131	chr20	21685834	chr20:21686199-21687689	N_Shore	TSS1500	-0.813964	0.00882008	PAX1
cg00275828	chr17	39222690		OpenSea	TSS1500	0.93366	0.0088289	KRTAP2-4
cg19998994	chr20	634167	chr20:633541-634330	Island	TSS200	-0.666092	0.00883274	SRXN1
cg03428981	chr7	142551527	chr7:142551879-142553186	N_Shore	TSS1500	0.731796	0.00883361	EPHB6
cg10378364	chr20	13202437	chr20:13200670-13202616	Island	1stExon	-0.782042	0.00884785	ISM1
cg17601761	chr9	131534363	chr9:131533779-131534695	Island	TSS200	-0.649753	0.00885409	ZER1
cg10489986	chr1	27320943	chr1:27320127-27321146	Island	1stExon	-0.583058	0.00886916	TRNP1
cg27194049	chr6	79788061	chr6:79787608-79788337	Island	TSS200	-0.627571	0.00889467	PHIP
cg24680082	chr11	93275719	chr11:93275814-93276721	N_Shore	5'UTR	-0.639057	0.00893802	C11orf75
cg01869731	chr18	5629055	chr18:5628324-5630785	Island	TSS200	0.586119	0.00894762	EPB41L3
cg20635595	chr19	48281627	chr19:48281585-48282351	Island	TSS1500	-0.659734	0.00895823	SEPW1
cg10947500	chr6	118985774		OpenSea	5'UTR	-1.92573	0.00897742	CEP85L
cg27339954	chr11	120106999	chr11:120110497-120110719	N_Shelf	TSS1500	-1.02015	0.00900407	POU2F3
cg07363850	chr15	31523237		OpenSea	TSS200	-2.13168	0.00901909	LOC283710
cg08184586	chr19	1940417	chr19:1940303-1941940	Island	TSS1500	-0.601467	0.00902986	CSNK1G2
cg07669489	chr10	70320037	chr10:70320130-70320822	N_Shore	TSS200	-1.06373	0.00904132	TET1
cg05573761	chr4	108746046	chr4:108745829-108746535	Island	5'UTR	-1.41073	0.00909621	SGMS2
cg17837485	chr19	19314298	chr19:19314137-19314416	Island	TSS200	-0.837042	0.00910293	NR2C2AP
cg02508008	chr7	132767313	chr7:132766509-132767096	S_Shore	TSS1500	-0.632797	0.00911182	CHCHD3
cg04534320	chr17	56002984		OpenSea	5'UTR	-1.76457	0.00911313	CUEDC1
cg05909745	chr14	67982196	chr14:67981514-67982380	Island	TSS200	-0.665156	0.0091172	TMEM229B
cg24685755	chr19	53758031	chr19:53757819-53758148	Island	5'UTR	-0.968068	0.00917557	ZNF677
cg01037673	chr19	11485375	chr19:11485286-11485769	Island	TSS200	-0.617038	0.00918675	C19orf39
cg18187862	chr3	45730750	chr3:45730615-45731294	Island	TSS200	-0.669878	0.00920591	SACM1L
cg18739166	chr3	3866752		OpenSea	5'UTR	-1.07456	0.00922246	LRRN1
cg19343707	chr9	117692954		OpenSea	TSS200	-0.718357	0.00923831	TNFSF8
cg04568768	chr9	35080174	chr9:35079628-35080213	Island	TSS200	-0.773064	0.00927808	FANCG
cg04896295	chr6	33388054	chr6:33385678-33386262	S_Shore	1stExon	-0.924021	0.00930523	SYNGAP1
cg09110655	chr11	3876737	chr11:3876287-3877431	Island	TSS200	-0.712571	0.00934727	STIM1
cg06614469	chr18	48086302	chr18:48085838-48087589	Island	TSS200	-0.972751	0.00937142	MAPK4
cg10784414	chr3	48647031	chr3:48646620-48647404	Island	1stExon	-0.804622	0.00939356	UQCRC1
cg22322863	chr17	30814625	chr17:30813177-30815239	Island	5'UTR	0.685921	0.00939813	CDK5R1
cg08479514	chr7	23043767		OpenSea	5'UTR	-0.888044	0.00943372	FAM126A
cg08517984	chr12	16431562		OpenSea	TSS1500	-0.596057	0.00943952	SLC15A5
cg21037265	chr19	6481819		OpenSea	TSS200	-0.741363	0.00944062	DENND1C
cg12793879	chr15	32322659	chr15:32322164-32323060	Island	TSS200	-0.91206	0.00947052	CHRNA7
cg12332902	chr2	98330020		OpenSea	TSS200	-0.906665	0.00947491	ZAP70
cg20345277	chr1	12677751	chr1:12676983-12678642	Island	TSS200	-0.749418	0.00952401	DHRS3
cg10893268	chr1	94168448		OpenSea	5'UTR	-0.658993	0.0095385	BCAR3
cg03081205	chr11	32851371	chr11:32851160-32851951	Island	TSS200	-0.777916	0.00954994	PRRG4
cg11663289	chr3	160473298	chr3:160472310-160474487	Island	TSS1500	-1.21016	0.00955129	PPM1L
cg21225450	chr8	98656257	chr8:98656153-98657230	Island	TSS200	0.864689	0.00955809	MTDH
cg06646484	chr11	112037673		OpenSea	TSS1500	1.045	0.00956212	TEX12
cg26283893	chr12	54332457	chr12:54332805-54333731	N_Shore	TSS200	-0.754744	0.00957575	HOXC13
cg07152925	chr21	48024683		OpenSea	5'UTR	0.894151	0.0095761	S100B
cg12749787	chr12	12878379	chr12:12876630-12879002	Island	TSS1500	-0.695126	0.00959214	APOLD1
cg01512069	chr4	190579472		OpenSea	TSS1500	1.17207	0.0096033	LINC01262
cg22826986	chr8	11351507		OpenSea	TSS200	-2.1585	0.0096089	BLK
cg02266399	chr7	143582146	chr7:143582125-143582610	Island	5'UTR	-1.1273	0.00966488	FAM115A
cg23689052	chr2	97427102	chr2:97426800-97427208	Island	1stExon	0.669847	0.00966606	CNNM4
cg26944052	chr7	100425154	chr7:100424424-100425626	Island	TSS200	-0.757961	0.00967975	EPHB4
cg11591516	chr10	85954316	chr10:85954199-85955303	Island	TSS200	-0.846078	0.00970478	PCDH21
cg17283899	chr5	10564369	chr5:10562816-10565680	Island	TSS200	-0.745676	0.00971294	ANKRD33B
cg00110277	chr10	97668174	chr10:97667243-97667978	S_Shore	5'UTR	-0.592614	0.00972027	C10orf131
cg16960356	chr1	68177614		OpenSea	5'UTR	-1.37322	0.00976935	GNG12
cg10622536	chr1	36771021	chr1:36771830-36773009	N_Shore	TSS1500	0.644145	0.00977274	C1orf113
cg11242303	chr1	67773725	chr1:67773329-67773767	Island	5'UTR	-0.710517	0.00978371	IL12RB2
cg08029996	chr6	153451869	chr6:153450992-153452792	Island	5'UTR	-0.622802	0.00981771	RGS17
cg06569331	chr11	61689063	chr11:61684591-61685216	S_Shelf	TSS1500	0.825466	0.00982967	RAB3IL1
cg23014425	chr17	46648525		OpenSea	5'UTR	1.18292	0.00983248	HOXB3
cg01148975	chr17	25822786		OpenSea	5'UTR	-1.1888	0.00983671	KSR1
cg04219247	chr8	104383715	chr8:104383409-104384109	Island	TSS200	-0.673749	0.00986052	CTHRC1
cg15482168	chr19	53970942	chr19:53970802-53971473	Island	TSS200	-0.609063	0.00986553	ZNF813
cg13006227	chr2	62132614		OpenSea	TSS200	0.729129	0.00986665	COMMD1
cg19691036	chr16	53407340	chr16:53407327-53407754	Island	TSS200	1.32483	0.00987793	LOC102723373
cg00589578	chr11	85565966	chr11:85565908-85566451	Island	TSS200	-0.655121	0.00989784	CCDC83
cg14335813	chr12	123237606	chr12:123236994-123237664	Island	5'UTR	-0.632966	0.00990612	DENR
cg20115037	chr1	204049586		OpenSea	5'UTR	-1.42443	0.00994924	SOX13
cg22902535	chr2	208031734	chr2:208030852-208031477	S_Shore	TSS1500	0.767572	0.00996602	KLF7
cg14549755	chr19	17581276	chr19:17581190-17581675	Island	TSS200	-0.660808	0.00998497	SLC27A1
cg04102586	chr1	100435512	chr1:100435297-100436070	Island	TSS200	-0.779283	0.00998909	SLC35A3
cg22253838	chr15	71408080	chr15:71407656-71408498	Island	TSS1500	-0.676695	0.0100118	CT62
cg20605045	chr10	120925425	chr10:120924785-120925558	Island	TSS1500	0.701597	0.010037	SFXN4
cg00347546	chr10	86088209	chr10:86088395-86088791	N_Shore	TSS200	-0.944858	0.0100571	FAM190B
cg19856252	chr3	134370147	chr3:134369464-134370242	Island	TSS1500	-0.686889	0.0100622	KY
cg18223522	chr1	200182032		OpenSea	TSS1500	-0.744518	0.0100884	FAM58B
cg10081681	chr10	105219068	chr10:105217966-105218287	S_Shore	TSS1500	0.636398	0.0100892	CALHM1
cg24910938	chr20	47835804	chr20:47835783-47836067	Island	TSS200	0.691322	0.010124	DDX27
cg18250916	chr5	612533	chr5:611944-612881	Island	1stExon	0.672681	0.0101303	CEP72
cg25440818	chr17	1953382	chr17:1952919-1962328	Island	TSS200	-0.797343	0.0101883	MIR132
cg00723891	chr17	17380215	chr17:17380175-17380416	Island	TSS200	-1.09493	0.0101892	MED9
cg02247178	chr13	31506687		OpenSea	TSS200	-0.707512	0.0102167	C13orf26
cg20662334	chr11	96076603		OpenSea	TSS1500	0.691388	0.0102194	MAML2
cg06627804	chr13	40178579	chr13:40176849-40177576	S_Shore	TSS1500	-0.674806	0.0102296	LHFP
cg25688113	chr4	5052526	chr4:5053230-5054092	N_Shore	TSS1500	-0.622597	0.0102306	STK32B
cg24491895	chr11	6889596		OpenSea	TSS1500	0.669252	0.0102755	OR10A2
cg07209624	chr10	13627505	chr10:13628789-13629266	N_Shore	TSS1500	0.582942	0.0102998	PRPF18
cg00706994	chr11	59190310		OpenSea	1stExon	-1.77096	0.0103076	OR5A2
cg21658291	chr19	49977318		OpenSea	TSS200	-0.743794	0.0103758	FLT3LG
cg23162967	chr3	105587981	chr3:105587279-105588218	Island	TSS200	-0.914113	0.0103786	CBLB
cg10148801	chr5	126312517		OpenSea	5'UTR	-1.24422	0.0103809	MARCH3
cg24892765	chr4	56252140		OpenSea	TSS1500	0.680016	0.010388	SRD5A3-AS1
cg25629572	chr13	114898218	chr13:114897358-114898516	Island	TSS200	-0.935933	0.010398	RASA3
cg08365388	chr6	148663353	chr6:148663425-148664041	N_Shore	TSS1500	0.599055	0.0104221	SASH1
cg11767757	chr21	40145404		OpenSea	TSS200	-1.78917	0.0104278	NCRNA00114
cg19380664	chr8	75233617	chr8:75232649-75234101	Island	TSS200	-0.810794	0.0104314	JPH1
cg02955911	chr16	67464503	chr16:67464388-67465462	Island	TSS1500	-0.609943	0.0104331	HSD11B2
cg10552523	chr11	313478	chr11:315739-316539	N_Shelf	TSS1500	-1.40124	0.0104524	IFITM1
cg10840938	chr11	107798959	chr11:107798958-107799980	Island	TSS1500	0.697416	0.0104763	RAB39A
cg04947949	chr10	49892203		OpenSea	TSS1500	-1.46408	0.0104858	WDFY4
cg13821759	chr22	43092608	chr22:43088918-43089668	S_Shelf	5'UTR	-1.13337	0.0104864	A4GALT
cg04330631	chr6	42018203	chr6:42018139-42018604	Island	TSS200	-0.641388	0.0104923	TAF8
cg18860790	chr6	84937415	chr6:84937116-84937728	Island	TSS200	-0.880398	0.0105421	KIAA1009
cg17333042	chr10	102822201	chr10:102820488-102822874	Island	5'UTR	-0.98067	0.0105656	KAZALD1
cg03550219	chr3	25705846	chr3:25705556-25706570	Island	TSS200	-0.876228	0.0105659	TOP2B
cg12950066	chr16	833110	chr16:832827-833042	S_Shore	TSS200	-0.678551	0.0106269	MSLNL
cg19747852	chr7	23571693	chr7:23570757-23571819	Island	TSS200	-0.778913	0.0106342	TRA2A
cg15170783	chr11	76494226	chr11:76494416-76495672	N_Shore	TSS200	-0.932871	0.010636	TSKU
cg06285648	chr15	57668812	chr15:57668337-57669028	Island	5'UTR	-0.664655	0.0106619	CGNL1
cg17716965	chr3	52260280		OpenSea	TSS200	-1.03747	0.0106852	TLR9
cg02717630	chr16	46865118	chr16:46864453-46865561	Island	TSS200	-0.612694	0.0107324	C16orf87
cg25262396	chr11	122526311	chr11:122526278-122527479	Island	TSS200	-0.6072	0.0107426	UBASH3B
cg25413906	chr13	27746337		OpenSea	TSS1500	-0.771007	0.0107451	USP12
cg12529868	chr2	61698413		OpenSea	TSS1500	-0.96507	0.0107604	USP34
cg01097881	chr12	108523395	chr12:108522950-108523852	Island	TSS200	-0.796659	0.0107682	WSCD2
cg25065205	chr1	233086286	chr1:233086191-233086595	Island	TSS200	-0.900763	0.0108174	C1orf57
cg21006470	chr20	36973845		OpenSea	TSS1500	0.64967	0.0108465	LBP
cg01303636	chr1	19536970	chr1:19536151-19537046	Island	TSS1500	-0.903038	0.0108523	UBR4
cg15825692	chr1	85527943		OpenSea	TSS200	-0.617739	0.0108679	WDR63
cg24192933	chr5	140430713		OpenSea	TSS1500	-0.696662	0.0108889	PCDHB1
cg19636156	chr2	7088067		OpenSea	5'UTR	-0.691836	0.0108901	RNF144A
cg06804344	chr3	128778699		OpenSea	TSS1500	-1.29527	0.010892	GP9
cg03730529	chr14	89892521		OpenSea	5'UTR	1.32067	0.0109172	FOXN3
cg22402852	chr4	108853204	chr4:108852495-108853387	Island	1stExon	0.67578	0.0109232	CYP2U1
cg20090464	chr16	57570666	chr16:57569848-57570844	Island	TSS200	-0.584394	0.0109258	CCDC102A
cg07499546	chr1	40839445	chr1:40839215-40840022	Island	TSS1500	-0.862505	0.0109688	SMAP2
cg21243348	chr20	32899773		OpenSea	TSS200	-0.788987	0.0109771	AHCY
cg26597461	chr12	51611675	chr12:51610892-51611724	Island	TSS200	-0.597023	0.0109805	POU6F1
cg16230134	chr10	91461363	chr10:91460899-91461615	Island	TSS200	1.54499	0.0109896	KIF20B
cg12829118	chr8	38614807	chr8:38614414-38615236	Island	5'UTR	0.860794	0.0110069	TACC1
cg27461741	chr6	5338029		OpenSea	5'UTR	0.91797	0.0110284	FARS2
cg19294125	chr20	25604737	chr20:25603815-25605187	Island	TSS200	0.67467	0.0110326	NANP
cg13314979	chr2	216878405	chr2:216877899-216878352	S_Shore	TSS200	-0.758733	0.0110349	MREG
cg08062011	chr4	83483220	chr4:83482744-83483091	S_Shore	TSS200	-0.778178	0.0110361	TMEM150C
cg16447486	chr17	5095239	chr17:5094839-5095456	Island	TSS200	-0.584122	0.0110563	ZNF594
cg13011109	chr5	167955758	chr5:167956219-167957371	N_Shore	TSS1500	0.849028	0.0110681	FBLL1
cg00894890	chr19	38470250		OpenSea	5'UTR	-0.675073	0.0111076	SIPA1L3
cg01099031	chr19	53466188	chr19:53465730-53466323	Island	TSS200	-0.810581	0.011187	ZNF816A
cg20046875	chr15	72766637	chr15:72766260-72767693	Island	TSS200	-0.622186	0.0111958	ARIH1
cg14578535	chr19	39904239	chr19:39903036-39904490	Island	5'UTR	-1.00398	0.0112342	PLEKHG2
cg17261040	chr6	143382000	chr6:143381444-143381918	S_Shore	TSS200	-0.679535	0.0113073	AIG1
cg02291533	chr19	36427210	chr19:36427173-36427722	Island	TSS1500	-0.664583	0.0113292	LRFN3
cg04224864	chr1	179851825	chr1:179851482-179852371	Island	1stExon	1.46109	0.0113608	TOR1AIP1
cg09046255	chr16	30662126	chr16:30661983-30663253	Island	TSS200	-0.833738	0.0113764	PRR14
cg12902497	chr1	8938815	chr1:8938098-8939409	Island	TSS200	1.23535	0.0114102	ENO1
cg00150737	chr3	131221845	chr3:131221604-131221888	Island	TSS200	-0.717552	0.0114289	MRPL3
cg22531663	chr4	967528	chr4:966732-968137	Island	TSS200	-0.669632	0.0114381	DGKQ
cg00850501	chr19	14530371	chr19:14529731-14530505	Island	TSS1500	-0.630626	0.0114527	DDX39
cg08616269	chr10	70480892	chr10:70480704-70481598	Island	TSS200	0.795205	0.0114712	CCAR1
cg00256046	chr1	217306763	chr1:217307744-217309179	N_Shore	5'UTR	0.795238	0.0114987	ESRRG
cg08020574	chr16	89557182	chr16:89555775-89557753	Island	TSS1500	-0.676144	0.0115486	ANKRD11
cg07206827	chr1	151778404		OpenSea	TSS1500	-1.53535	0.0115582	LINGO4
cg07069878	chr3	136378338		OpenSea	5'UTR	0.804068	0.0115681	STAG1
cg18648184	chr1	229478458	chr1:229478014-229478935	Island	5'UTR	-0.665519	0.0115802	CCSAP
cg21738979	chr14	45553278	chr14:45553161-45553421	Island	TSS200	-0.834043	0.0115885	PRPF39
cg01824401	chr5	137774650		OpenSea	TSS200	-0.852189	0.0115899	REEP2
cg26542888	chr1	185014264	chr1:185014369-185015220	N_Shore	TSS1500	0.796984	0.0116114	RNF2
cg02565050	chr7	156686055	chr7:156685008-156686179	Island	TSS200	-1.33566	0.0116419	LMBR1
cg17342901	chr3	167098098	chr3:167097927-167098198	Island	TSS200	-0.844059	0.0116436	ZBBX
cg20765441	chr6	25931659		OpenSea	TSS1500	0.887176	0.011654	SLC17A2
cg14503744	chr9	77112053	chr9:77112712-77113583	N_Shore	TSS200	-0.818215	0.0117026	RORB
cg01889020	chr15	66545863	chr15:66544432-66546134	Island	5'UTR	0.73885	0.0117164	MEGF11
cg03323292	chr11	134146132	chr11:134145559-134147180	Island	TSS200	-0.796582	0.0117292	GLB1L3
cg04125350	chr21	36042344	chr21:36041305-36043224	Island	1stExon	-0.66507	0.0117572	CLIC6
cg08599533	chr14	93896560	chr14:93896736-93897466	N_Shore	5'UTR	0.611631	0.0117912	UNC79
cg12495059	chr16	73179665		OpenSea	TSS1500	0.680907	0.011825	C16orf47
cg13187130	chr2	46752	chr2:45510-46559	S_Shore	TSS200	-0.855318	0.0119722	FAM110C
cg23954953	chr1	97187154	chr1:97187102-97187606	Island	TSS200	-0.979485	0.0119848	PTBP2
cg20559608	chr3	131754012	chr3:131753880-131754139	Island	TSS200	-0.697607	0.0119911	CPNE4
cg08466320	chr2	70121048		OpenSea	TSS200	-0.674654	0.0119987	SNRNP27
cg11279151	chr3	101281821	chr3:101280545-101280952	S_Shore	5'UTR	-0.701683	0.0120014	RG9MTD1
cg16435539	chr3	39851009	chr3:39851025-39851820	N_Shore	TSS1500	-0.961088	0.012071	MYRIP
cg05254078	chr15	34502482	chr15:34501701-34502499	Island	TSS200	0.866099	0.0120743	C15orf29
cg17446824	chr7	150929507	chr7:150929388-150930151	Island	TSS200	-1.13749	0.012075	CHPF2
cg07482451	chr17	7992094		OpenSea	TSS1500	-0.590551	0.012087	ALOX12B
cg26650816	chr1	41129371	chr1:41131111-41131378	N_Shore	5'UTR	-1.33053	0.012094	RIMS3
cg13521951	chr12	58146353	chr12:58145853-58146360	Island	TSS200	0.621315	0.0121091	CDK4
cg22161376	chr15	67813132	chr15:67813370-67814181	N_Shore	TSS1500	-0.776981	0.0121379	C15orf61
cg12935497	chr15	82339233	chr15:82335472-82339937	Island	TSS1500	-0.669163	0.0121463	MEX3B
cg05696109	chr1	223316668	chr1:223316185-223316689	Island	TSS200	-0.792754	0.0121503	TLR5
cg08134829	chr1	1851083	chr1:1850098-1851391	Island	TSS1500	0.712799	0.0121816	TMEM52
cg16703466	chr1	249137378		OpenSea	5'UTR	-1.04935	0.0122008	ZNF672
cg12877278	chr6	151551059		OpenSea	TSS1500	0.637077	0.012219	LOC102723831
cg01148801	chr2	11295394	chr2:11295559-11296006	N_Shore	TSS200	-0.921037	0.0122252	PQLC3
cg10899904	chr8	74005557	chr8:74005021-74005856	Island	TSS200	-0.688308	0.0122465	C8orf84
cg08519516	chr13	30509728		OpenSea	TSS1500	-1.55927	0.0122601	LINC00544
cg24557248	chr1	155990769	chr1:155990389-155990780	Island	TSS200	-0.786352	0.0122731	SSR2
cg14138132	chr6	31704375	chr6:31707489-31708336	N_Shelf	TSS200	-0.846899	0.0123482	CLIC1
cg16065270	chr6	31370798	chr6:31370915-31371917	N_Shore	TSS1500	0.806417	0.0123832	MICA
cg05802452	chr1	228194476	chr1:228194096-228196512	Island	TSS1500	0.956424	0.0124704	WNT3A
cg04049551	chr5	175792484	chr5:175792355-175793505	Island	TSS200	0.692591	0.0124956	ARL10
cg01461410	chr6	85473773	chr6:85472702-85474132	Island	1stExon	-0.79704	0.0124957	TBX18
cg17128461	chr4	186125334	chr4:186124665-186125441	Island	TSS200	-0.918616	0.0125593	KIAA1430
cg05809437	chr8	1450031		OpenSea	5'UTR	-1.16453	0.0125968	DLGAP2
cg10932874	chr12	58135981	chr12:58130870-58132047	S_Shelf	TSS200	-0.695186	0.0126051	AGAP2
cg24769499	chr2	120189242	chr2:120189022-120189765	Island	TSS1500	-1.05994	0.0126118	TMEM37
cg04653776	chr20	32399093	chr20:32399262-32399550	N_Shore	TSS200	-0.822398	0.0126138	CHMP4B
cg13210260	chr1	50889294	chr1:50884228-50891471	Island	TSS200	-0.792436	0.0126172	DMRTA2
cg02169734	chr6	80656973	chr6:80656744-80657593	Island	1stExon	-0.751396	0.0126399	ELOVL4
cg18273818	chr5	5422589	chr5:5422125-5423251	Island	TSS1500	1.22258	0.0126459	KIAA0947
cg22905350	chr3	27401810		OpenSea	5'UTR	-1.97032	0.0126579	NEK10
cg03975386	chr3	51895407		OpenSea	TSS1500	-1.40362	0.0126626	IQCF2
cg01012394	chr1	28416212	chr1:28415098-28415312	S_Shore	TSS1500	0.679656	0.0126706	EYA3
cg20888732	chr9	470156	chr9:470108-470324	Island	TSS200	-0.830129	0.0126838	KANK1
cg09445967	chr11	60634850		OpenSea	TSS200	-1.13569	0.0127317	ZP1
cg25994476	chr4	82393082	chr4:82392610-82393426	Island	TSS200	-0.8954	0.0127368	RASGEF1B
cg02659009	chr5	140079941		OpenSea	TSS200	-0.582928	0.0127587	ZMAT2
cg13188098	chr12	4918335	chr12:4918273-4919657	Island	TSS200	-1.11308	0.0127671	KCNA6
cg01909953	chr11	114310032	chr11:114310001-114310586	Island	TSS200	-0.619123	0.0128018	REXO2
cg08355316	chr19	40005667	chr19:40005648-40005869	Island	TSS200	-0.734458	0.0128069	SELV
cg12730565	chr4	40631916	chr4:40631740-40632587	Island	TSS200	-1.07717	0.0128402	RBM47
cg08293825	chr19	39342501	chr19:39339923-39343257	Island	5'UTR	-0.896159	0.0128751	HNRNPL
cg09150117	chr7	96653867	chr7:96653467-96654199	Island	1stExon	0.722319	0.0128857	DLX5
cg07212644	chr1	114301956	chr1:114301514-114302272	Island	TSS200	0.812898	0.0129081	PHTF1
cg05981730	chr9	9894081		OpenSea	5'UTR	0.709218	0.0129263	PTPRD
cg21832068	chr4	14889868		OpenSea	TSS200	0.737423	0.0129784	LINC00504
cg02487422	chr3	49467188	chr3:49466478-49466843	S_Shore	TSS1500	-0.762476	0.0129865	NICN1
cg08881393	chr8	66939592		OpenSea	5'UTR	1.04726	0.0130089	DNAJC5B
cg22295383	chr15	51058014	chr15:51057603-51058123	Island	TSS200	-0.698385	0.0130212	SPPL2A
cg13136036	chr4	187065944	chr4:187066155-187066460	N_Shore	TSS200	-1.09742	0.0130272	FAM149A
cg16660220	chr11	46576948		OpenSea	5'UTR	-2.25771	0.0130602	AMBRA1
cg17520927	chr1	10458905	chr1:10458548-10459997	Island	TSS200	-0.76208	0.0130807	PGD
cg01910484	chr16	56642229	chr16:56642129-56642595	Island	TSS1500	-0.716654	0.01312	MT2A
cg19382545	chr2	227663669	chr2:227662082-227664912	Island	TSS200	-0.729211	0.0131406	IRS1
cg13658070	chr1	211752298	chr1:211751121-211753177	Island	TSS200	-0.845884	0.0131575	SLC30A1
cg20534599	chr17	30228924	chr17:30228604-30228962	Island	TSS200	-0.68302	0.0131696	UTP6
cg22970157	chr22	21457195		OpenSea	TSS200	0.655274	0.0132288	BCRP2
cg15445000	chr17	37608096	chr17:37607393-37607718	S_Shore	TSS1500	-0.941046	0.0132385	MED1
cg18813170	chr20	25677664	chr20:25676700-25677784	Island	TSS200	0.908045	0.0132491	ZNF337
cg05517905	chr2	11273075		OpenSea	TSS200	-0.607499	0.01327	C2orf50
cg11736566	chr4	57155953		OpenSea	5'UTR	0.629687	0.0133061	KIAA1211
cg05800928	chr7	75931781	chr7:75931704-75932978	Island	TSS200	0.826258	0.0133099	HSPB1
cg20034091	chr18	31158527		OpenSea	TSS200	-0.868009	0.0133666	ASXL3
cg03585263	chr19	14542769	chr19:14542768-14543102	Island	TSS1500	0.879567	0.0133677	PKN1
cg03718655	chr16	5008289		OpenSea	TSS200	-0.748146	0.013425	SEC14L5
cg25728174	chr19	51814782	chr19:51815157-51815458	N_Shore	TSS1500	-0.952156	0.0134424	IGLON5
cg20842915	chr7	39665132	chr7:39662543-39663792	S_Shore	5'UTR	0.831079	0.0134679	RALA
cg27388017	chr19	12273827	chr19:12273794-12274291	Island	TSS200	0.586116	0.0134944	ZNF136
cg00722180	chr14	73525139	chr14:73524989-73525752	Island	TSS200	0.980323	0.0135124	RBM25
cg00920539	chr9	92219786	chr9:92219771-92221411	Island	TSS200	-0.753091	0.0135171	GADD45G
cg09169335	chr15	73659861	chr15:73659860-73662015	Island	1stExon	0.591	0.0135318	HCN4
cg06965198	chr20	57554793	chr20:57556341-57556726	N_Shore	TSS1500	-0.613654	0.0135652	NELFCD
cg08453784	chr8	144417122	chr8:144416712-144417054	S_Shore	TSS200	-1.18064	0.0136136	TOP1MT
cg12253830	chr12	22487668	chr12:22486835-22488666	Island	TSS200	-0.666086	0.0136909	ST8SIA1
cg09899665	chr13	76123907	chr13:76123438-76124268	Island	TSS200	-0.942763	0.0137145	UCHL3
cg13103915	chr5	131409408		OpenSea	TSS200	1.17161	0.0137657	CSF2
cg08865062	chr22	22307448	chr22:22306554-22307402	S_Shore	TSS200	0.609468	0.013769	PPM1F
cg17414127	chr13	114108676		OpenSea	TSS1500	-0.684385	0.013844	ADPRHL1
cg10016973	chr6	53794529		OpenSea	TSS1500	-2.36717	0.0138845	LOC101927189
cg03774708	chr3	33155642	chr3:33155227-33156054	Island	1stExon	0.89462	0.0138877	CRTAP
cg05336550	chr10	99185984	chr10:99185778-99186294	Island	TSS200	-0.728126	0.0138891	PGAM1
cg01463290	chr2	113403286	chr2:113403001-113404079	Island	TSS200	-0.825674	0.0139478	SLC20A1
cg08208265	chr21	16342594		OpenSea	5'UTR	-0.602704	0.0139585	NRIP1
cg24992817	chr11	66114197	chr11:66113970-66114258	Island	1stExon	0.918646	0.0140202	B3GNT1
cg04525508	chr3	124774877	chr3:124774246-124775113	Island	TSS200	-0.606003	0.0140618	HEG1
cg01446963	chr16	420627	chr16:420489-420736	Island	TSS200	0.866973	0.0140705	MRPL28
cg04701034	chr14	52536175	chr14:52534581-52536722	Island	TSS1500	-1.15102	0.0140795	NID2
cg12076012	chr14	73494092	chr14:73493461-73493970	S_Shore	TSS1500	-0.783477	0.0141666	ZFYVE1
cg00061145	chr1	229570582	chr1:229567206-229570684	Island	TSS1500	-0.689219	0.0141709	ACTA1
cg10587218	chr3	148709351	chr3:148709076-148710069	Island	TSS200	-0.696755	0.0141718	GYG1
cg16125762	chr1	180992114	chr1:180991719-180992149	Island	TSS200	1.05414	0.0141903	STX6
cg06600287	chr1	53387719	chr1:53386617-53387523	S_Shore	TSS1500	-0.922467	0.014212	ECHDC2
cg13174651	chr2	27485967	chr2:27484873-27488189	Island	TSS200	-0.748811	0.0142276	SLC30A3
cg09548638	chr5	148443744		OpenSea	TSS1500	-1.09541	0.0142995	SH3TC2
cg14729755	chr9	35619819	chr9:35616980-35617324	S_Shelf	TSS1500	-1.16967	0.0143323	CD72
cg04285418	chr2	145089952	chr2:145089453-145090397	Island	5'UTR	-1.14457	0.0143371	GTDC1
cg13482010	chr3	122703782		OpenSea	5'UTR	-2.24496	0.0143511	SEMA5B
cg09513758	chr1	110526368	chr1:110527248-110528026	N_Shore	TSS1500	0.823698	0.0143608	AHCYL1
cg02462812	chr5	140501535	chr5:140502890-140503804	N_Shore	TSS200	-0.825644	0.0144137	PCDHB4
cg08154698	chr19	8274065	chr19:8274241-8275045	N_Shore	TSS200	-0.641583	0.0144548	LASS4
cg00332877	chr6	42947071	chr6:42946310-42947127	Island	TSS200	0.676368	0.0144733	PEX6
cg20770540	chr3	123304003	chr3:123304002-123304218	Island	TSS200	-0.746029	0.0145096	PTPLB
cg04326960	chr19	12305655	chr19:12305552-12306304	Island	TSS200	0.766698	0.0145267	LOC100289333
cg10986355	chr7	126893362	chr7:126891300-126894205	Island	TSS1500	0.727861	0.0145623	GRM8
cg08661899	chr6	132722664	chr6:132722093-132722901	Island	TSS200	-0.7851	0.0146024	MOXD1
cg19391535	chr7	148398020	chr7:148395430-148397002	S_Shore	5'UTR	-0.662932	0.0146218	CUL1
cg08455454	chr10	94352726	chr10:94352667-94353159	Island	TSS200	-0.660276	0.0146353	KIF11
cg19595912	chr1	236445689	chr1:236444603-236445700	Island	TSS1500	0.6889	0.014638	ERO1LB
cg04385144	chr22	27053419	chr22:27053081-27053629	Island	TSS200	-1.28452	0.0146576	MIAT
cg17489939	chr2	176981919	chr2:176982107-176982402	N_Shore	1stExon	-0.613097	0.0146643	HOXD10
cg07639828	chr9	35651143	chr9:35646744-35647265	S_Shelf	TSS200	-1.35914	0.0146722	SIT1
cg01438737	chr20	42086396	chr20:42085948-42087322	Island	TSS200	0.581508	0.0146742	SFRS6
cg10807542	chr22	50744784	chr22:50745415-50746125	N_Shore	5'UTR	-0.92918	0.0146757	PLXNB2
cg14542374	chr11	118782395	chr11:118781060-118781732	S_Shore	TSS1500	0.78946	0.0146816	BCL9L
cg08054078	chr16	57318744	chr16:57317967-57318964	Island	TSS200	-0.595581	0.0146861	PLLP
cg18514406	chr3	48885405	chr3:48884503-48885406	Island	TSS200	0.828461	0.01475	PRKAR2A
cg00879980	chr5	132200490	chr5:132201901-132202753	N_Shore	TSS200	-0.629626	0.0148151	GDF9
cg26421646	chr1	31885741	chr1:31885794-31887010	N_Shore	TSS1500	-0.752685	0.0148299	SERINC2
cg05786554	chr11	43942604		OpenSea	TSS200	1.10788	0.0148921	ALKBH3-AS1
cg17421097	chr5	40679745	chr5:40679502-40682081	Island	TSS1500	-0.607389	0.0148953	PTGER4
cg23076913	chr1	24435582		OpenSea	5'UTR	0.581748	0.0148972	MYOM3
cg21428148	chr18	9102454	chr18:9102416-9102973	Island	TSS200	-0.748797	0.0149231	NDUFV2
cg17160382	chr6	121758980		OpenSea	5'UTR	-1.01988	0.0149454	GJA1
cg26102065	chr2	190539480	chr2:190539026-190539533	Island	TSS1500	-0.604561	0.0149644	ANKAR
cg17513182	chr1	153894941	chr1:153894837-153895921	Island	5'UTR	-1.23616	0.0149678	GATAD2B
cg00042733	chr21	35006014		OpenSea	5'UTR	-0.641401	0.0149993	CRYZL1
cg00567479	chr2	242295999	chr2:242295397-242296201	Island	5'UTR	0.786408	0.0150325	FARP2
cg13356117	chr11	113185561	chr11:113185332-113185663	Island	5'UTR	0.923112	0.0150366	TTC12
cg15318916	chr19	58907296	chr19:58907453-58908422	N_Shore	TSS200	0.942288	0.0150434	RNF225
cg20379919	chr3	184095940	chr3:184099095-184099582	N_Shelf	TSS200	-0.606355	0.0150617	THPO
cg26685752	chr1	152086692	chr1:152084994-152085215	S_Shore	TSS200	-0.822607	0.0151225	TCHH
cg09476130	chr1	159870086	chr1:159869901-159870143	Island	TSS200	0.815083	0.0151482	CCDC19
cg12246416	chr7	75988441	chr7:75987606-75988977	Island	TSS200	-0.593222	0.0151521	YWHAG
cg22587751	chr19	45004640	chr19:45004129-45004846	Island	TSS200	-0.625773	0.0151675	ZNF180
cg23241201	chr19	45580017	chr19:45579321-45580018	Island	TSS1500	0.92389	0.015173	ZNF296
cg24956537	chr7	41020022		OpenSea	TSS1500	-0.720881	0.0151917	LINC01450
cg01416043	chr2	11053694	chr2:11053661-11053952	Island	1stExon	0.805391	0.0152028	KCNF1
cg16674926	chr12	125478094	chr12:125478162-125478849	N_Shore	TSS200	-1.01909	0.0152609	BRI3BP
cg04568710	chr12	38710424	chr12:38710392-38710643	Island	TSS200	-0.717217	0.015265	ALG10B
cg14558114	chr2	88469736	chr2:88469691-88470386	Island	TSS200	0.973926	0.0152721	THNSL2
cg12223683	chr14	23653277		OpenSea	TSS1500	-0.59206	0.0152722	SLC7A8
cg25683631	chr1	20405033		OpenSea	5'UTR	-1.70173	0.0153297	PLA2G5
cg18513200	chr4	13629548	chr4:13629245-13629655	Island	TSS1500	-0.594629	0.0154062	BOD1L
cg18879646	chr1	89990278	chr1:89989810-89990986	Island	TSS200	0.909428	0.0154422	LRRC8B
cg10466421	chr21	27010696	chr21:27011624-27012398	N_Shore	TSS1500	-1.21627	0.0154458	JAM2
cg15384340	chr7	100272716	chr7:100270875-100274003	Island	5'UTR	-0.726002	0.0154549	GNB2
cg26191576	chr14	75389716	chr14:75389712-75390133	Island	TSS1500	1.30902	0.0154588	RPS6KL1
cg27005894	chr3	47823427	chr3:47822921-47823194	S_Shore	TSS200	-0.627981	0.0154599	SMARCC1
cg24110177	chr3	50126178	chr3:50126252-50127204	N_Shore	TSS200	0.640862	0.0154742	RBM5
cg01396567	chr1	85514226	chr1:85513509-85514555	Island	TSS200	-1.04731	0.0154838	MCOLN3
cg20282550	chr10	4868331	chr10:4868125-4868949	Island	TSS200	-0.70082	0.0154888	AKR1E2
cg26762173	chr8	28351567	chr8:28351456-28352560	Island	TSS1500	-0.762637	0.0154999	FZD3
cg03786808	chr17	41994384		OpenSea	TSS200	-1.38215	0.0155049	C17orf88
cg14156760	chr5	110559964	chr5:110559569-110560446	Island	TSS200	-0.793794	0.0155361	CAMK4
cg07718903	chr20	6104261	chr20:6103436-6103970	S_Shore	TSS200	0.627573	0.0155485	FERMT1
cg05924780	chr12	6745524		OpenSea	TSS1500	-0.944318	0.015554	LPAR5
cg26362852	chr5	158634905	chr5:158636218-158636949	N_Shore	TSS200	-1.26132	0.0155564	RNF145
cg20831413	chr11	72460551	chr11:72463092-72463717	N_Shelf	5'UTR	1.90827	0.0155624	ARAP1
cg08361399	chr16	53088769	chr16:53088716-53089279	Island	TSS200	1.01008	0.0155967	CHD9
cg17284865	chr1	155197511	chr1:155197116-155197534	Island	TSS200	0.941232	0.0156025	GBAP1
cg24939733	chr11	85397684		OpenSea	TSS1500	0.628645	0.0156028	CCDC89
cg14783211	chr9	37079879	chr9:37079450-37080393	Island	TSS200	-0.61685	0.0156148	EBLN3
cg18375586	chr10	15413437	chr10:15412419-15413040	S_Shore	TSS1500	-0.987526	0.0156303	FAM171A1
cg21604320	chr4	140587179		OpenSea	1stExon	-0.810096	0.015649	MGST2
cg11547603	chr17	1466274	chr17:1465159-1466312	Island	TSS200	-0.616209	0.015681	PITPNA
cg03386823	chr3	61547196	chr3:61546328-61549669	Island	TSS200	-1.05004	0.0157	PTPRG
cg08128089	chr15	24219042		OpenSea	TSS1500	-0.677681	0.0157263	PWRN4
cg25659317	chr11	115631394	chr11:115630398-115631117	S_Shore	TSS1500	0.961967	0.0157415	LINC00900
cg01642733	chr8	17780317	chr8:17780032-17781272	Island	TSS200	-1.04107	0.0157843	PCM1
cg02466926	chr10	127408000	chr10:127407627-127408566	Island	TSS200	0.6255	0.0158219	C10orf137
cg07120806	chr4	1873451	chr4:1872181-1873986	Island	5'UTR	-0.672825	0.0158393	WHSC1
cg11516594	chr18	3013156	chr18:3012547-3013173	Island	TSS1500	-0.603766	0.0158454	LPIN2
cg04051335	chr5	150157442	chr5:150158223-150158654	N_Shore	TSS1500	1.22152	0.0158822	C5orf62
cg19176391	chr11	67070760	chr11:67070807-67071801	N_Shore	TSS200	1.66138	0.015883	SSH3
cg13003878	chr9	116840825		OpenSea	TSS200	0.604845	0.0159004	AMBP
cg02009256	chr12	56882326	chr12:56881401-56882702	Island	TSS200	0.581699	0.0159308	GLS2
cg23049307	chr1	55353163	chr1:55352463-55353328	Island	TSS1500	-0.747259	0.0159594	DHCR24
cg09358376	chr12	55639928		OpenSea	TSS1500	-0.857187	0.0159702	OR6C74
cg19721087	chr6	105403899	chr6:105400877-105401149	S_Shelf	TSS1500	-1.01499	0.0159735	LIN28B
cg16382382	chr1	92351047	chr1:92350913-92352085	Island	5'UTR	0.860659	0.0159985	TGFBR3
cg04877802	chr2	203130345	chr2:203130313-203130760	Island	TSS200	-0.584405	0.016037	NOP58
cg25623640	chr4	71532172		OpenSea	1stExon	-1.81901	0.0160561	JCHAIN
cg16875032	chr8	121823916	chr8:121823534-121824720	Island	1stExon	-2.39371	0.0160589	SNTB1
cg06191203	chr2	152266755	chr2:152266271-152267286	Island	5'UTR	0.787987	0.0160594	RIF1
cg25302189	chr16	30441500	chr16:30441095-30441675	Island	TSS200	-0.701089	0.0161158	DCTPP1
cg19506025	chr7	2671548	chr7:2671156-2671937	Island	TSS200	-1.0482	0.0161187	TTYH3
cg24181914	chr19	47617301	chr19:47615253-47617101	S_Shore	TSS1500	-0.780495	0.0161509	ZC3H4
cg10224655	chr1	6053295	chr1:6051595-6052955	S_Shore	TSS1500	-1.23219	0.0161511	NPHP4
cg09854660	chr6	161694951		OpenSea	5'UTR	-0.657972	0.0161602	AGPAT4
cg08843517	chr16	88717464	chr16:88716989-88717606	Island	TSS200	-0.623494	0.0162075	CYBA
cg14780540	chr1	247242157	chr1:247241579-247242201	Island	TSS200	-0.769914	0.0162364	ZNF670
cg01243246	chr11	124823843	chr11:124823793-124824329	Island	TSS200	0.661946	0.016238	CCDC15
cg07935886	chr8	41168001	chr8:41165852-41167140	S_Shore	TSS1500	-0.607573	0.0162556	SFRP1
cg17168636	chr1	27115653	chr1:27114118-27114692	S_Shore	5'UTR	-0.829393	0.0162714	PIGV
cg14953397	chr7	73185034	chr7:73183379-73185115	Island	TSS1500	-0.78646	0.0162742	CLDN3
cg17550268	chr3	105085597	chr3:105085990-105086223	N_Shore	TSS200	-0.786261	0.0163029	ALCAM
cg17858100	chr1	207224510	chr1:207226281-207226842	N_Shore	TSS200	-0.601414	0.016315	YOD1
cg05712456	chr17	49307903		OpenSea	5'UTR	-0.677905	0.0163335	MBTD1
cg06617876	chr9	139652874	chr9:139654897-139655154	N_Shelf	TSS200	-0.762806	0.0163767	LCN8
cg25304775	chr11	64885222	chr11:64884115-64885448	Island	TSS200	-0.843703	0.0163787	ZNHIT2
cg12506121	chr12	50238076	chr12:50236638-50236975	S_Shore	TSS1500	-1.73502	0.0163838	BCDIN3D
cg12695707	chr19	15121333	chr19:15121590-15122143	N_Shore	TSS1500	-1.2825	0.016422	CCDC105
cg27209110	chr19	53662353	chr19:53662189-53662500	Island	TSS200	-0.822302	0.0164382	ZNF347
cg25774643	chr11	627175	chr11:626728-628037	Island	TSS200	-0.875238	0.0164803	SCT
cg05791153	chr7	19748676	chr7:19748397-19748861	Island	TSS200	0.893722	0.0164908	TWISTNB
cg03603266	chr21	15755706	chr21:15755371-15756086	Island	TSS200	-0.61812	0.0164994	HSPA13
cg02863658	chr15	101459092	chr15:101458286-101460223	Island	TSS1500	0.655334	0.0165227	LRRK1
cg25062812	chr14	25519484	chr14:25518424-25519612	Island	TSS1500	-0.914667	0.0165316	STXBP6
cg20573702	chr12	55690140		OpenSea	TSS1500	-0.736845	0.0165495	OR6C6
cg21301387	chr11	128457475		OpenSea	TSS200	0.694801	0.0165515	ETS1
cg09637470	chr11	109963583	chr11:109963240-109964677	Island	TSS1500	-0.777983	0.0165745	ZC3H12C
cg18368411	chr1	31845959		OpenSea	TSS200	-0.837855	0.0165749	FABP3
cg07691531	chr8	144660659	chr8:144659745-144660635	S_Shore	TSS200	0.895833	0.0165768	NAPRT1
cg12488577	chr3	25707509	chr3:25705556-25706570	S_Shore	TSS1500	-1.19116	0.0165977	MIR4442
cg04360458	chr4	57773953	chr4:57773867-57775602	Island	TSS200	0.746214	0.0166324	REST
cg09863149	chr8	87877382		OpenSea	TSS1500	-0.638802	0.0166583	CNBD1
cg11143148	chr14	91283255	chr14:91282227-91282757	S_Shore	TSS1500	0.703886	0.0166595	TTC7B
cg12332917	chr6	32158409		OpenSea	TSS1500	0.673431	0.016661	PBX2
cg19433341	chr8	21900337		OpenSea	TSS200	-0.663538	0.0167389	FGF17
cg13899780	chr11	70858572		OpenSea	5'UTR	-0.663282	0.0167743	SHANK2
cg03520771	chr6	16129124	chr6:16128992-16130023	Island	TSS200	0.849637	0.0168029	MYLIP
cg01228603	chr12	120106071	chr12:120105502-120106232	Island	1stExon	0.664552	0.0168598	PRKAB1
cg04738301	chr12	96184580	chr12:96183873-96185199	Island	TSS200	0.761373	0.0168687	NTN4
cg13040009	chr3	194393339	chr3:194392808-194393378	Island	TSS200	-0.637633	0.0168779	LSG1
cg07728579	chr15	83475013	chr15:83478366-83479273	N_Shelf	TSS1500	-1.80774	0.0168809	FSD2
cg18935353	chr11	66085250	chr11:66083572-66083782	S_Shore	TSS1500	-0.847131	0.0168924	CD248
cg11390398	chr12	12419921	chr12:12419679-12420541	Island	TSS200	-0.700656	0.0169002	LRP6
cg27264388	chr18	77623570	chr18:77623265-77624280	Island	TSS200	0.944512	0.0169076	KCNG2
cg15227275	chr13	49107436	chr13:49106411-49107463	Island	TSS200	-0.6143	0.0169173	RCBTB2
cg20197989	chr17	260058	chr17:259754-260306	Island	TSS200	1.20497	0.0169559	C17orf97
cg27018042	chr19	42363800	chr19:42363678-42364765	Island	TSS200	-0.662362	0.0170078	RPS19
cg14912445	chr17	16472662	chr17:16472074-16472800	Island	TSS200	0.957282	0.0170092	ZNF287
cg20248751	chr8	96146302	chr8:96145760-96146729	Island	5'UTR	-0.675291	0.0170311	PLEKHF2
cg02225143	chr3	51422103	chr3:51421986-51423031	Island	TSS1500	0.655612	0.0170367	MANF
cg00325113	chr20	44097716	chr20:44098280-44099536	N_Shore	TSS1500	-0.582934	0.0170511	WFDC2
cg10347799	chr8	9008364	chr8:9008058-9009353	Island	TSS200	-0.601423	0.0170692	PPP1R3B
cg24487076	chr10	23983496	chr10:23983366-23984978	Island	TSS200	-0.849212	0.0171149	KIAA1217
cg20273697	chr2	8977583	chr2:8977373-8977789	Island	5'UTR	0.707277	0.0171174	KIDINS220
cg19882685	chr5	177541122	chr5:177540207-177541234	Island	5'UTR	-0.768238	0.0171245	N4BP3
cg25083732	chr4	6695464		OpenSea	TSS200	1.30382	0.0171774	S100P
cg23974023	chr2	113544294		OpenSea	TSS1500	0.695416	0.017192	IL1A
cg02004418	chr2	45236740	chr2:45235511-45237792	Island	TSS200	0.773904	0.0172325	SIX2
cg02965060	chr3	184429852	chr3:184429366-184429907	Island	TSS200	-0.613121	0.01729	MAGEF1
cg14916253	chr4	87860950	chr4:87855873-87857204	S_Shelf	5'UTR	-1.26278	0.0173126	AFF1
cg12391232	chr1	155247117	chr1:155246991-155247748	Island	TSS1500	-0.680092	0.0173129	HCN3
cg04801617	chr12	106976843	chr12:106977388-106977713	N_Shore	TSS200	0.638256	0.0173156	RFX4
cg10407200	chr3	79817189	chr3:79815638-79815900	S_Shore	TSS200	-0.692167	0.0173533	ROBO1
cg11993539	chr3	139653864	chr3:139653430-139655115	Island	TSS200	-0.791244	0.0173541	CLSTN2
cg19942640	chr5	33440671	chr5:33440635-33441365	Island	TSS1500	-0.808096	0.0174865	TARS
cg01936430	chr1	204380496	chr1:204380313-204381159	Island	1stExon	-0.620837	0.0175071	PPP1R15B
cg19630102	chr14	68067023	chr14:68066584-68067134	Island	TSS200	-0.814162	0.0175218	PIGH
cg24539999	chr17	73937305	chr17:73936881-73937417	Island	TSS200	-0.819216	0.017525	FBF1
cg10107298	chr16	729906	chr16:729438-735815	Island	TSS1500	1.01807	0.0175709	STUB1
cg24040576	chr1	246670459	chr1:246670148-246670768	Island	1stExon	-0.696857	0.0175811	SMYD3
cg27037109	chr19	12512034	chr19:12511608-12512144	Island	TSS200	-0.716276	0.0177013	ZNF799
cg13009098	chr12	130976551		OpenSea	5'UTR	0.660139	0.0177153	RIMBP2
cg23780158	chr11	4509506		OpenSea	TSS1500	-0.684722	0.0178004	OR52K1
cg10012627	chr15	38545011	chr15:38544002-38545532	Island	TSS200	-0.648061	0.0178108	SPRED1
cg17010394	chr1	84464224	chr1:84464223-84465232	Island	5'UTR	0.875582	0.0179068	TTLL7
cg20769177	chr17	44928516	chr17:44928287-44929690	Island	TSS1500	-0.664076	0.0179265	WNT9B
cg02538169	chr7	100287481	chr7:100291183-100292266	N_Shelf	TSS1500	-0.884605	0.0179433	GIGYF1
cg21144158	chr11	65211084		OpenSea	TSS1500	-1.3306	0.0179465	MIR612
cg01562552	chr3	127543493	chr3:127541270-127542048	S_Shore	TSS1500	0.727297	0.0179795	MGLL
cg17364234	chr19	59031070	chr19:59030657-59031426	Island	TSS200	0.788257	0.0180089	ZBTB45
cg20579065	chr14	23772101	chr14:23770512-23771902	S_Shore	TSS200	-1.10184	0.0180442	PPP1R3E
cg04771042	chr8	22411778	chr8:22408672-22409635	S_Shelf	5'UTR	-0.94508	0.0180447	SORBS3
cg14238081	chr14	65438743	chr14:65438412-65439363	Island	1stExon	-0.912771	0.0180655	RAB15
cg08628584	chr6	118228382	chr6:118228042-118229811	Island	TSS1500	-0.998968	0.0180888	SLC35F1
cg18581154	chr5	140556238	chr5:140553681-140554637	S_Shore	TSS1500	0.828598	0.018093	PCDHB8
cg18181323	chr4	121844176	chr4:121843148-121844193	Island	TSS200	-1.07696	0.0181176	PRDM5
cg21689782	chr2	158301252		OpenSea	TSS1500	-2.2489	0.0181478	CYTIP
cg12843872	chr7	90894352	chr7:90893567-90896683	Island	1stExon	-0.581267	0.0181605	FZD1
cg24821564	chr19	55280672		OpenSea	TSS1500	-0.757436	0.0181831	KIR2DL1
cg04802657	chr16	28565199	chr16:28565145-28565753	Island	TSS200	1.61087	0.0182093	CCDC101
cg23964231	chr1	13184794		OpenSea	TSS1500	-0.631398	0.0182138	HNRNPCL2
cg09698471	chr5	63257847	chr5:63256548-63257886	Island	TSS1500	1.09141	0.0182276	HTR1A
cg10162691	chr17	41177409	chr17:41177336-41177593	Island	1stExon	0.851747	0.0182624	RND2
cg07052390	chr11	133827076	chr11:133825337-133827457	Island	TSS200	-0.587861	0.0182627	IGSF9B
cg22824707	chr9	128003819	chr9:128002945-128003972	Island	TSS200	0.621583	0.0182911	HSPA5
cg24898753	chr11	61735917	chr11:61734760-61735932	Island	TSS1500	-0.674262	0.0183072	FTH1
cg02473103	chr19	46272606	chr19:46270699-46275167	Island	TSS200	-0.646176	0.0183194	SIX5
cg24889604	chr9	131592273	chr9:131591751-131592246	S_Shore	TSS200	-0.823622	0.0183215	C9orf114
cg05766479	chr13	41567415		OpenSea	5'UTR	-1.08941	0.0183324	ELF1
cg08744461	chr12	108079556	chr12:108079442-108079893	Island	TSS200	0.665544	0.0183474	PWP1
cg17984218	chr2	26395838	chr2:26396102-26397204	N_Shore	TSS200	-0.886939	0.0183535	GAREML
cg26674967	chr3	88198835	chr3:88198514-88199513	Island	TSS200	-0.710544	0.0183657	C3orf38
cg10583119	chr19	54237755		OpenSea	TSS1500	-0.879635	0.01837	MIR518D
cg13775913	chr17	7297869	chr17:7296504-7298466	Island	TSS200	-0.818114	0.0183888	PLSCR3
cg00154159	chr16	3253932		OpenSea	TSS1500	-0.585893	0.0183978	OR1F1
cg02321076	chr6	150285026	chr6:150284682-150286515	Island	TSS200	-0.645276	0.0183983	ULBP1
cg04592292	chr19	55987591	chr19:55987544-55988171	Island	TSS200	-0.726697	0.0184242	ZNF628
cg27125645	chr12	124246434	chr12:124246524-124247254	N_Shore	TSS1500	-0.718084	0.0184296	DNAH10
cg00153306	chr3	46741492	chr3:46742764-46743086	N_Shore	TSS1500	0.701866	0.0184379	TMIE
cg16480239	chr20	9160245		OpenSea	5'UTR	0.988048	0.0185359	PLCB4
cg09242721	chr3	3168535	chr3:3168324-3169231	Island	TSS200	-1.18706	0.0186553	TRNT1
cg09136073	chr8	6914738		OpenSea	TSS1500	-0.699325	0.0186695	DEFA5
cg08650016	chr11	62359048	chr11:62358813-62359674	Island	1stExon	0.635783	0.0186777	TUT1
cg21484228	chr3	32859417	chr3:32858194-32860506	Island	TSS200	-0.687451	0.018726	TRIM71
cg26945050	chr2	27346434	chr2:27346380-27346766	Island	TSS1500	0.723947	0.0187824	ABHD1
cg10804974	chr5	140603270	chr5:140604453-140605304	N_Shore	1stExon	-0.624697	0.0188254	PCDHB14
cg10582318	chr12	77273011	chr12:77272632-77273216	Island	TSS1500	-0.635533	0.0188308	CSRP2
cg26714650	chr12	56694279	chr12:56693680-56694345	Island	TSS200	0.641593	0.0188826	CS
cg14741870	chr6	30174091		OpenSea	5'UTR	-1.31045	0.0189541	TRIM26
cg12271332	chr8	67579608	chr8:67578694-67579509	S_Shore	TSS200	-0.709754	0.0189883	VCPIP1
cg26166145	chr6	32340208		OpenSea	TSS1500	1.03477	0.0189928	C6orf10
cg02400092	chr11	130185384	chr11:130183948-130184668	S_Shore	TSS1500	-0.783241	0.0190104	ZBTB44
cg18015985	chr5	176779051	chr5:176778572-176779090	Island	TSS200	0.581278	0.0190791	LMAN2
cg18132611	chr1	85040304	chr1:85039825-85040344	Island	TSS200	0.618934	0.0190922	CTBS
cg24791666	chr3	39192215	chr3:39194241-39195359	N_Shelf	5'UTR	-1.20934	0.019117	CSRNP1
cg16149238	chr2	23608001	chr2:23607729-23610124	Island	TSS1500	-0.880722	0.0191316	KLHL29
cg18740152	chr19	9879674	chr19:9879152-9879736	Island	TSS1500	-0.727562	0.0191442	ZNF846
cg01258484	chr21	44394503	chr21:44394084-44395850	Island	TSS200	-0.637882	0.0191605	PKNOX1
cg26522894	chr12	130389541	chr12:130387609-130389139	S_Shore	TSS1500	-0.697127	0.0191698	TMEM132D
cg03362871	chr22	50352912	chr22:50353596-50357215	N_Shore	TSS1500	-1.2448	0.01928	PIM3
cg04937596	chr12	27236803		OpenSea	TSS1500	-0.605748	0.0192911	C12orf71
cg21228957	chr17	48171816	chr17:48172460-48172994	N_Shore	TSS1500	-0.96869	0.019309	PDK2
cg25647648	chr3	95402637		OpenSea	TSS1500	0.602042	0.0193696	MTHFD2P1
cg01615018	chr12	54393550	chr12:54393374-54394648	Island	TSS1500	-0.589307	0.0193858	HOXC9
cg25359924	chr5	134240787	chr5:134240254-134241314	Island	TSS200	0.748317	0.0194352	PCBD2
cg02750813	chr20	8000470	chr20:7999789-8000499	Island	TSS200	-0.769783	0.0194401	TMX4
cg13403615	chr18	57027010	chr18:57026065-57026769	S_Shore	TSS1500	-0.631894	0.0194638	LMAN1
cg13424097	chr1	1510427	chr1:1509482-1510747	Island	TSS200	-0.709736	0.01948	SSU72
cg14325851	chr10	129705132	chr10:129705217-129706237	N_Shore	TSS200	-0.58378	0.0195019	PTPRE
cg11631011	chr13	52436047		OpenSea	TSS200	1.0166	0.0195569	CCDC70
cg17676765	chr20	3388398	chr20:3387965-3388901	Island	TSS200	-0.641924	0.0196192	C20orf194
cg05730099	chr2	73964708	chr2:73964318-73964677	S_Shore	TSS200	-0.610555	0.0196384	TPRKB
cg04142413	chr12	27863218	chr12:27863633-27864081	N_Shore	TSS1500	-0.617675	0.0196561	MRPS35
cg18764516	chr19	913499	chr19:913135-913715	Island	TSS1500	-0.755792	0.019732	C19orf22
cg15659052	chr7	37438819		OpenSea	5'UTR	0.627479	0.0197343	ELMO1
cg12661145	chr10	104404054	chr10:104401821-104404968	Island	TSS200	-0.61784	0.0197388	TRIM8
cg00137156	chr2	7005942	chr2:7005163-7006340	Island	TSS200	-1.03109	0.0198242	CMPK2
cg13477182	chr9	136024925	chr9:136024223-136025112	Island	TSS1500	1.09799	0.0198479	RALGDS
cg23928910	chr5	89705806	chr5:89705736-89705942	Island	TSS1500	-0.893206	0.0198888	CETN3
cg27492182	chr11	56512343		OpenSea	TSS1500	-0.730572	0.0199245	OR9G4
cg00708060	chr3	49208687	chr3:49208629-49209196	Island	TSS1500	-0.865494	0.0199336	KLHDC8B
cg12869229	chr12	56618373	chr12:56617995-56618374	Island	5'UTR	0.972837	0.0199354	OBFC2B
cg05021923	chr6	18387560	chr6:18387450-18387846	Island	TSS200	-0.68693	0.0199411	RNF144B
cg06080274	chr19	35896238		OpenSea	TSS1500	0.600309	0.0199984	LINC01531
cg11247289	chr1	19991707	chr1:19991146-19992788	Island	TSS200	-0.599258	0.020008	HTR6
cg00201779	chr6	72131020	chr6:72129508-72130756	S_Shore	TSS1500	-0.739256	0.0200383	C6orf155
cg20957739	chr18	44676672	chr18:44676470-44677057	Island	5'UTR	0.790988	0.0200484	HDHD2
cg04745336	chr10	75008185	chr10:75006629-75007184	S_Shore	TSS1500	-0.886513	0.0200536	DNAJC9
cg15566798	chr9	82439301		OpenSea	TSS200	-1.33227	0.0200776	LINC01507
cg23778596	chr7	149411498	chr7:149410858-149412351	Island	TSS1500	-0.805223	0.020189	KRBA1
cg15035774	chr16	68450892		OpenSea	5'UTR	-1.51284	0.0202068	SMPD3
cg08848324	chr2	174830503	chr2:174828330-174830617	Island	TSS1500	-0.712414	0.0202079	SP3
cg11804789	chr20	24929716		OpenSea	TSS200	-0.724243	0.0202247	CST7
cg16510128	chr5	42757815		OpenSea	5'UTR	-0.954008	0.0202661	CCDC152
cg05055652	chr7	128502893	chr7:128502715-128503276	Island	TSS200	-0.684166	0.0202793	ATP6V1F
cg24807448	chr10	112327420	chr10:112327072-112327870	Island	TSS200	0.613639	0.020319	SMC3
cg11387286	chr7	35077706	chr7:35076136-35077808	Island	TSS200	0.602772	0.0203315	DPY19L1
cg26611911	chr9	138987315	chr9:138985837-138987846	Island	TSS200	-0.684318	0.0204209	NACC2
cg13144999	chr19	8279245		OpenSea	5'UTR	-1.20482	0.020451	CERS4
cg03319638	chr15	42387193		OpenSea	TSS1500	-0.890602	0.0205219	PLA2G4D
cg02490882	chr5	176029129		OpenSea	5'UTR	-0.744215	0.0205367	GPRIN1
cg03302822	chr10	99928067		OpenSea	5'UTR	-1.81522	0.0205458	C10orf28
cg08449860	chr17	72968988	chr17:72968167-72969164	Island	TSS200	-0.708612	0.0205739	C17orf28
cg21548772	chr3	47422338	chr3:47422082-47423179	Island	TSS200	1.1811	0.0206009	PTPN23
cg13141943	chr17	52978019	chr17:52977866-52978307	Island	TSS200	-1.00696	0.0206232	TOM1L1
cg20514725	chr17	8280342	chr17:8279753-8280109	S_Shore	TSS1500	1.0257	0.0206456	KRBA2
cg27239392	chr14	105444886	chr14:105444319-105445225	Island	TSS200	-0.608892	0.0206651	AHNAK2
cg15642292	chr1	150253842	chr1:150254365-150254637	N_Shore	TSS1500	0.977713	0.0207088	C1orf51
cg18650878	chr6	30658796	chr6:30654392-30654934	S_Shelf	TSS200	-1.01277	0.0207219	NRM
cg23606809	chr9	88969507	chr9:88969007-88969904	Island	TSS200	-0.802679	0.0207537	ZCCHC6
cg12729518	chr11	68747636		OpenSea	1stExon	-1.04732	0.0207659	MRGPRD
cg00319774	chr8	33455184	chr8:33456915-33457515	N_Shore	5'UTR	-1.11288	0.0207834	DUSP26
cg12678562	chr13	92050726	chr13:92051153-92051716	N_Shore	TSS1500	0.724346	0.0208553	GPC5
cg03877640	chr10	101766182		OpenSea	5'UTR	1.01829	0.0208703	DNMBP
cg21472642	chr7	29233468	chr7:29233704-29235046	N_Shore	TSS1500	0.63291	0.0208743	CHN2
cg10844818	chr11	60609393	chr11:60609392-60609786	Island	TSS200	0.582878	0.0208839	CCDC86
cg04260676	chr1	1774322		OpenSea	5'UTR	-1.50289	0.0208989	GNB1
cg26594419	chr19	10122776	chr19:10120750-10121231	S_Shore	TSS1500	0.650868	0.0209019	RDH8
cg25007487	chr6	74079672	chr6:74079389-74079723	Island	TSS200	0.631159	0.0209078	OOEP
cg08662619	chr6	150070041	chr6:150070513-150071285	N_Shore	TSS1500	-0.709123	0.0209248	PCMT1
cg02538901	chr1	116914963	chr1:116915291-116916813	N_Shore	TSS1500	-0.859268	0.0210057	ATP1A1
cg13161092	chr17	43376064		OpenSea	5'UTR	-1.09133	0.0210188	MAP3K14
cg26351229	chr8	132053780	chr8:132052203-132054749	Island	TSS1500	0.702902	0.0210579	ADCY8
cg14664879	chr2	234763313	chr2:234762496-234763579	Island	TSS200	-0.618905	0.0210613	HJURP
cg09889291	chr12	52400650	chr12:52400467-52401696	Island	TSS200	-0.615714	0.0211113	GRASP
cg24137660	chr9	125281227		OpenSea	TSS200	-0.827817	0.021186	OR1J4
cg09666561	chr16	30406910	chr16:30406290-30407290	Island	TSS200	-0.743655	0.0211996	ZNF48
cg15735664	chr17	79935208	chr17:79935137-79936051	Island	TSS1500	-0.767828	0.021216	ASPSCR1
cg03104936	chr7	50849168	chr7:50849752-50850871	N_Shore	5'UTR	0.855246	0.0212697	GRB10
cg19163350	chr2	192712798		OpenSea	TSS1500	-1.22968	0.0212739	SDPR
cg10775050	chr11	129765220	chr11:129765145-129765617	Island	5'UTR	0.593968	0.021276	NFRKB
cg00881185	chr16	57023398	chr16:57023190-57023768	Island	TSS200	0.586466	0.0212979	NLRC5
cg24855295	chr4	146540341	chr4:146540053-146540656	Island	TSS200	-0.704657	0.0213057	MMAA
cg19738506	chr1	29138162	chr1:29138501-29139348	N_Shore	TSS1500	-0.66082	0.0213499	OPRD1
cg25673211	chr17	5015123	chr17:5014705-5015356	Island	5'UTR	0.726432	0.0214594	ZNF232
cg25479082	chr1	6662996	chr1:6661776-6663844	Island	TSS200	-0.586989	0.0215049	KLHL21
cg03228222	chr19	18747721		OpenSea	TSS200	-0.890799	0.0215237	KLHL26
cg01631215	chr3	67706047	chr3:67704628-67705051	S_Shore	TSS1500	-0.61881	0.0215437	SUCLG2
cg08522087	chr5	14871910	chr5:14872206-14872572	N_Shore	TSS200	1.00433	0.0215827	ANKH
cg08576623	chr6	36165635	chr6:36164132-36165205	S_Shore	5'UTR	0.628474	0.0216021	BRPF3
cg15446796	chr7	137022828		OpenSea	5'UTR	-0.724262	0.0216023	PTN
cg14741453	chr9	15552760	chr9:15552733-15553334	Island	TSS1500	-1.08019	0.0216059	CCDC171
cg26382075	chr19	18077834	chr19:18077752-18078259	Island	5'UTR	0.608358	0.0216801	KCNN1
cg10864298	chr2	169653226		OpenSea	5'UTR	-1.07003	0.0217	NOSTRIN
cg07355392	chr6	108279494	chr6:108278909-108279704	Island	TSS200	-0.743187	0.0217133	SEC63
cg20138486	chr13	24884072	chr13:24882098-24882951	S_Shore	5'UTR	0.618478	0.021715	C1QTNF9
cg14150071	chr1	33545982	chr1:33546524-33547243	N_Shore	TSS1500	-0.608935	0.0217823	ADC
cg09578308	chr8	124780849	chr8:124780286-124781265	Island	TSS200	-0.621171	0.0218277	FAM91A1
cg03113285	chr6	46098122	chr6:46097694-46097953	S_Shore	5'UTR	-0.924724	0.0218733	ENPP4
cg04662123	chr2	128177317	chr2:128173475-128173793	S_Shelf	5'UTR	-0.7385	0.0218775	PROC
cg16553796	chr18	78005475	chr18:78004028-78005438	S_Shore	TSS200	-1.15318	0.0218854	PARD6G
cg14887563	chr7	86849180	chr7:86848911-86850024	Island	TSS200	-0.690026	0.0219122	C7orf23
cg22690212	chr1	145438435		OpenSea	TSS200	-0.615778	0.0219457	TXNIP
cg16700673	chr5	131630136	chr5:131629230-131630797	Island	TSS200	-0.593559	0.0219752	SLC22A4
cg25156443	chr10	99531929	chr10:99531025-99531968	Island	TSS200	-0.756742	0.0220321	SFRP5
cg14270835	chr8	61591142	chr8:61590807-61593180	Island	TSS200	-0.614057	0.0220624	CHD7
cg22783178	chr19	48774586	chr19:48775008-48775341	N_Shore	TSS200	-0.767458	0.0220798	ZNF114
cg04568355	chr17	27949861	chr17:27949429-27950277	Island	TSS1500	1.31385	0.0221022	CORO6
cg24808318	chr11	66336150	chr11:66335575-66336151	Island	TSS200	0.707405	0.0221064	CTSF
cg00998146	chr19	18284560	chr19:18284521-18285023	Island	TSS200	-1.00899	0.0221118	IFI30
cg12720971	chr19	695642		OpenSea	TSS200	0.621097	0.0221417	PRSSL1
cg15662251	chr1	26197855	chr1:26201722-26202516	N_Shelf	TSS200	-1.1766	0.0221619	PAQR7
cg02424695	chr17	17399795	chr17:17398248-17400346	Island	TSS200	-0.7495	0.0221853	RASD1
cg20327067	chr2	26623666	chr2:26624603-26625057	N_Shore	TSS1500	0.686113	0.0221893	DRC1
cg15411840	chr6	109615455	chr6:109611449-109612230	S_Shelf	TSS200	-1.75111	0.0221974	CCDC162
cg26094984	chr2	197457425	chr2:197457392-197458522	Island	TSS200	-0.764503	0.0221984	HECW2
cg00866572	chr7	72847886	chr7:72847933-72850032	N_Shore	TSS1500	-0.756158	0.0222265	FZD9
cg10669129	chr15	25444152		OpenSea	TSS1500	-0.581879	0.0222329	SNORD115-16
cg07624639	chr13	28494002	chr13:28494001-28496099	Island	TSS200	-0.692881	0.0222631	PDX1
cg21095811	chr14	96858436	chr14:96857611-96858125	S_Shore	TSS200	-0.635876	0.0222884	AK7
cg16794139	chr1	111174123		OpenSea	TSS200	-0.895009	0.0222979	KCNA2
cg04900427	chr1	43613567	chr1:43613488-43613842	Island	TSS200	-0.878425	0.0223156	FAM183A
cg16393012	chr12	15114387		OpenSea	5'UTR	-0.811925	0.0223286	ARHGDIB
cg25234080	chr3	38205996	chr3:38206498-38207642	N_Shore	TSS1500	-0.679458	0.022337	OXSR1
cg08757496	chr9	130694054	chr9:130692839-130693331	S_Shore	TSS1500	0.673571	0.022339	PIP5KL1
cg17544639	chr10	102289693	chr10:102289150-102289742	Island	TSS200	-0.674687	0.0223673	NDUFB8
cg17617981	chr19	7459983	chr19:7459779-7460376	Island	TSS200	-0.651427	0.0224173	ARHGEF18
cg26908388	chr6	33358785	chr6:33359097-33359975	N_Shore	TSS1500	0.634507	0.0224179	KIFC1
cg07237590	chr20	62526788	chr20:62525796-62526638	S_Shore	5'UTR	-0.619543	0.0224524	DNAJC5
cg09542690	chr3	44519182	chr3:44518838-44519368	Island	TSS200	-0.713305	0.0225049	ZNF445
cg20873420	chr2	208634917	chr2:208631558-208634934	Island	TSS1500	-0.738404	0.0225214	FZD5
cg18872321	chr20	61051751	chr20:61049361-61051897	Island	TSS1500	-0.605816	0.0225245	GATA5
cg04060051	chr1	209764021		OpenSea	5'UTR	-0.609889	0.0225922	CAMK1G
cg04901374	chr3	50365842	chr3:50365306-50365885	Island	TSS200	-0.607494	0.0226278	TUSC2
cg11344005	chr22	50987527	chr22:50984972-50988141	Island	1stExon	-0.90367	0.0226298	KLHDC7B
cg08466051	chr2	166810428	chr2:166809970-166810826	Island	TSS200	-0.896157	0.0226481	TTC21B
cg18425731	chr2	158184641		OpenSea	TSS1500	-0.60339	0.0226728	ERMN
cg24696500	chr5	191492	chr5:191792-192544	N_Shore	TSS200	-0.77117	0.0227221	LRRC14B
cg16964082	chr11	7559308		OpenSea	5'UTR	0.614336	0.0227392	PPFIBP2
cg07502417	chr1	230849801		OpenSea	5'UTR	-0.837522	0.0227423	AGT
cg23426054	chr14	100626103	chr14:100625319-100626461	Island	TSS200	-0.632967	0.0227619	DEGS2
cg03743641	chr16	68027291	chr16:68027074-68027396	Island	5'UTR	-0.725627	0.0227625	DPEP2
cg25022342	chr12	46385851	chr12:46385607-46385887	Island	TSS1500	-0.736004	0.0228211	SFRS2IP
cg26159934	chr7	105029497	chr7:105028260-105029774	Island	TSS200	-0.928865	0.0229153	SRPK2
cg07759561	chr4	699401	chr4:699541-699951	N_Shore	TSS200	-0.775612	0.0229541	PCGF3
cg11130621	chr17	72983628	chr17:72983621-72984591	Island	TSS200	-0.69321	0.0229637	CDR2L
cg20632681	chr4	76989006		OpenSea	5'UTR	-0.65693	0.0230457	ART3
cg12656272	chr3	100328186		OpenSea	TSS1500	-0.795685	0.0230666	GPR128
cg00379323	chr22	23165132		OpenSea	TSS200	-0.848266	0.0230737	MIR650
cg18106171	chr1	161196208		OpenSea	5'UTR	0.700348	0.0230767	TOMM40L
cg00218631	chr11	17298064	chr11:17297779-17298694	Island	TSS1500	0.877266	0.0230985	NUCB2
cg05393736	chr10	64892616	chr10:64892879-64893336	N_Shore	TSS1500	-0.617349	0.0231176	NRBF2
cg23205692	chr1	25664452	chr1:25664286-25665398	Island	TSS1500	1.0553	0.0231274	TMEM50A
cg19155932	chr20	56725873	chr20:56725857-56726113	Island	TSS200	0.853954	0.0231631	C20orf85
cg03039196	chr19	44506973	chr19:44507079-44507300	N_Shore	TSS200	-0.582293	0.0231656	ZNF230
cg03038672	chr16	3062056	chr16:3063679-3063981	N_Shore	TSS1500	0.618844	0.0231966	CLDN9
cg04887807	chr4	5021311	chr4:5021003-5021329	Island	TSS200	1.35394	0.0232047	CYTL1
cg16676551	chr10	23727931	chr10:23727836-23729523	Island	TSS1500	-0.760647	0.0232155	OTUD1
cg25250968	chr6	11318770		OpenSea	5'UTR	1.16578	0.0232287	NEDD9
cg10302505	chr8	128748092	chr8:128747805-128751279	Island	TSS1500	0.68246	0.0232376	MYC
cg20704215	chr1	35658192	chr1:35657467-35658811	Island	1stExon	-0.657415	0.0233514	SFPQ
cg13134448	chr1	36689477	chr1:36689759-36690087	N_Shore	TSS1500	-0.642548	0.0233579	THRAP3
cg07942479	chr4	185747981	chr4:185746557-185747827	S_Shore	TSS1500	0.737432	0.0234017	ACSL1
cg11642382	chr7	145813066	chr7:145813030-145814084	Island	TSS1500	-1.07969	0.02345	CNTNAP2
cg22759096	chr6	30594296		OpenSea	TSS1500	0.621277	0.023487	C6orf134
cg03811081	chr4	187633883		OpenSea	5'UTR	0.622955	0.0234965	FAT1
cg18345806	chr4	56502544	chr4:56501912-56502523	S_Shore	TSS200	-0.624491	0.0235011	NMU
cg00207731	chr15	91416118	chr15:91414311-91415427	S_Shore	5'UTR	0.60041	0.0235025	FURIN
cg25213928	chr4	5712842	chr4:5713035-5713451	N_Shore	TSS200	-0.948833	0.0235189	EVC
cg17245188	chr2	149632709	chr2:149632682-149633882	Island	TSS200	-0.810515	0.0235575	KIF5C
cg01008405	chr5	139039026	chr5:139040819-139041028	N_Shore	5'UTR	-0.69143	0.0235813	CXXC5
cg14873515	chr5	149887461		OpenSea	TSS1500	0.868496	0.0235945	NDST1
cg08759960	chr6	31649335	chr6:31649081-31649373	Island	TSS1500	-0.863195	0.023595	LY6G5C
cg09049672	chr5	159343481	chr5:159343215-159343574	Island	TSS1500	0.707513	0.0236108	ADRA1B
cg26084005	chr2	241760190	chr2:241758141-241760783	Island	TSS1500	-0.676464	0.0237114	KIF1A
cg21796547	chr14	73705457	chr14:73706299-73706677	N_Shore	5'UTR	0.624855	0.0237124	PAPLN
cg11490987	chr7	149535717	chr7:149535243-149536037	Island	1stExon	-0.639325	0.0237355	ZNF862
cg03169180	chr17	7310347	chr17:7311672-7312063	N_Shore	TSS1500	0.61169	0.0237776	NLGN2
cg08431931	chr22	42394659	chr22:42394589-42395255	Island	TSS200	-1.06368	0.02379	WBP2NL
cg19125243	chr17	79859914	chr17:79859808-79860963	Island	TSS200	0.799418	0.0237913	NPB
cg27058497	chr1	25291546		OpenSea	TSS200	-1.37986	0.023919	RUNX3
cg14196143	chr6	13711924	chr6:13710979-13712556	Island	TSS200	-0.782682	0.0239282	RANBP9
cg21723812	chr19	48170736		OpenSea	5'UTR	-0.894284	0.0239373	GLTSCR1
cg12272488	chr19	10151833		OpenSea	TSS200	-1.04109	0.0239779	C3P1
cg05074804	chr12	30947974	chr12:30948548-30949757	N_Shore	TSS1500	0.895348	0.0240209	LINC00941
cg02229095	chr8	146011663	chr8:146012190-146012913	N_Shore	5'UTR	-0.649985	0.0240284	ZNF34
cg04526020	chr11	64948989	chr11:64948715-64949060	Island	TSS1500	-0.836701	0.0240286	CAPN1
cg08303978	chr15	65822665	chr15:65822685-65823540	N_Shore	TSS200	-0.689199	0.0240554	PTPLAD1
cg02175489	chr11	15132665	chr11:15136058-15136545	N_Shelf	TSS1500	-1.57398	0.0240868	INSC
cg00448191	chr8	41504890	chr8:41503916-41504266	S_Shore	TSS200	-0.749077	0.0241366	NKX6-3
cg07094541	chr17	37307911	chr17:37307962-37308166	N_Shore	TSS200	-0.723175	0.0241621	PLXDC1
cg24128593	chr6	151712759	chr6:151711094-151712829	Island	TSS200	-0.636878	0.0241858	ZBTB2
cg24693436	chr7	3033636		OpenSea	5'UTR	-0.717685	0.0241922	CARD11
cg13741185	chr1	239968198		OpenSea	5'UTR	0.850937	0.0242125	CHRM3
cg14029968	chr10	96162173	chr10:96162023-96163327	Island	TSS200	1.22867	0.0242443	TBC1D12
cg04553410	chr7	150864885	chr7:150863966-150865511	Island	TSS200	0.635313	0.0242822	GBX1
cg04330449	chr5	134871166	chr5:134870740-134872051	Island	1stExon	-0.659498	0.0242925	NEUROG1
cg05804863	chr15	79724519	chr15:79724099-79725643	Island	TSS1500	-1.11135	0.0243137	KIAA1024
cg23501406	chr11	637035	chr11:636906-640628	Island	TSS1500	-1.57651	0.0243402	DRD4
cg08502240	chr19	984437	chr19:984165-984866	Island	1stExon	0.666294	0.0243696	WDR18
cg15047833	chr16	57496411	chr16:57496476-57497038	N_Shore	TSS200	0.592809	0.0243736	POLR2C
cg21089270	chr1	38413252		OpenSea	TSS1500	0.7531	0.0243812	INPP5B
cg18088855	chr12	31079766	chr12:31079243-31079878	Island	TSS200	-0.800089	0.0244438	TSPAN11
cg16196077	chr10	64028521	chr10:64028041-64028706	Island	TSS200	-1.05366	0.0246204	RTKN2
cg00234691	chr5	75379273	chr5:75378974-75380796	Island	TSS200	-0.840794	0.0247004	SV2C
cg06443583	chr11	65626142	chr11:65624495-65628596	Island	TSS1500	0.747172	0.0247068	CFL1
cg26274946	chr10	124220856	chr10:124220338-124222240	Island	TSS200	-1.12299	0.0247127	HTRA1
cg14415885	chr1	119531122	chr1:119531991-119532196	N_Shore	5'UTR	-0.750667	0.0247192	TBX15
cg21871633	chr3	5229175	chr3:5228958-5230190	Island	TSS200	-0.619781	0.0247591	EDEM1
cg23202144	chr9	135956743		OpenSea	TSS1500	0.884279	0.0247855	CELP
cg13630250	chr14	70827336	chr14:70826255-70826580	S_Shore	TSS1500	-0.584984	0.0247868	COX16
cg03455641	chr7	2354203	chr7:2353629-2354075	S_Shore	TSS200	-1.07826	0.0248115	SNX8
cg07330230	chr3	125899925	chr3:125898662-125899568	S_Shore	TSS1500	-0.99066	0.0248138	ALDH1L1
cg24153022	chr4	41752293	chr4:41752280-41752502	Island	TSS1500	-0.583862	0.0249182	PHOX2B
cg25837258	chr12	10102605		OpenSea	TSS1500	-1.38626	0.0249243	CLEC12A
cg26101468	chr9	100744297	chr9:100744982-100747768	N_Shore	TSS1500	1.17923	0.0249544	ANP32B
cg16317459	chr5	158527463	chr5:158527374-158527983	Island	TSS1500	-0.646905	0.0249876	EBF1
cg15658484	chr11	66035446	chr11:66035216-66035447	Island	TSS1500	0.812109	0.0250708	RAB1B
cg14537533	chr12	52626904	chr12:52626793-52627577	Island	TSS200	-0.866156	0.0251283	KRT7
cg12107699	chr21	46238210	chr21:46236726-46238958	Island	TSS200	-0.614956	0.0251519	SUMO3
cg07805238	chr19	11909365	chr19:11909402-11909841	N_Shore	TSS200	0.924631	0.0251685	ZNF491
cg09035349	chr21	34442070	chr21:34442206-34444543	N_Shore	TSS1500	-0.712851	0.0251935	OLIG1
cg03061435	chr1	205537833	chr1:205537751-205538443	Island	TSS1500	0.843629	0.025217	MFSD4
cg04910690	chr1	27709866	chr1:27709600-27709831	S_Shore	TSS200	-0.676807	0.0252297	CD164L2
cg03043444	chr19	57183213	chr19:57182887-57183375	Island	TSS200	1.02212	0.0252421	ZNF835
cg15693066	chr11	66824189	chr11:66824118-66824621	Island	TSS200	1.12402	0.0253184	RHOD
cg20029725	chr14	94492683	chr14:94492639-94493297	Island	TSS200	0.640978	0.025323	OTUB2
cg21939215	chr11	60738995		OpenSea	TSS200	-0.708379	0.0253416	CD6
cg00011247	chr8	64081001	chr8:64080674-64081766	Island	TSS200	-0.636041	0.0254769	YTHDF3
cg17091363	chr11	128557010	chr11:128560103-128560537	N_Shelf	5'UTR	0.745094	0.0255123	FLI1
cg17412405	chr5	114880687	chr5:114880113-114880772	Island	TSS200	-1.11207	0.0255142	FEM1C
cg10967587	chr1	162467180	chr1:162467599-162468027	N_Shore	TSS1500	-0.952364	0.0255239	UHMK1
cg04742550	chr16	31366429		OpenSea	TSS200	1.97438	0.0255744	ITGAX
cg26265657	chr4	122618170	chr4:122617462-122618623	Island	TSS200	-0.680696	0.0256024	ANXA5
cg18813158	chr4	85420311	chr4:85417659-85420799	Island	TSS1500	-0.801597	0.0256213	NKX6-1
cg26957423	chr1	153581946		OpenSea	5'UTR	0.917771	0.0256214	S100A16
cg06849209	chr12	52828401		OpenSea	TSS1500	-0.580459	0.025647	KRT75
cg24621952	chr20	30876465		OpenSea	5'UTR	-0.610574	0.0256999	KIF3B
cg27445106	chr1	38019966	chr1:38019606-38019823	S_Shore	TSS200	-1.21643	0.0257065	SNIP1
cg07361047	chr6	167533317		OpenSea	5'UTR	-1.26745	0.0257137	CCR6
cg27505026	chr19	6767650	chr19:6767945-6768160	N_Shore	TSS200	0.589613	0.0257183	SH2D3A
cg10695490	chr19	49659299	chr19:49660880-49661157	N_Shore	TSS1500	0.595744	0.0257575	HRC
cg14551693	chr19	52325651		OpenSea	5'UTR	1.37953	0.0257656	FPR3
cg13506653	chr4	54965863	chr4:54966163-54968063	N_Shore	TSS1500	0.609483	0.0257767	GSX2
cg14515049	chr4	3075893	chr4:3076186-3076558	N_Shore	TSS1500	-1.10264	0.0259136	HTT
cg24048641	chr2	100751817		OpenSea	5'UTR	-0.841669	0.0259243	AFF3
cg21239311	chr6	108486007	chr6:108485671-108490539	Island	TSS1500	-0.769506	0.0259294	NR2E1
cg24447309	chr17	48348141	chr17:48350422-48350832	N_Shelf	TSS1500	0.655961	0.0259521	TMEM92
cg02812767	chr15	74218468	chr15:74218696-74220373	N_Shore	TSS1500	0.86865	0.02596	LOXL1
cg05382424	chr6	10886573	chr6:10887184-10887622	N_Shore	TSS1500	-0.973869	0.0259971	SYCP2L
cg15009352	chr1	22263925		OpenSea	TSS200	-0.824374	0.0260295	HSPG2
cg10801102	chr17	80023921	chr17:80022655-80024178	Island	TSS1500	0.983082	0.0260779	DUS1L
cg19770116	chr3	57199524	chr3:57198243-57199378	S_Shore	TSS200	-0.669773	0.026092	IL17RD
cg17802144	chr5	172756776	chr5:172754056-172757098	Island	TSS1500	-1.05938	0.0261205	STC2
cg11493126	chr12	65218217	chr12:65218245-65219143	N_Shore	TSS200	-0.778049	0.0261211	TBC1D30
cg17815933	chr12	8191646		OpenSea	5'UTR	-1.11764	0.0261387	FOXJ2
cg19819285	chr19	58545290	chr19:58545115-58545897	Island	TSS200	-0.676265	0.0262218	ZSCAN1
cg07732115	chr16	80574553	chr16:80574741-80575090	N_Shore	TSS1500	0.752064	0.0262593	DYNLRB2
cg01263854	chr20	54824316	chr20:54824312-54824584	Island	1stExon	-0.822023	0.0263046	MC3R
cg04312209	chr5	35857130		OpenSea	1stExon	-1.21089	0.0263122	IL7R
cg14099595	chr5	145717283	chr5:145718289-145720095	N_Shore	TSS1500	0.739444	0.0263149	POU4F3
cg07333715	chr11	2292691	chr11:2290104-2292932	Island	TSS1500	-1.06724	0.0263393	ASCL2
cg25552416	chr17	4981660	chr17:4981357-4981979	Island	TSS200	-0.625746	0.0263525	ZFP3
cg15630459	chr5	175223225	chr5:175223609-175224679	N_Shore	TSS1500	-0.747721	0.0263724	CPLX2
cg06099276	chr16	49315812	chr16:49314037-49316543	Island	TSS200	-0.634028	0.0263944	CBLN1
cg17558973	chr5	37249223	chr5:37248983-37249783	Island	5'UTR	-0.866793	0.0264599	C5orf42
cg09020330	chr1	224544535	chr1:224544523-224545224	Island	TSS200	-0.804274	0.0264846	CNIH4
cg03762702	chr1	32757792	chr1:32757414-32758034	Island	1stExon	-0.597105	0.0264904	HDAC1
cg03113653	chr15	52153536		OpenSea	5'UTR	-0.920032	0.0265273	TMOD3
cg06561166	chr1	36348629	chr1:36348501-36349731	Island	TSS200	0.78049	0.026535	EIF2C1
cg06563667	chr1	58016025		OpenSea	5'UTR	-0.7623	0.0265698	DAB1
cg09720956	chr13	44684500		OpenSea	TSS200	0.908098	0.0266203	SMIM2-AS1
cg00907891	chr4	90212154		OpenSea	5'UTR	-1.84687	0.0266429	GPRIN3
cg15273368	chr10	104221031	chr10:104220983-104221287	Island	TSS200	0.798189	0.0266473	TMEM180
cg07742049	chr7	100728706	chr7:100732088-100732424	N_Shelf	TSS200	-0.598285	0.0266863	TRIM56
cg14429776	chr2	234777227	chr2:234776882-234777098	S_Shore	TSS200	-0.719008	0.0266986	MSL3P1
cg17377625	chr3	16555347	chr3:16554327-16555413	Island	TSS200	-0.947539	0.0267596	RFTN1
cg09678228	chr12	44230058	chr12:44229710-44230164	Island	5'UTR	-0.792594	0.0267806	TMEM117
cg16151532	chr20	898238		OpenSea	TSS1500	-0.952233	0.0268235	ANGPT4
cg04232704	chr11	18157098		OpenSea	5'UTR	-0.740215	0.0268518	MRGPRX3
cg04246167	chr3	58984465		OpenSea	5'UTR	0.745455	0.0268668	C3orf67
cg27029120	chr1	6454543	chr1:6452814-6454185	S_Shore	TSS1500	-0.617314	0.0269056	ACOT7
cg05028187	chr13	21635820	chr13:21634519-21635907	Island	TSS200	-0.773117	0.0269696	LATS2
cg09547190	chr9	95857577	chr9:95857703-95859132	N_Shore	TSS1500	0.646479	0.0269854	C9orf89
cg26335048	chr19	17830116	chr19:17830104-17830646	Island	TSS200	0.597331	0.0269877	MAP1S
cg22550658	chr16	14402939		OpenSea	TSS1500	-0.74022	0.0270174	MIR365A
cg22549408	chr18	57566300	chr18:57566866-57567723	N_Shore	TSS1500	1.19694	0.0270327	PMAIP1
cg22500428	chr12	4381882	chr12:4378366-4382222	Island	TSS1500	-0.763037	0.0270412	CCND2
cg22043634	chr8	144798336	chr8:144798487-144799038	N_Shore	TSS200	-0.643257	0.0270713	MAPK15
cg08261158	chr16	29937626	chr16:29937038-29937761	Island	TSS200	-0.670468	0.0270883	KCTD13
cg14375754	chr1	200639189	chr1:200638546-200639384	Island	TSS200	-0.793146	0.0271167	DDX59
cg16811108	chr17	7905840	chr17:7905927-7907445	N_Shore	TSS200	-0.651222	0.0271229	GUCY2D
cg12921173	chr9	123691600	chr9:123690771-123691675	Island	TSS200	0.939737	0.0271318	TRAF1
cg17364487	chr16	30381677	chr16:30381077-30381952	Island	TSS200	-0.603695	0.0272391	TBC1D10B
cg18822905	chr5	77882454		OpenSea	5'UTR	1.11673	0.027265	LHFPL2
cg05837890	chr20	4702538		OpenSea	TSS200	-0.593917	0.027265	PRND
cg23511432	chr5	137610255	chr5:137610105-137610311	Island	TSS200	0.590519	0.0272807	GFRA3
cg11281912	chr19	37701642		OpenSea	TSS200	-0.968598	0.027291	ZNF585B
cg22388608	chr6	49917254		OpenSea	TSS200	0.785519	0.0273046	DEFB133
cg07450021	chr16	85097151		OpenSea	5'UTR	0.698466	0.0273472	KIAA0513
cg19040032	chr8	146277255	chr8:146277254-146277491	Island	TSS1500	0.67441	0.0273473	C8orf33
cg19289767	chr4	25314290	chr4:25314217-25314558	Island	TSS200	0.658857	0.0273639	ZCCHC4
cg05428912	chr6	42989345	chr6:42989178-42989510	Island	TSS200	-0.610273	0.0274005	C6orf153
cg00706674	chr3	73045990	chr3:73045834-73046517	Island	TSS200	-0.59568	0.0274183	PPP4R2
cg16604658	chr12	64847188	chr12:64845599-64846314	S_Shore	5'UTR	0.642642	0.0274435	TBK1
cg03077331	chr17	80693076	chr17:80693067-80693729	Island	TSS1500	0.862174	0.0274509	FN3K
cg12977146	chr22	20850163	chr22:20849594-20850404	Island	TSS200	-0.747041	0.0274584	KLHL22
cg14718568	chr5	76011304	chr5:76011120-76012292	Island	TSS1500	-0.705178	0.0274843	F2R
cg04147372	chr14	60337617	chr14:60336951-60337461	S_Shore	TSS200	1.09309	0.0275237	RTN1
cg15739389	chr17	40829192	chr17:40827975-40828659	S_Shore	TSS200	-0.601909	0.0275803	PLEKHH3
cg20553107	chr12	58335502		OpenSea	1stExon	-0.911602	0.027589	XRCC6BP1
cg08909156	chr1	36616028	chr1:36614855-36615462	S_Shore	TSS1500	0.951176	0.0276505	TRAPPC3
cg17901108	chr14	105267197	chr14:105266444-105267838	Island	TSS1500	-0.672915	0.0276516	ZBTB42
cg07409897	chr20	13619336	chr20:13619285-13619770	Island	5'UTR	-0.597961	0.0276646	TASP1
cg18284252	chr2	201374911	chr2:201374435-201374968	Island	TSS200	-1.26876	0.0276806	KCTD18
cg07325233	chr21	34638662	chr21:34638515-34639075	Island	TSS200	-0.782307	0.0276852	IL10RB
cg03554264	chr19	46234347	chr19:46234041-46234378	Island	TSS200	-0.700153	0.0278138	FBXO46
cg05527491	chr16	67184945	chr16:67183208-67184968	Island	TSS200	-0.67861	0.0278235	B3GNT9
cg12735820	chr3	127316985	chr3:127316984-127317531	Island	TSS1500	0.632884	0.027826	MCM2
cg22569154	chr5	147088445		OpenSea	5'UTR	0.597882	0.0278523	JAKMIP2
cg13216423	chr13	107220870	chr13:107219926-107220664	S_Shore	TSS1500	0.640994	0.0278935	ARGLU1
cg26487157	chr2	70313295	chr2:70313200-70315490	Island	TSS1500	1.28904	0.0279356	PCBP1
cg00659129	chr8	131414614		OpenSea	TSS1500	-1.16052	0.0279528	ASAP1
cg01095193	chr11	69490215	chr11:69489754-69490329	Island	TSS200	-0.617388	0.0280101	ORAOV1
cg04468198	chr16	85784951	chr16:85783862-85785131	Island	TSS1500	0.782412	0.0280166	C16orf74
cg17737314	chr1	44114355	chr1:44115616-44116309	N_Shore	TSS1500	1.30013	0.0280187	KDM4A
cg06952751	chr18	21083211	chr18:21083161-21084153	Island	TSS1500	-0.669466	0.0280533	C18orf8
cg26917673	chr4	81952024	chr4:81951941-81952808	Island	TSS200	0.794113	0.028087	BMP3
cg04570466	chr21	40752046	chr21:40752087-40752825	N_Shore	TSS200	0.75532	0.0281244	WRB
cg21647752	chr6	17707081	chr6:17706292-17707339	Island	TSS1500	-0.829773	0.0281798	NUP153
cg25410105	chr6	150945640		OpenSea	5'UTR	0.613842	0.0281895	PLEKHG1
cg02775223	chr19	57679590		OpenSea	TSS1500	-0.595797	0.028191	DUXA
cg26924104	chr5	133340445	chr5:133339600-133341509	Island	TSS200	-0.646301	0.0282208	VDAC1
cg21116579	chr14	92414253	chr14:92413581-92414324	Island	TSS1500	0.958949	0.0282899	FBLN5
cg00485201	chr10	133917275		OpenSea	TSS1500	-0.589969	0.0283348	JAKMIP3
cg14411527	chr7	55640598	chr7:55639277-55640599	Island	TSS1500	0.631622	0.028339	VOPP1
cg02055483	chr11	66188019	chr11:66188130-66189397	N_Shore	TSS1500	0.653764	0.0283836	NPAS4
cg24212268	chr10	29936149		OpenSea	5'UTR	-0.724223	0.0284038	SVIL
cg12498916	chr11	65265145	chr11:65264957-65265398	Island	TSS200	-0.581737	0.0284243	MALAT1
cg17873037	chr1	165599977	chr1:165599563-165600574	Island	TSS200	2.53978	0.0284433	MGST3
cg25805739	chr2	118845883	chr2:118845668-118846170	Island	TSS200	0.661119	0.0284703	INSIG2
cg05930133	chr2	66661280	chr2:66661118-66661657	Island	TSS1500	-0.685646	0.0284835	MEIS1
cg06690686	chr10	23003779	chr10:23002155-23003790	Island	TSS1500	-0.846921	0.0285521	PIP4K2A
cg07978145	chr11	74109510	chr11:74108894-74109937	Island	TSS200	-0.910858	0.0285801	PGM2L1
cg01320780	chr8	22298453	chr8:22298112-22299142	Island	TSS200	-0.699412	0.0286246	PPP3CC
cg09740037	chr10	72575514	chr10:72575513-72576302	Island	TSS200	1.013	0.0286294	SGPL1
cg10932289	chr17	55038442	chr17:55038057-55038530	Island	TSS200	-0.604463	0.02863	COIL
cg22093121	chr17	67057211		OpenSea	TSS200	-1.36492	0.0287134	ABCA9
cg09443479	chr8	108511174		OpenSea	TSS1500	0.679282	0.0287341	ANGPT1
cg00292087	chr8	142138611	chr8:142138208-142139342	Island	TSS200	-1.13042	0.0287429	DENND3
cg25723130	chr22	21271377	chr22:21271363-21272616	Island	TSS1500	-0.638347	0.0287774	CRKL
cg15181807	chr11	66445392	chr11:66444997-66445471	Island	TSS200	-0.787342	0.0288273	RBM4B
cg06263983	chr9	139440611	chr9:139439041-139441532	Island	TSS1500	-0.765122	0.0288358	NOTCH1
cg25559654	chr1	158800969		OpenSea	TSS200	1.41921	0.028836	MNDA
cg07548282	chr5	171710909	chr5:171711372-171711583	N_Shore	TSS200	-0.85534	0.0288922	UBTD2
cg00077717	chr16	22386196	chr16:22385077-22386485	Island	TSS1500	0.638307	0.029004	CDR2
cg07491702	chr15	43030817	chr15:43028413-43029346	S_Shore	TSS1500	-0.832375	0.0290224	CDAN1
cg26832524	chr1	29508259	chr1:29507976-29508686	Island	1stExon	-0.628818	0.0290318	SFRS4
cg22633590	chr17	72427538	chr17:72426783-72428977	Island	TSS200	0.586469	0.0290544	GPRC5C
cg00756215	chr1	55230057	chr1:55229992-55230369	Island	5'UTR	0.69435	0.029103	PARS2
cg11908057	chr7	27171154	chr7:27169572-27170638	S_Shore	TSS1500	-0.683707	0.0291143	HOXA4
cg12376130	chr6	33864726		OpenSea	TSS200	-0.606069	0.0291203	LINC01016
cg14601357	chr20	62168764	chr20:62168432-62168684	S_Shore	TSS200	0.603542	0.0292003	PTK6
cg13972661	chr9	99776416	chr9:99775098-99776102	S_Shore	TSS1500	-0.663615	0.0292041	HIATL2
cg08232264	chr8	79578116	chr8:79578112-79578667	Island	TSS200	1.2037	0.0292452	FAM164A
cg09177080	chr17	73840822		OpenSea	TSS200	-0.645395	0.02925	UNC13D
cg26014538	chr3	147126763	chr3:147126988-147128999	N_Shore	TSS1500	-0.794753	0.0292771	ZIC1
cg19009305	chr15	89181732		OpenSea	TSS1500	0.702149	0.0293362	ISG20
cg07129063	chr6	64283137	chr6:64282151-64283736	Island	5'UTR	-0.619628	0.0293676	PTP4A1
cg10058744	chr19	55132175		OpenSea	5'UTR	-0.591096	0.029382	LILRB1
cg01693063	chr12	3600019	chr12:3599966-3603008	Island	TSS1500	-0.586139	0.0294537	PRMT8
cg26255011	chr1	211555983	chr1:211555939-211556332	Island	TSS200	-0.911169	0.0294718	C1orf97
cg18684041	chr3	101443481	chr3:101443478-101443859	Island	TSS200	-0.860361	0.0294719	CEP97
cg13885965	chr6	30712409	chr6:30710307-30712440	Island	TSS200	0.808652	0.0294803	IER3
cg17878037	chr5	53606457	chr5:53605932-53606798	Island	TSS200	-0.821737	0.0294916	ARL15
cg07160353	chr5	176449617	chr5:176449499-176450115	Island	TSS200	-0.61343	0.0294971	ZNF346
cg05728786	chr15	40401260	chr15:40401053-40401298	Island	TSS200	-0.713815	0.0295903	BMF
cg13560136	chr9	35657497	chr9:35657752-35658777	N_Shore	TSS1500	-0.806359	0.0295914	CCDC107
cg09414187	chr17	16258107	chr17:16255618-16257148	S_Shore	TSS1500	-0.871399	0.0296499	CENPV
cg24819607	chr7	134233823		OpenSea	TSS200	0.88568	0.029712	AKR1B15
cg14861221	chr3	57743016	chr3:57741925-57742990	S_Shore	TSS200	0.676496	0.0297167	SLMAP
cg02657292	chr7	138720909	chr7:138720044-138721019	Island	TSS200	-0.671837	0.0297198	ZC3HAV1L
cg26748028	chr19	40697398	chr19:40696811-40698193	Island	TSS1500	-0.640762	0.0297988	MAP3K10
cg23239961	chr17	60446695		OpenSea	TSS1500	-0.583605	0.0298446	EFCAB3
cg05199418	chr5	76163780		OpenSea	5'UTR	0.737594	0.029884	S100Z
cg04557883	chr6	3753083	chr6:3750788-3752767	S_Shore	TSS1500	-0.672027	0.0298986	C6orf145
cg06939851	chr1	226112534	chr1:226111642-226112552	Island	TSS1500	-0.60534	0.0298994	PYCR2
cg02843237	chr11	10326289	chr11:10326048-10326590	Island	TSS1500	1.52452	0.0299454	ADM
cg01534424	chr5	139175399	chr5:139174904-139176172	Island	TSS200	-0.877832	0.0299546	PSD2
cg07525624	chr4	77069462	chr4:77069066-77069672	Island	1stExon	-0.593046	0.0299977	NUP54
cg22683308	chr4	1340831	chr4:1340107-1341471	Island	TSS1500	-0.810259	0.0300438	KIAA1530
cg04257169	chr10	97890049	chr10:97889636-97890412	Island	5'UTR	0.716193	0.0301051	ZNF518A
cg26866168	chr5	140528785	chr5:140531157-140532017	N_Shelf	TSS1500	-0.597206	0.0301223	PCDHB6
cg24299928	chr8	101572095	chr8:101571515-101572104	Island	TSS200	-0.65348	0.0301578	ANKRD46
cg20800600	chr19	827782		OpenSea	TSS200	1.10368	0.0301785	AZU1
cg19858671	chr8	130951373	chr8:130951372-130952651	Island	5'UTR	-0.581279	0.0302397	FAM49B
cg13899279	chr3	52030037	chr3:52029757-52030058	Island	TSS200	-0.633839	0.0303495	RPL29
cg23100152	chr11	10472156	chr11:10472000-10472857	Island	TSS200	0.605806	0.0303607	AMPD3
cg18926212	chr12	50297936	chr12:50297580-50297988	Island	TSS1500	-1.31115	0.0303962	FAIM2
cg13924748	chr8	95835351	chr8:95835249-95835932	Island	TSS200	-0.649966	0.0304156	INTS8
cg19455322	chr3	46735335	chr3:46734731-46735717	Island	TSS200	-0.789114	0.0304431	ALS2CL
cg21464363	chr19	13905584	chr19:13905810-13906649	N_Shore	TSS1500	0.648077	0.0305592	ZSWIM4
cg04891040	chr16	66399929		OpenSea	TSS1500	0.655502	0.030572	CDH5
cg13013203	chr22	19820528		OpenSea	5'UTR	-0.883048	0.030587	GNB1L
cg15445554	chr3	11034311	chr3:11034446-11035384	N_Shore	TSS200	-0.601282	0.0305913	SLC6A1
cg11698360	chr8	28233077		OpenSea	5'UTR	1.78813	0.0306096	ZNF395
cg16179125	chr20	57582121	chr20:57581902-57582595	Island	1stExon	0.645221	0.0306579	CTSZ
cg02273041	chr11	6341844	chr11:6340445-6341909	Island	TSS200	-0.870042	0.0307016	PRKCDBP
cg03180780	chr1	860965	chr1:858970-861632	Island	TSS200	-0.67052	0.0308381	SAMD11
cg14182420	chr7	135242446		OpenSea	TSS1500	-0.634529	0.0308425	NUP205
cg15478817	chr2	118572196	chr2:118572112-118572627	Island	TSS200	0.653117	0.0308637	DDX18
cg11098951	chr12	51777493		OpenSea	5'UTR	-1.11639	0.0308726	GALNT6
cg11235344	chr1	220701359	chr1:220701507-220702348	N_Shore	TSS1500	-0.655621	0.0308831	MARK1
cg02897540	chr1	11753334	chr1:11750701-11752651	S_Shore	5'UTR	0.745836	0.0308876	DRAXIN
cg13449099	chr9	3667441		OpenSea	TSS1500	-0.732975	0.0309318	RFX3-AS1
cg17147579	chr7	127256905		OpenSea	TSS1500	-0.65958	0.0309695	PAX4
cg14011416	chr6	29394997		OpenSea	1stExon	-0.584157	0.0309948	OR11A1
cg08234664	chr3	49170668		OpenSea	TSS200	0.598419	0.0310218	LAMB2
cg03900195	chr21	37757883	chr21:37757496-37758113	Island	5'UTR	-0.920488	0.0311004	CHAF1B
cg17755208	chr1	24286077	chr1:24285785-24286701	Island	TSS1500	-0.60136	0.0311566	PNRC2
cg11256387	chr5	178017879	chr5:178016558-178017670	S_Shore	TSS1500	1.07088	0.0311714	COL23A1
cg15988693	chr3	33759875	chr3:33759206-33759911	Island	TSS200	1.4951	0.0313101	CLASP2
cg13285174	chr20	3052221	chr20:3052097-3053103	Island	TSS200	1.15376	0.0313252	OXT
cg15394034	chr17	62207507	chr17:62206971-62208050	Island	TSS200	-0.65949	0.0313503	ERN1
cg08001853	chr10	4958974		OpenSea	TSS1500	0.727667	0.0313654	AKR1C6P
cg04287982	chr1	21766521	chr1:21766272-21767224	Island	TSS200	-0.979544	0.0314284	NBPF3
cg17083411	chr1	203274503	chr1:203274305-203275338	Island	TSS200	-0.623962	0.0314915	BTG2
cg03564573	chr1	26798737	chr1:26798366-26799842	Island	TSS200	-0.666324	0.0315209	HMGN2
cg04670913	chr12	69139822	chr12:69139815-69140206	Island	TSS200	-0.695574	0.03157	SLC35E3
cg12935478	chr21	44898206		OpenSea	TSS200	0.605536	0.0315892	C21orf84
cg00563932	chr9	139871049	chr9:139872237-139873143	N_Shore	TSS1500	0.762518	0.0315912	PTGDS
cg09019952	chr17	38257841	chr17:38255274-38255896	S_Shore	TSS1500	0.973456	0.0316419	NR1D1
cg04697454	chr15	93633408	chr15:93631428-93633173	S_Shore	TSS1500	-0.638968	0.0316449	RGMA
cg26321684	chr2	180129806	chr2:180128618-180129663	S_Shore	TSS1500	0.626019	0.0316536	SESTD1
cg18817487	chr12	96390143	chr12:96389405-96389675	S_Shore	TSS200	1.54909	0.031657	HAL
cg15160198	chr8	65711369	chr8:65710990-65711722	Island	TSS200	-0.648233	0.0316821	CYP7B1
cg21035222	chr14	65006281	chr14:65006874-65009197	N_Shore	TSS1500	-0.651275	0.0317312	HSPA2
cg09166900	chr19	17488585	chr19:17487895-17488125	S_Shore	TSS1500	0.903843	0.0317436	PLVAP
cg23878264	chr6	132910945		OpenSea	TSS200	0.913713	0.0317485	TAAR5
cg07623567	chr6	32909523		OpenSea	TSS1500	-1.00259	0.0318105	HLA-DMB
cg07229027	chr8	124408743	chr8:124408092-124409038	Island	TSS200	0.581657	0.0318434	ATAD2
cg15031661	chr1	240256603	chr1:240254959-240257063	Island	1stExon	-0.670003	0.03191	FMN2
cg15812469	chr8	25041320	chr8:25041795-25042820	N_Shore	TSS1500	-1.00092	0.0320159	DOCK5
cg09437423	chr3	108541505		OpenSea	TSS200	-0.891467	0.0320654	TRAT1
cg23909098	chr16	30798718	chr16:30797744-30798777	Island	TSS200	0.621768	0.0320759	ZNF629
cg10924904	chr19	2428100	chr19:2424005-2427983	S_Shore	TSS200	0.769702	0.0320926	TIMM13
cg23534983	chr8	146052614	chr8:146051833-146053292	Island	TSS1500	-0.648103	0.0321057	ZNF7
cg26897830	chr10	50518408		OpenSea	5'UTR	-1.043	0.0321317	C10orf71
cg11180750	chr12	21283013		OpenSea	TSS1500	0.893629	0.0321631	SLCO1B1
cg15169878	chr22	37447826	chr22:37447689-37448238	Island	1stExon	-0.618345	0.0322173	KCTD17
cg20896338	chr2	242448140	chr2:242447017-242448558	Island	TSS200	-0.966195	0.0322365	STK25
cg08889748	chr3	179040900	chr3:179040466-179041632	Island	TSS1500	-0.643771	0.0322521	ZNF639
cg05292310	chr4	88529584		OpenSea	TSS200	-0.705482	0.0322799	DSPP
cg01747693	chr4	10680021		OpenSea	5'UTR	-1.01457	0.0322925	CLNK
cg08256451	chr2	175547627	chr2:175546862-175547880	Island	TSS200	-1.01267	0.0323321	WIPF1
cg02760962	chr11	35683421	chr11:35684421-35684846	N_Shore	TSS1500	-0.818673	0.0323521	TRIM44
cg24410546	chr8	26371551	chr8:26371172-26372830	Island	TSS200	-0.83279	0.032353	PNMA2
cg02641539	chr8	105351190		OpenSea	TSS1500	1.15523	0.0323577	TM7SF4
cg10120112	chr2	85132396	chr2:85132338-85133083	Island	TSS1500	0.610355	0.0323651	TMSB10
cg02151816	chr6	146863878	chr6:146864481-146865426	N_Shore	TSS1500	0.892972	0.0323672	RAB32
cg26993729	chr4	155665093	chr4:155664819-155665833	Island	TSS200	-0.80072	0.0323999	LRAT
cg26838691	chr2	24397539	chr2:24397645-24398194	N_Shore	TSS1500	-0.62514	0.0324373	C2orf84
cg07167398	chr1	182808363	chr1:182808312-182809122	Island	TSS200	-0.599391	0.0324696	DHX9
cg15266508	chr20	61447742	chr20:61447685-61448891	Island	TSS1500	0.690171	0.0324904	COL9A3
cg27139491	chr11	69519214	chr11:69517840-69519929	Island	TSS200	-0.678602	0.0325037	FGF19
cg12523462	chr9	140473518	chr9:140473002-140473681	Island	TSS200	0.624243	0.0325388	DPH7
cg11930531	chr21	43373744	chr21:43373135-43374062	Island	1stExon	-0.654641	0.0325719	C2CD2
cg04794141	chr14	92325159		OpenSea	5'UTR	1.17291	0.0326465	TC2N
cg12610479	chr10	25013580	chr10:25011963-25013816	Island	TSS1500	-0.761057	0.0326482	ARHGAP21
cg06965798	chr18	2845993	chr18:2846565-2848175	N_Shore	TSS1500	0.703304	0.0326992	EMILIN2
cg22848598	chr8	38965026	chr8:38965013-38965423	Island	TSS200	1.99457	0.0328833	ADAM32
cg21906414	chr8	8559259	chr8:8559131-8560867	Island	TSS1500	0.646361	0.0329048	CLDN23
cg23007665	chr7	43690247		OpenSea	5'UTR	-1.12292	0.0329259	C7orf44
cg23947066	chr18	10930	chr18:11708-12372	N_Shore	TSS1500	-0.652883	0.0329441	LOC102723376
cg14127705	chr20	4172792		OpenSea	TSS1500	0.630599	0.0330195	LINC01433
cg21461157	chr11	45906058	chr11:45907006-45907809	N_Shore	TSS1500	0.609865	0.0330416	MAPK8IP1
cg15946251	chr11	128761154	chr11:128760441-128761233	Island	TSS200	-0.681631	0.0330612	KCNJ5
cg24129618	chr8	22102425	chr8:22102303-22103142	Island	TSS200	0.932431	0.0331283	POLR3D
cg01257194	chr9	116161247	chr9:116163208-116163848	N_Shore	5'UTR	1.0486	0.0331889	ALAD
cg15394648	chr14	35761551	chr14:35761400-35761854	Island	TSS200	0.691045	0.033225	PSMA6
cg01704976	chr3	52273381	chr3:52272839-52273631	Island	TSS200	0.614264	0.0332348	TWF2
cg14955982	chr7	71868406		OpenSea	5'UTR	0.817264	0.0332358	CALN1
cg03555424	chr3	49711257	chr3:49710968-49712279	Island	TSS200	0.582292	0.0332542	APEH
cg00740020	chr19	50832812	chr19:50833813-50834128	N_Shore	TSS200	-0.87408	0.0333603	KCNC3
cg03462868	chr9	33816424	chr9:33816798-33818300	N_Shore	TSS1500	0.699463	0.0334038	UBE2R2
cg20213416	chr11	30037943	chr11:30037672-30037944	Island	5'UTR	0.587262	0.0334298	KCNA4
cg01971132	chr11	72492946	chr11:72492281-72492644	S_Shore	5'UTR	-0.823515	0.0334695	STARD10
cg20032934	chr3	142297929	chr3:142297219-142297849	S_Shore	TSS1500	-0.715343	0.0334896	ATR
cg24029308	chr3	135684468	chr3:135684570-135685367	N_Shore	TSS200	-0.827669	0.0335559	PPP2R3A
cg07028389	chr19	33210659	chr19:33210453-33211039	Island	TSS200	0.612285	0.0335901	TDRD12
cg02444508	chr16	717950	chr16:717931-719064	Island	TSS200	0.607355	0.0336203	RHOT2
cg24515352	chr6	52257884		OpenSea	5'UTR	1.28232	0.0336772	PAQR8
cg07807957	chr1	36235676	chr1:36234924-36235800	Island	TSS200	-0.589151	0.0337571	CLSPN
cg00480389	chr20	54580133	chr20:54578603-54580678	Island	TSS200	0.886072	0.0338003	CBLN4
cg17973394	chr15	25684267	chr15:25683348-25684415	Island	TSS200	-1.06959	0.0338235	UBE3A
cg09483781	chr19	9929951	chr19:9929166-9930494	Island	TSS1500	-0.702119	0.0339654	FBXL12
cg25498536	chr8	86376088	chr8:86375500-86376714	Island	TSS200	-0.947905	0.0339684	CA2
cg19500220	chr20	29844949		OpenSea	TSS1500	0.745888	0.0339769	DEFB115
cg19706602	chr10	131265435	chr10:131264948-131265710	Island	TSS200	-0.798153	0.0340019	MGMT
cg16679650	chr1	24239820		OpenSea	TSS200	-0.596366	0.0340263	CNR2
cg10203922	chr4	145566200	chr4:145566242-145567413	N_Shore	TSS1500	-1.64955	0.0340554	HHIP
cg18070621	chr17	79869449	chr17:79868687-79869811	Island	TSS200	0.591776	0.0340569	PCYT2
cg27268840	chr16	68572937	chr16:68572891-68573740	Island	TSS1500	-0.720493	0.0340612	ZFP90
cg26170066	chr6	31794759	chr6:31795467-31797384	N_Shore	TSS1500	-0.848695	0.0340796	HSPA1B
cg19795338	chr3	193273475		OpenSea	TSS1500	0.700511	0.0341296	ATP13A4
cg05656934	chr1	57110870	chr1:57110663-57111337	Island	TSS200	-0.810821	0.0341653	PRKAA2
cg22508172	chr1	24069723	chr1:24069695-24070615	Island	TSS200	-0.813104	0.0341674	TCEB3
cg15330064	chr10	96122890	chr10:96122540-96122904	Island	TSS200	-1.05605	0.0341856	NOC3L
cg01574112	chr7	47512256		OpenSea	5'UTR	-1.08466	0.0341868	TNS3
cg01425348	chr13	30949446		OpenSea	TSS1500	-0.587325	0.0341879	LINC00426
cg11806633	chr1	17887065		OpenSea	5'UTR	0.92487	0.0342567	ARHGEF10L
cg17407411	chr12	1800083	chr12:1799874-1800739	Island	TSS200	0.766187	0.0342583	ADIPOR2
cg26178184	chr16	67232921	chr16:67233032-67233862	N_Shore	TSS200	0.65915	0.0343046	ELMO3
cg00052550	chr2	238969457	chr2:238969080-238969919	Island	TSS200	-0.586542	0.0343077	SCLY
cg17023972	chr18	67873333	chr18:67872521-67873358	Island	TSS1500	-0.587592	0.0343214	RTTN
cg04398282	chr4	68424256		OpenSea	TSS200	-0.664693	0.0343441	STAP1
cg02157398	chr21	44898153		OpenSea	TSS200	0.813107	0.034406	LINC00313
cg05544249	chr16	58058304	chr16:58059380-58061477	N_Shore	TSS1500	0.834028	0.0344106	MMP15
cg05950212	chr1	149860711	chr1:149857769-149859470	S_Shore	TSS1500	-0.61963	0.0344302	HIST2H2AB
cg24553917	chr2	40698688		OpenSea	5'UTR	0.786574	0.0344549	SLC8A1
cg09377149	chr3	69101222	chr3:69101221-69101664	Island	1stExon	-0.702328	0.0345244	TMF1
cg18378372	chr5	102594994	chr5:102594435-102595550	Island	5'UTR	0.623093	0.0345516	C5orf30
cg03893701	chr3	139395765	chr3:139396338-139396882	N_Shore	5'UTR	0.721285	0.0345541	NMNAT3
cg17575602	chr8	97657211	chr8:97657174-97657943	Island	TSS1500	0.968324	0.0346642	PGCP
cg19238422	chr1	228353246	chr1:228353108-228353986	Island	TSS200	0.682775	0.034684	C1orf69
cg21800309	chr6	99797222	chr6:99797208-99797946	Island	1stExon	0.586716	0.0346918	C6orf168
cg08667096	chr20	62258579	chr20:62257589-62259476	Island	TSS200	0.850088	0.0346994	GMEB2
cg04733431	chr4	39640740	chr4:39640156-39640923	Island	TSS1500	0.678667	0.0347289	C4orf34
cg14551207	chr12	131356526	chr12:131356094-131357228	Island	TSS200	-0.64176	0.0347596	RAN
cg03836553	chr21	38757338		OpenSea	5'UTR	1.18558	0.034847	DYRK1A
cg18693412	chr20	42543129	chr20:42543097-42545137	Island	TSS1500	0.622385	0.0348602	TOX2
cg14000147	chr10	15001344	chr10:15001272-15001840	Island	TSS200	-0.63606	0.0349044	MEIG1
cg25793507	chr6	43337754	chr6:43336480-43337832	Island	TSS1500	0.582904	0.0349177	ZNF318
cg02503808	chr4	7069936	chr4:7069098-7070402	Island	TSS200	0.680072	0.0349389	GRPEL1
cg22062068	chr11	7110074	chr11:7110132-7111376	N_Shore	TSS200	-0.741547	0.0349524	RBMXL2
cg02547025	chr2	30454275	chr2:30453566-30455655	Island	TSS200	0.81026	0.0349941	LBH
cg06443533	chr1	1182424	chr1:1181756-1182470	Island	TSS1500	0.88137	0.0350387	FAM132A
cg03322670	chr17	37025927	chr17:37025737-37027104	Island	TSS200	0.767584	0.0350464	LASP1
cg20543211	chr4	74854940		OpenSea	TSS1500	0.749437	0.0350826	PPBP
cg25321703	chr21	18885210	chr21:18884806-18886111	Island	TSS200	-0.637567	0.0351151	CXADR
cg23109344	chr8	496440	chr8:494155-496083	S_Shore	TSS1500	0.934479	0.0351813	C8orf42
cg24641125	chr21	40721130	chr21:40720185-40721625	Island	TSS200	0.598442	0.0351861	HMGN1
cg20993403	chr20	34700329		OpenSea	TSS200	-0.977766	0.0352121	EPB41L1
cg03220751	chr12	109490328	chr12:109490238-109490673	Island	TSS200	-0.648749	0.0352574	USP30
cg23784907	chr11	59436644	chr11:59436201-59437232	Island	TSS200	-0.826851	0.0353173	PATL1
cg22041081	chr6	107435670	chr6:107435454-107437310	Island	TSS200	-0.673006	0.0355252	BEND3
cg10610323	chr9	129622929	chr9:129622611-129623574	Island	TSS200	-0.831183	0.0355381	ZBTB34
cg16654610	chr4	471390	chr4:467471-467839	S_Shelf	5'UTR	-1.48348	0.0356125	ZNF721
cg01513661	chr22	50781987	chr22:50781190-50782009	Island	5'UTR	-0.664861	0.0356474	SAPS2
cg07583137	chr8	82644012	chr8:82644603-82644849	N_Shore	TSS1500	0.820247	0.0356527	CHMP4C
cg01834210	chr5	153858967	chr5:153857038-153859113	Island	TSS1500	0.692432	0.0356601	HAND1
cg21789044	chr6	5085404	chr6:5084516-5087032	Island	TSS1500	-0.584279	0.0356641	PPP1R3G
cg14909930	chr2	9143994	chr2:9143127-9144630	Island	TSS200	-0.925186	0.0356939	MBOAT2
cg26637795	chr10	27793165	chr10:27793049-27793764	Island	TSS200	0.949019	0.0357389	RAB18
cg09365529	chr1	75140289		OpenSea	TSS1500	0.810477	0.0357721	C1orf173
cg05269017	chr3	49894115	chr3:49893810-49894216	Island	TSS200	-0.597381	0.0359109	TRAIP
cg13281868	chr6	53883888		OpenSea	1stExon	-0.580752	0.0359311	C6orf142
cg14391907	chr9	117349544	chr9:117349887-117350388	N_Shore	TSS1500	-0.749327	0.0359509	ATP6V1G1
cg19025470	chr19	56624891		OpenSea	5'UTR	-0.916587	0.0359765	ZNF787
cg13809748	chr9	97488936	chr9:97488818-97489172	Island	TSS200	-0.582311	0.0359818	C9orf3
cg17174375	chr10	20104333	chr10:20104451-20106105	N_Shore	TSS1500	0.667753	0.0359869	PLXDC2
cg02316506	chr3	42694803	chr3:42695528-42696575	N_Shore	TSS1500	1.02258	0.036003	ZBTB47
cg12783573	chr6	116989975		OpenSea	TSS200	-0.705067	0.0360191	ZUFSP
cg07123550	chr8	71139321		OpenSea	5'UTR	-0.930536	0.0360608	NCOA2
cg04882273	chr16	62070365	chr16:62069121-62070634	Island	TSS1500	0.641833	0.0360972	CDH8
cg24923700	chr3	142315220	chr3:142315171-142315567	Island	TSS200	-0.5967	0.0361051	PLS1
cg17094923	chr5	55903333		OpenSea	TSS1500	0.640829	0.0361103	C5orf67
cg13957827	chr4	164415471	chr4:164415409-164416186	Island	TSS1500	-0.831694	0.0361459	C4orf43
cg02589949	chr12	13027685		OpenSea	TSS1500	0.608297	0.0361881	RPL13AP20
cg12403137	chr11	89867809		OpenSea	TSS200	-1.01911	0.0362288	NAALAD2
cg03623403	chr13	99229638	chr13:99228319-99229576	S_Shore	TSS1500	-0.727623	0.0362552	STK24
cg15543551	chr3	192445202		OpenSea	5'UTR	0.97922	0.0362568	FGF12
cg02931159	chr18	11689032	chr18:11689061-11690108	N_Shore	TSS200	1.03527	0.0362805	GNAL
cg07666312	chr19	17420143	chr19:17420717-17420939	N_Shore	TSS200	0.599216	0.0362946	DDA1
cg20517050	chr7	27183806	chr7:27182613-27185562	Island	TSS1500	0.73216	0.0363046	HOXA5
cg05417127	chr16	1968709	chr16:1967799-1968970	Island	TSS1500	-0.742561	0.0363149	HS3ST6
cg05928650	chr5	52285130	chr5:52284715-52285489	Island	TSS200	-0.928234	0.0363818	ITGA2
cg01928820	chr6	42883624		OpenSea	TSS200	-1.17711	0.036398	PTCRA
cg03358636	chr3	197474006	chr3:197476262-197477556	N_Shelf	5'UTR	0.895168	0.0364143	KIAA0226
cg04843168	chr8	145578911	chr8:145577098-145578142	S_Shore	TSS1500	0.610961	0.0364172	C8ORFK29
cg25829790	chr5	173174080		OpenSea	TSS1500	0.627148	0.0364509	LINC01484
cg25242988	chr19	9213911		OpenSea	1stExon	-0.590384	0.0364898	OR7G2
cg13719843	chr19	58897798	chr19:58897721-58898878	Island	TSS1500	1.20667	0.0365714	RPS5
cg11349715	chr2	54557882	chr2:54557630-54558039	Island	TSS200	-0.899667	0.0366731	C2orf73
cg13397649	chr18	12376968	chr18:12376538-12377306	Island	1stExon	-0.590236	0.0366796	AFG3L2
cg22794731	chr6	42714548	chr6:42714707-42715042	N_Shore	TSS1500	-0.618855	0.0366943	TBCC
cg14208141	chr19	2301511	chr19:2302466-2302999	N_Shore	5'UTR	0.624928	0.036727	LINGO3
cg08369870	chr16	70323412	chr16:70323127-70323489	Island	TSS200	0.597664	0.0367785	AARS
cg08742290	chr6	167371091	chr6:167369439-167370588	S_Shore	TSS1500	-1.41485	0.0367967	RNASET2
cg00728039	chr6	111187708		OpenSea	5'UTR	1.18462	0.0368048	AMD1
cg04190870	chr4	115519516	chr4:115519422-115520932	Island	TSS200	-0.620507	0.0368334	UGT8
cg21592088	chr14	23058214	chr14:23057921-23058359	Island	TSS200	0.598531	0.0368512	DAD1
cg03758693	chr1	166944830	chr1:166944674-166945169	Island	TSS1500	-0.661583	0.0368944	ILDR2
cg12661343	chr3	52312684	chr3:52312069-52313057	Island	TSS200	-0.863977	0.036905	WDR82
cg02100629	chr10	71892760	chr10:71892092-71892802	Island	TSS200	0.755009	0.0369161	AIFM2
cg03218019	chr1	20987858	chr1:20987516-20988238	Island	1stExon	0.88343	0.0370201	DDOST
cg27606678	chr1	33647803	chr1:33646613-33647878	Island	TSS200	0.58366	0.0370362	TRIM62
cg07897448	chr8	95907691	chr8:95906788-95909088	Island	TSS1500	-0.66126	0.0370545	CCNE2
cg01575818	chr2	176031930	chr2:176032385-176033275	N_Shore	5'UTR	-0.701785	0.0370733	ATF2
cg01336855	chr3	64673923	chr3:64671087-64673957	Island	TSS1500	0.590479	0.0370959	ADAMTS9
cg13711528	chr19	39138322	chr19:39138062-39138570	Island	TSS200	-0.761431	0.037101	ACTN4
cg08734451	chr14	53173560	chr14:53173752-53174112	N_Shore	TSS1500	0.787466	0.0371138	PSMC6
cg09994553	chr10	7859768	chr10:7860261-7861107	N_Shore	TSS1500	0.847591	0.0371713	TAF3
cg19037327	chr13	20767680	chr13:20766208-20767779	Island	TSS1500	0.993874	0.0371723	GJB2
cg24150197	chr1	201085208	chr1:201083458-201084567	S_Shore	TSS1500	0.681849	0.0372237	ASCL5
cg10880410	chr19	51962559		OpenSea	TSS1500	1.36558	0.0372825	SIGLEC8
cg05176131	chr17	48624481	chr17:48624415-48624723	Island	TSS200	-0.609245	0.0373299	SPATA20
cg24193383	chr19	52800111	chr19:52800399-52800871	N_Shore	TSS1500	-0.581422	0.0373883	ZNF480
cg10253289	chr14	20710040		OpenSea	TSS1500	0.638135	0.0373939	OR11H4
cg01829241	chr4	8582249	chr4:8582036-8583364	Island	TSS200	0.670668	0.0374281	GPR78
cg14129169	chr19	12201983	chr19:12203028-12203503	N_Shore	TSS1500	-0.687312	0.0374797	ZNF788
cg04571509	chr15	51199642	chr15:51200258-51201270	N_Shore	TSS1500	-0.608736	0.0374885	AP4E1
cg10756647	chr7	56101905		OpenSea	5'UTR	-0.755696	0.0375223	PSPH
cg25093532	chr8	145981124	chr8:145980532-145981234	Island	TSS200	-0.724153	0.0375467	ZNF251
cg10065182	chr12	49182837	chr12:49183049-49183282	N_Shore	TSS200	-0.726465	0.0376008	ADCY6
cg07185843	chr5	74532852	chr5:74532626-74532899	Island	TSS200	-0.740964	0.0376165	ANKRD31
cg14469826	chr11	17499932	chr11:17497463-17498626	S_Shore	TSS1500	-0.802364	0.0376223	ABCC8
cg08824232	chr3	9932211	chr3:9932179-9932739	Island	TSS200	-0.714531	0.0376674	JAGN1
cg24805898	chr14	24630228		OpenSea	TSS200	-0.582724	0.0377465	IRF9
cg21212277	chr11	43702113	chr11:43702016-43702597	Island	TSS200	-0.610365	0.037777	HSD17B12
cg12436443	chr2	73114314	chr2:73114219-73114920	Island	TSS200	-0.794387	0.0378102	SPR
cg17811778	chr10	101293172	chr10:101293015-101293238	Island	1stExon	1.50663	0.0378394	NKX2-3
cg23585609	chr9	26066437		OpenSea	TSS1500	0.618624	0.0378688	LOC100506422
cg10346511	chr11	30344563	chr11:30344536-30344946	Island	TSS200	-0.737602	0.0379752	C11orf46
cg21308953	chr14	64194815	chr14:64194241-64195049	Island	TSS200	-0.686052	0.0379977	SGPP1
cg14550518	chr3	21792938		OpenSea	TSS200	-0.761934	0.0380213	ZNF385D
cg23665778	chr10	128593946	chr10:128593609-128595048	Island	TSS200	-0.956246	0.0380223	DOCK1
cg27541078	chr4	37245717	chr4:37245250-37246979	Island	TSS1500	-0.690577	0.0381933	NWD2
cg11663975	chr1	202936448	chr1:202936045-202936252	S_Shore	TSS200	-0.625217	0.0381979	CYB5R1
cg19254119	chr19	9609422	chr19:9608804-9609343	S_Shore	TSS200	0.839559	0.0382971	ZNF560
cg01284193	chr9	27109111		OpenSea	TSS200	0.683839	0.0383178	TEK
cg13270062	chr1	23521688		OpenSea	TSS1500	-0.588154	0.0383741	HTR1D
cg25794884	chr7	25219897	chr7:25219408-25219962	Island	TSS200	-0.703072	0.0384304	C7orf31
cg15177211	chr7	75567469		OpenSea	5'UTR	1.29272	0.0385161	POR
cg26954174	chr16	50730813		OpenSea	TSS1500	1.33228	0.0385523	NOD2
cg07008355	chr11	1509062		OpenSea	TSS1500	-1.04007	0.0385851	MOB2
cg09655822	chr6	146136083	chr6:146135434-146136165	Island	TSS200	0.900732	0.0386087	FBXO30
cg10231603	chr1	155829206	chr1:155829109-155829431	Island	TSS200	-0.644138	0.0386782	SYT11
cg16056465	chr7	111202450	chr7:111202079-111202683	Island	TSS200	0.635678	0.0387372	IMMP2L
cg22600394	chr1	78148360	chr1:78148217-78149418	Island	TSS200	0.606789	0.0387635	ZZZ3
cg11062418	chr2	26395859	chr2:26396102-26397204	N_Shore	TSS200	-0.604366	0.0387877	FAM59B
cg20556458	chr2	71453510	chr2:71453588-71454318	N_Shore	5'UTR	-0.775603	0.0388845	PAIP2B
cg00997648	chr17	36584741	chr17:36584420-36585453	Island	1stExon	-0.711862	0.0389193	ARHGAP23
cg23214464	chr7	140373596	chr7:140372743-140373443	S_Shore	1stExon	1.20973	0.0389294	ADCK2
cg21195376	chr1	204449827		OpenSea	5'UTR	-1.43119	0.0389957	PIK3C2B
cg20200035	chr7	140624462	chr7:140623997-140624949	Island	1stExon	-0.709044	0.0390068	BRAF
cg05862438	chr7	142920096		OpenSea	1stExon	0.896966	0.0390329	TAS2R40
cg21856067	chr20	13975853	chr20:13975768-13976287	Island	TSS1500	0.732722	0.0390383	MACROD2
cg20247911	chr2	2124618		OpenSea	5'UTR	-0.981826	0.0390916	MYT1L
cg09419983	chr3	148847273	chr3:148847198-148847968	Island	TSS200	-0.965973	0.0391877	HPS3
cg11248715	chr1	63787928	chr1:63782394-63790471	Island	TSS1500	-0.625889	0.0392521	FOXD3
cg05160228	chr17	14203652	chr17:14204168-14207702	N_Shore	TSS1500	-0.592015	0.0393174	HS3ST3B1
cg24322398	chr17	72889791	chr17:72889349-72890060	Island	TSS200	-0.728211	0.0393287	FADS6
cg05497750	chr16	23765381	chr16:23765969-23766869	N_Shore	TSS1500	-0.656705	0.0393352	CHP2
cg17789896	chr2	24299395	chr2:24298969-24299512	Island	TSS200	-0.599842	0.0393543	SF3B14
cg19027053	chr19	10654618	chr19:10654228-10655042	Island	TSS200	0.648086	0.039364	ATG4D
cg17933807	chr1	38061675	chr1:38061428-38061740	Island	TSS200	0.642337	0.0394322	GNL2
cg06373940	chr2	128052778	chr2:128051347-128051857	S_Shore	TSS1500	1.89405	0.039519	ERCC3
cg13375352	chr2	170683903	chr2:170683860-170684629	Island	TSS200	-1.09422	0.0396362	UBR3
cg13916298	chr3	108896099		OpenSea	TSS1500	1.29933	0.0397408	C3orf66
cg03657031	chr19	54385215	chr19:54385315-54385604	N_Shore	TSS1500	-0.584195	0.0398018	PRKCG
cg17647431	chr5	174905402	chr5:174905342-174906065	Island	TSS200	-0.594691	0.0398067	SFXN1
cg15391601	chr19	35849176		OpenSea	TSS1500	-0.862014	0.0398091	FFAR3
cg03046812	chr1	205781722	chr1:205781870-205783010	N_Shore	5'UTR	-0.593181	0.0398561	SLC41A1
cg11550971	chr18	11981317	chr18:11980483-11982142	Island	TSS200	-0.664067	0.0398675	IMPA2
cg04121771	chr3	149191624		OpenSea	TSS1500	1.17381	0.0399174	TM4SF4
cg06279471	chr11	67806118	chr11:67806251-67806611	N_Shore	TSS1500	0.813474	0.0399176	TCIRG1
cg11873854	chr9	139642875	chr9:139640640-139640885	S_Shore	1stExon	-1.04016	0.0399292	LCN6
cg04307987	chr6	3000368	chr6:3000069-3000520	Island	5'UTR	1.11	0.0399493	NQO2
cg17584241	chr4	146860017	chr4:146857334-146859082	S_Shore	TSS1500	-0.593349	0.0399689	ZNF827
cg18673954	chr10	105036611	chr10:105036628-105038084	N_Shore	TSS1500	-0.727469	0.0400218	INA
cg24068299	chr2	27071255	chr2:27070302-27072922	Island	5'UTR	-0.89865	0.0400358	DPYSL5
cg15065371	chr3	138153372	chr3:138153269-138154621	Island	TSS200	-0.605164	0.0400778	ESYT3
cg01109135	chr14	105532252		OpenSea	TSS1500	-0.596411	0.0401034	GPR132
cg09645772	chr5	180688272	chr5:180688051-180688962	Island	TSS200	-0.726449	0.0401586	TRIM52
cg00594282	chr22	24113982	chr22:24114875-24115467	N_Shore	TSS1500	-0.610403	0.0401633	MMP11
cg00713252	chr1	9188947	chr1:9188503-9189743	Island	1stExon	-0.72113	0.0401664	GPR157
cg00483407	chr11	57996930		OpenSea	TSS1500	-0.858739	0.0402215	OR10Q1
cg07795548	chr16	69457652	chr16:69458264-69458626	N_Shore	TSS1500	-0.59111	0.0402442	CYB5B
cg16849481	chr11	64936979		OpenSea	TSS1500	1.03251	0.0402784	SPDYC
cg05106206	chr3	51429142	chr3:51428412-51429625	Island	1stExon	-0.623198	0.040308	RBM15B
cg08251398	chr19	15490696	chr19:15489856-15491258	Island	TSS200	-0.591203	0.0403278	AKAP8
cg15254860	chr3	167813494	chr3:167812829-167814102	Island	TSS200	0.632516	0.0403286	GOLIM4
cg05253604	chr19	16653523	chr19:16652513-16653740	Island	TSS1500	-0.638751	0.0403605	CHERP
cg22826239	chr7	23510123	chr7:23508184-23509712	S_Shore	TSS200	0.688746	0.0403865	IGF2BP3
cg19816560	chr17	27621382	chr17:27621169-27621455	Island	TSS1500	0.769879	0.0404357	NUFIP2
cg10055165	chr11	125650000		OpenSea	TSS1500	-0.615193	0.0404679	PATE2
cg00229232	chr17	21187761	chr17:21187552-21188443	Island	TSS1500	1.1306	0.0404711	MAP2K3
cg06270661	chr7	21582502	chr7:21582443-21583313	Island	TSS1500	0.619838	0.040486	DNAH11
cg10600889	chr17	37123767		OpenSea	TSS200	-0.849125	0.040525	FBXO47
cg07266299	chr4	187112145	chr4:187111939-187113286	Island	TSS1500	0.678804	0.0405287	CYP4V2
cg08495456	chr10	35931164	chr10:35928501-35931893	Island	TSS1500	-0.712735	0.0405595	FZD8
cg26296488	chr4	9783192	chr4:9783035-9784960	Island	TSS200	1.33276	0.0406462	DRD5
cg24499975	chr1	236958184	chr1:236958314-236959202	N_Shore	TSS1500	1.0549	0.0407446	MTR
cg19751990	chr11	5800287		OpenSea	TSS1500	0.770964	0.0407481	OR52N5
cg09911480	chr2	101035029	chr2:101033606-101034296	S_Shore	TSS1500	0.805239	0.040762	CHST10
cg26460678	chr3	50360667	chr3:50358378-50359606	S_Shore	TSS1500	1.00019	0.0408659	HYAL2
cg10266418	chr16	66636477	chr16:66638254-66639561	N_Shore	TSS1500	-0.67289	0.0408669	CMTM3
cg15361750	chr19	47839132		OpenSea	TSS1500	1.36537	0.0408936	GPR77
cg21944557	chr1	179923876	chr1:179923716-179924419	Island	TSS200	0.711364	0.0409034	CEP350
cg13426829	chr6	124124875	chr6:124124177-124125309	Island	TSS200	-0.921436	0.0409106	NKAIN2
cg04602791	chr14	90862553	chr14:90863043-90864903	N_Shore	TSS1500	0.735436	0.0410447	CALM1
cg12217444	chr15	63481525	chr15:63481449-63481975	Island	TSS1500	0.660242	0.0410566	RAB8B
cg02159402	chr7	151722628	chr7:151722590-151723241	Island	TSS200	-0.778249	0.041092	GALNT11
cg10602537	chr5	172260815	chr5:172261145-172261671	N_Shore	TSS1500	-0.71492	0.041093	ERGIC1
cg13833525	chr11	819513	chr11:818974-820271	Island	5'UTR	-0.903875	0.0413226	PNPLA2
cg19641404	chr2	232826272	chr2:232826077-232826836	Island	TSS200	-0.741458	0.0413412	DIS3L2
cg03620962	chr3	134513517	chr3:134514085-134515980	N_Shore	TSS1500	-0.627333	0.0413702	EPHB1
cg02929780	chr11	59282555		OpenSea	1stExon	0.684929	0.0414074	OR4D9
cg13424022	chr19	12992415	chr19:12991690-12992508	Island	TSS200	-0.681948	0.0414324	DNASE2
cg17606496	chr19	33685031	chr19:33685146-33686085	N_Shore	TSS1500	-0.606889	0.0415244	LRP3
cg04585517	chr2	37899444	chr2:37898142-37899830	Island	TSS200	-0.825805	0.0415517	CDC42EP3
cg13683218	chr1	86622552	chr1:86621278-86622871	Island	TSS1500	0.635656	0.0416659	COL24A1
cg15381313	chr12	100867509		OpenSea	TSS200	-0.590593	0.0416775	NR1H4
cg21033861	chr14	32030205		OpenSea	TSS1500	-0.822835	0.0417057	NUBPL
cg05477514	chr8	23564008	chr8:23562475-23565175	Island	TSS200	0.946637	0.0417131	NKX2-6
cg04076181	chr6	3026244		OpenSea	TSS1500	2.18145	0.0417666	HTATSF1P2
cg01581637	chr12	49463804	chr12:49463441-49463989	Island	TSS200	-0.600413	0.0417933	RHEBL1
cg04806562	chr17	80316908		OpenSea	TSS1500	-0.950707	0.0418901	TEX19
cg07462804	chr4	81105375	chr4:81104761-81105527	Island	TSS1500	-0.932119	0.0418974	PRDM8
cg12828819	chr4	126236816	chr4:126235895-126238930	Island	TSS1500	-0.911532	0.0419087	FAT4
cg10526733	chr15	102264988	chr15:102264097-102264750	S_Shore	TSS1500	-1.16128	0.041975	TARSL2
cg11646294	chr2	238473873		OpenSea	TSS1500	-0.580597	0.0420244	PRLH
cg20759084	chr5	7395875	chr5:7394986-7397022	Island	TSS1500	0.59108	0.0423125	ADCY2
cg12794691	chr3	111805077	chr3:111804865-111805570	Island	TSS200	-0.641409	0.0423247	C3orf52
cg23966214	chr17	48203188	chr17:48206663-48207601	N_Shelf	5'UTR	0.707247	0.042372	SAMD14
cg24843609	chr1	156211434	chr1:156215368-156215899	N_Shelf	TSS1500	0.89711	0.0424466	BGLAP
cg11435506	chr7	95026073	chr7:95025559-95026122	Island	TSS1500	0.976329	0.0424637	PON3
cg11246580	chr5	71795159		OpenSea	5'UTR	-0.792072	0.0424867	ZNF366
cg03968511	chr17	39239165		OpenSea	TSS1500	-0.670068	0.0425193	KRTAP4-7
cg11382055	chr1	233749410	chr1:233749373-233750314	Island	TSS1500	1.03663	0.0425759	KCNK1
cg24559868	chr7	7680361	chr7:7679840-7680679	Island	5'UTR	0.75976	0.0425814	RPA3
cg07870252	chr19	3094186	chr19:3094671-3095055	N_Shore	TSS1500	-0.660161	0.042595	GNA11
cg13830646	chr11	65668067	chr11:65666676-65668209	Island	TSS200	-0.744065	0.0426017	FOSL1
cg12232911	chr4	15778961	chr4:15779998-15780729	N_Shore	TSS1500	-1.31087	0.0426846	CD38
cg09595537	chr4	668144	chr4:668051-668726	Island	TSS200	-0.588415	0.0426861	ATP5I
cg21666889	chr3	10029051		OpenSea	TSS1500	-0.652628	0.0427461	TMEM111
cg14170545	chr9	107688675	chr9:107688769-107689046	N_Shore	5'UTR	1.04843	0.0427506	ABCA1
cg22005145	chr5	150399143	chr5:150400000-150400490	N_Shore	TSS1500	-0.581519	0.0427616	GPX3
cg02371798	chr12	54363657	chr12:54366815-54369103	N_Shelf	TSS1500	-0.793054	0.0427624	HOTAIR
cg26778477	chr19	46295880	chr19:46295855-46296347	Island	1stExon	-0.590157	0.0427644	DMWD
cg24044351	chr5	108084818	chr5:108083987-108085203	Island	5'UTR	-0.613516	0.0428282	FER
cg00974941	chr7	48075316	chr7:48074838-48075985	Island	5'UTR	0.733644	0.0428437	C7orf57
cg11993828	chr4	38525620		OpenSea	TSS1500	1.05024	0.0428573	LINC01258
cg19108432	chr5	171615389	chr5:171614430-171615939	Island	TSS200	-0.821841	0.0429503	STK10
cg20238164	chr8	96086594	chr8:96085269-96085747	S_Shore	TSS1500	-1.39138	0.0429753	MIR3150B
cg13959207	chr3	194188988		OpenSea	TSS200	0.614263	0.0429894	ATP13A3
cg26577667	chr12	133339953	chr12:133337981-133338989	S_Shore	TSS1500	1.25839	0.0431205	ANKLE2
cg26286101	chr14	105452037	chr14:105451903-105452561	Island	TSS1500	-0.612655	0.0431234	C14orf79
cg05396397	chr1	11908164		OpenSea	TSS1500	0.65176	0.0433479	NPPA
cg05590451	chr16	20890534		OpenSea	5'UTR	0.830051	0.0433665	DCUN1D3
cg16643840	chr6	391664	chr6:391188-393790	Island	TSS200	-0.770865	0.0434246	IRF4
cg20883730	chr11	7052540		OpenSea	5'UTR	-0.582485	0.0434281	NLRP14
cg01711721	chr9	116110382	chr9:116111663-116112189	N_Shore	TSS1500	-0.960379	0.0434676	BSPRY
cg14955531	chr3	44773236	chr3:44770936-44771137	S_Shelf	5'UTR	0.585876	0.0435874	ZNF501
cg06493334	chr7	103968795	chr7:103968783-103969959	Island	TSS1500	0.694174	0.0435884	LHFPL3
cg07791866	chr16	56701994	chr16:56701863-56702208	Island	TSS200	1.1991	0.0435939	MT1G
cg12156030	chr5	134784047		OpenSea	TSS1500	-0.647921	0.0435959	DCANP1
cg11262520	chr12	8666110		OpenSea	TSS200	0.991688	0.043632	CLEC4D
cg22629987	chr2	37571677	chr2:37571676-37572397	Island	TSS200	0.633139	0.0436381	QPCT
cg09554202	chr2	202899285	chr2:202897386-202901046	Island	TSS200	-0.644079	0.0436486	FZD7
cg16056511	chr6	18153422	chr6:18155534-18156354	N_Shelf	5'UTR	0.979554	0.0436512	TPMT
cg17711960	chr5	140514676	chr5:140516311-140517300	N_Shore	TSS200	-0.624163	0.0436772	PCDHB5
cg23892687	chr5	16180946	chr5:16179064-16180420	S_Shore	TSS1500	-0.610266	0.0436781	MARCH11
cg05456956	chr10	6557542		OpenSea	5'UTR	0.632479	0.0436967	PRKCQ
cg03167339	chr7	1498866	chr7:1498575-1499123	Island	1stExon	-0.89766	0.043742	MICALL2
cg18116217	chr10	3215066	chr10:3214721-3215260	Island	TSS200	0.641811	0.0437807	PITRM1
cg00836542	chr14	74083501	chr14:74079183-74079657	S_Shelf	TSS200	-0.609164	0.0438346	ACOT6
cg07972983	chr1	205091412		OpenSea	TSS1500	-0.598346	0.0438512	RBBP5
cg13425174	chr6	35265568		OpenSea	TSS200	-0.582835	0.0438524	DEF6
cg04215968	chr2	220253068	chr2:220252008-220252638	S_Shore	TSS1500	-1.027	0.0438839	DNPEP
cg27573991	chr1	247712512		OpenSea	1stExon	1.69151	0.0438919	C1orf150
cg03611029	chr3	13115406	chr3:13114627-13115245	S_Shore	TSS1500	-0.617171	0.0439865	IQSEC1
cg11342366	chr12	106642001	chr12:106640880-106642374	Island	TSS1500	-0.97448	0.0440113	CKAP4
cg26200598	chr18	8717113		OpenSea	TSS1500	-0.852595	0.0440141	KIAA0802
cg27109647	chr7	102988186	chr7:102984857-102985337	S_Shelf	1stExon	-0.784451	0.0440353	PSMC2
cg04824555	chr9	141105974		OpenSea	TSS1500	1.4056	0.0440451	FAM157B
cg05884394	chr7	89748671	chr7:89747892-89749036	Island	TSS200	-0.623774	0.0440462	DPY19L2P4
cg11222889	chr17	48475044	chr17:48474516-48475047	Island	TSS1500	0.636337	0.0440606	LRRC59
cg22834126	chr5	107008019	chr5:107005130-107008191	Island	TSS1500	-0.744318	0.0440608	EFNA5
cg07064711	chr8	117950335	chr8:117950472-117950717	N_Shore	TSS200	-0.757667	0.0442308	C8orf85
cg09928474	chr21	30392289	chr21:30391264-30391758	S_Shore	TSS1500	-0.654637	0.0443139	RWDD2B
cg20361600	chr2	172967608	chr2:172964762-172967857	Island	TSS200	-0.89806	0.0443559	DLX2
cg16004202	chr4	159689901	chr4:159689700-159690823	Island	TSS1500	-0.767567	0.0444276	FNIP2
cg07211259	chr9	5510497		OpenSea	TSS200	0.971789	0.0444409	PDCD1LG2
cg05201477	chr15	80696283	chr15:80696076-80697393	Island	TSS1500	-0.754389	0.0444474	ARNT2
cg00396149	chr3	57678909	chr3:57678339-57678938	Island	TSS200	-0.674025	0.0444907	DENND6A
cg18202741	chr12	50366593		OpenSea	TSS200	-0.709712	0.0445394	AQP6
cg21897413	chr5	176944084	chr5:176943525-176944508	Island	TSS200	-0.777524	0.0445558	DDX41
cg20219074	chr11	18656078	chr11:18655811-18656482	Island	TSS200	0.615126	0.0446225	SPTY2D1
cg00414058	chr16	9185479	chr16:9184146-9186689	Island	TSS200	-0.591834	0.0446811	C16orf72
[truncated: 139 more rows]

## Sheet: PZ3_Intersect (a) (b)
row.names	chr	pos	Islands_Name	Relation_to_Island	UCSC_RefGene_Group	UCSC_RefGene_Name
cg07184922	chr2	232649816	chr2:232650898-232651431	N_Shore	TSS1500	COPS7B
cg04759439	chr3	56502612	chr3:56502611-56502815	Island	TSS1500	ERC2
cg20913420	chr16	850750	chr16:850227-850806	Island	TSS200	GNG13
cg18625286	chr20	44717989	chr20:44717760-44718813	Island	5'UTR	NCOA5
cg00282683	chr7	156931995	chr7:156931422-156932075	Island	1stExon	UBE3C
cg11810381	chr19	58986321	chr19:58986853-58988049	N_Shore	TSS1500	ZNF446
cg07928105	chr7	75368414	chr7:75368062-75369078	Island	TSS200	HIP1
cg13409248	chr3	40428643	chr3:40428651-40429015	N_Shore	TSS200	ENTPD3
cg27001281	chr8	130254556		OpenSea	TSS1500	LINC00977
cg27472905	chr2	241938166	chr2:241937716-241938468	Island	TSS200	SNED1
cg24654028	chr11	8854482		OpenSea	5'UTR	ST5
cg20548744	chr9	131790754	chr9:131790148-131790443	S_Shore	TSS200	SH3GLB2
cg09080788	chr17	13927712		OpenSea	TSS200	CDRT15P
cg15910685	chr13	79980098	chr13:79980004-79980723	Island	TSS200	RBM26
cg04493025	chr17	30592657	chr17:30593198-30594033	N_Shore	TSS1500	RHBDL3
cg17028067	chr6	161086715		OpenSea	5'UTR	LPA
cg08860119	chr8	143695901	chr8:143694430-143696166	Island	TSS200	ARC
cg25099065	chr2	69994225		OpenSea	5'UTR	ANXA4
cg26959358	chr8	93107604		OpenSea	TSS200	RUNX1T1
cg18640564	chr6	90142888	chr6:90142751-90143635	Island	TSS200	ANKRD6
cg25539695	chr19	7895082		OpenSea	TSS200	EVI5L
cg17632405	chr15	80445334		OpenSea	TSS200	FAH
cg11808581	chr1	1950725	chr1:1950411-1951479	Island	TSS200	GABRD
cg02915015	chr6	24911329	chr6:24910626-24911285	S_Shore	TSS200	FAM65B
cg14043872	chr3	101555775		OpenSea	5'UTR	NFKBIZ
cg24352075	chr11	125462730	chr11:125462323-125462884	Island	TSS200	STT3A
cg01483681	chr11	44332138	chr11:44332314-44332757	N_Shore	TSS1500	ALX4
cg10338785	chr11	111172903	chr11:111169304-111170428	S_Shelf	5'UTR	C11orf93
cg13648117	chr9	139685486	chr9:139685250-139685978	Island	TSS1500	TMEM141
cg17205488	chr11	6219621		OpenSea	TSS1500	OR52W1
cg19320358	chr3	42893772		OpenSea	5'UTR	ACKR2
cg27562023	chr17	201675	chr17:205475-206667	N_Shelf	5'UTR	RPH3AL
cg27140083	chr15	75230280	chr15:75229782-75230660	Island	1stExon	COX5A
cg26450586	chr10	72972207	chr10:72972075-72973895	Island	TSS200	UNC5B
cg19915185	chr7	130081158	chr7:130080527-130081067	S_Shore	TSS1500	TSGA14
cg04046599	chr13	103054743	chr13:103052361-103052944	S_Shore	TSS1500	FGF14
cg02389281	chr9	125437148		OpenSea	TSS1500	OR1L3
cg24916116	chr12	76424973	chr12:76424634-76426316	Island	1stExon	PHLDA1
cg13359649	chr12	105724310	chr12:105724272-105725052	Island	TSS200	C12orf75
cg07409656	chr13	78272378	chr13:78271801-78272906	Island	TSS200	SLAIN1
cg14170117	chr10	126490218	chr10:126490161-126490934	Island	TSS200	FAM175B
cg13078134	chr4	165109478	chr4:165109389-165109842	Island	5'UTR	MARCH1
cg11829072	chr8	125463024		OpenSea	TSS200	TRMT12
cg04071104	chr3	53878642	chr3:53879638-53880831	N_Shore	5'UTR	CHDH
cg04578520	chr3	196014802	chr3:196014248-196015104	Island	TSS1500	PCYT1A
cg15904908	chr15	43213022	chr15:43212416-43213601	Island	TSS200	TTBK2
cg16026346	chr22	37915449	chr22:37914768-37915883	Island	TSS1500	CARD10
cg14337655	chr19	2282207	chr19:2278605-2278848	S_Shelf	TSS200	C19orf35
cg06043142	chr7	134896415	chr7:134896014-134896664	Island	TSS200	WDR91
cg07213720	chr6	35227408	chr6:35226897-35227851	Island	TSS200	ZNF76
cg05199028	chr16	11368512	chr16:11369939-11370221	N_Shore	TSS1500	PRM3
cg15391302	chr15	92937030	chr15:92936677-92938521	Island	TSS200	ST8SIA2
cg01766191	chr11	57103423	chr11:57102841-57103430	Island	TSS200	SSRP1
cg16041611	chr6	43139680	chr6:43138711-43140292	Island	1stExon	SRF
cg21453378	chr19	36024253	chr19:36024182-36024803	Island	TSS200	GAPDHS
cg08079518	chr17	73775869	chr17:73774789-73776044	Island	TSS200	H3F3B
cg19347782	chr11	12159762		OpenSea	5'UTR	MICAL2
cg23547561	chr16	22229682		OpenSea	5'UTR	EEF2K
cg00897627	chr10	99447216	chr10:99446696-99447400	Island	TSS1500	AVPI1
cg10091935	chr9	140500037	chr9:140499458-140500891	Island	TSS200	ARRDC1
cg02056280	chr3	178866391	chr3:178866068-178866908	Island	5'UTR	PIK3CA
cg09973105	chr4	154681532	chr4:154680774-154681377	S_Shore	TSS200	RNF175
cg23893402	chr22	18477716		OpenSea	5'UTR	MICAL3
cg15040075	chr2	232379222	chr2:232378948-232379666	Island	TSS200	C2orf52
cg20476319	chr12	104457893	chr12:104457766-104459087	Island	TSS1500	HCFC2
cg21936789	chr3	47620545	chr3:47619112-47621131	Island	TSS200	CSPG5
cg05304405	chr19	675678	chr19:675671-675881	Island	TSS1500	FSTL3
cg03431514	chr2	27603774	chr2:27603350-27604064	Island	TSS200	ZNF513
cg00388374	chr3	141121583	chr3:141120983-141121678	Island	5'UTR	ZBTB38
cg08377569	chr16	30538014	chr16:30537528-30538893	Island	TSS200	ZNF768
cg26443724	chr2	240290984		OpenSea	5'UTR	HDAC4
cg17352386	chr10	103880676	chr10:103879633-103880628	S_Shore	TSS1500	LDB1
cg03103770	chr19	1753464	chr19:1753216-1755606	Island	TSS200	ONECUT3
cg15861059	chr6	2972195	chr6:2971086-2971962	S_Shore	TSS200	SERPINB6
cg01259220	chr7	914964	chr7:915753-916644	N_Shore	TSS1500	C7orf20
cg21371003	chr17	54893317		OpenSea	TSS200	C17orf67
cg11256132	chr1	244515893		OpenSea	TSS200	C1orf100
cg23798374	chr9	139886798	chr9:139886312-139887180	Island	TSS200	C9orf142
cg22664307	chr6	144471564	chr6:144471069-144472017	Island	TSS200	STX11
cg24669728	chr1	41445888	chr1:41444870-41446116	Island	5'UTR	CTPS
cg13476901	chr18	30352975	chr18:30349690-30352302	S_Shore	TSS200	KLHL14
cg01589760	chr11	537487	chr11:534691-537718	Island	TSS200	LRRC56
cg04276370	chr6	160390055	chr6:160389832-160390890	Island	TSS200	IGF2R
cg22891988	chr11	30607959	chr11:30606004-30608128	Island	TSS200	MPPED2
cg25230571	chr8	33424894	chr8:33423939-33424895	Island	TSS1500	RNF122
cg04592544	chr13	21714721	chr13:21714289-21715115	Island	1stExon	SAP18
cg03602124	chr1	113258101	chr1:113256885-113258149	Island	TSS200	PPM1J
cg24511258	chr3	195634428	chr3:195635359-195636895	N_Shore	5'UTR	TNK2
cg05615150	chr3	35683815	chr3:35680509-35681628	S_Shelf	TSS200	ARPP-21
cg22459517	chr19	55587193		OpenSea	TSS200	EPS8L1
cg20743720	chr6	143257108		OpenSea	5'UTR	HIVEP2
cg24591374	chr17	54991443	chr17:54990832-54991771	Island	TSS200	TRIM25
cg23449974	chr10	22605194	chr10:22604907-22605632	Island	TSS200	COMMD3
cg06677753	chr17	21156729		OpenSea	TSS200	NATD1
cg26094278	chr19	1275760	chr19:1274469-1276358	Island	1stExon	C19orf24
cg10812439	chr10	80862771		OpenSea	5'UTR	ZMIZ1
cg19695710	chr15	25295813		OpenSea	TSS1500	SNORD116-1
cg14509581	chr15	68522181	chr15:68521418-68522237	Island	TSS200	CLN6
cg01958230	chr17	40428024	chr17:40427951-40429036	Island	5'UTR	STAT5B
cg06143901	chr20	591400	chr20:590222-591222	S_Shore	TSS1500	TCF15
cg04783338	chr16	23160430	chr16:23159966-23160966	Island	1stExon	USP31
cg17457156	chr13	95248351	chr13:95248288-95248672	Island	1stExon	TGDS
cg18055258	chr22	39548744	chr22:39548613-39549666	Island	TSS1500	CBX7
cg06805973	chr1	147076034		OpenSea	5'UTR	BCL9
cg01645753	chr15	83316734	chr15:83315116-83317541	Island	TSS200	CPEB1
cg01394339	chr6	73972288	chr6:73972819-73973027	N_Shore	5'UTR	KHDC1
cg24326501	chr1	6845219	chr1:6844313-6846366	Island	TSS200	CAMTA1
cg09414557	chr5	35048098		OpenSea	TSS200	AGXT2
cg03242101	chr16	67143792	chr16:67143282-67143827	Island	TSS200	C16orf70
cg25844639	chr1	43824481	chr1:43824134-43825059	Island	TSS200	CDC20
cg01072942	chr10	102279330	chr10:102279162-102279730	Island	5'UTR	SEC31B
cg26118008	chr1	109633210	chr1:109633188-109633632	Island	TSS200	TMEM167B
cg13341460	chr6	126307568	chr6:126307532-126307931	Island	TSS200	TRMT11
cg25771649	chr10	43725277	chr10:43724528-43725613	Island	5'UTR	RASGEF1A
cg16823406	chr12	57082179	chr12:57081290-57082445	Island	TSS200	PTGES3
cg25835669	chr22	18593441	chr22:18593113-18594197	Island	TSS200	TUBA8
cg17287998	chr5	59711350		OpenSea	5'UTR	PDE4D
cg15377050	chr6	24491302	chr6:24494664-24495670	N_Shelf	TSS1500	GPLD1
cg16349255	chr15	65322086	chr15:65321431-65321996	S_Shore	TSS200	MTFMT
cg13371577	chr11	61659716	chr11:61658569-61659592	S_Shore	TSS1500	FADS3
cg18143693	chr14	67999927	chr14:67999568-68000440	Island	TSS200	PLEKHH1
cg17083941	chr11	8285557	chr11:8284102-8285032	S_Shore	TSS200	LMO1
cg07127259	chr11	2466042	chr11:2466247-2466818	N_Shore	TSS200	KCNQ1
cg23999491	chr17	39623639		OpenSea	TSS200	KRT32
cg06958537	chr21	40176950	chr21:40177002-40178667	N_Shore	TSS1500	ETS2
cg15015340	chr11	61486220	chr11:61488132-61488357	N_Shore	5'UTR	DAGLA
cg21546671	chr17	46655387	chr17:46655215-46655604	Island	1stExon	HOXB4
cg24500226	chr3	27525991	chr3:27524934-27526180	Island	TSS200	SLC4A7
cg12073495	chr1	27929821	chr1:27929705-27930866	Island	5'UTR	AHDC1
cg14469339	chr12	107349522	chr12:107349152-107350089	Island	TSS200	C12orf23
cg23278267	chr1	202679165	chr1:202678881-202679769	Island	5'UTR	SYT2
cg05573133	chr3	46037470	chr3:46037013-46037473	Island	TSS200	FYCO1
cg07325110	chr7	36191729	chr7:36192591-36193434	N_Shore	TSS1500	EEPD1
cg03213668	chr14	39644224	chr14:39644344-39645022	N_Shore	TSS200	PNN
cg27037018	chr5	1445567	chr5:1444678-1446648	Island	TSS200	SLC6A3
cg22537983	chr15	56286140	chr15:56285260-56286295	Island	TSS200	NEDD4
cg21817075	chr14	105647734	chr14:105647469-105647827	Island	TSS200	NUDT14
cg09112717	chr4	100009950	chr4:100009736-100010129	Island	TSS200	ADH5
cg00268019	chr2	160761302	chr2:160760604-160761452	Island	TSS200	LY75
cg25179470	chr10	102756915	chr10:102756834-102759798	Island	TSS200	LZTS2
cg22466620	chr6	138187852	chr6:138187825-138189141	Island	TSS1500	TNFAIP3
cg02600258	chr5	75013682	chr5:75012962-75013515	S_Shore	TSS1500	C5orf37
cg17754171	chr2	200324668	chr2:200320502-200329681	Island	5'UTR	SATB2
cg03374922	chr13	111267935	chr13:111267780-111268778	Island	TSS200	CARKD
cg08081708	chr14	53162518	chr14:53161838-53162780	Island	TSS200	ERO1L
cg18023640	chr15	75182292	chr15:75182262-75182622	Island	TSS200	MPI
cg03625177	chr5	135364556	chr5:135364507-135365036	Island	TSS200	TGFBI
cg02564456	chr11	34460170	chr11:34460165-34460857	Island	TSS1500	CAT
cg14475362	chr1	175480701		OpenSea	5'UTR	TNR
cg21520826	chr16	451667	chr16:451474-452132	Island	TSS200	DECR2
cg01558909	chr16	215845	chr16:214343-216720	Island	TSS200	HBM
cg05210668	chr22	35937316	chr22:35935981-35937537	Island	TSS200	RASD2
cg26410311	chr13	111214187	chr13:111213589-111214477	Island	TSS200	RAB20
cg17967577	chr13	88324711	chr13:88326600-88326919	N_Shore	TSS200	SLITRK5
cg11068337	chr17	43224582	chr17:43224933-43227616	N_Shore	TSS200	HEXIM1
cg15355740	chr17	9725403		OpenSea	TSS200	GSG1L2
cg01667892	chr5	23507656		OpenSea	TSS200	PRDM9
cg19589903	chr8	146024659	chr8:146023902-146024734	Island	5'UTR	ZNF517
cg07725318	chr6	30227326	chr6:30227320-30228255	Island	TSS200	HLA-L
cg25947945	chr1	201368946	chr1:201368560-201369032	Island	TSS1500	LAD1
cg00462460	chr2	20212509	chr2:20212067-20212783	Island	TSS200	MATN3
cg10119313	chr21	46962548	chr21:46961668-46963078	Island	TSS200	SLC19A1
cg26260369	chr14	68141723	chr14:68140972-68141882	Island	TSS200	VTI1B
cg10787145	chr19	41284032	chr19:41283880-41284276	Island	TSS200	RAB4B
cg14846648	chr4	84406301	chr4:84405696-84406521	Island	TSS200	FAM175A
cg18494399	chr11	35441558	chr11:35440375-35441882	Island	TSS1500	SLC1A2
cg21887246	chr11	3862297	chr11:3861855-3862996	Island	TSS200	RHOG
cg20327645	chr19	46476983		OpenSea	TSS1500	NOVA2
cg14613271	chr2	108602931	chr2:108602824-108603467	Island	TSS200	SLC5A7
cg08895440	chr1	36184853	chr1:36184248-36184774	S_Shore	TSS200	C1orf216
cg00924652	chr8	1937567	chr8:1938520-1939290	N_Shore	5'UTR	KBTBD11
cg27327785	chr6	33176447	chr6:33175561-33176387	S_Shore	5'UTR	RING1
cg14206848	chr20	56964089	chr20:56963998-56964804	Island	TSS200	VAPB
cg08060243	chr2	219602086		OpenSea	5'UTR	TTLL4
cg27419860	chr15	81426477	chr15:81426499-81426702	N_Shore	TSS200	C15orf26
cg10737883	chr7	99686426	chr7:99686452-99686839	N_Shore	TSS200	COPS6
cg05167232	chr6	138725317	chr6:138724617-138726215	Island	TSS200	HEBP2
cg18614859	chr8	75896557	chr8:75896528-75897116	Island	TSS200	CRISPLD1
cg11672295	chr9	91795048	chr9:91792662-91793611	S_Shore	TSS1500	SHC3
cg10536076	chr5	83017921	chr5:83017894-83018358	Island	TSS1500	HAPLN1
cg24023097	chr4	152330337	chr4:152329824-152330873	Island	TSS200	FAM160A1
cg16278661	chr19	59023484	chr19:59025308-59025705	N_Shore	TSS200	SLC27A5
cg15136092	chr2	210341867		OpenSea	5'UTR	MAP2
cg12833952	chr11	113746456	chr11:113745816-113746693	Island	TSS1500	USP28
cg26131883	chr17	47492353		OpenSea	TSS200	PHB
cg04297664	chr14	100149967	chr14:100149727-100151073	Island	TSS1500	CYP46A1
cg12477165	chr1	38324813	chr1:38325150-38325999	N_Shore	5'UTR	MTF1
cg11042320	chr5	149534497		OpenSea	5'UTR	PDGFRB
cg07446740	chr16	27279784	chr16:27279886-27280243	N_Shore	5'UTR	NSMCE1
cg20370783	chr2	101448819		OpenSea	5'UTR	NPAS2
cg20046390	chr22	50628383	chr22:50628949-50629249	N_Shore	5'UTR	TRABD
cg21472700	chr2	172543946	chr2:172543901-172544690	Island	TSS200	DYNC1I2
cg22276692	chr15	41221351	chr15:41217789-41223180	Island	TSS200	DLL4
cg08000601	chr1	209957601	chr1:209957721-209958167	N_Shore	5'UTR	C1orf74
cg25821168	chr1	32281703		OpenSea	TSS200	SPOCD1
cg00958854	chr9	4741710	chr9:4740694-4741868	Island	TSS1500	AK3
cg03213396	chr19	53760449	chr19:53757819-53758148	S_Shelf	TSS1500	VN1R2
cg13079154	chr12	111180884	chr12:111180006-111181028	Island	TSS200	PPP1CC
cg08004919	chr12	56652272	chr12:56651692-56652527	Island	TSS200	ANKRD52
cg01195053	chr16	2653274	chr16:2653221-2653847	Island	TSS200	LOC652276
cg13634602	chr18	76739226	chr18:76737005-76741244	Island	TSS1500	SALL3
cg05674046	chr3	64211994		OpenSea	TSS1500	PRICKLE2
cg27003951	chr16	11350045	chr16:11348541-11350803	Island	TSS200	SOCS1
cg24017268	chr1	6484816	chr1:6484503-6485327	Island	TSS200	ESPN
cg13400166	chr1	16679079	chr1:16678574-16679192	Island	TSS200	FBXO42
cg12751733	chr1	38157745	chr1:38157295-38158586	Island	TSS1500	CDCA8
cg16720675	chr18	19284817	chr18:19284165-19285052	Island	TSS200	ABHD3
cg04542433	chr16	66460861	chr16:66461071-66462213	N_Shore	TSS1500	BEAN
cg19606731	chr13	41496012	chr13:41495776-41496213	Island	TSS200	SUGT1L1
cg17477995	chr1	8085641	chr1:8085554-8086854	Island	5'UTR	ERRFI1
cg02118776	chr6	44281222	chr6:44280719-44281198	S_Shore	TSS200	AARS2
cg24226687	chr20	60757891	chr20:60757609-60758378	Island	TSS200	GTPBP5
cg21744723	chr5	34839210	chr5:34838921-34839624	Island	TSS200	TTC23L
cg25097137	chr11	63933247	chr11:63932990-63934070	Island	1stExon	MACROD1
cg00591781	chr5	171881559	chr5:171881182-171881547	S_Shore	TSS200	SH3PXD2B
cg22769105	chr12	54430771	chr12:54427025-54428709	S_Shelf	5'UTR	HOXC4
cg02757667	chr2	179149472		OpenSea	5'UTR	OSBPL6
cg24251048	chr11	107799072	chr11:107798958-107799980	Island	TSS1500	RAB39
cg03033182	chr4	141177619	chr4:141173834-141174567	S_Shelf	TSS1500	SCOC
cg24156658	chr11	65122092	chr11:65121938-65122712	Island	TSS200	TIGD3
cg07821574	chr19	18208505	chr19:18209911-18210268	N_Shore	TSS200	MAST3
cg18007850	chr3	10206537	chr3:10206449-10207024	Island	TSS200	IRAK2
cg22736079	chr2	70485184	chr2:70485231-70485679	N_Shore	TSS200	PCYOX1
cg01525949	chr12	133405482	chr12:133404789-133405985	Island	TSS200	GOLGA3
cg01845583	chr12	133066520	chr12:133067072-133067735	N_Shore	TSS1500	FBRSL1
cg22555675	chr19	17799230	chr19:17798679-17799329	Island	TSS1500	UNC13A
cg02993280	chr1	107599747	chr1:107599205-107600410	Island	1stExon	PRMT6
cg01639201	chr22	17565750	chr22:17565517-17566990	Island	TSS200	IL17RA
cg24507955	chr15	49339070	chr15:49338363-49338771	S_Shore	TSS1500	SECISBP2L
cg27367871	chr2	237478030	chr2:237476311-237477263	S_Shore	TSS1500	CXCR7
cg12674490	chr6	31587470	chr6:31587779-31589024	N_Shore	TSS1500	BAT2
cg01168283	chr16	86542789	chr16:86541430-86545228	Island	TSS1500	FOXF1
cg23131418	chr1	40974724	chr1:40974056-40974786	Island	5'UTR	EXO5
cg16694524	chr1	78445165	chr1:78444763-78445281	Island	TSS1500	FUBP1
cg01963885	chr22	20004367	chr22:20003521-20004695	Island	TSS200	ARVCF
cg08305742	chr2	88354927	chr2:88354840-88355574	Island	5'UTR	KRCC1
cg15350440	chr1	179049911	chr1:179051075-179051948	N_Shore	TSS1500	TOR3A
cg01089060	chr10	97050836	chr10:97050185-97051124	Island	TSS200	PDLIM1
cg04657224	chr8	11059038	chr8:11059011-11059242	Island	TSS200	XKR6
cg02983451	chr2	10183013	chr2:10182635-10184702	Island	TSS1500	KLF11
cg09529138	chr7	130419792	chr7:130417912-130419378	S_Shore	TSS1500	KLF14
cg17811545	chr3	87040709	chr3:87039610-87040516	S_Shore	TSS1500	VGLL3
cg18249625	chr8	23082420	chr8:23081956-23082975	Island	1stExon	TNFRSF10A
cg08743881	chr17	26369049	chr17:26368586-26369133	Island	TSS1500	NLK
cg23649004	chr22	38851332	chr22:38850766-38851285	S_Shore	TSS200	KCNJ4
cg19629710	chr18	33647533	chr18:33647065-33647665	Island	TSS200	RPRD1A
cg14785511	chr20	62680998	chr20:62681074-62681332	N_Shore	TSS200	SOX18
cg00175395	chr6	4610744		OpenSea	TSS200	KU-MEL-3
cg02447606	chr1	9353862		OpenSea	5'UTR	SPSB1
cg11358257	chr12	113573521	chr12:113572977-113573758	Island	5'UTR	RASAL1
cg19893717	chr12	62653989	chr12:62653865-62654677	Island	TSS200	USP15
cg22055932	chr19	10444017	chr19:10443688-10446022	Island	1stExon	RAVER1
cg04077141	chr22	36782143	chr22:36782965-36784492	N_Shore	5'UTR	MYH9
cg21161891	chr4	55991818	chr4:55991402-55992171	Island	TSS200	KDR
cg10639888	chr2	154335368	chr2:154334449-154335458	Island	TSS200	RPRM
cg05539745	chr5	45696455	chr5:45695394-45696510	Island	TSS1500	HCN1
cg05674036	chr17	3323791		OpenSea	TSS200	OR3A3
cg26330304	chr15	90569017		OpenSea	5'UTR	ZNF710
cg06610464	chr20	40243608	chr20:40246345-40247841	N_Shelf	5'UTR	CHD6
cg12556844	chr5	132299494	chr5:132298789-132299740	Island	TSS200	AFF4
cg13954965	chr2	133175192	chr2:133175160-133175444	Island	1stExon	GPR39
cg13778723	chr15	56035463	chr15:56034562-56035712	Island	TSS1500	PRTG
cg01305328	chr10	105727248	chr10:105726687-105727255	Island	TSS1500	SLK
cg16549240	chr5	133305516	chr5:133303986-133304399	S_Shore	TSS1500	C5orf15
cg23569415	chr8	29120753	chr8:29119957-29120787	Island	TSS200	KIF13B
cg09698548	chr8	61193990	chr8:61193312-61194195	Island	TSS200	CA8
cg02516388	chr17	48503634	chr17:48503056-48503887	Island	1stExon	ACSF2
cg26802025	chr6	44265320	chr6:44264970-44265711	Island	5'UTR	TCTE1
cg25242477	chr16	30064396	chr16:30064200-30064678	Island	TSS200	ALDOA
cg25648490	chr16	11945499	chr16:11945065-11945517	Island	TSS200	RSL1D1
cg20952532	chr13	20207656	chr13:20207461-20208252	Island	TSS200	MPHOSPH8
cg02915570	chr16	10674663	chr16:10673880-10674735	Island	TSS200	EMP2
cg18685884	chr1	65432372	chr1:65431455-65432614	Island	TSS200	JAK1
cg22788080	chr10	50747201	chr10:50746634-50747329	Island	TSS200	ERCC6
cg05478295	chr8	61429204	chr8:61429174-61430173	Island	TSS1500	RAB2A
cg22829114	chr2	3381723	chr2:3381344-3381912	Island	TSS200	TSSC1
cg11403689	chr6	30875854	chr6:30875642-30875957	Island	TSS200	GTF2H4
cg25676786	chr19	10491363	chr19:10491019-10491720	Island	TSS200	TYK2
cg26683809	chr21	45332576		OpenSea	5'UTR	AGPAT3
cg24514884	chr6	134639203	chr6:134638797-134639021	S_Shore	TSS200	SGK1
cg21962610	chr19	7580923	chr19:7580824-7581415	Island	TSS200	ZNF358
cg22114501	chr7	158649237	chr7:158648984-158649759	Island	TSS200	WDR60
cg19665644	chr11	13030474	chr11:13030330-13032584	Island	TSS1500	RASSF10
cg22370235	chr11	68451852	chr11:68451359-68452846	Island	TSS200	GAL
cg01071153	chr21	44493901	chr21:44494624-44496989	N_Shore	5'UTR	CBS
cg20285745	chr12	117798627	chr12:117798076-117799448	Island	5'UTR	NOS1
cg14883717	chr13	80915447	chr13:80914013-80915574	Island	TSS1500	SPRY2
cg09840174	chr15	75871726	chr15:75870802-75871814	Island	TSS200	PTPN9
cg21870776	chr12	49731125	chr12:49729728-49731162	Island	TSS200	C1QL4
cg27068330	chr11	65405492	chr11:65408344-65408631	N_Shelf	TSS200	SIPA1
cg02464093	chr3	98620857	chr3:98620131-98620910	Island	TSS1500	DCBLD2
cg12365193	chr8	144692039	chr8:144691400-144692269	Island	TSS1500	PYCRL
cg25172835	chr15	65671727	chr15:65669310-65670617	S_Shore	TSS1500	IGDCC3
cg06674932	chr11	110299342	chr11:110300574-110301334	N_Shore	TSS1500	FDX1
cg16460359	chr15	72612629	chr15:72611946-72612802	Island	TSS200	BRUNOL6
cg10799791	chr14	55908365	chr14:55907197-55907433	S_Shore	TSS1500	TBPL2
cg01061890	chr16	11836724	chr16:11836073-11837092	Island	TSS200	TXNDC11
cg25191983	chr8	26239060	chr8:26240290-26241017	N_Shore	TSS1500	BNIP3L
cg20945253	chr2	157189510	chr2:157189057-157191437	Island	TSS1500	NR4A2
cg23270415	chr1	161574664	chr1:161575534-161576908	N_Shore	TSS1500	HSPA7
cg14301165	chr19	53324198		OpenSea	5'UTR	ZNF28
cg01646042	chr19	8059034		OpenSea	5'UTR	ELAVL1
cg13662851	chr12	48723821	chr12:48723323-48723876	Island	1stExon	H1FNT
cg16958716	chr17	56833425	chr17:56832961-56833986	Island	1stExon	PPM1E
cg10613925	chr10	76970777	chr10:76969992-76971002	Island	5'UTR	VDAC2
cg17656939	chr6	152079424		OpenSea	5'UTR	ESR1
cg23731272	chr15	67356838	chr15:67357339-67359061	N_Shore	TSS1500	SMAD3
cg09511826	chr18	61034648	chr18:61033978-61035056	Island	TSS200	KDSR
cg18649979	chr19	21688263	chr19:21688622-21688839	N_Shore	TSS200	ZNF429
cg23560756	chr11	93862073	chr11:93861560-93862773	Island	TSS200	PANX1
cg02270183	chr10	1779930	chr10:1778784-1780018	Island	TSS1500	ADARB2
cg08050536	chr8	11324435	chr8:11323779-11324697	Island	TSS200	FAM167A
cg02591871	chr19	14228565	chr19:14228461-14229264	Island	TSS200	PRKACA
cg25684981	chr13	111567603	chr13:111566486-111568366	Island	TSS200	ANKRD10
cg02630207	chr2	45839653	chr2:45838292-45838582	S_Shore	TSS1500	SRBD1
cg14416284	chr1	160068509	chr1:160068040-160068430	S_Shore	TSS200	IGSF8
cg20033598	chr7	112579757	chr7:112579633-112580217	Island	1stExon	C7orf60
cg02790177	chr10	122216372	chr10:122216259-122217377	Island	TSS200	PPAPDC1A
cg24363304	chr6	83777352	chr6:83777271-83777690	Island	TSS200	DOPEY1
cg06752054	chr21	42733747		OpenSea	TSS1500	MX2
cg06646493	chr1	116519019	chr1:116518757-116519537	Island	TSS200	SLC22A15
cg09556654	chr14	61787463	chr14:61787880-61789467	N_Shore	TSS1500	PRKCH
cg01838941	chr10	46993924	chr10:46992447-46993295	S_Shore	5'UTR	GPRIN2
cg00991794	chr6	125284212	chr6:125283124-125284389	Island	TSS200	STL
cg01232604	chr7	5632262	chr7:5632335-5634555	N_Shore	TSS200	FSCN1
cg08687662	chr18	48565625		OpenSea	5'UTR	SMAD4
cg12379940	chr13	44947923	chr13:44947371-44948443	Island	TSS200	SERP2
cg27046335	chr5	35198290		OpenSea	5'UTR	PRLR
cg10712173	chr4	8271414	chr4:8271214-8272091	Island	TSS200	HTRA3
cg02454483	chr11	3014001	chr11:3012799-3014181	Island	TSS1500	NAP1L4
cg17707660	chr15	65134046	chr15:65133371-65134329	Island	TSS200	PLEKHO2
cg27178976	chr5	179604775		OpenSea	5'UTR	RASGEF1C
cg04434653	chr18	33767451	chr18:33766391-33768145	Island	TSS200	MOCOS
cg15757530	chr12	81101094	chr12:81102034-81102716	N_Shore	TSS1500	MYF6
cg00412094	chr4	2794091	chr4:2794494-2794875	N_Shore	TSS1500	SH3BP2
cg14815724	chr4	48271893	chr4:48272026-48272298	N_Shore	TSS200	TEC
cg24917527	chr17	42634414	chr17:42634829-42636851	N_Shore	TSS1500	FZD2
cg26284982	chr17	45401312	chr17:45400874-45401440	Island	TSS200	C17orf57
cg24746100	chr2	88751786	chr2:88751335-88752865	Island	1stExon	FOXI3
cg01050885	chr7	24323128	chr7:24323558-24325080	N_Shore	TSS1500	NPY
cg19704348	chr1	197880726	chr1:197880016-197881637	Island	TSS1500	LHX9
cg23495695	chr8	48651311	chr8:48649766-48651653	Island	TSS1500	CEBPD
cg19413799	chr1	32645788	chr1:32645154-32645814	Island	5'UTR	TXLNA
cg06453915	chr11	62538484	chr11:62539001-62539322	N_Shore	TSS1500	TAF6L
cg17465697	chr1	228594029	chr1:228593811-228594713	Island	1stExon	TRIM11
cg25115537	chr8	123801352		OpenSea	5'UTR	ZHX2
cg24756756	chr7	16793323	chr7:16793188-16794100	Island	TSS200	TSPAN13
cg24569637	chr2	201450560	chr2:201450526-201451027	Island	TSS200	AOX1
cg03584856	chr19	3519805		OpenSea	5'UTR	FZR1
cg01144148	chr2	24163529	chr2:24163185-24163878	Island	5'UTR	UBXN2A
cg16327883	chr2	112812775	chr2:112812827-112813614	N_Shore	TSS200	TMEM87B
cg00580755	chr8	48920450	chr8:48920837-48921414	N_Shore	TSS1500	UBE2V2
cg00598259	chr8	53206831		OpenSea	5'UTR	ST18
cg14171882	chr7	48019441	chr7:48019088-48019389	S_Shore	TSS200	HUS1
cg12418947	chr17	7255037	chr17:7254622-7255808	Island	TSS200	KCTD11
cg06646556	chr16	67872230	chr16:67875717-67876740	N_Shelf	5'UTR	CENPT
cg07110217	chr3	52001995		OpenSea	TSS1500	PCBP4
cg25556204	chr13	96705853	chr13:96705229-96705909	Island	TSS200	UGGT2
cg16711083	chr3	125239198	chr3:125238496-125239201	Island	TSS200	SNX4
cg25107717	chr1	94312368	chr1:94311844-94313086	Island	TSS200	MIR760
cg10342148	chr4	71570394	chr4:71570147-71571626	Island	TSS1500	RUFY3
cg05676463	chr17	71287216		OpenSea	5'UTR	CDC42EP4
cg23698165	chr19	2663954		OpenSea	5'UTR	GNG7
cg09288778	chr5	134786107		OpenSea	5'UTR	TIFAB
cg03331514	chr7	1577016	chr7:1575736-1575993	S_Shore	5'UTR	MAFK
cg04787024	chr2	99553442	chr2:99552185-99553831	Island	TSS1500	C2orf55
cg11640610	chr22	29279597	chr22:29279412-29280287	Island	TSS1500	ZNRF3
cg23223742	chr2	25264897	chr2:25264682-25265727	Island	TSS200	EFR3B
cg25990402	chr6	41302256		OpenSea	TSS1500	NCR2
cg08797741	chr3	47555315	chr3:47554805-47555404	Island	TSS200	C3orf75
cg07346851	chr1	160370286	chr1:160370112-160370658	Island	TSS200	VANGL2
cg06583577	chr5	115897444		OpenSea	5'UTR	SEMA6A
cg22186600	chr11	9482144	chr11:9482109-9483152	Island	TSS1500	ZNF143
cg17714793	chr1	153538431		OpenSea	TSS200	S100A2
cg22107440	chr11	125062186		OpenSea	5'UTR	PKNOX2
cg03900293	chr22	50449361	chr22:50448567-50449521	Island	5'UTR	IL17REL
cg06273010	chr11	119187868	chr11:119186947-119187894	Island	TSS200	MCAM
cg26532320	chr16	85935911	chr16:85932121-85932942	S_Shelf	5'UTR	IRF8
cg06957790	chr1	155904847	chr1:155904072-155904307	S_Shore	TSS1500	KIAA0907
cg06020130	chr3	164913973		OpenSea	5'UTR	SLITRK3
cg12448161	chr3	48632723	chr3:48631882-48632901	Island	TSS200	COL7A1
cg18045102	chr2	102083594		OpenSea	5'UTR	RFX8
cg10836167	chr5	178324449	chr5:178322713-178323538	S_Shore	5'UTR	ZFP2
cg14472025	chr9	136039125	chr9:136038416-136039577	Island	5'UTR	GBGT1
cg00094739	chr17	77179999	chr17:77178828-77180229	Island	5'UTR	HRNBP3
cg09938328	chr1	39325620	chr1:39324815-39325721	Island	TSS1500	RRAGC
cg23056286	chr1	23886335	chr1:23885682-23886212	S_Shore	TSS200	ID3
cg19677989	chr15	74284791	chr15:74284252-74284821	Island	TSS200	STOML1
cg17545094	chr16	14013923	chr16:14013751-14014295	Island	TSS200	ERCC4
cg26474270	chr16	73092823	chr16:73091514-73092395	S_Shore	TSS1500	ZFHX3
cg24690722	chr1	166809144	chr1:166808341-166809344	Island	5'UTR	POGK
cg13764106	chr1	53527693	chr1:53527572-53528974	Island	TSS200	PODN
cg15724937	chr17	17598080	chr17:17597824-17598398	Island	5'UTR	RAI1
cg20477160	chr2	235936596		OpenSea	5'UTR	SH3BP4
cg17981790	chr2	16807234		OpenSea	5'UTR	FAM49A
cg15277311	chr11	93517137	chr11:93517309-93518130	N_Shore	TSS1500	MED17
cg10609868	chr8	81963379		OpenSea	5'UTR	PAG1
cg00730203	chr12	86907706		OpenSea	5'UTR	MGAT4C
cg25251562	chr2	3704773		OpenSea	TSS1500	ALLC
cg24276095	chr15	83876917	chr15:83875648-83877079	Island	TSS200	HDGFRP3
cg02073919	chr3	28282917	chr3:28282826-28283457	Island	TSS1500	CMC1
cg05573562	chr2	54198159	chr2:54197776-54198490	Island	TSS200	PSME4
cg17078393	chr1	32717002	chr1:32713918-32714186	S_Shelf	5'UTR	LCK
cg23949612	chr12	70636659	chr12:70636617-70637749	Island	TSS200	CNOT2
cg11081941	chr7	30518533	chr7:30517987-30518610	Island	TSS200	NOD1
cg11008866	chr3	121902442	chr3:121902742-121903645	N_Shore	TSS200	CASR
cg06422678	chr7	150147922		OpenSea	TSS200	GIMAP8
cg18251019	chr10	105678131	chr10:105677555-105678040	S_Shore	TSS200	OBFC1
cg24103837	chr11	75236614	chr11:75236189-75237781	Island	TSS200	GDPD5
cg15089219	chr2	119915368	chr2:119914126-119916663	Island	1stExon	C1QL2
cg14957547	chr2	38303386	chr2:38301276-38304518	Island	TSS200	CYP1B1
cg21403089	chr7	108166784	chr7:108166211-108167077	Island	TSS200	PNPLA8
cg05775154	chr2	113762454		OpenSea	TSS1500	IL36A
cg05892903	chr8	90769545	chr8:90769535-90770457	Island	TSS1500	RIPK2
cg00248914	chr10	52107117		OpenSea	5'UTR	SGMS1
cg08924554	chr4	57976775	chr4:57975860-57976916	Island	TSS1500	IGFBP7
cg27561099	chr3	185136588		OpenSea	5'UTR	MAP3K13
cg24924577	chr15	90735148		OpenSea	5'UTR	SEMA4B
cg01576559	chr6	82462465	chr6:82461133-82463805	Island	TSS200	FAM46A
cg19750643	chr11	44795814		OpenSea	5'UTR	TSPAN18
cg03958269	chr5	134094426	chr5:134094169-134094771	Island	TSS200	DDX46
cg05905611	chr11	111250422		OpenSea	TSS1500	POU2AF1
cg07115171	chr8	64681058		OpenSea	TSS1500	LINC01289
cg00576639	chr1	25756900	chr1:25756470-25758115	Island	TSS1500	TMEM57
cg13569877	chr13	101241591	chr13:101240689-101241226	S_Shore	TSS1500	GGACT
cg04348419	chr2	219867066	chr2:219866131-219868054	Island	TSS1500	MIR375
cg20242307	chr19	54704687	chr19:54704584-54705204	Island	TSS200	RPS9
cg14969671	chr10	131934538	chr10:131934520-131935324	Island	TSS200	GLRX3
cg19705564	chr14	105389886		OpenSea	TSS1500	PLD4
cg12377874	chr18	52495404	chr18:52495604-52496007	N_Shore	TSS1500	RAB27B
cg27228578	chr17	11502093	chr17:11501631-11502328	Island	1stExon	DNAH9
cg14772118	chr6	39016479	chr6:39016307-39016998	Island	TSS200	GLP1R
cg18554986	chr8	87526577	chr8:87526560-87527272	Island	TSS200	CPNE3
cg06913287	chr2	18742029	chr2:18741356-18741964	S_Shore	TSS200	RDH14
cg06577045	chr6	105628022	chr6:105627406-105627830	S_Shore	TSS200	POPDC3
cg17746791	chr6	37137740	chr6:37137070-37139434	Island	TSS200	PIM1
cg08495827	chr10	81206525	chr10:81204452-81204790	S_Shore	TSS1500	ZCCHC24
cg22227354	chr20	1206682	chr20:1206679-1207119	Island	TSS200	RAD21L1
cg24741609	chr1	54122060		OpenSea	5'UTR	GLIS1
cg07751764	chr11	63137125		OpenSea	TSS200	SLC22A9
cg01623771	chr2	239047774	chr2:239048071-239048454	N_Shore	5'UTR	KLHL30
cg17519650	chr2	63277830	chr2:63274475-63279430	Island	TSS200	OTX1
cg14893267	chr3	187463559	chr3:187461974-187462197	S_Shore	TSS200	BCL6
cg10854758	chr17	74070375	chr17:74068174-74068756	S_Shore	TSS1500	GALR2
cg25510614	chr4	683772	chr4:682724-683079	S_Shore	TSS1500	MFSD7
cg20637919	chr8	12613290	chr8:12611609-12613562	Island	TSS1500	LONRF1
cg11555752	chr3	187925787		OpenSea	5'UTR	LPP
cg17419312	chr7	20230731		OpenSea	5'UTR	MACC1
cg17187559	chr10	38146577	chr10:38146502-38147104	Island	TSS200	ZNF248
cg13228431	chr2	197036432	chr2:197035589-197036383	S_Shore	TSS200	STK17B
cg06190677	chr3	186857318	chr3:186856927-186857659	Island	TSS200	RPL39L
cg06844968	chr18	24131604	chr18:24126780-24131138	S_Shore	5'UTR	KCTD1
cg16091981	chr1	17634543		OpenSea	TSS200	PADI4
cg06204735	chr14	74892986	chr14:74892466-74893184	Island	TSS200	TMEM90A
cg26191704	chr5	167912033	chr5:167913297-167913641	N_Shore	TSS1500	RARS
cg02697140	chr18	56570926		OpenSea	5'UTR	ZNF532
cg01128503	chr8	1771541	chr8:1771361-1772760	Island	TSS1500	ARHGEF10
cg00320027	chr8	101734560	chr8:101733213-101735222	Island	TSS1500	PABPC1
cg24400183	chr19	12444613	chr19:12444032-12444548	S_Shore	TSS200	ZNF563
cg27382058	chr22	43506933	chr22:43506500-43507610	Island	5'UTR	BIK
cg14759740	chr20	60962311	chr20:60961570-60962753	Island	5'UTR	RPS21
cg19160600	chr16	67218074	chr16:67217716-67219219	Island	TSS200	KIAA0895L
cg01148441	chr22	43807949	chr22:43807400-43808455	Island	TSS200	MPPED1
cg05997131	chr22	39077908	chr22:39077816-39078400	Island	TSS200	TOMM22
cg18912107	chr6	134288301		OpenSea	5'UTR	TBPL1
cg04207741	chr12	57482553	chr12:57480797-57483116	Island	TSS200	NAB2
cg02993991	chr19	4064177	chr19:4064086-4067980	Island	5'UTR	ZBTB7A
cg23955774	chr19	17559384	chr19:17558917-17559679	Island	TSS200	TMEM221
cg25675477	chr6	107781010	chr6:107780774-107781409	Island	TSS1500	PDSS2
cg17578639	chr3	176862949		OpenSea	5'UTR	TBL1XR1
cg00868383	chr19	58951814	chr19:58951214-58952250	Island	TSS1500	ZNF132
cg13335434	chr3	195270319	chr3:195269553-195270363	Island	TSS200	PPP1R2
cg19502867	chr8	58907088	chr8:58907001-58907822	Island	TSS200	FAM110B
cg12930553	chr2	85980742	chr2:85980499-85982198	Island	TSS200	ATOH8
cg02108769	chr1	205018619		OpenSea	5'UTR	CNTN2
cg17934743	chr17	8093659	chr17:8092418-8093706	Island	TSS200	C17orf59
cg15445478	chr2	75938132	chr2:75937657-75938139	Island	TSS200	C2orf3
cg13687998	chr1	26560560	chr1:26560449-26561028	Island	TSS200	CCDC21
cg19533050	chr2	163175044		OpenSea	TSS200	IFIH1
cg05377754	chr8	23259538	chr8:23260442-23261867	N_Shore	5'UTR	LOXL2
cg18727738	chr11	57416874	chr11:57414400-57414664	S_Shelf	5'UTR	YPEL4
cg15565234	chr10	30338072		OpenSea	5'UTR	KIAA1462
cg04881131	chr20	21685834	chr20:21686199-21687689	N_Shore	TSS1500	PAX1
cg03428981	chr7	142551527	chr7:142551879-142553186	N_Shore	TSS1500	EPHB6
cg10378364	chr20	13202437	chr20:13200670-13202616	Island	1stExon	ISM1
cg17601761	chr9	131534363	chr9:131533779-131534695	Island	TSS200	ZER1
cg10489986	chr1	27320943	chr1:27320127-27321146	Island	1stExon	TRNP1
cg27194049	chr6	79788061	chr6:79787608-79788337	Island	TSS200	PHIP
cg24680082	chr11	93275719	chr11:93275814-93276721	N_Shore	5'UTR	C11orf75
cg27339954	chr11	120106999	chr11:120110497-120110719	N_Shelf	TSS1500	POU2F3
cg08184586	chr19	1940417	chr19:1940303-1941940	Island	TSS1500	CSNK1G2
cg07669489	chr10	70320037	chr10:70320130-70320822	N_Shore	TSS200	TET1
cg05573761	chr4	108746046	chr4:108745829-108746535	Island	5'UTR	SGMS2
cg04534320	chr17	56002984		OpenSea	5'UTR	CUEDC1
cg05909745	chr14	67982196	chr14:67981514-67982380	Island	TSS200	TMEM229B
cg24685755	chr19	53758031	chr19:53757819-53758148	Island	5'UTR	ZNF677
cg01037673	chr19	11485375	chr19:11485286-11485769	Island	TSS200	C19orf39
cg18739166	chr3	3866752		OpenSea	5'UTR	LRRN1
cg04896295	chr6	33388054	chr6:33385678-33386262	S_Shore	1stExon	SYNGAP1
cg09110655	chr11	3876737	chr11:3876287-3877431	Island	TSS200	STIM1
cg06614469	chr18	48086302	chr18:48085838-48087589	Island	TSS200	MAPK4
cg22322863	chr17	30814625	chr17:30813177-30815239	Island	5'UTR	CDK5R1
cg08479514	chr7	23043767		OpenSea	5'UTR	FAM126A
cg21037265	chr19	6481819		OpenSea	TSS200	DENND1C
cg12332902	chr2	98330020		OpenSea	TSS200	ZAP70
cg10893268	chr1	94168448		OpenSea	5'UTR	BCAR3
cg03081205	chr11	32851371	chr11:32851160-32851951	Island	TSS200	PRRG4
cg11663289	chr3	160473298	chr3:160472310-160474487	Island	TSS1500	PPM1L
cg26283893	chr12	54332457	chr12:54332805-54333731	N_Shore	TSS200	HOXC13
cg07152925	chr21	48024683		OpenSea	5'UTR	S100B
cg12749787	chr12	12878379	chr12:12876630-12879002	Island	TSS1500	APOLD1
cg02266399	chr7	143582146	chr7:143582125-143582610	Island	5'UTR	FAM115A
cg23689052	chr2	97427102	chr2:97426800-97427208	Island	1stExon	CNNM4
cg26944052	chr7	100425154	chr7:100424424-100425626	Island	TSS200	EPHB4
cg11591516	chr10	85954316	chr10:85954199-85955303	Island	TSS200	PCDH21
cg17283899	chr5	10564369	chr5:10562816-10565680	Island	TSS200	ANKRD33B
cg16960356	chr1	68177614		OpenSea	5'UTR	GNG12
cg11242303	chr1	67773725	chr1:67773329-67773767	Island	5'UTR	IL12RB2
cg08029996	chr6	153451869	chr6:153450992-153452792	Island	5'UTR	RGS17
cg06569331	chr11	61689063	chr11:61684591-61685216	S_Shelf	TSS1500	RAB3IL1
cg23014425	chr17	46648525		OpenSea	5'UTR	HOXB3
cg01148975	chr17	25822786		OpenSea	5'UTR	KSR1
cg04219247	chr8	104383715	chr8:104383409-104384109	Island	TSS200	CTHRC1
cg19691036	chr16	53407340	chr16:53407327-53407754	Island	TSS200	LOC102723373
cg00589578	chr11	85565966	chr11:85565908-85566451	Island	TSS200	CCDC83
cg20115037	chr1	204049586		OpenSea	5'UTR	SOX13
cg04102586	chr1	100435512	chr1:100435297-100436070	Island	TSS200	SLC35A3
cg22253838	chr15	71408080	chr15:71407656-71408498	Island	TSS1500	CT62
cg00347546	chr10	86088209	chr10:86088395-86088791	N_Shore	TSS200	FAM190B
cg19856252	chr3	134370147	chr3:134369464-134370242	Island	TSS1500	KY
cg18250916	chr5	612533	chr5:611944-612881	Island	1stExon	CEP72
cg25440818	chr17	1953382	chr17:1952919-1962328	Island	TSS200	MIR132
cg00723891	chr17	17380215	chr17:17380175-17380416	Island	TSS200	MED9
cg25688113	chr4	5052526	chr4:5053230-5054092	N_Shore	TSS1500	STK32B
cg23162967	chr3	105587981	chr3:105587279-105588218	Island	TSS200	CBLB
cg10148801	chr5	126312517		OpenSea	5'UTR	MARCH3
cg25629572	chr13	114898218	chr13:114897358-114898516	Island	TSS200	RASA3
cg08365388	chr6	148663353	chr6:148663425-148664041	N_Shore	TSS1500	SASH1
cg19380664	chr8	75233617	chr8:75232649-75234101	Island	TSS200	JPH1
cg02955911	chr16	67464503	chr16:67464388-67465462	Island	TSS1500	HSD11B2
cg10840938	chr11	107798959	chr11:107798958-107799980	Island	TSS1500	RAB39A
cg13821759	chr22	43092608	chr22:43088918-43089668	S_Shelf	5'UTR	A4GALT
cg04330631	chr6	42018203	chr6:42018139-42018604	Island	TSS200	TAF8
cg17333042	chr10	102822201	chr10:102820488-102822874	Island	5'UTR	KAZALD1
cg03550219	chr3	25705846	chr3:25705556-25706570	Island	TSS200	TOP2B
cg12950066	chr16	833110	chr16:832827-833042	S_Shore	TSS200	MSLNL
cg19747852	chr7	23571693	chr7:23570757-23571819	Island	TSS200	TRA2A
cg15170783	chr11	76494226	chr11:76494416-76495672	N_Shore	TSS200	TSKU
cg06285648	chr15	57668812	chr15:57668337-57669028	Island	5'UTR	CGNL1
cg17716965	chr3	52260280		OpenSea	TSS200	TLR9
cg02717630	chr16	46865118	chr16:46864453-46865561	Island	TSS200	C16orf87
cg25262396	chr11	122526311	chr11:122526278-122527479	Island	TSS200	UBASH3B
cg25413906	chr13	27746337		OpenSea	TSS1500	USP12
cg01097881	chr12	108523395	chr12:108522950-108523852	Island	TSS200	WSCD2
cg25065205	chr1	233086286	chr1:233086191-233086595	Island	TSS200	C1orf57
cg24192933	chr5	140430713		OpenSea	TSS1500	PCDHB1
cg19636156	chr2	7088067		OpenSea	5'UTR	RNF144A
cg06804344	chr3	128778699		OpenSea	TSS1500	GP9
cg03730529	chr14	89892521		OpenSea	5'UTR	FOXN3
cg22402852	chr4	108853204	chr4:108852495-108853387	Island	1stExon	CYP2U1
cg07499546	chr1	40839445	chr1:40839215-40840022	Island	TSS1500	SMAP2
cg21243348	chr20	32899773		OpenSea	TSS200	AHCY
cg12829118	chr8	38614807	chr8:38614414-38615236	Island	5'UTR	TACC1
cg27461741	chr6	5338029		OpenSea	5'UTR	FARS2
cg19294125	chr20	25604737	chr20:25603815-25605187	Island	TSS200	NANP
cg13314979	chr2	216878405	chr2:216877899-216878352	S_Shore	TSS200	MREG
cg08062011	chr4	83483220	chr4:83482744-83483091	S_Shore	TSS200	TMEM150C
cg16447486	chr17	5095239	chr17:5094839-5095456	Island	TSS200	ZNF594
cg13011109	chr5	167955758	chr5:167956219-167957371	N_Shore	TSS1500	FBLL1
cg00894890	chr19	38470250		OpenSea	5'UTR	SIPA1L3
cg01099031	chr19	53466188	chr19:53465730-53466323	Island	TSS200	ZNF816A
cg17261040	chr6	143382000	chr6:143381444-143381918	S_Shore	TSS200	AIG1
cg09046255	chr16	30662126	chr16:30661983-30663253	Island	TSS200	PRR14
cg00150737	chr3	131221845	chr3:131221604-131221888	Island	TSS200	MRPL3
cg00256046	chr1	217306763	chr1:217307744-217309179	N_Shore	5'UTR	ESRRG
cg08020574	chr16	89557182	chr16:89555775-89557753	Island	TSS1500	ANKRD11
cg07069878	chr3	136378338		OpenSea	5'UTR	STAG1
cg21738979	chr14	45553278	chr14:45553161-45553421	Island	TSS200	PRPF39
cg01824401	chr5	137774650		OpenSea	TSS200	REEP2
cg26542888	chr1	185014264	chr1:185014369-185015220	N_Shore	TSS1500	RNF2
cg17342901	chr3	167098098	chr3:167097927-167098198	Island	TSS200	ZBBX
cg14503744	chr9	77112053	chr9:77112712-77113583	N_Shore	TSS200	RORB
cg01889020	chr15	66545863	chr15:66544432-66546134	Island	5'UTR	MEGF11
cg03323292	chr11	134146132	chr11:134145559-134147180	Island	TSS200	GLB1L3
cg04125350	chr21	36042344	chr21:36041305-36043224	Island	1stExon	CLIC6
cg13187130	chr2	46752	chr2:45510-46559	S_Shore	TSS200	FAM110C
cg23954953	chr1	97187154	chr1:97187102-97187606	Island	TSS200	PTBP2
cg20559608	chr3	131754012	chr3:131753880-131754139	Island	TSS200	CPNE4
cg16435539	chr3	39851009	chr3:39851025-39851820	N_Shore	TSS1500	MYRIP
cg05254078	chr15	34502482	chr15:34501701-34502499	Island	TSS200	C15orf29
cg17446824	chr7	150929507	chr7:150929388-150930151	Island	TSS200	CHPF2
cg26650816	chr1	41129371	chr1:41131111-41131378	N_Shore	5'UTR	RIMS3
cg12935497	chr15	82339233	chr15:82335472-82339937	Island	TSS1500	MEX3B
cg05696109	chr1	223316668	chr1:223316185-223316689	Island	TSS200	TLR5
cg08134829	chr1	1851083	chr1:1850098-1851391	Island	TSS1500	TMEM52
cg01148801	chr2	11295394	chr2:11295559-11296006	N_Shore	TSS200	PQLC3
cg10899904	chr8	74005557	chr8:74005021-74005856	Island	TSS200	C8orf84
cg24557248	chr1	155990769	chr1:155990389-155990780	Island	TSS200	SSR2
cg05802452	chr1	228194476	chr1:228194096-228196512	Island	TSS1500	WNT3A
cg01461410	chr6	85473773	chr6:85472702-85474132	Island	1stExon	TBX18
cg05809437	chr8	1450031		OpenSea	5'UTR	DLGAP2
cg04653776	chr20	32399093	chr20:32399262-32399550	N_Shore	TSS200	CHMP4B
cg13210260	chr1	50889294	chr1:50884228-50891471	Island	TSS200	DMRTA2
cg02169734	chr6	80656973	chr6:80656744-80657593	Island	1stExon	ELOVL4
cg22905350	chr3	27401810		OpenSea	5'UTR	NEK10
cg01012394	chr1	28416212	chr1:28415098-28415312	S_Shore	TSS1500	EYA3
cg13188098	chr12	4918335	chr12:4918273-4919657	Island	TSS200	KCNA6
cg08355316	chr19	40005667	chr19:40005648-40005869	Island	TSS200	SELV
cg12730565	chr4	40631916	chr4:40631740-40632587	Island	TSS200	RBM47
cg08293825	chr19	39342501	chr19:39339923-39343257	Island	5'UTR	HNRNPL
cg09150117	chr7	96653867	chr7:96653467-96654199	Island	1stExon	DLX5
cg05981730	chr9	9894081		OpenSea	5'UTR	PTPRD
cg02487422	chr3	49467188	chr3:49466478-49466843	S_Shore	TSS1500	NICN1
cg08881393	chr8	66939592		OpenSea	5'UTR	DNAJC5B
cg22295383	chr15	51058014	chr15:51057603-51058123	Island	TSS200	SPPL2A
cg13136036	chr4	187065944	chr4:187066155-187066460	N_Shore	TSS200	FAM149A
cg17520927	chr1	10458905	chr1:10458548-10459997	Island	TSS200	PGD
cg01910484	chr16	56642229	chr16:56642129-56642595	Island	TSS1500	MT2A
cg19382545	chr2	227663669	chr2:227662082-227664912	Island	TSS200	IRS1
cg20534599	chr17	30228924	chr17:30228604-30228962	Island	TSS200	UTP6
cg22970157	chr22	21457195		OpenSea	TSS200	BCRP2
cg15445000	chr17	37608096	chr17:37607393-37607718	S_Shore	TSS1500	MED1
cg18813170	chr20	25677664	chr20:25676700-25677784	Island	TSS200	ZNF337
cg05517905	chr2	11273075		OpenSea	TSS200	C2orf50
cg20034091	chr18	31158527		OpenSea	TSS200	ASXL3
cg03585263	chr19	14542769	chr19:14542768-14543102	Island	TSS1500	PKN1
cg03718655	chr16	5008289		OpenSea	TSS200	SEC14L5
cg20842915	chr7	39665132	chr7:39662543-39663792	S_Shore	5'UTR	RALA
cg00920539	chr9	92219786	chr9:92219771-92221411	Island	TSS200	GADD45G
cg09169335	chr15	73659861	chr15:73659860-73662015	Island	1stExon	HCN4
cg06965198	chr20	57554793	chr20:57556341-57556726	N_Shore	TSS1500	NELFCD
cg09899665	chr13	76123907	chr13:76123438-76124268	Island	TSS200	UCHL3
cg13103915	chr5	131409408		OpenSea	TSS200	CSF2
cg10016973	chr6	53794529		OpenSea	TSS1500	LOC101927189
cg05336550	chr10	99185984	chr10:99185778-99186294	Island	TSS200	PGAM1
cg04525508	chr3	124774877	chr3:124774246-124775113	Island	TSS200	HEG1
cg01446963	chr16	420627	chr16:420489-420736	Island	TSS200	MRPL28
cg04701034	chr14	52536175	chr14:52534581-52536722	Island	TSS1500	NID2
cg12076012	chr14	73494092	chr14:73493461-73493970	S_Shore	TSS1500	ZFYVE1
cg00061145	chr1	229570582	chr1:229567206-229570684	Island	TSS1500	ACTA1
cg10587218	chr3	148709351	chr3:148709076-148710069	Island	TSS200	GYG1
cg16125762	chr1	180992114	chr1:180991719-180992149	Island	TSS200	STX6
cg06600287	chr1	53387719	chr1:53386617-53387523	S_Shore	TSS1500	ECHDC2
cg14729755	chr9	35619819	chr9:35616980-35617324	S_Shelf	TSS1500	CD72
cg13482010	chr3	122703782		OpenSea	5'UTR	SEMA5B
cg09513758	chr1	110526368	chr1:110527248-110528026	N_Shore	TSS1500	AHCYL1
cg02462812	chr5	140501535	chr5:140502890-140503804	N_Shore	TSS200	PCDHB4
cg08154698	chr19	8274065	chr19:8274241-8275045	N_Shore	TSS200	LASS4
cg00332877	chr6	42947071	chr6:42946310-42947127	Island	TSS200	PEX6
cg20770540	chr3	123304003	chr3:123304002-123304218	Island	TSS200	PTPLB
cg04326960	chr19	12305655	chr19:12305552-12306304	Island	TSS200	LOC100289333
cg10986355	chr7	126893362	chr7:126891300-126894205	Island	TSS1500	GRM8
cg08661899	chr6	132722664	chr6:132722093-132722901	Island	TSS200	MOXD1
cg19391535	chr7	148398020	chr7:148395430-148397002	S_Shore	5'UTR	CUL1
cg08455454	chr10	94352726	chr10:94352667-94353159	Island	TSS200	KIF11
cg17489939	chr2	176981919	chr2:176982107-176982402	N_Shore	1stExon	HOXD10
cg10807542	chr22	50744784	chr22:50745415-50746125	N_Shore	5'UTR	PLXNB2
cg14542374	chr11	118782395	chr11:118781060-118781732	S_Shore	TSS1500	BCL9L
cg18514406	chr3	48885405	chr3:48884503-48885406	Island	TSS200	PRKAR2A
cg17421097	chr5	40679745	chr5:40679502-40682081	Island	TSS1500	PTGER4
cg17160382	chr6	121758980		OpenSea	5'UTR	GJA1
cg17513182	chr1	153894941	chr1:153894837-153895921	Island	5'UTR	GATAD2B
cg00567479	chr2	242295999	chr2:242295397-242296201	Island	5'UTR	FARP2
cg13356117	chr11	113185561	chr11:113185332-113185663	Island	5'UTR	TTC12
cg22587751	chr19	45004640	chr19:45004129-45004846	Island	TSS200	ZNF180
cg16674926	chr12	125478094	chr12:125478162-125478849	N_Shore	TSS200	BRI3BP
cg14558114	chr2	88469736	chr2:88469691-88470386	Island	TSS200	THNSL2
cg12223683	chr14	23653277		OpenSea	TSS1500	SLC7A8
cg18513200	chr4	13629548	chr4:13629245-13629655	Island	TSS1500	BOD1L
cg18879646	chr1	89990278	chr1:89989810-89990986	Island	TSS200	LRRC8B
cg27005894	chr3	47823427	chr3:47822921-47823194	S_Shore	TSS200	SMARCC1
cg01396567	chr1	85514226	chr1:85513509-85514555	Island	TSS200	MCOLN3
cg20282550	chr10	4868331	chr10:4868125-4868949	Island	TSS200	AKR1E2
cg26762173	chr8	28351567	chr8:28351456-28352560	Island	TSS1500	FZD3
cg03786808	chr17	41994384		OpenSea	TSS200	C17orf88
cg14156760	chr5	110559964	chr5:110559569-110560446	Island	TSS200	CAMK4
cg07718903	chr20	6104261	chr20:6103436-6103970	S_Shore	TSS200	FERMT1
cg05924780	chr12	6745524		OpenSea	TSS1500	LPAR5
cg20831413	chr11	72460551	chr11:72463092-72463717	N_Shelf	5'UTR	ARAP1
cg08361399	chr16	53088769	chr16:53088716-53089279	Island	TSS200	CHD9
cg17284865	chr1	155197511	chr1:155197116-155197534	Island	TSS200	GBAP1
cg24939733	chr11	85397684		OpenSea	TSS1500	CCDC89
cg21604320	chr4	140587179		OpenSea	1stExon	MGST2
cg03386823	chr3	61547196	chr3:61546328-61549669	Island	TSS200	PTPRG
cg25659317	chr11	115631394	chr11:115630398-115631117	S_Shore	TSS1500	LINC00900
cg01642733	chr8	17780317	chr8:17780032-17781272	Island	TSS200	PCM1
cg07120806	chr4	1873451	chr4:1872181-1873986	Island	5'UTR	WHSC1
cg11516594	chr18	3013156	chr18:3012547-3013173	Island	TSS1500	LPIN2
cg19176391	chr11	67070760	chr11:67070807-67071801	N_Shore	TSS200	SSH3
cg02009256	chr12	56882326	chr12:56881401-56882702	Island	TSS200	GLS2
cg23049307	chr1	55353163	chr1:55352463-55353328	Island	TSS1500	DHCR24
cg04877802	chr2	203130345	chr2:203130313-203130760	Island	TSS200	NOP58
cg16875032	chr8	121823916	chr8:121823534-121824720	Island	1stExon	SNTB1
cg25302189	chr16	30441500	chr16:30441095-30441675	Island	TSS200	DCTPP1
cg19506025	chr7	2671548	chr7:2671156-2671937	Island	TSS200	TTYH3
cg24181914	chr19	47617301	chr19:47615253-47617101	S_Shore	TSS1500	ZC3H4
cg10224655	chr1	6053295	chr1:6051595-6052955	S_Shore	TSS1500	NPHP4
cg09854660	chr6	161694951		OpenSea	5'UTR	AGPAT4
cg08843517	chr16	88717464	chr16:88716989-88717606	Island	TSS200	CYBA
cg07935886	chr8	41168001	chr8:41165852-41167140	S_Shore	TSS1500	SFRP1
cg17168636	chr1	27115653	chr1:27114118-27114692	S_Shore	5'UTR	PIGV
cg17550268	chr3	105085597	chr3:105085990-105086223	N_Shore	TSS200	ALCAM
cg05712456	chr17	49307903		OpenSea	5'UTR	MBTD1
cg25304775	chr11	64885222	chr11:64884115-64885448	Island	TSS200	ZNHIT2
cg12506121	chr12	50238076	chr12:50236638-50236975	S_Shore	TSS1500	BCDIN3D
cg12695707	chr19	15121333	chr19:15121590-15122143	N_Shore	TSS1500	CCDC105
cg27209110	chr19	53662353	chr19:53662189-53662500	Island	TSS200	ZNF347
cg25774643	chr11	627175	chr11:626728-628037	Island	TSS200	SCT
cg05791153	chr7	19748676	chr7:19748397-19748861	Island	TSS200	TWISTNB
cg02863658	chr15	101459092	chr15:101458286-101460223	Island	TSS1500	LRRK1
cg25062812	chr14	25519484	chr14:25518424-25519612	Island	TSS1500	STXBP6
cg09637470	chr11	109963583	chr11:109963240-109964677	Island	TSS1500	ZC3H12C
cg18368411	chr1	31845959		OpenSea	TSS200	FABP3
cg07691531	chr8	144660659	chr8:144659745-144660635	S_Shore	TSS200	NAPRT1
cg09863149	chr8	87877382		OpenSea	TSS1500	CNBD1
cg19433341	chr8	21900337		OpenSea	TSS200	FGF17
cg03520771	chr6	16129124	chr6:16128992-16130023	Island	TSS200	MYLIP
cg13040009	chr3	194393339	chr3:194392808-194393378	Island	TSS200	LSG1
cg11390398	chr12	12419921	chr12:12419679-12420541	Island	TSS200	LRP6
cg20197989	chr17	260058	chr17:259754-260306	Island	TSS200	C17orf97
cg27018042	chr19	42363800	chr19:42363678-42364765	Island	TSS200	RPS19
cg14912445	chr17	16472662	chr17:16472074-16472800	Island	TSS200	ZNF287
cg20248751	chr8	96146302	chr8:96145760-96146729	Island	5'UTR	PLEKHF2
cg00325113	chr20	44097716	chr20:44098280-44099536	N_Shore	TSS1500	WFDC2
cg10347799	chr8	9008364	chr8:9008058-9009353	Island	TSS200	PPP1R3B
cg24487076	chr10	23983496	chr10:23983366-23984978	Island	TSS200	KIAA1217
cg20273697	chr2	8977583	chr2:8977373-8977789	Island	5'UTR	KIDINS220
cg19882685	chr5	177541122	chr5:177540207-177541234	Island	5'UTR	N4BP3
cg25083732	chr4	6695464		OpenSea	TSS200	S100P
cg23974023	chr2	113544294		OpenSea	TSS1500	IL1A
cg02004418	chr2	45236740	chr2:45235511-45237792	Island	TSS200	SIX2
cg02965060	chr3	184429852	chr3:184429366-184429907	Island	TSS200	MAGEF1
cg14916253	chr4	87860950	chr4:87855873-87857204	S_Shelf	5'UTR	AFF1
cg12391232	chr1	155247117	chr1:155246991-155247748	Island	TSS1500	HCN3
cg04801617	chr12	106976843	chr12:106977388-106977713	N_Shore	TSS200	RFX4
cg10407200	chr3	79817189	chr3:79815638-79815900	S_Shore	TSS200	ROBO1
cg11993539	chr3	139653864	chr3:139653430-139655115	Island	TSS200	CLSTN2
cg19942640	chr5	33440671	chr5:33440635-33441365	Island	TSS1500	TARS
cg01936430	chr1	204380496	chr1:204380313-204381159	Island	1stExon	PPP1R15B
cg24539999	chr17	73937305	chr17:73936881-73937417	Island	TSS200	FBF1
cg24040576	chr1	246670459	chr1:246670148-246670768	Island	1stExon	SMYD3
cg27037109	chr19	12512034	chr19:12511608-12512144	Island	TSS200	ZNF799
cg13009098	chr12	130976551		OpenSea	5'UTR	RIMBP2
cg10012627	chr15	38545011	chr15:38544002-38545532	Island	TSS200	SPRED1
cg20769177	chr17	44928516	chr17:44928287-44929690	Island	TSS1500	WNT9B
cg20579065	chr14	23772101	chr14:23770512-23771902	S_Shore	TSS200	PPP1R3E
cg14238081	chr14	65438743	chr14:65438412-65439363	Island	1stExon	RAB15
cg18181323	chr4	121844176	chr4:121843148-121844193	Island	TSS200	PRDM5
cg21689782	chr2	158301252		OpenSea	TSS1500	CYTIP
[truncated: 578 more rows]
