# Supplementary material for: DNA methylation of hematopoietic stem/progenitor cells from donor peripheral blood to patient bone marrow: implications for allogeneic hematopoietic stem cell transplantation
Source: Clin Exp Med. 2023 Apr 7;23(8):4493–510. doi: 10.1007/s10238-023-01053-w (PMC10725404; doi:10.1007/s10238-023-01053-w)
Supplement: Supplementary file 17 — Supplementary file17 (XLSX 97 KB) [file 10238_2023_1053_MOESM17_ESM.xlsx]

## Sheet: GO_hyper
Supplementary Table S15
Functional analysis of T4 P3 vs T4 of other patients
row.names	ID	Description	GeneRatio	BgRatio	pvalue	p.adjust	qvalue	geneID	Count
GO_PATTERN_SPECIFICATION_PROCESS	GO_PATTERN_SPECIFICATION_PROCESS	GO_PATTERN_SPECIFICATION_PROCESS	71/818	428/15752	1.59931e-18	8.03335e-15	6.77099e-15	PAX6/DSCAML1/NEUROG1/FOXN4/MDFI/ASCL1/BASP1/CCDC39/ALX1/HEY2/DNAH11/ALX4/AXIN2/HOXD9/FEZF2/GBX2/NOTO/MSX1/ZIC1/GATA4/IRX4/OTX2/CDX2/OTX1/GREM1/HOXD3/WNT3/HOXC4/SFRP2/SOX17/EOMES/VAX2/ACVR2A/WNT3A/FOXG1/ROBO1/BICC1/OSR1/GLI3/ISL1/RNF207/HOXD10/MEOX2/TBX18/GPR161/NODAL/STC1/PAX1/BMP7/HAND2/RAX/EVX1/TSHZ1/SIX2/NEUROD1/HOXD13/SIX1/HOXD4/EN1/HOXD12/OVOL2/SOX1/FGF10/NR2F2/HES3/NKX6-2/SFRP1/HOXC11/RFX4/…	71
GO_EMBRYONIC_ORGAN_MORPHOGENESIS	GO_EMBRYONIC_ORGAN_MORPHOGENESIS	GO_EMBRYONIC_ORGAN_MORPHOGENESIS	56/818	287/15752	4.29395e-18	1.07842e-14	9.08961e-15	PAX6/DSCAML1/NEUROG1/FOXN4/FBN1/FOXE1/MDFI/RYR2/CCDC39/ALX1/GRHL2/TBX15/ALX4/FRZB/HOXD9/SOX9/GBX2/NOTO/MSX1/ZIC1/GATA4/OTX1/HOXD3/HOXC4/SOX17/EOMES/VAX2/FOXF2/ALDH1A3/WNT3A/FOXG1/POU4F3/TEAD2/ATOH1/OSR1/GLI3/RNF207/HOXD10/TWIST1/SOD1/NODAL/SOX11/BMP7/HAND2/SALL1/TSHZ1/SIX2/NEUROD1/SIX1/HOXD4/OVOL2/FGF10/FZD3/HOXC11/HOXB8/DLX5	56
GO_CENTRAL_NERVOUS_SYSTEM_NEURON_DIFFERENTIATION	GO_CENTRAL_NERVOUS_SYSTEM_NEURON_DIFFERENTIATION	GO_CENTRAL_NERVOUS_SYSTEM_NEURON_DIFFERENTIATION	43/818	177/15752	7.61244e-18	1.1216e-14	9.45353e-15	PAX6/FOXN4/ASCL1/LHX8/RORA/LMX1A/ISL2/FEZF2/GBX2/ID4/PHOX2A/WNT3/SFRP2/CBLN1/PHOX2B/EOMES/TAL1/OTP/WNT3A/FOXG1/ROBO1/NFIB/NPY/GLI3/ISL1/GDF7/LHX5/GRID2/GABRB1/HOXD10/OLIG3/CHD5/UNC5D/GSX1/SALL1/SLIT2/EVX1/NR2E1/SOX1/NKX6-2/SFRP1/DLX5/SLC4A10	43
GO_DNA_BINDING_TRANSCRIPTION_ACTIVATOR_ACTIVITY	GO_DNA_BINDING_TRANSCRIPTION_ACTIVATOR_ACTIVITY	GO_DNA_BINDING_TRANSCRIPTION_ACTIVATOR_ACTIVITY	68/818	410/15752	8.93173e-18	1.1216e-14	9.45353e-15	PAX6/GCM2/ALX1/POU3F2/ESRRG/POU4F2/NKX2-6/GRHL2/RORA/TBX15/KLF15/POU2F3/ALX4/FIGLA/NKX2-8/LMX1A/PAX9/DMRT1/FEZF2/SOX9/GBX2/MSX1/ZIC1/GATA4/OTX2/OTX1/HOXD3/PTF1A/HOXC4/ARNT2/PHOX2B/SOX17/EOMES/SALL2/FOXF2/TBX4/POU4F3/NFIB/PGR/PITX1/ATOH1/GLI3/ISL1/HOXD10/MEOX2/TBX18/ONECUT1/PAX1/SOX11/HAND2/GSX1/RAX/SIX2/NEUROG3/NEUROD1/BARHL1/HOXD13/BARHL2/SIX1/HOXD4/NR2E1/SOX21/OVOL2/SOX1/NPAS4/HOXC11/RFX4/DLX5	68
GO_EMBRYONIC_ORGAN_DEVELOPMENT	GO_EMBRYONIC_ORGAN_DEVELOPMENT	GO_EMBRYONIC_ORGAN_DEVELOPMENT	68/818	420/15752	3.2644e-17	3.27941e-14	2.76409e-14	PAX6/DSCAML1/NEUROG1/FOXN4/KDR/FBN1/FOXE1/MDFI/RYR2/CCDC39/ALX1/NKX2-6/GRHL2/TBX15/HEY2/ALX4/ADA/FRZB/HOXD9/SOX9/GBX2/NOTO/MSX1/ZIC1/GATA4/CDX2/OTX1/HOXD3/HOXC4/SOX17/EOMES/VAX2/TAL1/FOXF2/ALDH1A3/WNT3A/FOXG1/POU4F3/TEAD2/ATOH1/OSR1/GLI3/E2F8/RNF207/HOXD10/TWIST1/SOD1/ASCL2/NODAL/SOX11/BMP7/HAND2/SALL1/TSHZ1/SIX2/NEUROD1/SIX1/HOXD4/NES/EN1/OVOL2/FGF10/NR2F2/FZD3/KRT19/HOXC11/HOXB8/DLX5	68
GO_REGIONALIZATION	GO_REGIONALIZATION	GO_REGIONALIZATION	60/818	342/15752	5.48405e-17	4.59106e-14	3.86962e-14	PAX6/DSCAML1/NEUROG1/FOXN4/MDFI/ASCL1/BASP1/ALX1/HEY2/ALX4/AXIN2/HOXD9/FEZF2/GBX2/NOTO/MSX1/GATA4/OTX2/CDX2/OTX1/GREM1/HOXD3/WNT3/HOXC4/SFRP2/SOX17/EOMES/VAX2/ACVR2A/WNT3A/FOXG1/ROBO1/OSR1/GLI3/ISL1/HOXD10/MEOX2/TBX18/GPR161/NODAL/PAX1/EVX1/TSHZ1/SIX2/NEUROD1/HOXD13/SIX1/HOXD4/EN1/OVOL2/SOX1/FGF10/NR2F2/HES3/NKX6-2/SFRP1/HOXC11/RFX4/HOXB8/CDON	60
GO_FOREBRAIN_DEVELOPMENT	GO_FOREBRAIN_DEVELOPMENT	GO_FOREBRAIN_DEVELOPMENT	62/818	365/15752	8.19949e-17	5.88372e-14	4.95915e-14	KCNA1/SLC6A3/PAX6/SSTR1/ASCL1/POU3F1/EXT1/FAT4/POU3F2/LHX8/NKX2-6/TACC1/LMX1A/FEZF2/SLC32A1/GBX2/ID4/MSX1/AVPR1A/OTX2/OTX1/EOMES/VAX2/OTP/ALDH1A3/WNT3A/NRG1/FOXG1/ROBO1/KIF1A/NFIB/NPY/PITX1/ATOH1/GLI3/ISL1/GDF7/TWSG1/LHX5/DAB1/CHD5/OXTR/GSX1/RAX/SALL1/SLIT2/CNP/NEUROG3/NEUROD1/ANXA3/NR2E1/PTN/NEFL/TNR/SOX1/SLC1A2/FGF10/NR2F2/RFX4/DLX5/CDON/SLC4A10	62
GO_CELL_FATE_COMMITMENT	GO_CELL_FATE_COMMITMENT	GO_CELL_FATE_COMMITMENT	50/818	261/15752	6.11405e-16	3.83886e-13	3.23562e-13	PAX6/DSCAML1/NEUROG1/FOXN4/ASCL1/SOX5/POU3F2/RORA/TBX15/HEY2/PRDM14/ISL2/FEZF2/SOX9/PTF1A/WNT3/SFRP2/SOX17/EOMES/TAL1/WNT3A/NRG1/FOXG1/TBX4/PITX1/ATOH1/GLI3/ISL1/GDF7/TLX3/HOXD10/OLIG3/TBX18/NODAL/ONECUT1/CHD5/GSX1/EVX1/SIX2/NEUROD1/BARHL2/SIX1/NR2E1/SOX13/SOX1/FGF10/NR2F2/NKX6-2/SFRP1/CDON	50
GO_AXON_DEVELOPMENT	GO_AXON_DEVELOPMENT	GO_AXON_DEVELOPMENT	68/818	489/15752	7.95991e-14	4.44251e-11	3.74442e-11	PAX6/CCK/DSCAML1/CELSR3/EXT1/POU3F2/DOK6/POU4F2/CHL1/NKX2-8/LMX1A/PARD3/ISL2/FEZF2/GBX2/FLRT2/ROBO3/NCAM2/SLITRK1/OTX2/TIAM1/WNT3/PHOX2B/VAX2/CNTN4/SHC3/SPTBN1/WNT3A/FOXG1/ROBO1/POU4F3/NFIB/ATOH1/GLI3/EPHA6/CHODL/ISL1/GDF7/LAMA1/NGF/BDNF/DAB1/UNC5D/BMP7/EGFLAM/SEMA6C/ALCAM/SLIT2/CNP/CTNNA1/SLIT3/BARHL2/LAMB2/NR2E1/KIF5A/GRN/DSCAM/UNC5A/PTN/NEFL/TNR/SEMA6A/ADCY1/SLITRK3/LLGL1/DRGX/FZD3/DLX5	68
GO_ANTERIOR_POSTERIOR_PATTERN_SPECIFICATION	GO_ANTERIOR_POSTERIOR_PATTERN_SPECIFICATION	GO_ANTERIOR_POSTERIOR_PATTERN_SPECIFICATION	41/818	208/15752	9.88578e-14	4.96563e-11	4.18533e-11	PAX6/NEUROG1/BASP1/ALX1/HEY2/ALX4/AXIN2/HOXD9/FEZF2/GBX2/MSX1/GATA4/OTX2/CDX2/OTX1/HOXD3/WNT3/HOXC4/SFRP2/SOX17/ACVR2A/WNT3A/OSR1/GLI3/HOXD10/MEOX2/TBX18/NODAL/PAX1/TSHZ1/SIX2/NEUROD1/HOXD13/HOXD4/EN1/NR2F2/HES3/SFRP1/HOXC11/HOXB8/CDON	41
GO_NEURON_PROJECTION_GUIDANCE	GO_NEURON_PROJECTION_GUIDANCE	GO_NEURON_PROJECTION_GUIDANCE	47/818	269/15752	1.69918e-13	7.75905e-11	6.53979e-11	PAX6/DSCAML1/CELSR3/EXT1/DOK6/POU4F2/CHL1/LMX1A/ISL2/FEZF2/GBX2/FLRT2/ROBO3/OTX2/WNT3/CNTN4/SHC3/SPTBN1/WNT3A/FOXG1/ROBO1/POU4F3/NFIB/ATOH1/GLI3/EPHA6/ISL1/GDF7/LAMA1/BDNF/DAB1/UNC5D/BMP7/EGFLAM/SEMA6C/ALCAM/SLIT2/SLIT3/LAMB2/KIF5A/DSCAM/UNC5A/TNR/SEMA6A/DRGX/FZD3/DLX5	47
GO_CELL_FATE_SPECIFICATION	GO_CELL_FATE_SPECIFICATION	GO_CELL_FATE_SPECIFICATION	26/818	95/15752	1.32343e-12	5.53964e-10	4.66914e-10	PAX6/ASCL1/POU3F2/TBX15/PRDM14/ISL2/SOX9/SFRP2/SOX17/EOMES/WNT3A/TBX4/ATOH1/GLI3/ISL1/TLX3/HOXD10/OLIG3/TBX18/NODAL/EVX1/SIX2/SIX1/SOX1/NKX6-2/CDON	26
GO_LOCOMOTORY_BEHAVIOR	GO_LOCOMOTORY_BEHAVIOR	GO_LOCOMOTORY_BEHAVIOR	36/818	189/15752	9.22502e-12	3.56441e-09	3.00429e-09	SLC6A3/GRM6/OPRK1/CHL1/ABAT/LMX1A/HOXD9/FEZF2/NPY1R/NPY2R/PRKCE/ZIC1/TAL1/ALDH1A3/NRG1/USP2/FGF12/SLC18A2/HOXD10/SOD1/DAB1/KCND2/TRH/CNP/GMFB/IDO1/DSCAM/EN1/TNR/ADCY8/CHRNA4/ADGRL3/OXR1/EPS8/HOXB8/SLC4A10	36
GO_SENSORY_ORGAN_MORPHOGENESIS	GO_SENSORY_ORGAN_MORPHOGENESIS	GO_SENSORY_ORGAN_MORPHOGENESIS	42/818	251/15752	1.45554e-11	5.22228e-09	4.40165e-09	PAX6/NEUROG1/FOXN4/FBN1/MEGF11/FRZB/SOX9/GBX2/MSX1/ZIC1/OTX1/PTF1A/VAX2/FOXF2/ALDH1A3/WNT3A/FOXG1/POU4F3/DIO3/TSPAN12/ATOH1/OSR1/GLI3/BCAR3/TWIST1/SOD1/SOX11/BMP7/SALL1/TSHZ1/SIX2/FOXE3/SIX1/TBC1D20/DSCAM/PTN/SOX1/FGF10/FZD3/CRB1/DLX5/CDON	42
GO_SPINAL_CORD_DEVELOPMENT	GO_SPINAL_CORD_DEVELOPMENT	GO_SPINAL_CORD_DEVELOPMENT	26/818	105/15752	1.61313e-11	5.40183e-09	4.55299e-09	PAX6/FOXN4/ASCL1/ISL2/ZIC1/PHOX2A/TAL1/WNT3A/GLI3/ISL1/GDF7/LHX5/HOXD10/OLIG3/DAB1/SOX11/GSX1/EVX1/NEUROG3/PTN/NEFL/SOX1/DRGX/NKX6-2/RFX4/HOXB8	26
GO_DIGESTIVE_SYSTEM_DEVELOPMENT	GO_DIGESTIVE_SYSTEM_DEVELOPMENT	GO_DIGESTIVE_SYSTEM_DEVELOPMENT	30/818	141/15752	2.83247e-11	8.89219e-09	7.49487e-09	FOXE1/ASCL1/FAT4/CCDC39/NKX2-6/ALX4/ADA/CCKBR/GATA4/CDX2/PTF1A/SFRP2/SOX17/FOXF2/NPY/GLI3/DAB1/NODAL/OXTR/SOX11/SALL1/FOXL1/CYP1A1/SIX2/HOXD13/HIP1R/OVOL2/FGF10/SAV1/SFRP1	30
GO_GLAND_DEVELOPMENT	GO_GLAND_DEVELOPMENT	GO_GLAND_DEVELOPMENT	57/818	423/15752	3.21936e-11	9.51225e-09	8.01749e-09	SLC6A3/PAX6/FOXE1/ASCL1/GCM2/CCDC39/POU3F2/ZNF703/PCSK9/CDO1/ADA/NKX2-8/FRZB/CCKBR/HOXD9/SOX9/ID4/CAV1/MSX1/INSM1/HOXD3/PTF1A/WNT3/NR5A1/OTP/ALDH1A3/WNT3A/NRG1/LBH/ROBO1/NFIB/PGR/PITX1/GLI3/ISL1/GDF7/TWSG1/E2F8/LAMA1/SOD1/NODAL/ONECUT1/OXTR/PAX1/BMP7/HAND2/GSX1/SALL1/CYP1A1/PRLR/HOXD13/SIX1/ATP2C2/PTN/ESRP2/FGF10/SFRP1	57
GO_APPENDAGE_DEVELOPMENT	GO_APPENDAGE_DEVELOPMENT	GO_APPENDAGE_DEVELOPMENT	33/818	172/15752	5.56268e-11	1.5523e-08	1.30837e-08	KDF1/ZNF141/ALX1/FREM2/GRHL2/ALX4/HOXD9/SOX9/MSX1/GREM1/RSPO2/WNT3/SFRP2/TBX4/PITX1/OSR1/GLI3/HOXD10/TWIST1/MEOX2/SOX11/BMP7/HAND2/RAX/SALL1/EVX2/HOXD13/EN1/HOXD12/FGF10/NR2F2/HOXC11/DLX5	33
GO_NEURON_FATE_COMMITMENT	GO_NEURON_FATE_COMMITMENT	GO_NEURON_FATE_COMMITMENT	20/818	66/15752	6.81291e-11	1.80112e-08	1.51809e-08	PAX6/FOXN4/ASCL1/POU3F2/ISL2/FEZF2/PTF1A/NRG1/FOXG1/ATOH1/GLI3/ISL1/TLX3/HOXD10/OLIG3/GSX1/EVX1/SIX1/SOX1/NKX6-2	20
GO_APPENDAGE_MORPHOGENESIS	GO_APPENDAGE_MORPHOGENESIS	GO_APPENDAGE_MORPHOGENESIS	29/818	143/15752	2.05499e-10	5.1611e-08	4.35008e-08	ZNF141/ALX1/FREM2/GRHL2/ALX4/HOXD9/SOX9/MSX1/GREM1/RSPO2/WNT3/SFRP2/TBX4/PITX1/OSR1/GLI3/HOXD10/TWIST1/SOX11/BMP7/HAND2/SALL1/EVX2/HOXD13/EN1/HOXD12/FGF10/HOXC11/DLX5	29
GO_NEURON_FATE_SPECIFICATION	GO_NEURON_FATE_SPECIFICATION	GO_NEURON_FATE_SPECIFICATION	14/818	34/15752	4.89517e-10	1.17088e-07	9.86886e-08	PAX6/ASCL1/POU3F2/ISL2/ATOH1/GLI3/ISL1/TLX3/HOXD10/OLIG3/EVX1/SIX1/SOX1/NKX6-2	14
GO_SKELETAL_SYSTEM_DEVELOPMENT	GO_SKELETAL_SYSTEM_DEVELOPMENT	GO_SKELETAL_SYSTEM_DEVELOPMENT	60/818	492/15752	5.68202e-10	1.29731e-07	1.09345e-07	DSCAML1/NEUROG1/BMP3/FBN1/MDFI/SOX5/EXT1/FAT4/COL19A1/ALX1/GRHL2/TBX15/TLL1/ALX4/AXIN2/FRZB/HOXD9/SOX9/MSX1/NPR3/GREM1/HOXD3/GDF10/RSPO2/HOXC4/SFRP2/EVC/ACVRL1/KIAA1217/TAL1/ACVR2A/TBX4/COL14A1/NFIB/PITX1/GJA1/OSR1/GLI3/HAPLN3/HOXD10/TWIST1/NODAL/STC1/PAX1/SOX11/BMP7/HAND2/MATN3/SIX2/HOXD1/ANXA6/HOXD13/SIX1/HOXD4/EN1/HOXD12/SFRP1/HOXC11/HOXB8/DLX5	60
GO_CELL_DIFFERENTIATION_IN_SPINAL_CORD	GO_CELL_DIFFERENTIATION_IN_SPINAL_CORD	GO_CELL_DIFFERENTIATION_IN_SPINAL_CORD	17/818	53/15752	6.817e-10	1.48877e-07	1.25483e-07	PAX6/FOXN4/ASCL1/ISL2/PHOX2A/TAL1/WNT3A/GLI3/ISL1/GDF7/LHX5/HOXD10/OLIG3/GSX1/EVX1/SOX1/NKX6-2	17
GO_HEART_MORPHOGENESIS	GO_HEART_MORPHOGENESIS	GO_HEART_MORPHOGENESIS	38/818	252/15752	2.92766e-09	6.12734e-07	5.16449e-07	S1PR1/FOXN4/RYR2/FAT4/CCDC39/NPY5R/GRHL2/HEY2/DNAH11/AXIN2/NPY1R/SOX9/NPY2R/FLRT2/NOTO/MSX1/GATA4/SFRP2/ACVRL1/SOX17/EOMES/WNT3A/NRG1/ROBO1/TEAD2/ISL1/RNF207/TWIST1/NODAL/SOX11/BMP7/HAND2/SLIT2/SLIT3/SIX1/OVOL2/PARVA/SAV1	38
GO_EMBRYONIC_SKELETAL_SYSTEM_DEVELOPMENT	GO_EMBRYONIC_SKELETAL_SYSTEM_DEVELOPMENT	GO_EMBRYONIC_SKELETAL_SYSTEM_DEVELOPMENT	25/818	123/15752	3.46459e-09	6.96105e-07	5.86719e-07	DSCAML1/MDFI/EXT1/ALX1/GRHL2/TBX15/ALX4/HOXD9/HOXD3/HOXC4/KIAA1217/ACVR2A/OSR1/GLI3/HOXD10/TWIST1/NODAL/SOX11/BMP7/SIX2/HOXD1/SIX1/HOXD4/HOXC11/HOXB8	25
GO_STEM_CELL_PROLIFERATION	GO_STEM_CELL_PROLIFERATION	GO_STEM_CELL_PROLIFERATION	24/818	115/15752	4.08944e-09	7.90048e-07	6.659e-07	KCNA1/PAX6/KDF1/ASCL1/SOX5/ID4/WNT3/SFRP2/SOX17/OTP/WNT3A/FOXG1/GJA1/GLI3/MIR137/SOX11/SIX2/CTNNA1/NR2E1/NES/OVOL2/PTN/FZD3/DAGLA	24
GO_FOREBRAIN_GENERATION_OF_NEURONS	GO_FOREBRAIN_GENERATION_OF_NEURONS	GO_FOREBRAIN_GENERATION_OF_NEURONS	17/818	60/15752	5.79586e-09	1.07824e-06	9.08809e-07	PAX6/ASCL1/LHX8/FEZF2/GBX2/OTP/WNT3A/FOXG1/ROBO1/GLI3/LHX5/SALL1/SLIT2/NR2E1/SOX1/DLX5/SLC4A10	17
GO_EPITHELIAL_TUBE_MORPHOGENESIS	GO_EPITHELIAL_TUBE_MORPHOGENESIS	GO_EPITHELIAL_TUBE_MORPHOGENESIS	43/818	317/15752	7.30914e-09	1.31121e-06	1.10516e-06	FOXN4/RYR2/FAT4/CCDC39/ALX1/GRHL2/LGR5/SOX9/GBX2/NOTO/GREB1L/GATA4/GREM1/RSPO2/SFRP2/ACVRL1/CASR/SOX17/EOMES/WNT3A/PGR/TEAD2/OSR1/GLI3/GDF7/LAMA1/RNF207/TWIST1/NODAL/SOX11/BMP7/HAND2/ADAMTS16/SALL1/SLIT2/SIX2/SIX1/OVOL2/ESRP2/FGF10/FZD3/KLHL3/SFRP1	43
GO_EMBRYONIC_SKELETAL_SYSTEM_MORPHOGENESIS	GO_EMBRYONIC_SKELETAL_SYSTEM_MORPHOGENESIS	GO_EMBRYONIC_SKELETAL_SYSTEM_MORPHOGENESIS	21/818	93/15752	8.67356e-09	1.50232e-06	1.26625e-06	DSCAML1/MDFI/ALX1/GRHL2/TBX15/ALX4/HOXD9/HOXD3/HOXC4/OSR1/GLI3/HOXD10/TWIST1/NODAL/SOX11/BMP7/SIX2/SIX1/HOXD4/HOXC11/HOXB8	21
GO_TELENCEPHALON_DEVELOPMENT	GO_TELENCEPHALON_DEVELOPMENT	GO_TELENCEPHALON_DEVELOPMENT	36/818	241/15752	9.86205e-09	1.65124e-06	1.39176e-06	KCNA1/PAX6/ASCL1/EXT1/FAT4/POU3F2/TACC1/LMX1A/FEZF2/SLC32A1/ID4/AVPR1A/EOMES/ALDH1A3/WNT3A/NRG1/FOXG1/ROBO1/NFIB/NPY/ATOH1/GLI3/LHX5/DAB1/OXTR/SALL1/SLIT2/NEUROD1/ANXA3/NR2E1/NEFL/TNR/SLC1A2/RFX4/DLX5/CDON	36
GO_NEURON_MIGRATION	GO_NEURON_MIGRATION	GO_NEURON_MIGRATION	27/818	150/15752	1.31651e-08	2.13134e-06	1.79642e-06	PAX6/CCK/CELSR3/ASCL1/SOX14/CHL1/FEZF2/FLRT2/PHOX2B/NDNF/NRG1/FOXG1/ATOH1/TLX3/TWIST1/OLIG3/DAB1/UNC5D/BARHL1/BARHL2/SCRT1/SEMA6A/SOX1/NR2F2/DRGX/ADGRL3/FZD3	27
GO_SKELETAL_SYSTEM_MORPHOGENESIS	GO_SKELETAL_SYSTEM_MORPHOGENESIS	GO_SKELETAL_SYSTEM_MORPHOGENESIS	35/818	233/15752	1.36636e-08	2.13134e-06	1.79642e-06	DSCAML1/NEUROG1/MDFI/ALX1/GRHL2/TBX15/ALX4/AXIN2/HOXD9/SOX9/MSX1/GREM1/HOXD3/HOXC4/SFRP2/TBX4/COL14A1/OSR1/GLI3/HOXD10/TWIST1/NODAL/STC1/PAX1/SOX11/BMP7/MATN3/SIX2/ANXA6/SIX1/HOXD4/SFRP1/HOXC11/HOXB8/DLX5	35
GO_EMBRYONIC_APPENDAGE_MORPHOGENESIS	GO_EMBRYONIC_APPENDAGE_MORPHOGENESIS	GO_EMBRYONIC_APPENDAGE_MORPHOGENESIS	24/818	122/15752	1.40024e-08	2.13134e-06	1.79642e-06	ALX1/FREM2/GRHL2/ALX4/HOXD9/MSX1/GREM1/RSPO2/WNT3/SFRP2/TBX4/PITX1/OSR1/GLI3/HOXD10/TWIST1/BMP7/HAND2/SALL1/HOXD13/EN1/HOXD12/HOXC11/DLX5	24
GO_NEUROPEPTIDE_RECEPTOR_ACTIVITY	GO_NEUROPEPTIDE_RECEPTOR_ACTIVITY	GO_NEUROPEPTIDE_RECEPTOR_ACTIVITY	14/818	43/15752	1.7792e-08	2.6285e-06	2.21546e-06	GALR1/SSTR1/NPY5R/QRFPR/GPR83/NPY1R/NPY2R/SORCS3/GPR139/GALR2/GAL/PROKR2/NMBR/TACR3	14
GO_ENDOCRINE_SYSTEM_DEVELOPMENT	GO_ENDOCRINE_SYSTEM_DEVELOPMENT	GO_ENDOCRINE_SYSTEM_DEVELOPMENT	24/818	125/15752	2.30153e-08	3.30303e-06	2.78399e-06	SLC6A3/PAX6/FOXE1/ASCL1/GCM2/POU3F2/SOX9/MSX1/INSM1/RHEB/HOXD3/NR5A1/OTP/PITX1/ISL1/ONECUT1/PAX1/GSX1/SALL1/NEUROG3/NEUROD1/SIX1/FGF10/NKX6-2	24
GO_MESENCHYME_DEVELOPMENT	GO_MESENCHYME_DEVELOPMENT	GO_MESENCHYME_DEVELOPMENT	37/818	261/15752	2.55831e-08	3.56955e-06	3.00863e-06	BASP1/ALX1/ZNF703/HEY2/AXIN2/FRZB/SOX9/GBX2/MSX1/GATA4/TIAM1/GREM1/SFRP2/PHOX2B/ACVRL1/EOMES/FOXF2/WNT3A/NRG1/ACTA1/ROBO1/TEAD2/OSR1/ISL1/TWIST1/NODAL/PAX1/SOX11/BMP7/HAND2/SEMA6C/SIX2/SIX1/OVOL2/SEMA6A/FGF10/SFRP1	37
GO_SENSORY_SYSTEM_DEVELOPMENT	GO_SENSORY_SYSTEM_DEVELOPMENT	GO_SENSORY_SYSTEM_DEVELOPMENT	45/818	358/15752	3.45116e-08	4.68518e-06	3.94895e-06	PAX6/FOXN4/GRM6/FBN1/CYP1B1/MEGF11/FREM2/POU4F2/GRHL2/SOX9/PTF1A/PHOX2B/ACVRL1/ADAMTS18/VAX2/SALL2/FOXF2/ALDH1A3/DIO3/TSPAN12/GLI3/BCAR3/ISL1/TWSG1/LAMA1/TWIST1/SOX11/BMP7/SIX6/RAX/CYP1A1/NEUROD1/FOXE3/TBC1D20/LAMB2/NR2E1/DSCAM/NES/PTN/SOX1/CRYGD/RP1L1/FGF10/CRB1/CDON	45
GO_DORSAL_VENTRAL_PATTERN_FORMATION	GO_DORSAL_VENTRAL_PATTERN_FORMATION	GO_DORSAL_VENTRAL_PATTERN_FORMATION	20/818	92/15752	3.8824e-08	5.13191e-06	4.32548e-06	PAX6/DSCAML1/FOXN4/MDFI/ASCL1/NOTO/GREM1/WNT3/VAX2/WNT3A/FOXG1/GLI3/GPR161/EVX1/EN1/OVOL2/SOX1/NKX6-2/SFRP1/RFX4	20
GO_PEPTIDE_RECEPTOR_ACTIVITY	GO_PEPTIDE_RECEPTOR_ACTIVITY	GO_PEPTIDE_RECEPTOR_ACTIVITY	25/818	141/15752	6.16854e-08	7.94476e-06	6.69632e-06	GALR1/SSTR1/NPY5R/QRFPR/OPRK1/GPR83/CCKBR/LGR5/NPY1R/NPY2R/NPR3/AVPR1A/SORCS3/F2RL1/GPR139/AVPR1B/ADCYAP1R1/OXTR/GALR2/GAL/PROKR2/LHCGR/CRHR2/NMBR/TACR3	25
GO_FOREBRAIN_NEURON_DIFFERENTIATION	GO_FOREBRAIN_NEURON_DIFFERENTIATION	GO_FOREBRAIN_NEURON_DIFFERENTIATION	14/818	47/15752	6.38584e-08	8.01902e-06	6.75891e-06	PAX6/ASCL1/LHX8/FEZF2/GBX2/OTP/FOXG1/ROBO1/LHX5/SALL1/SLIT2/SOX1/DLX5/SLC4A10	14
GO_MONOVALENT_INORGANIC_CATION_TRANSMEMBRANE_TRANSPORTER_ACTIVITY	GO_MONOVALENT_INORGANIC_CATION_TRANSMEMBRANE_TRANSPORTER_ACTIVITY	GO_MONOVALENT_INORGANIC_CATION_TRANSMEMBRANE_TRANSPORTER_ACTIVITY	43/818	349/15752	1.23728e-07	1.51581e-05	1.27762e-05	KCNA1/SLC6A3/KCNJ3/SLC9A2/SLC6A4/SLC34A2/SLC22A3/LRRC38/SLC9A3/KCNA4/SLC32A1/KCNV1/KCNN2/KCNT2/HCN4/SLC6A11/KCNJ2/NALCN/SLC12A8/OTOP3/SLC18A2/KCND2/SCNN1B/KCNJ12/SLC6A2/SLC5A7/SLC6A17/KCNK13/KCNB1/KCNK12/KCNS2/KCNK4/ATP1B2/SLC45A1/SLC6A1/ATP2C2/SLC15A4/GRIK3/SLC1A2/SLC15A1/SLC1A1/KCNA5/SLC4A10	43
GO_MONOAMINE_TRANSPORT	GO_MONOAMINE_TRANSPORT	GO_MONOAMINE_TRANSPORT	18/818	81/15752	1.29695e-07	1.5176e-05	1.27912e-05	SLC6A3/SLC6A4/SLC22A3/ABAT/NPY2R/CARTPT/NOS1/SYT13/SLC18A2/SLC6A2/OXTR/KCNB1/HTR1A/SYT9/HRH3/CHRNA4/HTR1B/SYT12	18
GO_EAR_MORPHOGENESIS	GO_EAR_MORPHOGENESIS	GO_EAR_MORPHOGENESIS	22/818	117/15752	1.29916e-07	1.5176e-05	1.27912e-05	NEUROG1/FRZB/SOX9/GBX2/MSX1/ZIC1/OTX1/ALDH1A3/WNT3A/FOXG1/POU4F3/ATOH1/OSR1/TWIST1/SOD1/SALL1/TSHZ1/SIX2/SIX1/FGF10/FZD3/DLX5	22
GO_NEUROTRANSMITTER_SODIUM_SYMPORTER_ACTIVITY	GO_NEUROTRANSMITTER_SODIUM_SYMPORTER_ACTIVITY	GO_NEUROTRANSMITTER_SODIUM_SYMPORTER_ACTIVITY	10/818	24/15752	1.36184e-07	1.55466e-05	1.31036e-05	SLC6A3/SLC6A4/SLC6A11/SLC18A2/SLC6A2/SLC5A7/SLC6A17/SLC6A1/SLC1A2/SLC1A1	10
GO_NEGATIVE_REGULATION_OF_NERVOUS_SYSTEM_DEVELOPMENT	GO_NEGATIVE_REGULATION_OF_NERVOUS_SYSTEM_DEVELOPMENT	GO_NEGATIVE_REGULATION_OF_NERVOUS_SYSTEM_DEVELOPMENT	38/818	291/15752	1.50608e-07	1.68113e-05	1.41695e-05	PAX6/ASCL1/SLC6A4/POU4F2/LMX1A/NLGN1/ISL2/FEZF2/SOX9/ID4/WNT3/PHOX2B/CNTN4/WNT3A/NRG1/FOXG1/DIO3/STX1B/GLI3/ISL1/TLX3/MIR137/DAB1/ASCL2/GPR161/SOX11/BMP7/SEMA6C/LDLR/SLIT2/CTNNA1/NR2E1/PTN/TNR/SEMA6A/TRPC6/NKX6-2/RFX4	38
GO_MIDBRAIN_DEVELOPMENT	GO_MIDBRAIN_DEVELOPMENT	GO_MIDBRAIN_DEVELOPMENT	18/818	82/15752	1.5822e-07	1.72769e-05	1.4562e-05	BASP1/LMX1A/INA/MSX1/OTX2/OTX1/PHOX2A/WNT3/SFRP2/WNT3A/GDF7/CNP/BARHL1/EN1/HES3/FZD3/TTBK1/SFRP1	18
GO_NEURAL_PRECURSOR_CELL_PROLIFERATION	GO_NEURAL_PRECURSOR_CELL_PROLIFERATION	GO_NEURAL_PRECURSOR_CELL_PROLIFERATION	24/818	142/15752	2.86058e-07	3.05717e-05	2.57677e-05	KCNA1/PAX6/ASCL1/SOX5/SLC6A4/POU3F2/RORA/GBX2/ID4/INSM1/OTP/WNT3A/FOXG1/KIF1A/GLI3/LHX5/MIR137/CTNNA1/NR2E1/NES/PTN/FZD3/CDON/DAGLA	24
GO_NEGATIVE_REGULATION_OF_CELL_DEVELOPMENT	GO_NEGATIVE_REGULATION_OF_CELL_DEVELOPMENT	GO_NEGATIVE_REGULATION_OF_CELL_DEVELOPMENT	39/818	314/15752	3.88049e-07	4.06078e-05	3.42266e-05	PAX6/FBN1/ASCL1/SLC6A4/POU4F2/FRZB/LMX1A/NLGN1/ISL2/FEZF2/SOX9/ID4/WNT3/PHOX2B/CNTN4/WNT3A/NRG1/FOXG1/DIO3/STX1B/GLI3/ISL1/TLX3/MIR137/DAB1/ASCL2/NODAL/SOX11/BMP7/SEMA6C/LDLR/SLIT2/CTNNA1/NR2E1/PTN/TNR/SEMA6A/TRPC6/NKX6-2	39
GO_VENTRAL_SPINAL_CORD_DEVELOPMENT	GO_VENTRAL_SPINAL_CORD_DEVELOPMENT	GO_VENTRAL_SPINAL_CORD_DEVELOPMENT	13/818	47/15752	4.93502e-07	5.0589e-05	4.26395e-05	PAX6/FOXN4/ASCL1/ISL2/PHOX2A/GLI3/ISL1/HOXD10/OLIG3/DAB1/EVX1/SOX1/NKX6-2	13
GO_HINDBRAIN_DEVELOPMENT	GO_HINDBRAIN_DEVELOPMENT	GO_HINDBRAIN_DEVELOPMENT	23/818	138/15752	6.51505e-07	6.3479e-05	5.35039e-05	SSTR1/ASCL1/SLC6A4/TTBK2/RORA/ABAT/LMX1A/GBX2/OTX1/PHOX2A/PTF1A/CBLN1/PHOX2B/NFIB/LHX5/GRID2/DAB1/BMP7/NEUROG3/NEUROD1/EN1/PTN/HES3	23
GO_REPRODUCTIVE_SYSTEM_DEVELOPMENT	GO_REPRODUCTIVE_SYSTEM_DEVELOPMENT	GO_REPRODUCTIVE_SYSTEM_DEVELOPMENT	46/818	409/15752	6.55802e-07	6.3479e-05	5.35039e-05	NEUROG1/MDFI/BASP1/LHX8/GRHL2/HEY2/ADA/DMRT1/SOX9/ID4/GREB1L/GATA4/CDX2/SFRP2/EOMES/ACVR2A/NR5A1/FOXF2/GPR149/PGR/GJA1/OSR1/GLI3/GDF7/E2F8/SRD5A2/SOD1/ASCL2/NODAL/STC1/BMP7/SALL1/SLIT2/LHCGR/CTNNA1/SLIT3/HOXD13/TBC1D20/ZFP42/GAS2/OVOL2/PTN/FGF10/NR2F2/KRT19/SFRP1	46
GO_METAL_ION_TRANSMEMBRANE_TRANSPORTER_ACTIVITY	GO_METAL_ION_TRANSMEMBRANE_TRANSPORTER_ACTIVITY	GO_METAL_ION_TRANSMEMBRANE_TRANSPORTER_ACTIVITY	47/818	422/15752	6.57159e-07	6.3479e-05	5.35039e-05	KCNA1/SLC6A3/KCNJ3/SLC9A2/SLC6A4/SLC34A2/RYR2/SLC22A3/LRRC38/SLC9A3/FAM155A/KCNA4/KCNV1/KCNN2/KCNT2/HCN4/SLC6A11/KCNJ2/NALCN/TRPA1/GRIN3A/SLC12A8/MCOLN2/SLC18A2/KCND2/SCNN1B/KCNJ12/SLC6A2/SLC5A7/SLC6A17/KCNK13/KCNB1/KCNK12/KCNS2/ANXA6/KCNK4/ATP1B2/SLC6A1/CACNA1E/ATP2C2/GRIK3/SLC1A2/TRPC6/SLC1A1/HTR1B/KCNA5/SLC4A10	47
GO_EAR_DEVELOPMENT	GO_EAR_DEVELOPMENT	GO_EAR_DEVELOPMENT	30/818	214/15752	6.787e-07	6.43228e-05	5.42151e-05	NEUROG1/FAT4/FREM2/HEY2/FRZB/LGR5/SOX9/GBX2/MSX1/ZIC1/OTX1/PHOX2B/ALDH1A3/WNT3A/FOXG1/POU4F3/ATOH1/OSR1/GLI3/TWIST1/SOD1/SALL1/TSHZ1/CXCL14/SIX2/NEUROD1/SIX1/FGF10/FZD3/DLX5	30
GO_G_PROTEIN_COUPLED_RECEPTOR_SIGNALING_PATHWAY_COUPLED_TO_CYCLIC_NUCLEOTIDE_SECOND_MESSENGER	GO_G_PROTEIN_COUPLED_RECEPTOR_SIGNALING_PATHWAY_COUPLED_TO_CYCLIC_NUCLEOTIDE_SECOND_MESSENGER	GO_G_PROTEIN_COUPLED_RECEPTOR_SIGNALING_PATHWAY_COUPLED_TO_CYCLIC_NUCLEOTIDE_SECOND_MESSENGER	32/818	241/15752	9.92938e-07	9.23617e-05	7.78479e-05	S1PR1/GALR1/SSTR1/GRM6/OPRK1/LGR5/NPY1R/NPY2R/NPR3/CASR/ADRB3/DRD5/NPY/NOS1/GPR26/GPR161/MTNR1A/GPR3/GALR2/LHCGR/ADRB1/CRHR2/HTR1A/GRIK3/HRH3/S1PR4/ADCY8/ADCY1/ADCY2/CALCB/ADGRL3/HTR1B	32
GO_NEUROBLAST_PROLIFERATION	GO_NEUROBLAST_PROLIFERATION	GO_NEUROBLAST_PROLIFERATION	14/818	58/15752	1.11211e-06	0.000101566	8.56057e-05	KCNA1/PAX6/ASCL1/SOX5/ID4/OTP/WNT3A/FOXG1/GLI3/MIR137/CTNNA1/PTN/FZD3/DAGLA	14
GO_PALLIUM_DEVELOPMENT	GO_PALLIUM_DEVELOPMENT	GO_PALLIUM_DEVELOPMENT	25/818	164/15752	1.20855e-06	0.000108403	9.13686e-05	KCNA1/PAX6/ASCL1/FAT4/POU3F2/TACC1/LMX1A/FEZF2/SLC32A1/ID4/EOMES/WNT3A/FOXG1/ROBO1/NPY/ATOH1/GLI3/LHX5/DAB1/SLIT2/NEUROD1/ANXA3/NR2E1/NEFL/CDON	25
GO_DOPAMINERGIC_NEURON_DIFFERENTIATION	GO_DOPAMINERGIC_NEURON_DIFFERENTIATION	GO_DOPAMINERGIC_NEURON_DIFFERENTIATION	11/818	36/15752	1.2585e-06	0.000108769	9.16774e-05	LMX1A/OTX2/TIAM1/PHOX2A/RSPO2/WNT3/SFRP2/PHOX2B/WNT3A/EN1/SFRP1	11
GO_SPINAL_CORD_MOTOR_NEURON_CELL_FATE_SPECIFICATION	GO_SPINAL_CORD_MOTOR_NEURON_CELL_FATE_SPECIFICATION	GO_SPINAL_CORD_MOTOR_NEURON_CELL_FATE_SPECIFICATION	7/818	13/15752	1.29386e-06	0.000108769	9.16774e-05	PAX6/ISL2/GLI3/ISL1/HOXD10/OLIG3/NKX6-2	7
GO_AMINO_ACID_TRANSPORT	GO_AMINO_ACID_TRANSPORT	GO_AMINO_ACID_TRANSPORT	22/818	133/15752	1.29587e-06	0.000108769	9.16774e-05	SLC7A4/CCK/NPY5R/ABAT/SLC32A1/SLC7A2/AVPR1A/RIMS1/SLC6A11/SLC7A8/GLS2/GJA1/SLC7A14/PPFIA2/SLC6A17/TRH/SFXN1/SLC6A1/SLC15A4/HRH3/SLC1A2/SLC1A1	22
GO_REGULATION_OF_MEMBRANE_POTENTIAL	GO_REGULATION_OF_MEMBRANE_POTENTIAL	GO_REGULATION_OF_MEMBRANE_POTENTIAL	45/818	406/15752	1.29926e-06	0.000108769	9.16774e-05	KCNA1/KCNJ3/CCK/RGS7BP/KDR/GJD2/RYR2/ABAT/NLGN1/DGKI/NPY2R/CAV1/KCNN2/HCN4/NETO1/RIMS1/CBLN1/KCNJ2/NALCN/STX1B/GRIN3A/DSG2/GJA1/FGF12/GRID2/GABRB1/RNF207/MPP2/SOD1/KCND2/KCNK13/KCNB1/KCNK12/CFTR/ADRB1/KCNK4/ATP1B2/CACNA1E/GRIK3/PTN/GABRD/CHRNA4/PIP5KL1/NPAS4/KCNA5	45
GO_LIMBIC_SYSTEM_DEVELOPMENT	GO_LIMBIC_SYSTEM_DEVELOPMENT	GO_LIMBIC_SYSTEM_DEVELOPMENT	19/818	104/15752	1.46348e-06	0.000120509	0.000101572	KCNA1/POU3F2/NKX2-6/LMX1A/FEZF2/SLC32A1/ID4/OTP/ALDH1A3/WNT3A/GLI3/LHX5/DAB1/GSX1/RAX/NEUROD1/ANXA3/NR2E1/NEFL	19
GO_EYE_MORPHOGENESIS	GO_EYE_MORPHOGENESIS	GO_EYE_MORPHOGENESIS	23/818	145/15752	1.58956e-06	0.00012878	0.000108544	PAX6/FOXN4/FBN1/MEGF11/SOX9/PTF1A/VAX2/FOXF2/ALDH1A3/DIO3/TSPAN12/GLI3/BCAR3/TWIST1/SOX11/BMP7/FOXE3/TBC1D20/DSCAM/PTN/SOX1/CRB1/CDON	23
GO_CAMERA_TYPE_EYE_MORPHOGENESIS	GO_CAMERA_TYPE_EYE_MORPHOGENESIS	GO_CAMERA_TYPE_EYE_MORPHOGENESIS	20/818	115/15752	1.74642e-06	0.000139243	0.000117362	PAX6/FOXN4/MEGF11/SOX9/PTF1A/FOXF2/ALDH1A3/DIO3/TSPAN12/GLI3/BCAR3/TWIST1/SOX11/BMP7/FOXE3/TBC1D20/DSCAM/PTN/SOX1/CDON	20
GO_POSITIVE_REGULATION_OF_BLOOD_CIRCULATION	GO_POSITIVE_REGULATION_OF_BLOOD_CIRCULATION	GO_POSITIVE_REGULATION_OF_BLOOD_CIRCULATION	15/818	69/15752	1.93603e-06	0.000151948	0.000128071	RYR2/HEY2/NMU/ADA/CAV1/AVPR1A/CASR/F2RL1/AVPR1B/GJA1/RNF207/OXTR/ADRB1/TACR3/SLC1A1	15
GO_INTRINSIC_COMPONENT_OF_SYNAPTIC_MEMBRANE	GO_INTRINSIC_COMPONENT_OF_SYNAPTIC_MEMBRANE	GO_INTRINSIC_COMPONENT_OF_SYNAPTIC_MEMBRANE	24/818	158/15752	2.09787e-06	0.000162117	0.000136642	KCNA1/SLC6A3/KCNJ3/RGS7BP/SLC6A4/NLGN1/SLITRK1/SORCS3/NETO1/SLC6A11/SHISA6/GRID2/KCND2/PCDH17/SLC6A1/SLC1A2/ADCY8/ADCY1/GABRD/SLITRK3/CHRNA4/CDH10/HTR1B/DAGLA	24
GO_DIENCEPHALON_DEVELOPMENT	GO_DIENCEPHALON_DEVELOPMENT	GO_DIENCEPHALON_DEVELOPMENT	15/818	70/15752	2.34724e-06	0.000178639	0.000150568	SLC6A3/PAX6/POU3F2/NKX2-6/GBX2/MSX1/OTX1/OTP/PITX1/ISL1/GSX1/RAX/SALL1/PTN/FGF10	15
GO_NEGATIVE_REGULATION_OF_NEURON_DIFFERENTIATION	GO_NEGATIVE_REGULATION_OF_NEURON_DIFFERENTIATION	GO_NEGATIVE_REGULATION_OF_NEURON_DIFFERENTIATION	28/818	207/15752	3.24398e-06	0.000243202	0.000204985	PAX6/ASCL1/SLC6A4/POU4F2/LMX1A/NLGN1/ISL2/FEZF2/SOX9/ID4/WNT3/PHOX2B/CNTN4/WNT3A/FOXG1/DIO3/STX1B/GLI3/ISL1/TLX3/DAB1/BMP7/SEMA6C/SLIT2/NR2E1/TNR/SEMA6A/TRPC6	28
GO_NEGATIVE_REGULATION_OF_SYNAPTIC_TRANSMISSION	GO_NEGATIVE_REGULATION_OF_SYNAPTIC_TRANSMISSION	GO_NEGATIVE_REGULATION_OF_SYNAPTIC_TRANSMISSION	15/818	72/15752	3.41132e-06	0.000251986	0.000212389	SLC6A4/NPY5R/DGKI/NPY2R/SORCS3/CBLN1/DRD5/GRID2/PCDH17/KCNB1/SLC6A1/GRIK3/TNR/ADCY8/HTR1B	15
GO_PRESYNAPSE	GO_PRESYNAPSE	GO_PRESYNAPSE	49/818	475/15752	3.5047e-06	0.000255132	0.000215041	KCNA1/SLC6A3/KCNJ3/CCK/RGS7BP/SLC6A4/NMU/NLGN1/SLC32A1/DGKI/RIMS1/SLC6A11/CTTNBP2/CASR/SV2C/PPP3CC/WNT3A/KCTD8/KIF1A/STX1B/CPLX2/NOS1/NGF/CDH8/BDNF/SLC18A2/SLC6A2/PPFIA2/SLC5A7/SLC6A17/PCDH17/RAB3C/MX2/CRHR2/SLC6A1/SYT9/GRIK3/PTN/HRH3/NEFL/SLC1A2/ADCY8/CHRNA4/CDH10/FZD3/SYNPR/HTR1B/SLC4A10/SYT12	49
GO_STEM_CELL_DIFFERENTIATION	GO_STEM_CELL_DIFFERENTIATION	GO_STEM_CELL_DIFFERENTIATION	31/818	244/15752	3.74148e-06	0.000267505	0.000225469	SHC4/ASCL1/SOX5/ALX1/FRZB/SOX9/GBX2/MSX1/GATA4/GREM1/WNT3/PHOX2B/SOX17/EOMES/TAL1/WNT3A/NRG1/LBH/TEAD2/OSR1/ISL1/TWIST1/SOX11/BMP7/HAND2/SEMA6C/SOX21/OVOL2/PTN/SEMA6A/SFRP1	31
GO_GLUTAMATERGIC_SYNAPSE	GO_GLUTAMATERGIC_SYNAPSE	GO_GLUTAMATERGIC_SYNAPSE	38/818	331/15752	3.78118e-06	0.000267505	0.000225469	KCNA1/RGS7BP/ARHGAP39/PLCB4/NLGN1/DGKI/DGKE/SLITRK1/SORCS3/TIAM1/NETO1/CBLN1/CTTNBP2/SHISA6/PPP3CC/SPTBN1/WNT3A/NRG1/GRIN3A/SRGN/CPLX2/GRID2/CDH8/KCND2/PPFIA2/SLC6A17/PCDH17/GRIK3/TNR/SLC1A2/ADCY8/ADCY1/GABRD/CDH10/ADGRL3/DLGAP4/EPS8/CAMKV	38
GO_REGULATION_OF_NEURAL_PRECURSOR_CELL_PROLIFERATION	GO_REGULATION_OF_NEURAL_PRECURSOR_CELL_PROLIFERATION	GO_REGULATION_OF_NEURAL_PRECURSOR_CELL_PROLIFERATION	16/818	82/15752	4.01646e-06	0.000280204	0.000236173	PAX6/ASCL1/SLC6A4/INSM1/OTP/WNT3A/FOXG1/GLI3/LHX5/MIR137/CTNNA1/NR2E1/NES/PTN/FZD3/CDON	16
GO_REGULATION_OF_TRANS_SYNAPTIC_SIGNALING	GO_REGULATION_OF_TRANS_SYNAPTIC_SIGNALING	GO_REGULATION_OF_TRANS_SYNAPTIC_SIGNALING	45/818	425/15752	4.44556e-06	0.000305891	0.000257823	GRM6/SLC6A4/NPY5R/ABAT/PLCB4/NMU/NLGN1/DGKI/NPY2R/DGKE/PRKCE/SORCS3/NETO1/RIMS1/CBLN1/SHISA6/CNTN4/WNT3A/DRD5/STX1B/GRIN3A/SRGN/CPLX2/GRID2/NGF/MPP2/BDNF/OXTR/PPFIA2/PCDH17/KCNB1/NR2E1/CRHR2/SLC6A1/SYT9/GRIK3/PTN/TNR/ADCY8/ADCY1/CHRNA4/NPAS4/HTR1B/SLC4A10/SYT12	45
GO_SOLUTE_CATION_SYMPORTER_ACTIVITY	GO_SOLUTE_CATION_SYMPORTER_ACTIVITY	GO_SOLUTE_CATION_SYMPORTER_ACTIVITY	18/818	102/15752	4.60178e-06	0.000312361	0.000263277	SLC6A3/SLC6A4/SLC34A2/SLC22A3/SLC32A1/SLC6A11/SLC12A8/SLC18A2/SLC6A2/SLC5A7/SLC6A17/SLC45A1/SLC6A1/SLC15A4/SLC1A2/SLC15A1/SLC1A1/SLC4A10	18
GO_PERIPHERAL_NERVOUS_SYSTEM_DEVELOPMENT	GO_PERIPHERAL_NERVOUS_SYSTEM_DEVELOPMENT	GO_PERIPHERAL_NERVOUS_SYSTEM_DEVELOPMENT	15/818	74/15752	4.88711e-06	0.000327306	0.000275873	POU3F1/POU3F2/UGT8/PARD3/ISL2/HOXD9/NRG1/ISL1/NGF/BDNF/HOXD10/SOD1/HAND2/NEUROG3/LAMB2	15
GO_AMINE_TRANSPORT	GO_AMINE_TRANSPORT	GO_AMINE_TRANSPORT	17/818	93/15752	5.14077e-06	0.000337173	0.000284189	CCK/NPY5R/ABAT/NPY2R/AVPR1A/CARTPT/SYT13/SLC18A2/OXTR/KCNB1/TRH/SLC6A1/SYT9/HRH3/CHRNA4/HTR1B/SYT12	17
GO_NEUROTRANSMITTER_TRANSPORT	GO_NEUROTRANSMITTER_TRANSPORT	GO_NEUROTRANSMITTER_TRANSPORT	31/818	248/15752	5.25289e-06	0.000337173	0.000284189	SLC6A3/SLC6A4/SLC22A3/ABAT/ADA/NLGN1/SLC32A1/DGKI/RIMS1/SLC6A11/SV2C/STX1B/GRIN3A/CPLX2/NOS1/SLC18A2/SLC6A2/PPFIA2/SLC5A7/SLC6A17/TRH/SLC6A1/HTR1A/SYT9/HRH3/SLC1A2/ADCY1/CHRNA4/SLC1A1/HTR1B/SYT12	31
GO_RESPIRATORY_SYSTEM_DEVELOPMENT	GO_RESPIRATORY_SYSTEM_DEVELOPMENT	GO_RESPIRATORY_SYSTEM_DEVELOPMENT	26/818	189/15752	5.28903e-06	0.000337173	0.000284189	ASCL1/BASP1/CCDC39/GRHL2/ADA/NKX2-8/SOX9/RSPO2/PHOX2B/CCBE1/ALDH1A3/TBX4/NFIB/PGR/ERRFI1/GLI3/LAMA1/NODAL/SOX11/SIX1/MSC/PTN/ESRP2/FGF10/SAV1/DLX5	26
GO_EMBRYONIC_DIGIT_MORPHOGENESIS	GO_EMBRYONIC_DIGIT_MORPHOGENESIS	GO_EMBRYONIC_DIGIT_MORPHOGENESIS	13/818	57/15752	5.30293e-06	0.000337173	0.000284189	FREM2/GRHL2/ALX4/MSX1/SFRP2/OSR1/GLI3/TWIST1/HAND2/SALL1/HOXD13/HOXD12/HOXC11	13
GO_REGULATION_OF_STEM_CELL_PROLIFERATION	GO_REGULATION_OF_STEM_CELL_PROLIFERATION	GO_REGULATION_OF_STEM_CELL_PROLIFERATION	14/818	66/15752	5.76361e-06	0.000361883	0.000305017	PAX6/KDF1/SOX17/OTP/FOXG1/GJA1/GLI3/MIR137/SOX11/CTNNA1/NR2E1/OVOL2/PTN/FZD3	14
GO_KIDNEY_EPITHELIUM_DEVELOPMENT	GO_KIDNEY_EPITHELIUM_DEVELOPMENT	GO_KIDNEY_EPITHELIUM_DEVELOPMENT	21/818	135/15752	6.14009e-06	0.000380762	0.000320929	FAT4/BASP1/KLF15/SOX9/MAGI2/AQP11/GREB1L/GREM1/OSR1/GLI3/BMP7/SIM1/ADAMTS16/SALL1/SLIT2/SIX2/SIX1/LAMB2/KLHL3/SFRP1/CAT	21
GO_POSITIVE_REGULATION_OF_NEURAL_PRECURSOR_CELL_PROLIFERATION	GO_POSITIVE_REGULATION_OF_NEURAL_PRECURSOR_CELL_PROLIFERATION	GO_POSITIVE_REGULATION_OF_NEURAL_PRECURSOR_CELL_PROLIFERATION	12/818	50/15752	6.92911e-06	0.000419589	0.000353655	PAX6/ASCL1/INSM1/OTP/WNT3A/FOXG1/GLI3/LHX5/NR2E1/NES/FZD3/CDON	12
GO_NEUROPEPTIDE_SIGNALING_PATHWAY	GO_NEUROPEPTIDE_SIGNALING_PATHWAY	GO_NEUROPEPTIDE_SIGNALING_PATHWAY	17/818	95/15752	6.93328e-06	0.000419589	0.000353655	GALR1/SSTR1/NPY5R/QRFPR/OPRK1/NMU/GPR83/NPY1R/NPY2R/SORCS3/GPR139/CARTPT/NPY/GPR149/GALR2/GAL/PROKR2	17
GO_DORSAL_SPINAL_CORD_DEVELOPMENT	GO_DORSAL_SPINAL_CORD_DEVELOPMENT	GO_DORSAL_SPINAL_CORD_DEVELOPMENT	8/818	22/15752	8.52098e-06	0.000509534	0.000429466	ASCL1/TAL1/WNT3A/GDF7/LHX5/GSX1/DRGX/HOXB8	8
GO_INTRINSIC_COMPONENT_OF_POSTSYNAPTIC_MEMBRANE	GO_INTRINSIC_COMPONENT_OF_POSTSYNAPTIC_MEMBRANE	GO_INTRINSIC_COMPONENT_OF_POSTSYNAPTIC_MEMBRANE	19/818	117/15752	8.91684e-06	0.000526933	0.00044413	KCNA1/SLC6A3/RGS7BP/SLC6A4/NLGN1/SLITRK1/SORCS3/NETO1/SLC6A11/SHISA6/GRID2/KCND2/PCDH17/SLC6A1/ADCY1/GABRD/SLITRK3/CDH10/DAGLA	19
GO_MESONEPHROS_DEVELOPMENT	GO_MESONEPHROS_DEVELOPMENT	GO_MESONEPHROS_DEVELOPMENT	17/818	97/15752	9.2667e-06	0.000539412	0.000454648	FAT4/BASP1/SOX9/GREB1L/GREM1/OSR1/GLI3/BMP7/SIM1/ADAMTS16/SALL1/SLIT2/SIX2/SIX1/FGF10/SFRP1/CAT	17
GO_REGULATION_OF_NEUROTRANSMITTER_LEVELS	GO_REGULATION_OF_NEUROTRANSMITTER_LEVELS	GO_REGULATION_OF_NEUROTRANSMITTER_LEVELS	37/818	331/15752	9.34279e-06	0.000539412	0.000454648	SLC6A3/CYP1B1/SLC6A4/SLC22A3/RORA/ABAT/NLGN1/SLC32A1/DGKI/SLC7A2/CAV1/RIMS1/SLC6A11/DPYS/PRIMA1/STX1B/GRIN3A/CPLX2/NOS1/SLC18A2/SLC6A2/PPFIA2/SLC5A7/CLU/TRH/SLC6A1/HTR1A/SYT9/ALDH7A1/HRH3/SLC1A2/ADCY1/CHRNA4/SLC1A1/HTR1B/SYT12/DAGLA	37
GO_MESENCHYMAL_CELL_DIFFERENTIATION	GO_MESENCHYMAL_CELL_DIFFERENTIATION	GO_MESENCHYMAL_CELL_DIFFERENTIATION	27/818	208/15752	1.05034e-05	0.000599529	0.000505319	ALX1/ZNF703/HEY2/AXIN2/FRZB/SOX9/GBX2/MSX1/TIAM1/GREM1/SFRP2/PHOX2B/EOMES/FOXF2/NRG1/OSR1/ISL1/TWIST1/SOX11/BMP7/HAND2/SEMA6C/SIX2/OVOL2/SEMA6A/FGF10/SFRP1	27
GO_GLUTAMATE_SECRETION	GO_GLUTAMATE_SECRETION	GO_GLUTAMATE_SECRETION	11/818	44/15752	1.097e-05	0.000619126	0.000521837	CCK/NPY5R/AVPR1A/RIMS1/GLS2/GJA1/PPFIA2/TRH/HRH3/SLC1A2/SLC1A1	11
GO_AXIS_SPECIFICATION	GO_AXIS_SPECIFICATION	GO_AXIS_SPECIFICATION	15/818	79/15752	1.13362e-05	0.000632685	0.000533265	PAX6/NEUROG1/MDFI/BASP1/HEY2/IRX4/OTX2/CDX2/WNT3/VAX2/NODAL/STC1/SIX2/FGF10/SFRP1	15
GO_METANEPHROS_DEVELOPMENT	GO_METANEPHROS_DEVELOPMENT	GO_METANEPHROS_DEVELOPMENT	16/818	89/15752	1.20846e-05	0.000656144	0.000553037	FBN1/FAT4/BASP1/SOX9/GREB1L/GREM1/SOX17/OSR1/GLI3/BMP7/SALL1/SIX2/SIX1/LAMB2/FGF10/HOXC11	16
GO_REGULATION_OF_TRANSCRIPTION_INVOLVED_IN_CELL_FATE_COMMITMENT	GO_REGULATION_OF_TRANSCRIPTION_INVOLVED_IN_CELL_FATE_COMMITMENT	GO_REGULATION_OF_TRANSCRIPTION_INVOLVED_IN_CELL_FATE_COMMITMENT	7/818	17/15752	1.22059e-05	0.000656144	0.000553037	PAX6/RORA/SOX17/CHD5/EVX1/NR2F2/NKX6-2	7
GO_VENTRAL_SPINAL_CORD_INTERNEURON_DIFFERENTIATION	GO_VENTRAL_SPINAL_CORD_INTERNEURON_DIFFERENTIATION	GO_VENTRAL_SPINAL_CORD_INTERNEURON_DIFFERENTIATION	7/818	17/15752	1.22059e-05	0.000656144	0.000553037	PAX6/FOXN4/ASCL1/GLI3/EVX1/SOX1/NKX6-2	7
GO_METENCEPHALON_DEVELOPMENT	GO_METENCEPHALON_DEVELOPMENT	GO_METENCEPHALON_DEVELOPMENT	17/818	99/15752	1.2279e-05	0.000656144	0.000553037	SSTR1/ASCL1/TTBK2/RORA/ABAT/LMX1A/GBX2/OTX1/PHOX2A/PTF1A/CBLN1/LHX5/GRID2/DAB1/NEUROD1/EN1/PTN	17
GO_AMMONIUM_TRANSPORT	GO_AMMONIUM_TRANSPORT	GO_AMMONIUM_TRANSPORT	17/818	100/15752	1.40906e-05	0.000745022	0.000627949	SLC6A3/SLC6A4/SLC22A3/ABAT/ADA/NPY2R/NOS1/SYT13/SLC18A2/SLC6A2/SLC5A7/HTR1A/SYT9/HRH3/CHRNA4/HTR1B/SYT12	17
GO_POTASSIUM_ION_TRANSPORT	GO_POTASSIUM_ION_TRANSPORT	GO_POTASSIUM_ION_TRANSPORT	29/818	236/15752	1.46027e-05	0.000758998	0.000639729	KCNA1/KCNJ3/SLC9A2/LRRC38/SLC9A3/KCNA4/KCNV1/CAV1/KCNN2/KCNT2/HCN4/NETO1/DPP6/KCNJ2/NALCN/SLC12A8/NOS1/RNF207/KCND2/KCNJ12/GALR2/GAL/KCNK13/KCNB1/KCNK12/KCNS2/KCNK4/ATP1B2/KCNA5	29
GO_ACID_SECRETION	GO_ACID_SECRETION	GO_ACID_SECRETION	19/818	121/15752	1.46571e-05	0.000758998	0.000639729	CCK/NPY5R/ABAT/NMU/SGK1/CCKBR/AVPR1A/RIMS1/GLS2/CASR/GJA1/OXTR/PPFIA2/TRH/SLC6A1/HIP1R/HRH3/SLC1A2/SLC1A1	19
GO_POTASSIUM_ION_TRANSMEMBRANE_TRANSPORTER_ACTIVITY	GO_POTASSIUM_ION_TRANSMEMBRANE_TRANSPORTER_ACTIVITY	GO_POTASSIUM_ION_TRANSMEMBRANE_TRANSPORTER_ACTIVITY	22/818	154/15752	1.51018e-05	0.000774045	0.000652411	KCNA1/KCNJ3/SLC9A2/LRRC38/SLC9A3/KCNA4/KCNV1/KCNN2/KCNT2/HCN4/KCNJ2/SLC12A8/KCND2/KCNJ12/KCNK13/KCNB1/KCNK12/KCNS2/KCNK4/ATP1B2/GRIK3/KCNA5	22
GO_SYNAPTIC_MEMBRANE	GO_SYNAPTIC_MEMBRANE	GO_SYNAPTIC_MEMBRANE	42/818	407/15752	1.7262e-05	0.000875829	0.000738201	SHC4/KCNA1/SLC6A3/KCNJ3/RGS7BP/SLC6A4/NLGN1/DGKI/SLITRK1/SORCS3/TIAM1/NETO1/RIMS1/SLC6A11/CBLN1/SHISA6/KCTD8/STX1B/GRIN3A/CABP1/LHFPL4/GRID2/GABRB1/CDH8/MPP2/KCND2/SLC6A2/PCDH17/KCNB1/MX2/SLC6A1/HIP1R/GRIK3/SLC1A2/ADCY8/ADCY1/GABRD/SLITRK3/CHRNA4/CDH10/HTR1B/DAGLA	42
GO_GLIAL_CELL_DIFFERENTIATION	GO_GLIAL_CELL_DIFFERENTIATION	GO_GLIAL_CELL_DIFFERENTIATION	27/818	214/15752	1.77208e-05	0.000890116	0.000750243	PAX6/ASCL1/POU3F1/POU3F2/KLF15/PARD3/SOX9/ID4/RHEB/PHOX2B/TAL1/NRG1/NFIB/GLI3/SOD1/DAB1/SOX11/LDLR/CLU/CNP/LAMB2/NR2E1/GRN/PTN/FGF10/TTBK1/NKX6-2	27
GO_NEURAL_TUBE_DEVELOPMENT	GO_NEURAL_TUBE_DEVELOPMENT	GO_NEURAL_TUBE_DEVELOPMENT	22/818	156/15752	1.85714e-05	0.000923603	0.000778468	PAX6/ALX1/GRHL2/GBX2/SFRP2/SOX17/SALL2/WNT3A/TEAD2/GLI3/GDF7/FERD3L/TWIST1/GPR161/NODAL/SOX11/BMP7/EN1/OVOL2/HES3/FZD3/SFRP1	22
GO_REGULATION_OF_POSTSYNAPTIC_MEMBRANE_POTENTIAL	GO_REGULATION_OF_POSTSYNAPTIC_MEMBRANE_POTENTIAL	GO_REGULATION_OF_POSTSYNAPTIC_MEMBRANE_POTENTIAL	20/818	134/15752	1.90291e-05	0.000937091	0.000789837	KCNA1/RGS7BP/ABAT/NLGN1/DGKI/NPY2R/NETO1/RIMS1/CBLN1/STX1B/GRIN3A/GRID2/GABRB1/MPP2/KCND2/ADRB1/GRIK3/GABRD/CHRNA4/NPAS4	20
GO_DNA_BINDING_TRANSCRIPTION_REPRESSOR_ACTIVITY	GO_DNA_BINDING_TRANSCRIPTION_REPRESSOR_ACTIVITY	GO_DNA_BINDING_TRANSCRIPTION_REPRESSOR_ACTIVITY	29/818	240/15752	2.01236e-05	0.00098137	0.000827157	PAX6/ASCL1/PRDM5/POU4F2/TBX15/HEY2/HOXD9/FEZF2/NOTO/MSX1/INSM1/KLF12/CDX2/VAX2/FERD3L/E2F8/ASCL2/TBX18/GSX1/SALL1/NEUROG3/MSC/NR2E1/EN1/SCRT1/NR1D2/OVOL2/HES3/NKX6-2	29
GO_GABA_ERGIC_SYNAPSE	GO_GABA_ERGIC_SYNAPSE	GO_GABA_ERGIC_SYNAPSE	13/818	64/15752	2.03191e-05	0.000981374	0.000827161	SLC32A1/SLITRK1/SLC6A11/NRG1/GABRB1/KCND2/SLC6A17/PCDH17/SLC6A1/GABRD/SLITRK3/CDH10/CDH13	13
GO_GATED_CHANNEL_ACTIVITY	GO_GATED_CHANNEL_ACTIVITY	GO_GATED_CHANNEL_ACTIVITY	35/818	317/15752	2.11053e-05	0.00100964	0.000850984	CLIC6/KCNA1/KCNJ3/RYR2/LRRC38/FAM155A/KCNA4/KCNV1/KCNN2/KCNT2/HCN4/KCNJ2/ANO9/NALCN/TRPA1/GRIN3A/GRID2/GABRB1/MCOLN2/KCND2/SCNN1B/KCNJ12/KCNK13/KCNB1/KCNK12/CFTR/KCNS2/ANXA6/KCNK4/CACNA1E/GRIK3/GABRD/CHRNA4/HTR1B/KCNA5	35
GO_NEUROTRANSMITTER_TRANSMEMBRANE_TRANSPORTER_ACTIVITY	GO_NEUROTRANSMITTER_TRANSMEMBRANE_TRANSPORTER_ACTIVITY	GO_NEUROTRANSMITTER_TRANSMEMBRANE_TRANSPORTER_ACTIVITY	11/818	47/15752	2.15987e-05	0.00102349	0.000862659	SLC6A3/SLC6A4/SLC32A1/SLC6A11/SLC18A2/SLC6A2/SLC5A7/SLC6A17/SLC6A1/SLC1A2/SLC1A1	11
GO_CENTRAL_NERVOUS_SYSTEM_NEURON_DEVELOPMENT	GO_CENTRAL_NERVOUS_SYSTEM_NEURON_DEVELOPMENT	GO_CENTRAL_NERVOUS_SYSTEM_NEURON_DEVELOPMENT	14/818	74/15752	2.30716e-05	0.00108307	0.000912878	ASCL1/LHX8/FEZF2/GBX2/PHOX2B/FOXG1/ROBO1/NFIB/NPY/GABRB1/SLIT2/NR2E1/SOX1/SLC4A10	14
GO_TRANSCRIPTION_FACTOR_COMPLEX	GO_TRANSCRIPTION_FACTOR_COMPLEX	GO_TRANSCRIPTION_FACTOR_COMPLEX	37/818	345/15752	2.35723e-05	0.00109528	0.000923167	ASCL1/POU3F1/SOX14/ALX1/POU3F2/POU4F2/NPAS2/ALX4/FIGLA/SOX7/SOX9/GATA4/PTF1A/ARNT2/SOX17/TAL1/NR5A1/FOXF2/PITX1/TEAD2/E2F8/ASCL2/SOX11/HAND2/SIX6/SIX2/NEUROD1/FOXE3/SIX1/SOX21/ZFP42/HOXD12/NR1D2/TEAD1/SOX1/NPAS4/HDAC9	37
GO_REGULATION_OF_LONG_TERM_SYNAPTIC_DEPRESSION	GO_REGULATION_OF_LONG_TERM_SYNAPTIC_DEPRESSION	GO_REGULATION_OF_LONG_TERM_SYNAPTIC_DEPRESSION	6/818	13/15752	2.41217e-05	0.00109528	0.000923167	DGKI/SORCS3/CBLN1/GRID2/KCNB1/ADCY8	6
GO_ACIDIC_AMINO_ACID_TRANSPORT	GO_ACIDIC_AMINO_ACID_TRANSPORT	GO_ACIDIC_AMINO_ACID_TRANSPORT	13/818	65/15752	2.42074e-05	0.00109528	0.000923167	CCK/NPY5R/ABAT/AVPR1A/RIMS1/GLS2/GJA1/PPFIA2/TRH/SLC6A1/HRH3/SLC1A2/SLC1A1	13
GO_POSITIVE_REGULATION_OF_AMINE_TRANSPORT	GO_POSITIVE_REGULATION_OF_AMINE_TRANSPORT	GO_POSITIVE_REGULATION_OF_AMINE_TRANSPORT	9/818	32/15752	2.49997e-05	0.00109528	0.000923167	CCK/ABAT/NPY2R/AVPR1A/CARTPT/OXTR/KCNB1/TRH/SLC6A1	9
GO_PROXIMAL_DISTAL_PATTERN_FORMATION	GO_PROXIMAL_DISTAL_PATTERN_FORMATION	GO_PROXIMAL_DISTAL_PATTERN_FORMATION	9/818	32/15752	2.49997e-05	0.00109528	0.000923167	HOXD9/GREM1/OSR1/GLI3/HOXD10/NODAL/EN1/FGF10/HOXC11	9
GO_MORPHOGENESIS_OF_A_BRANCHING_STRUCTURE	GO_MORPHOGENESIS_OF_A_BRANCHING_STRUCTURE	GO_MORPHOGENESIS_OF_A_BRANCHING_STRUCTURE	25/818	194/15752	2.50368e-05	0.00109528	0.000923167	FAT4/COL19A1/GRHL2/SOX9/GBX2/GREB1L/GREM1/RSPO2/SFRP2/CASR/COL16A1/PGR/GLI3/GDF7/LAMA1/BMP7/ADAMTS16/SALL1/SLIT2/SIX2/HOXD13/SIX1/ESRP2/FGF10/SFRP1	25
GO_POSITIVE_REGULATION_OF_HEART_RATE	GO_POSITIVE_REGULATION_OF_HEART_RATE	GO_POSITIVE_REGULATION_OF_HEART_RATE	8/818	25/15752	2.50761e-05	0.00109528	0.000923167	RYR2/HEY2/NMU/ADA/AVPR1A/ADRB1/TACR3/SLC1A1	8
GO_SPINAL_CORD_PATTERNING	GO_SPINAL_CORD_PATTERNING	GO_SPINAL_CORD_PATTERNING	8/818	25/15752	2.50761e-05	0.00109528	0.000923167	PAX6/FOXN4/ASCL1/GLI3/EVX1/SOX1/NKX6-2/RFX4	8
GO_COGNITION	GO_COGNITION	GO_COGNITION	32/818	281/15752	2.55846e-05	0.00110786	0.000933769	CCK/NEUROG1/SLC6A4/LHX8/CHL1/DNAH11/LMX1A/SGK1/DGKI/SORCS3/NETO1/SHC3/DRD5/HLA-DRA/NGF/BDNF/OXTR/LDLR/GALR2/LHCGR/GMFB/KCNK4/SLC6A1/EN1/PTN/HRH3/TNR/ADCY8/ADCY1/CHRNA4/NPAS4/TTBK1	32
GO_EXTRACELLULAR_MATRIX	GO_EXTRACELLULAR_MATRIX	GO_EXTRACELLULAR_MATRIX	48/818	498/15752	2.67434e-05	0.00114814	0.000967718	SDC2/LRRN1/FBN1/COL19A1/LAD1/FREM2/CSPG4/COLEC12/FLRT2/SERPINB9/GREM1/GDF10/WNT3/SFRP2/CBLN1/FREM3/NDNF/LRRC3B/COL21A1/CCBE1/COL16A1/COL14A1/VWC2/LAMA1/HAPLN3/ADAMTS5/CBLN4/BMP7/EGFLAM/CD6/MATN3/ADAMTS20/CLU/MMP10/EMILIN3/ANXA6/TINAGL1/LAMB2/ADAMTS8/COL22A1/PTN/TNR/THBS2/FGF10/SPON1/CDH13/SFRP1/CDON	48
GO_PITUITARY_GLAND_DEVELOPMENT	GO_PITUITARY_GLAND_DEVELOPMENT	GO_PITUITARY_GLAND_DEVELOPMENT	10/818	40/15752	2.75782e-05	0.00117394	0.00098947	SLC6A3/PAX6/POU3F2/MSX1/OTP/PITX1/ISL1/GSX1/SALL1/FGF10	10
GO_NEURAL_CREST_CELL_DIFFERENTIATION	GO_NEURAL_CREST_CELL_DIFFERENTIATION	GO_NEURAL_CREST_CELL_DIFFERENTIATION	15/818	85/15752	2.82794e-05	0.00119367	0.0010061	ALX1/FRZB/SOX9/GBX2/PHOX2B/NRG1/ISL1/TWIST1/SOX11/BMP7/HAND2/SEMA6C/OVOL2/SEMA6A/SFRP1	15
GO_SYMPORTER_ACTIVITY	GO_SYMPORTER_ACTIVITY	GO_SYMPORTER_ACTIVITY	20/818	138/15752	2.94845e-05	0.00123417	0.00104023	SLC6A3/SLC6A4/SLC34A2/SLC22A3/SLC16A12/SLC32A1/SLC6A11/SLC12A8/SLC18A2/SLC6A2/SLC5A7/SLC6A17/SLC45A1/SLC6A1/SLC15A4/SLC1A2/SLC16A14/SLC15A1/SLC1A1/SLC4A10	20
GO_CARTILAGE_DEVELOPMENT	GO_CARTILAGE_DEVELOPMENT	GO_CARTILAGE_DEVELOPMENT	25/818	196/15752	2.98272e-05	0.0012382	0.00104363	BMP3/SOX5/ALX1/AXIN2/FRZB/SOX9/MSX1/GREM1/HOXD3/RSPO2/HOXC4/SFRP2/EVC/ACVRL1/COL14A1/NFIB/PITX1/OSR1/GLI3/STC1/BMP7/HAND2/MATN3/SIX2/ANXA6	25
GO_FEEDING_BEHAVIOR	GO_FEEDING_BEHAVIOR	GO_FEEDING_BEHAVIOR	16/818	96/15752	3.22761e-05	0.00132697	0.00111845	CCK/SGIP1/NPY5R/NMU/NPY1R/NPY2R/CARTPT/NPY/OXTR/HAND2/GALR2/GAL/TRH/EN1/TACR3/HTR1B	16
GO_DIGESTIVE_TRACT_MORPHOGENESIS	GO_DIGESTIVE_TRACT_MORPHOGENESIS	GO_DIGESTIVE_TRACT_MORPHOGENESIS	11/818	49/15752	3.28539e-05	0.00132697	0.00111845	GATA4/SFRP2/SOX17/GLI3/NODAL/SOX11/SIX2/HOXD13/OVOL2/FGF10/SFRP1	11
GO_CARDIAC_CHAMBER_MORPHOGENESIS	GO_CARDIAC_CHAMBER_MORPHOGENESIS	GO_CARDIAC_CHAMBER_MORPHOGENESIS	19/818	128/15752	3.30223e-05	0.00132697	0.00111845	RYR2/NPY5R/GRHL2/HEY2/DNAH11/NPY2R/GATA4/SFRP2/NRG1/ROBO1/ISL1/SOX11/BMP7/HAND2/SLIT2/SLIT3/OVOL2/PARVA/SAV1	19
GO_REGULATION_OF_NEUROTRANSMITTER_TRANSPORT	GO_REGULATION_OF_NEUROTRANSMITTER_TRANSPORT	GO_REGULATION_OF_NEUROTRANSMITTER_TRANSPORT	19/818	128/15752	3.30223e-05	0.00132697	0.00111845	SLC6A4/ABAT/NLGN1/DGKI/RIMS1/STX1B/GRIN3A/CPLX2/NOS1/PPFIA2/TRH/SLC6A1/HTR1A/SYT9/HRH3/ADCY1/CHRNA4/HTR1B/SYT12	19
GO_GLIOGENESIS	GO_GLIOGENESIS	GO_GLIOGENESIS	32/818	285/15752	3.38826e-05	0.00135073	0.00113848	PAX6/ASCL1/POU3F1/GCM2/POU3F2/CSPG4/KLF15/PARD3/SOX9/ID4/TIAM1/RHEB/PHOX2B/TAL1/NRG1/FOXG1/NFIB/GLI3/SOD1/DAB1/ASCL2/SOX11/LDLR/CLU/CNP/LAMB2/NR2E1/GRN/PTN/FGF10/TTBK1/NKX6-2	32
GO_NEUROTRANSMITTER_REUPTAKE	GO_NEUROTRANSMITTER_REUPTAKE	GO_NEUROTRANSMITTER_REUPTAKE	8/818	26/15752	3.45809e-05	0.00136772	0.00115279	SLC6A3/SLC6A4/SLC6A11/NOS1/SLC18A2/SLC6A2/SLC6A1/SLC1A2	8
GO_INNER_EAR_MORPHOGENESIS	GO_INNER_EAR_MORPHOGENESIS	GO_INNER_EAR_MORPHOGENESIS	16/818	97/15752	3.68211e-05	0.00144494	0.00121788	NEUROG1/FRZB/SOX9/GBX2/ZIC1/OTX1/ALDH1A3/WNT3A/FOXG1/POU4F3/ATOH1/SOD1/SIX1/FGF10/FZD3/DLX5	16
GO_CRANIAL_NERVE_DEVELOPMENT	GO_CRANIAL_NERVE_DEVELOPMENT	GO_CRANIAL_NERVE_DEVELOPMENT	11/818	50/15752	4.0166e-05	0.00152424	0.00128472	NEUROG1/PHOX2A/HOXD3/PHOX2B/POU4F3/GLI3/ISL1/SALL1/SIX1/HES3/DRGX	11
GO_DOPAMINE_TRANSPORT	GO_DOPAMINE_TRANSPORT	GO_DOPAMINE_TRANSPORT	11/818	50/15752	4.0166e-05	0.00152424	0.00128472	SLC6A3/SLC22A3/ABAT/NPY2R/SYT13/SLC18A2/SLC6A2/SYT9/CHRNA4/HTR1B/SYT12	11
GO_MHC_CLASS_II_PROTEIN_COMPLEX	GO_MHC_CLASS_II_PROTEIN_COMPLEX	GO_MHC_CLASS_II_PROTEIN_COMPLEX	6/818	14/15752	4.03593e-05	0.00152424	0.00128472	HLA-DOA/HLA-DMB/HLA-DRA/HLA-DPA1/HLA-DPB1/HLA-DMA	6
GO_SEROTONIN_TRANSPORT	GO_SEROTONIN_TRANSPORT	GO_SEROTONIN_TRANSPORT	6/818	14/15752	4.03593e-05	0.00152424	0.00128472	SLC6A4/NOS1/SLC18A2/HTR1A/HRH3/HTR1B	6
GO_SPINAL_CORD_ASSOCIATION_NEURON_DIFFERENTIATION	GO_SPINAL_CORD_ASSOCIATION_NEURON_DIFFERENTIATION	GO_SPINAL_CORD_ASSOCIATION_NEURON_DIFFERENTIATION	6/818	14/15752	4.03593e-05	0.00152424	0.00128472	ASCL1/TAL1/WNT3A/GDF7/LHX5/GSX1	6
GO_SYNAPSE_ORGANIZATION	GO_SYNAPSE_ORGANIZATION	GO_SYNAPSE_ORGANIZATION	39/818	381/15752	4.10301e-05	0.0015336	0.00129261	CTNND2/LRRN1/ARHGAP39/LMX1A/INA/NLGN1/FLRT2/MAGI2/SLITRK1/TIAM1/CBLN1/CTTNBP2/SHISA6/WNT3A/C1QL3/NRG1/SRGN/LHFPL4/GRID2/CDH8/BDNF/OXTR/PDZRN3/PPFIA2/PCDH17/SIX1/LAMB2/PCDHB2/DSCAM/WASL/PTN/NEFL/TNR/THBS2/SLITRK3/ADGRL3/NPAS4/PCDHB5/CAMKV	39
GO_POSITIVE_REGULATION_OF_NEURON_DIFFERENTIATION	GO_POSITIVE_REGULATION_OF_NEURON_DIFFERENTIATION	GO_POSITIVE_REGULATION_OF_NEURON_DIFFERENTIATION	37/818	354/15752	4.12175e-05	0.0015336	0.00129261	NEUROG1/EPO/ASCL1/POU4F2/NLGN1/FEZF2/MAGI2/SLITRK1/TIAM1/HOXD3/WNT3/RIMS1/PHOX2B/NDNF/WNT3A/FOXG1/ROBO1/VWC2/ATOH1/CHODL/GDF7/NGF/BDNF/MIR137/DAB1/SOX11/BMP7/SLIT2/NEUROG3/NEUROD1/GRN/DSCAM/PTN/NEFL/TRPC6/CDON/PCP4	37
GO_ADENYLATE_CYCLASE_INHIBITING_G_PROTEIN_COUPLED_RECEPTOR_SIGNALING_PATHWAY	GO_ADENYLATE_CYCLASE_INHIBITING_G_PROTEIN_COUPLED_RECEPTOR_SIGNALING_PATHWAY	GO_ADENYLATE_CYCLASE_INHIBITING_G_PROTEIN_COUPLED_RECEPTOR_SIGNALING_PATHWAY	15/818	88/15752	4.31556e-05	0.00158227	0.00133363	S1PR1/GRM6/OPRK1/NPY1R/NPY2R/NPR3/CASR/MTNR1A/HTR1A/GRIK3/HRH3/ADCY8/ADCY1/ADCY2/HTR1B	15
GO_ROOF_OF_MOUTH_DEVELOPMENT	GO_ROOF_OF_MOUTH_DEVELOPMENT	GO_ROOF_OF_MOUTH_DEVELOPMENT	15/818	88/15752	4.31556e-05	0.00158227	0.00133363	FOXE1/ALX1/ALX4/MSX1/FOXF2/WNT3A/OSR1/GLI3/TWIST1/MEOX2/SOX11/HAND2/TSHZ1/MSC/DLX5	15
GO_RETINA_DEVELOPMENT_IN_CAMERA_TYPE_EYE	GO_RETINA_DEVELOPMENT_IN_CAMERA_TYPE_EYE	GO_RETINA_DEVELOPMENT_IN_CAMERA_TYPE_EYE	20/818	142/15752	4.48072e-05	0.00163092	0.00137463	PAX6/FOXN4/GRM6/CYP1B1/MEGF11/POU4F2/SOX9/PTF1A/ACVRL1/VAX2/DIO3/TSPAN12/LAMA1/NEUROD1/LAMB2/NR2E1/DSCAM/PTN/RP1L1/CDON	20
GO_POTASSIUM_CHANNEL_ACTIVITY	GO_POTASSIUM_CHANNEL_ACTIVITY	GO_POTASSIUM_CHANNEL_ACTIVITY	18/818	120/15752	4.58429e-05	0.00165661	0.00139629	KCNA1/KCNJ3/LRRC38/KCNA4/KCNV1/KCNN2/KCNT2/HCN4/KCNJ2/KCND2/KCNJ12/KCNK13/KCNB1/KCNK12/KCNS2/KCNK4/GRIK3/KCNA5	18
GO_EMBRYONIC_HEART_TUBE_DEVELOPMENT	GO_EMBRYONIC_HEART_TUBE_DEVELOPMENT	GO_EMBRYONIC_HEART_TUBE_DEVELOPMENT	14/818	79/15752	4.94694e-05	0.00177489	0.00149599	FOXN4/RYR2/CCDC39/NKX2-6/NOTO/GATA4/SOX17/EOMES/WNT3A/TEAD2/RNF207/NODAL/HAND2/OVOL2	14
GO_DRUG_TRANSPORT	GO_DRUG_TRANSPORT	GO_DRUG_TRANSPORT	24/818	190/15752	5.01114e-05	0.00178517	0.00150465	SLC6A3/GALR1/SLC22A3/ABAT/SLC19A3/SLC16A12/SLC32A1/NPY2R/SLC7A2/GJA1/SYT13/SLC18A2/HBM/SLC6A2/SLC6A17/GAL/SFXN1/SYT9/SLC15A4/SLC1A2/CHRNA4/SLC1A1/HTR1B/SYT12	24
GO_RESPONSE_TO_BMP	GO_RESPONSE_TO_BMP	GO_RESPONSE_TO_BMP	21/818	155/15752	5.22857e-05	0.00184665	0.00155647	BMP3/FBN1/ZNF8/SOX9/MSX1/GATA4/VSTM2A/GREM1/GDF10/SFRP2/PHOX2B/ACVRL1/ACVR2A/VWC2/GDF7/TWSG1/NODAL/SOX11/BMP7/SFRP1/DLX5	21
GO_MONOVALENT_INORGANIC_CATION_TRANSPORT	GO_MONOVALENT_INORGANIC_CATION_TRANSPORT	GO_MONOVALENT_INORGANIC_CATION_TRANSPORT	46/818	483/15752	5.25725e-05	0.00184665	0.00155647	KCNA1/KCNJ3/SLC9A2/SLC34A2/LRRC38/SLC9A3/PCSK9/KCNA4/SGK1/KCNV1/CAV1/PRKCE/KCNN2/KCNT2/HCN4/NETO1/DPP6/KCNJ2/NKAIN3/NALCN/SLC12A8/OSR1/FGF12/OTOP3/NOS1/RNF207/TWIST1/KCND2/SCNN1B/KCNJ12/SLC5A7/GALR2/GAL/KCNK13/KCNB1/KCNK12/KCNS2/KCNK4/ATP1B2/ATP2C2/SLC15A4/UCP1/SLC15A1/KLHL3/KCNA5/SLC4A10	46
GO_MESENCHYMAL_CELL_PROLIFERATION	GO_MESENCHYMAL_CELL_PROLIFERATION	GO_MESENCHYMAL_CELL_PROLIFERATION	10/818	43/15752	5.41461e-05	0.00188872	0.00159193	FAT4/SOX9/MSX1/NFIB/OSR1/BMP7/HAND2/SIX2/SIX1/PTN	10
GO_HINDLIMB_MORPHOGENESIS	GO_HINDLIMB_MORPHOGENESIS	GO_HINDLIMB_MORPHOGENESIS	9/818	35/15752	5.46889e-05	0.00189366	0.00159609	ALX4/HOXD9/MSX1/RSPO2/WNT3/PITX1/OSR1/HOXD10/TWIST1	9
GO_CARDIAC_MUSCLE_CELL_CONTRACTION	GO_CARDIAC_MUSCLE_CELL_CONTRACTION	GO_CARDIAC_MUSCLE_CELL_CONTRACTION	13/818	70/15752	5.50416e-05	0.00189366	0.00159609	KCNJ3/RYR2/CAV1/GATA4/KCNN2/HCN4/KCNJ2/DSG2/GJA1/FGF12/RNF207/STC1/KCNA5	13
GO_OUTFLOW_TRACT_MORPHOGENESIS	GO_OUTFLOW_TRACT_MORPHOGENESIS	GO_OUTFLOW_TRACT_MORPHOGENESIS	14/818	80/15752	5.71434e-05	0.00195259	0.00164576	NPY5R/HEY2/NPY1R/NPY2R/SFRP2/SOX17/ROBO1/ISL1/TWIST1/SOX11/BMP7/HAND2/SIX1/PARVA	14
GO_MESENCHYME_MORPHOGENESIS	GO_MESENCHYME_MORPHOGENESIS	GO_MESENCHYME_MORPHOGENESIS	11/818	52/15752	5.90672e-05	0.00199183	0.00167884	HEY2/SOX9/MSX1/ACVRL1/WNT3A/ACTA1/ROBO1/OSR1/ISL1/TWIST1/BMP7	11
GO_REGULATION_OF_BLOOD_PRESSURE	GO_REGULATION_OF_BLOOD_PRESSURE	GO_REGULATION_OF_BLOOD_PRESSURE	22/818	168/15752	5.90848e-05	0.00199183	0.00167884	ABAT/NMU/SGK1/NPY1R/EPHX2/NPR3/AVPR1A/ACVRL1/ADRB3/F2RL1/DRD5/CARTPT/NPY/AVPR1B/GJA1/NOS1/SOD1/OXTR/ADAMTS16/ADRB1/NR2F2/TACR3	22
GO_SYMPATHETIC_NERVOUS_SYSTEM_DEVELOPMENT	GO_SYMPATHETIC_NERVOUS_SYSTEM_DEVELOPMENT	GO_SYMPATHETIC_NERVOUS_SYSTEM_DEVELOPMENT	7/818	21/15752	6.07814e-05	0.00203537	0.00171553	ASCL1/INSM1/PHOX2A/PHOX2B/SOX11/HAND2/FZD3	7
GO_POSTSYNAPTIC_MEMBRANE	GO_POSTSYNAPTIC_MEMBRANE	GO_POSTSYNAPTIC_MEMBRANE	33/818	307/15752	6.13839e-05	0.00204193	0.00172106	SHC4/KCNA1/SLC6A3/RGS7BP/SLC6A4/NLGN1/DGKI/SLITRK1/SORCS3/TIAM1/NETO1/SLC6A11/CBLN1/SHISA6/KCTD8/GRIN3A/CABP1/LHFPL4/GRID2/GABRB1/KCND2/PCDH17/KCNB1/MX2/SLC6A1/GRIK3/ADCY8/ADCY1/GABRD/SLITRK3/CHRNA4/CDH10/DAGLA	33
GO_CONNECTIVE_TISSUE_DEVELOPMENT	GO_CONNECTIVE_TISSUE_DEVELOPMENT	GO_CONNECTIVE_TISSUE_DEVELOPMENT	29/818	255/15752	6.19444e-05	0.00204702	0.00172535	BMP3/SOX5/ALX1/POU4F2/AXIN2/FRZB/SOX9/ID4/MSX1/GREM1/HOXD3/RSPO2/HOXC4/SFRP2/EVC/ACVRL1/CASR/COL14A1/NFIB/PITX1/OSR1/GLI3/GDF7/STC1/BMP7/HAND2/MATN3/SIX2/ANXA6	29
GO_DEVELOPMENTAL_GROWTH_INVOLVED_IN_MORPHOGENESIS	GO_DEVELOPMENTAL_GROWTH_INVOLVED_IN_MORPHOGENESIS	GO_DEVELOPMENTAL_GROWTH_INVOLVED_IN_MORPHOGENESIS	26/818	218/15752	6.64123e-05	0.00215292	0.00181461	S1PR1/POU4F2/SOX9/MAGI2/TIAM1/WNT3/RIMS1/SFRP2/WNT3A/POU4F3/NGF/BDNF/SEMA6C/ALCAM/SALL1/SLIT2/SLIT3/HOXD13/BARHL2/SIX1/LAMB2/DSCAM/TNR/SEMA6A/FGF10/SFRP1	26
GO_AUTONOMIC_NERVOUS_SYSTEM_DEVELOPMENT	GO_AUTONOMIC_NERVOUS_SYSTEM_DEVELOPMENT	GO_AUTONOMIC_NERVOUS_SYSTEM_DEVELOPMENT	10/818	44/15752	6.6845e-05	0.00215292	0.00181461	ASCL1/GBX2/INSM1/PHOX2A/PHOX2B/SOX11/HAND2/SIX1/HES3/FZD3	10
GO_NEUROTRANSMITTER_UPTAKE	GO_NEUROTRANSMITTER_UPTAKE	GO_NEUROTRANSMITTER_UPTAKE	10/818	44/15752	6.6845e-05	0.00215292	0.00181461	SLC6A3/SLC6A4/SLC22A3/SLC6A11/NOS1/SLC18A2/SLC6A2/SLC6A1/SLC1A2/SLC1A1	10
GO_BRANCHING_MORPHOGENESIS_OF_AN_EPITHELIAL_TUBE	GO_BRANCHING_MORPHOGENESIS_OF_AN_EPITHELIAL_TUBE	GO_BRANCHING_MORPHOGENESIS_OF_AN_EPITHELIAL_TUBE	20/818	146/15752	6.68634e-05	0.00215292	0.00181461	FAT4/SOX9/GBX2/GREB1L/GREM1/RSPO2/SFRP2/CASR/PGR/GLI3/GDF7/LAMA1/BMP7/ADAMTS16/SALL1/SLIT2/SIX2/SIX1/ESRP2/FGF10	20
GO_POSITIVE_REGULATION_OF_HEART_CONTRACTION	GO_POSITIVE_REGULATION_OF_HEART_CONTRACTION	GO_POSITIVE_REGULATION_OF_HEART_CONTRACTION	9/818	36/15752	6.95883e-05	0.0022144	0.00186643	RYR2/HEY2/NMU/ADA/AVPR1A/RNF207/ADRB1/TACR3/SLC1A1	9
GO_ADULT_BEHAVIOR	GO_ADULT_BEHAVIOR	GO_ADULT_BEHAVIOR	19/818	135/15752	6.96546e-05	0.0022144	0.00186643	CHL1/ABAT/HOXD9/SLITRK1/ZIC1/CARTPT/NPY/FGF12/HOXD10/DAB1/PCDH17/TRH/CNP/EN1/SLC1A2/CHRNA4/OXR1/EPS8/HOXB8	19
GO_CELL_CELL_ADHESION_VIA_PLASMA_MEMBRANE_ADHESION_MOLECULES	GO_CELL_CELL_ADHESION_VIA_PLASMA_MEMBRANE_ADHESION_MOLECULES	GO_CELL_CELL_ADHESION_VIA_PLASMA_MEMBRANE_ADHESION_MOLECULES	29/818	257/15752	7.13337e-05	0.00225352	0.0018994	DSCAML1/CELSR3/FAT4/NLGN1/ROBO3/SLITRK1/CBLN1/CLDN6/CNTN4/ROBO1/PCDH18/CDH3/DSG2/GRID2/CDH8/DAB1/UNC5D/CD6/ALCAM/PCDH17/PCDHB2/DSCAM/CDH6/SLITRK3/CDH10/ADGRL3/CDH13/PCDHB5/CRB1	29
GO_MORPHOGENESIS_OF_EMBRYONIC_EPITHELIUM	GO_MORPHOGENESIS_OF_EMBRYONIC_EPITHELIUM	GO_MORPHOGENESIS_OF_EMBRYONIC_EPITHELIUM	20/818	147/15752	7.37e-05	0.00231372	0.00195014	KDF1/ALX1/GRHL2/SOX9/GREM1/SFRP2/ALDH1A3/TEAD2/OSR1/GDF7/TWIST1/TBX18/NODAL/SOX11/BMP7/SIX1/OVOL2/FGF10/FZD3/SFRP1	20
GO_SOLUTE_SODIUM_SYMPORTER_ACTIVITY	GO_SOLUTE_SODIUM_SYMPORTER_ACTIVITY	GO_SOLUTE_SODIUM_SYMPORTER_ACTIVITY	13/818	72/15752	7.47055e-05	0.00233072	0.00196447	SLC6A3/SLC6A4/SLC34A2/SLC22A3/SLC6A11/SLC18A2/SLC6A2/SLC5A7/SLC6A17/SLC6A1/SLC1A2/SLC1A1/SLC4A10	13
GO_SODIUM_CHLORIDE_SYMPORTER_ACTIVITY	GO_SODIUM_CHLORIDE_SYMPORTER_ACTIVITY	GO_SODIUM_CHLORIDE_SYMPORTER_ACTIVITY	5/818	10/15752	7.55428e-05	0.00234229	0.00197422	SLC6A3/SLC6A4/SLC22A3/SLC18A2/SLC6A2	5
GO_SEX_DIFFERENTIATION	GO_SEX_DIFFERENTIATION	GO_SEX_DIFFERENTIATION	28/818	246/15752	8.12436e-05	0.0025036	0.00211018	NEUROG1/BASP1/LHX8/DMRT1/SOX9/GREB1L/GATA4/SFRP2/ACVR2A/NR5A1/FOXF2/GPR149/PGR/OSR1/ADCYAP1R1/SRD5A2/SOD1/SALL1/SLIT2/LHCGR/CTNNA1/SLIT3/HOXD13/TBC1D20/ZFP42/GAS2/FGF10/SFRP1	28
GO_AXIS_ELONGATION	GO_AXIS_ELONGATION	GO_AXIS_ELONGATION	8/818	29/15752	8.26916e-05	0.00253268	0.0021347	SOX9/MAGI2/SFRP2/WNT3A/HOXD13/SIX1/FGF10/SFRP1	8
GO_FOREBRAIN_NEURON_DEVELOPMENT	GO_FOREBRAIN_NEURON_DEVELOPMENT	GO_FOREBRAIN_NEURON_DEVELOPMENT	7/818	22/15752	8.51696e-05	0.00259277	0.00218534	LHX8/GBX2/FOXG1/ROBO1/SLIT2/SOX1/SLC4A10	7
GO_MULTICELLULAR_ORGANISMAL_RESPONSE_TO_STRESS	GO_MULTICELLULAR_ORGANISMAL_RESPONSE_TO_STRESS	GO_MULTICELLULAR_ORGANISMAL_RESPONSE_TO_STRESS	13/818	73/15752	8.66383e-05	0.00262159	0.00220963	CCK/NPAS2/NPY2R/TRPA1/GJA1/ADCYAP1R1/NOS1/SLC6A2/LRP11/ADRB1/NR2E1/IDO1/HTR1A	13
GO_SODIUM_ION_TRANSMEMBRANE_TRANSPORTER_ACTIVITY	GO_SODIUM_ION_TRANSMEMBRANE_TRANSPORTER_ACTIVITY	GO_SODIUM_ION_TRANSMEMBRANE_TRANSPORTER_ACTIVITY	20/818	149/15752	8.926e-05	0.00268475	0.00226287	SLC6A3/SLC9A2/SLC6A4/SLC34A2/SLC22A3/SLC9A3/HCN4/SLC6A11/NALCN/SLC18A2/SCNN1B/SLC6A2/SLC5A7/SLC6A17/ATP1B2/SLC6A1/GRIK3/SLC1A2/SLC1A1/SLC4A10	20
GO_CATION_CHLORIDE_SYMPORTER_ACTIVITY	GO_CATION_CHLORIDE_SYMPORTER_ACTIVITY	GO_CATION_CHLORIDE_SYMPORTER_ACTIVITY	6/818	16/15752	9.83933e-05	0.00291462	0.00245662	SLC6A3/SLC6A4/SLC22A3/SLC12A8/SLC18A2/SLC6A2	6
GO_GANGLION_DEVELOPMENT	GO_GANGLION_DEVELOPMENT	GO_GANGLION_DEVELOPMENT	6/818	16/15752	9.83933e-05	0.00291462	0.00245662	ASCL1/POU4F2/INSM1/PHOX2B/SIX1/FZD3	6
GO_NEPHRON_EPITHELIUM_DEVELOPMENT	GO_NEPHRON_EPITHELIUM_DEVELOPMENT	GO_NEPHRON_EPITHELIUM_DEVELOPMENT	16/818	105/15752	9.86433e-05	0.00291462	0.00245662	FAT4/BASP1/KLF15/SOX9/MAGI2/AQP11/GREB1L/GREM1/OSR1/GLI3/ADAMTS16/SALL1/SIX2/SIX1/LAMB2/KLHL3	16
GO_PROTEIN_HOMOOLIGOMERIZATION	GO_PROTEIN_HOMOOLIGOMERIZATION	GO_PROTEIN_HOMOOLIGOMERIZATION	32/818	302/15752	0.000103624	0.00304388	0.00256557	KCNA1/GNMT/SLC6A4/PRMT8/KCNA4/COLEC12/KCNV1/AQP11/RASEF/DPYS/KCNJ2/ALDH1A3/KCTD8/TRPA1/SCUBE3/MPP2/KCND2/KCNJ12/MARCKS/CLU/KCNB1/NUP54/ILDR1/KCNS2/ANXA6/SLC6A1/SLC1A2/ADCY8/KCTD11/SLC1A1/KCNA5/CAT	32
GO_REGULATION_OF_ANIMAL_ORGAN_MORPHOGENESIS	GO_REGULATION_OF_ANIMAL_ORGAN_MORPHOGENESIS	GO_REGULATION_OF_ANIMAL_ORGAN_MORPHOGENESIS	27/818	238/15752	0.00011442	0.00334146	0.00281638	CELSR3/BASP1/PAX9/SOX9/MAGI2/MSX1/TIAM1/GREM1/RSPO2/SFRP2/WNT3A/ROBO1/NFIB/DIO3/ISL1/RNF207/TWIST1/BMP7/HAND2/SIX2/HOXD13/SIX1/PTN/FGF10/FZD3/SFRP1/HOXC11	27
GO_EXPLORATION_BEHAVIOR	GO_EXPLORATION_BEHAVIOR	GO_EXPLORATION_BEHAVIOR	7/818	23/15752	0.000116975	0.00339632	0.00286262	CHL1/ABAT/PRKCE/HTR1A/TNR/CHRNA4/SLC4A10	7
GO_SYNAPSE_ASSEMBLY	GO_SYNAPSE_ASSEMBLY	GO_SYNAPSE_ASSEMBLY	21/818	165/15752	0.000130309	0.00374111	0.00315323	LRRN1/NLGN1/FLRT2/MAGI2/SLITRK1/CBLN1/WNT3A/NRG1/LHFPL4/GRID2/BDNF/OXTR/PCDH17/SIX1/PCDHB2/DSCAM/THBS2/SLITRK3/ADGRL3/NPAS4/PCDHB5	21
GO_ANION_TRANSMEMBRANE_TRANSPORTER_ACTIVITY	GO_ANION_TRANSMEMBRANE_TRANSPORTER_ACTIVITY	GO_ANION_TRANSMEMBRANE_TRANSPORTER_ACTIVITY	32/818	306/15752	0.000132553	0.00374111	0.00315323	CLIC6/SLC7A4/SLC6A3/SLC9A2/SLC2A2/SLC6A4/SLC34A2/SLC22A3/SLC9A3/SLC26A10/SLC16A12/SLC32A1/SLC7A2/SLC6A11/SLC7A8/ANO9/SLCO2A1/SLC12A8/GJA1/GABRB1/SLC18A2/SLC6A2/CFTR/SFXN1/ADAMTS8/SLC6A1/SLC15A4/SLC1A2/GABRD/SLC16A14/SLC1A1/SLC4A10	32
GO_CELL_FATE_SPECIFICATION_INVOLVED_IN_PATTERN_SPECIFICATION	GO_CELL_FATE_SPECIFICATION_INVOLVED_IN_PATTERN_SPECIFICATION	GO_CELL_FATE_SPECIFICATION_INVOLVED_IN_PATTERN_SPECIFICATION	5/818	11/15752	0.000132574	0.00374111	0.00315323	PAX6/GLI3/EVX1/SOX1/NKX6-2	5
GO_DORSAL_VENTRAL_AXIS_SPECIFICATION	GO_DORSAL_VENTRAL_AXIS_SPECIFICATION	GO_DORSAL_VENTRAL_AXIS_SPECIFICATION	5/818	11/15752	0.000132574	0.00374111	0.00315323	PAX6/MDFI/WNT3/VAX2/SFRP1	5
GO_ROSTROCAUDAL_NEURAL_TUBE_PATTERNING	GO_ROSTROCAUDAL_NEURAL_TUBE_PATTERNING	GO_ROSTROCAUDAL_NEURAL_TUBE_PATTERNING	5/818	11/15752	0.000132574	0.00374111	0.00315323	PAX6/GBX2/SOX17/EN1/HES3	5
GO_FORELIMB_MORPHOGENESIS	GO_FORELIMB_MORPHOGENESIS	GO_FORELIMB_MORPHOGENESIS	9/818	39/15752	0.000136167	0.00379982	0.00320272	ALX4/HOXD9/MSX1/RSPO2/WNT3/OSR1/HOXD10/TWIST1/EN1	9
GO_REGULATION_OF_HEART_MORPHOGENESIS	GO_REGULATION_OF_HEART_MORPHOGENESIS	GO_REGULATION_OF_HEART_MORPHOGENESIS	9/818	39/15752	0.000136167	0.00379982	0.00320272	SOX9/WNT3A/ROBO1/ISL1/RNF207/TWIST1/BMP7/HAND2/SIX1	9
GO_GLAND_MORPHOGENESIS	GO_GLAND_MORPHOGENESIS	GO_GLAND_MORPHOGENESIS	17/818	119/15752	0.000137134	0.00380567	0.00320764	PAX6/SOX9/ID4/CAV1/WNT3A/NFIB/PGR/GLI3/GDF7/TWSG1/LAMA1/BMP7/HOXD13/PTN/ESRP2/FGF10/SFRP1	17
GO_REGULATION_OF_NEUROBLAST_PROLIFERATION	GO_REGULATION_OF_NEUROBLAST_PROLIFERATION	GO_REGULATION_OF_NEUROBLAST_PROLIFERATION	8/818	31/15752	0.000138569	0.00382435	0.00322339	PAX6/OTP/FOXG1/GLI3/MIR137/CTNNA1/PTN/FZD3	8
GO_CATECHOLAMINE_SECRETION	GO_CATECHOLAMINE_SECRETION	GO_CATECHOLAMINE_SECRETION	11/818	57/15752	0.000142346	0.00390712	0.00329315	ABAT/NPY2R/CARTPT/SYT13/OXTR/KCNB1/SYT9/HRH3/CHRNA4/HTR1B/SYT12	11
GO_ARACHIDONIC_ACID_METABOLIC_PROCESS	GO_ARACHIDONIC_ACID_METABOLIC_PROCESS	GO_ARACHIDONIC_ACID_METABOLIC_PROCESS	10/818	48/15752	0.000145959	0.00398453	0.0033584	CBR1/CYP1B1/EPHX2/FAAH/PTGES3/ALOX15/CYP1A1/PTGES/CYP2J2/DAGLA	10
GO_RHYTHMIC_PROCESS	GO_RHYTHMIC_PROCESS	GO_RHYTHMIC_PROCESS	30/818	281/15752	0.000147582	0.00400706	0.00337739	SLC6A4/SOX14/NPY5R/RORA/NPAS2/NMU/ADA/NLGN1/NPY2R/ID4/HS3ST2/NR5A1/USP2/CARTPT/GPR149/PGR/AHCY/GABRB1/TWIST1/KCND2/OXTR/MTNR1A/SLIT2/PROKR2/LHCGR/SLIT3/GAS2/NR1D2/PTN/ADCY1	30
GO_TRANSPORTER_COMPLEX	GO_TRANSPORTER_COMPLEX	GO_TRANSPORTER_COMPLEX	32/818	308/15752	0.000149577	0.00403938	0.00340463	CLIC6/KCNA1/KCNJ3/RYR2/LRRC38/KCNA4/NLGN1/KCNV1/HCN4/DPP6/KCNJ2/SHISA6/GRIN3A/VWC2/NOS1/GRID2/GABRB1/KCND2/SCNN1B/KCNB1/CFTR/KCNS2/KCNK4/ATP1B2/CACNA1E/GRIK3/GABRD/CHRNA4/ABCB6/TRPC6/EPS8/KCNA5	32
GO_RENAL_SYSTEM_DEVELOPMENT	GO_RENAL_SYSTEM_DEVELOPMENT	GO_RENAL_SYSTEM_DEVELOPMENT	30/818	282/15752	0.000157191	0.0042223	0.00355881	FBN1/FAT4/BASP1/DACT2/KLF15/PCSK9/LGR5/SOX9/MAGI2/AQP11/GREB1L/GREM1/SOX17/OSR1/GLI3/TBX18/SOX11/BMP7/SIM1/ADAMTS16/SALL1/SLIT2/SIX2/SIX1/LAMB2/FGF10/KLHL3/SFRP1/HOXC11/CAT	30
GO_CARDIAC_CHAMBER_DEVELOPMENT	GO_CARDIAC_CHAMBER_DEVELOPMENT	GO_CARDIAC_CHAMBER_DEVELOPMENT	21/818	168/15752	0.000168398	0.0044939	0.00378773	RYR2/NPY5R/GRHL2/HEY2/DNAH11/NPY2R/GREB1L/GATA4/SFRP2/NRG1/ROBO1/ISL1/SOX11/BMP7/HAND2/SALL1/SLIT2/SLIT3/OVOL2/PARVA/SAV1	21
GO_SKELETAL_MUSCLE_ORGAN_DEVELOPMENT	GO_SKELETAL_MUSCLE_ORGAN_DEVELOPMENT	GO_SKELETAL_MUSCLE_ORGAN_DEVELOPMENT	20/818	156/15752	0.000169092	0.0044939	0.00378773	COL19A1/BASP1/HOXD9/CAV1/PHOX2B/EOMES/WNT3A/ACTA1/PITX1/HOXD10/TWIST1/MEOX2/SOX11/SIX1/MSC/VAMP5/NR1D2/NR2F2/CDON/HDAC9	20
GO_CEREBRAL_CORTEX_DEVELOPMENT	GO_CEREBRAL_CORTEX_DEVELOPMENT	GO_CEREBRAL_CORTEX_DEVELOPMENT	16/818	110/15752	0.000172676	0.00454453	0.0038304	PAX6/ASCL1/FAT4/POU3F2/TACC1/EOMES/FOXG1/ROBO1/NPY/ATOH1/GLI3/DAB1/SLIT2/NR2E1/NEFL/CDON	16
GO_NERVE_DEVELOPMENT	GO_NERVE_DEVELOPMENT	GO_NERVE_DEVELOPMENT	13/818	78/15752	0.000174291	0.00454453	0.0038304	NEUROG1/PHOX2A/HOXD3/PHOX2B/POU4F3/GLI3/ISL1/NGF/BDNF/SALL1/SIX1/HES3/DRGX	13
GO_NEURON_RECOGNITION	GO_NEURON_RECOGNITION	GO_NEURON_RECOGNITION	10/818	49/15752	0.000174961	0.00454453	0.0038304	DSCAML1/CELSR3/FEZF2/ROBO3/NCAM2/CNTN4/FOXG1/ROBO1/OPCML/DSCAM	10
GO_DETERMINATION_OF_HEART_LEFT_RIGHT_ASYMMETRY	GO_DETERMINATION_OF_HEART_LEFT_RIGHT_ASYMMETRY	GO_DETERMINATION_OF_HEART_LEFT_RIGHT_ASYMMETRY	12/818	68/15752	0.000175926	0.00454453	0.0038304	FOXN4/CCDC39/DNAH11/NOTO/GATA4/SOX17/EOMES/WNT3A/RNF207/NODAL/HAND2/OVOL2	12
GO_REGULATION_OF_BEHAVIOR	GO_REGULATION_OF_BEHAVIOR	GO_REGULATION_OF_BEHAVIOR	12/818	68/15752	0.000175926	0.00454453	0.0038304	CCK/SGIP1/NPAS2/NMU/ADA/NLGN1/NPY2R/GJA1/TRH/HTR1A/TACR3/HTR1B	12
GO_EMBRYONIC_FORELIMB_MORPHOGENESIS	GO_EMBRYONIC_FORELIMB_MORPHOGENESIS	GO_EMBRYONIC_FORELIMB_MORPHOGENESIS	8/818	32/15752	0.000176425	0.00454453	0.0038304	ALX4/HOXD9/MSX1/RSPO2/WNT3/OSR1/TWIST1/EN1	8
GO_REGULATION_OF_SYNAPTIC_PLASTICITY	GO_REGULATION_OF_SYNAPTIC_PLASTICITY	GO_REGULATION_OF_SYNAPTIC_PLASTICITY	22/818	181/15752	0.000179317	0.00457993	0.00386024	NLGN1/DGKI/SORCS3/NETO1/RIMS1/CBLN1/SHISA6/CNTN4/DRD5/CPLX2/GRID2/MPP2/KCNB1/NR2E1/CRHR2/PTN/TNR/ADCY8/ADCY1/NPAS4/SLC4A10/SYT12	22
GO_CATION_CHANNEL_COMPLEX	GO_CATION_CHANNEL_COMPLEX	GO_CATION_CHANNEL_COMPLEX	24/818	206/15752	0.000179623	0.00457993	0.00386024	KCNA1/KCNJ3/RYR2/LRRC38/KCNA4/NLGN1/KCNV1/HCN4/DPP6/KCNJ2/SHISA6/GRIN3A/VWC2/NOS1/KCND2/SCNN1B/KCNB1/KCNS2/KCNK4/CACNA1E/GRIK3/TRPC6/EPS8/KCNA5	24
GO_TUBE_FORMATION	GO_TUBE_FORMATION	GO_TUBE_FORMATION	19/818	145/15752	0.000183018	0.00464293	0.00391334	ALX1/GRHL2/SOX9/GREM1/SFRP2/NFIB/TEAD2/OSR1/GDF7/ATOH8/TWIST1/NODAL/SOX11/BMP7/SIX1/OVOL2/FGF10/FZD3/SFRP1	19
GO_KIDNEY_MORPHOGENESIS	GO_KIDNEY_MORPHOGENESIS	GO_KIDNEY_MORPHOGENESIS	14/818	89/15752	0.00018759	0.00473499	0.00399093	FAT4/BASP1/SOX9/GREB1L/GREM1/OSR1/GLI3/BMP7/ADAMTS16/SALL1/SIX2/SIX1/FGF10/KLHL3	14
GO_HIPPOCAMPUS_DEVELOPMENT	GO_HIPPOCAMPUS_DEVELOPMENT	GO_HIPPOCAMPUS_DEVELOPMENT	13/818	79/15752	0.000198877	0.00499481	0.00420992	KCNA1/LMX1A/FEZF2/SLC32A1/ID4/WNT3A/GLI3/LHX5/DAB1/NEUROD1/ANXA3/NR2E1/NEFL	13
GO_ATRIAL_CARDIAC_MUSCLE_CELL_TO_AV_NODE_CELL_SIGNALING	GO_ATRIAL_CARDIAC_MUSCLE_CELL_TO_AV_NODE_CELL_SIGNALING	GO_ATRIAL_CARDIAC_MUSCLE_CELL_TO_AV_NODE_CELL_SIGNALING	6/818	18/15752	0.000208567	0.0051863	0.00437132	KCNJ3/RYR2/KCNN2/GJA1/RNF207/KCNA5	6
GO_CARDIOBLAST_DIFFERENTIATION	GO_CARDIOBLAST_DIFFERENTIATION	GO_CARDIOBLAST_DIFFERENTIATION	6/818	18/15752	0.000208567	0.0051863	0.00437132	GATA4/GREM1/EOMES/WNT3A/NRG1/ISL1	6
GO_COLLAGEN_CONTAINING_EXTRACELLULAR_MATRIX	GO_COLLAGEN_CONTAINING_EXTRACELLULAR_MATRIX	GO_COLLAGEN_CONTAINING_EXTRACELLULAR_MATRIX	37/818	383/15752	0.000209784	0.00519087	0.00437517	SDC2/FBN1/COL19A1/LAD1/FREM2/CSPG4/SERPINB9/GREM1/GDF10/SFRP2/CBLN1/FREM3/COL21A1/COL16A1/COL14A1/VWC2/LAMA1/ADAMTS5/CBLN4/BMP7/EGFLAM/MATN3/ADAMTS20/CLU/EMILIN3/ANXA6/TINAGL1/LAMB2/ADAMTS8/PTN/TNR/THBS2/FGF10/SPON1/CDH13/SFRP1/CDON	37
GO_MAMMARY_GLAND_DEVELOPMENT	GO_MAMMARY_GLAND_DEVELOPMENT	GO_MAMMARY_GLAND_DEVELOPMENT	18/818	135/15752	0.00021519	0.00529852	0.00446591	SLC6A3/ZNF703/CDO1/HOXD9/SOX9/CAV1/MSX1/WNT3/WNT3A/NRG1/LBH/ROBO1/PGR/GLI3/OXTR/PRLR/ATP2C2/FGF10	18
GO_PERIPHERAL_NERVOUS_SYSTEM_NEURON_DIFFERENTIATION	GO_PERIPHERAL_NERVOUS_SYSTEM_NEURON_DIFFERENTIATION	GO_PERIPHERAL_NERVOUS_SYSTEM_NEURON_DIFFERENTIATION	5/818	12/15752	0.000217565	0.00533088	0.00449318	ISL2/HOXD9/ISL1/HOXD10/HAND2	5
GO_DEVELOPMENTAL_INDUCTION	GO_DEVELOPMENTAL_INDUCTION	GO_DEVELOPMENTAL_INDUCTION	8/818	33/15752	0.000222385	0.00537038	0.00452647	SOX9/WNT3/WNT3A/ROBO1/SALL1/SIX1/FGF10/HOXC11	8
GO_SPECIFICATION_OF_ANIMAL_ORGAN_IDENTITY	GO_SPECIFICATION_OF_ANIMAL_ORGAN_IDENTITY	GO_SPECIFICATION_OF_ANIMAL_ORGAN_IDENTITY	8/818	33/15752	0.000222385	0.00537038	0.00452647	AXIN2/WNT3A/ROBO1/GLI3/ISL1/SIX1/FGF10/HOXC11	8
GO_SPINAL_CORD_MOTOR_NEURON_DIFFERENTIATION	GO_SPINAL_CORD_MOTOR_NEURON_DIFFERENTIATION	GO_SPINAL_CORD_MOTOR_NEURON_DIFFERENTIATION	8/818	33/15752	0.000222385	0.00537038	0.00452647	PAX6/ISL2/PHOX2A/GLI3/ISL1/HOXD10/OLIG3/NKX6-2	8
GO_INTRINSIC_COMPONENT_OF_PRESYNAPTIC_MEMBRANE	GO_INTRINSIC_COMPONENT_OF_PRESYNAPTIC_MEMBRANE	GO_INTRINSIC_COMPONENT_OF_PRESYNAPTIC_MEMBRANE	13/818	80/15752	0.000226378	0.00544066	0.00458571	KCNA1/SLC6A3/KCNJ3/RGS7BP/SLC6A4/SLC6A11/PCDH17/SLC6A1/SLC1A2/ADCY8/CHRNA4/CDH10/HTR1B	13
GO_CELL_FATE_DETERMINATION	GO_CELL_FATE_DETERMINATION	GO_CELL_FATE_DETERMINATION	9/818	42/15752	0.00024912	0.0059587	0.00502235	PAX6/DSCAML1/ASCL1/FEZF2/SOX17/FOXG1/ATOH1/ISL1/BARHL2	9
GO_POSITIVE_REGULATION_OF_SYNAPSE_ASSEMBLY	GO_POSITIVE_REGULATION_OF_SYNAPSE_ASSEMBLY	GO_POSITIVE_REGULATION_OF_SYNAPSE_ASSEMBLY	11/818	61/15752	0.000266928	0.00634395	0.00534706	LRRN1/NLGN1/FLRT2/SLITRK1/CBLN1/GRID2/BDNF/OXTR/THBS2/SLITRK3/ADGRL3	11
GO_UROGENITAL_SYSTEM_DEVELOPMENT	GO_UROGENITAL_SYSTEM_DEVELOPMENT	GO_UROGENITAL_SYSTEM_DEVELOPMENT	32/818	318/15752	0.000267752	0.00634395	0.00534706	FBN1/FAT4/BASP1/DACT2/KLF15/PCSK9/LGR5/SOX9/ID4/MAGI2/AQP11/GREB1L/GREM1/SOX17/OSR1/GLI3/TBX18/SOX11/BMP7/SIM1/ADAMTS16/SALL1/SLIT2/SIX2/HOXD13/SIX1/LAMB2/FGF10/KLHL3/SFRP1/HOXC11/CAT	32
GO_POSTSYNAPTIC_SPECIALIZATION_MEMBRANE	GO_POSTSYNAPTIC_SPECIALIZATION_MEMBRANE	GO_POSTSYNAPTIC_SPECIALIZATION_MEMBRANE	15/818	103/15752	0.000269242	0.0063493	0.00535157	RGS7BP/NLGN1/DGKI/SLITRK1/SORCS3/TIAM1/NETO1/SHISA6/GRIN3A/GRID2/KCND2/GRIK3/ADCY1/SLITRK3/CDH10	15
GO_SIGNAL_RELEASE	GO_SIGNAL_RELEASE	GO_SIGNAL_RELEASE	40/818	431/15752	0.000273511	0.00641985	0.00541103	GALR1/SLC2A2/ABAT/NMU/NLGN1/SLC32A1/DGKI/PRKCE/TIAM1/RIMS1/CASR/VSNL1/CARTPT/STX1B/GRIN3A/MYRIP/GJA1/CPLX2/ISL1/SLC18A2/SOX11/PPFIA2/SLC5A7/GAL/KCNB1/TRH/CFTR/ILDR1/NEUROD1/CACNA1E/HTR1A/SYT9/HRH3/ADCY8/ADCY1/CHRNA4/SFRP1/HTR1B/KCNA5/SYT12	40
GO_EMBRYONIC_DIGESTIVE_TRACT_DEVELOPMENT	GO_EMBRYONIC_DIGESTIVE_TRACT_DEVELOPMENT	GO_EMBRYONIC_DIGESTIVE_TRACT_DEVELOPMENT	8/818	34/15752	0.000277712	0.00645809	0.00544326	ADA/FOXF2/GLI3/SOX11/SALL1/SIX2/OVOL2/FGF10	8
GO_EMBRYONIC_EYE_MORPHOGENESIS	GO_EMBRYONIC_EYE_MORPHOGENESIS	GO_EMBRYONIC_EYE_MORPHOGENESIS	8/818	34/15752	0.000277712	0.00645809	0.00544326	PAX6/FBN1/VAX2/FOXF2/ALDH1A3/TWIST1/SOX11/BMP7	8
GO_PRESYNAPTIC_MEMBRANE	GO_PRESYNAPTIC_MEMBRANE	GO_PRESYNAPTIC_MEMBRANE	19/818	150/15752	0.0002852	0.00660167	0.00556428	KCNA1/SLC6A3/KCNJ3/RGS7BP/SLC6A4/DGKI/RIMS1/SLC6A11/KCTD8/STX1B/SLC6A2/PCDH17/SLC6A1/GRIK3/SLC1A2/ADCY8/CHRNA4/CDH10/HTR1B	19
GO_ACTIVATING_TRANSCRIPTION_FACTOR_BINDING	GO_ACTIVATING_TRANSCRIPTION_FACTOR_BINDING	GO_ACTIVATING_TRANSCRIPTION_FACTOR_BINDING	13/818	82/15752	0.000291249	0.00661902	0.00557891	TBX15/HEY2/GATA4/HOXC4/EOMES/TBX4/CIITA/ISL1/ATOH8/TBX18/HAND2/NEUROD1/HOXD4	13
GO_ANION_CATION_SYMPORTER_ACTIVITY	GO_ANION_CATION_SYMPORTER_ACTIVITY	GO_ANION_CATION_SYMPORTER_ACTIVITY	6/818	19/15752	0.00029151	0.00661902	0.00557891	SLC6A3/SLC6A4/SLC22A3/SLC12A8/SLC18A2/SLC6A2	6
GO_CELL_DIFFERENTIATION_INVOLVED_IN_KIDNEY_DEVELOPMENT	GO_CELL_DIFFERENTIATION_INVOLVED_IN_KIDNEY_DEVELOPMENT	GO_CELL_DIFFERENTIATION_INVOLVED_IN_KIDNEY_DEVELOPMENT	10/818	52/15752	0.000292539	0.00661902	0.00557891	FAT4/BASP1/KLF15/MAGI2/GREM1/OSR1/GLI3/SALL1/SIX2/LAMB2	10
GO_NEURAL_CREST_CELL_MIGRATION	GO_NEURAL_CREST_CELL_MIGRATION	GO_NEURAL_CREST_CELL_MIGRATION	10/818	52/15752	0.000292539	0.00661902	0.00557891	ALX1/GBX2/PHOX2B/ISL1/TWIST1/BMP7/HAND2/SEMA6C/OVOL2/SEMA6A	10
GO_NEUROTRANSMITTER_BINDING	GO_NEUROTRANSMITTER_BINDING	GO_NEUROTRANSMITTER_BINDING	10/818	52/15752	0.000292539	0.00661902	0.00557891	GNMT/SLC6A4/SLC6A11/GRIN3A/CBS/SLC5A7/SLC6A1/HTR1A/CHRNA4/HTR1B	10
GO_EPITHELIAL_CELL_DIFFERENTIATION_INVOLVED_IN_KIDNEY_DEVELOPMENT	GO_EPITHELIAL_CELL_DIFFERENTIATION_INVOLVED_IN_KIDNEY_DEVELOPMENT	GO_EPITHELIAL_CELL_DIFFERENTIATION_INVOLVED_IN_KIDNEY_DEVELOPMENT	9/818	43/15752	0.00030073	0.00674631	0.00568619	FAT4/BASP1/KLF15/MAGI2/GREM1/OSR1/SALL1/SIX2/LAMB2	9
GO_POTASSIUM_CHANNEL_COMPLEX	GO_POTASSIUM_CHANNEL_COMPLEX	GO_POTASSIUM_CHANNEL_COMPLEX	14/818	93/15752	0.000300851	0.00674631	0.00568619	KCNA1/KCNJ3/LRRC38/KCNA4/KCNV1/HCN4/DPP6/KCNJ2/KCND2/KCNB1/KCNS2/KCNK4/GRIK3/KCNA5	14
GO_CARDIAC_VENTRICLE_DEVELOPMENT	GO_CARDIAC_VENTRICLE_DEVELOPMENT	GO_CARDIAC_VENTRICLE_DEVELOPMENT	17/818	127/15752	0.000304411	0.00679581	0.00572792	RYR2/NPY5R/GRHL2/HEY2/NPY2R/GREB1L/GATA4/SFRP2/NRG1/ROBO1/ISL1/SOX11/HAND2/SALL1/SLIT2/SLIT3/SAV1	17
GO_CYCLIC_NUCLEOTIDE_MEDIATED_SIGNALING	GO_CYCLIC_NUCLEOTIDE_MEDIATED_SIGNALING	GO_CYCLIC_NUCLEOTIDE_MEDIATED_SIGNALING	23/818	201/15752	0.000315995	0.00699227	0.0058935	GALR1/PEX5L/LGR5/SOX9/NPY2R/ADRB3/DRD5/ADCYAP1R1/NOS1/GPR26/GPR161/NDUFS4/GPR3/GALR2/GAL/LHCGR/ADRB1/S1PR4/ADCY8/ADCY1/ADCY2/CALCB/ADGRL3	23
GO_DEVELOPMENT_OF_PRIMARY_SEXUAL_CHARACTERISTICS	GO_DEVELOPMENT_OF_PRIMARY_SEXUAL_CHARACTERISTICS	GO_DEVELOPMENT_OF_PRIMARY_SEXUAL_CHARACTERISTICS	23/818	201/15752	0.000315995	0.00699227	0.0058935	BASP1/LHX8/DMRT1/SOX9/GATA4/SFRP2/ACVR2A/NR5A1/GPR149/PGR/OSR1/ADCYAP1R1/SRD5A2/SOD1/SALL1/SLIT2/LHCGR/CTNNA1/SLIT3/TBC1D20/ZFP42/GAS2/SFRP1	23
GO_VOLTAGE_GATED_POTASSIUM_CHANNEL_ACTIVITY	GO_VOLTAGE_GATED_POTASSIUM_CHANNEL_ACTIVITY	GO_VOLTAGE_GATED_POTASSIUM_CHANNEL_ACTIVITY	13/818	83/15752	0.00032923	0.00725235	0.00611272	KCNA1/KCNJ3/LRRC38/KCNA4/KCNV1/KCNT2/HCN4/KCNJ2/KCND2/KCNJ12/KCNB1/KCNS2/KCNA5	13
GO_CATION_CHANNEL_ACTIVITY	GO_CATION_CHANNEL_ACTIVITY	GO_CATION_CHANNEL_ACTIVITY	31/818	308/15752	0.000330637	0.00725235	0.00611272	KCNA1/KCNJ3/RYR2/LRRC38/FAM155A/KCNA4/KCNV1/KCNN2/KCNT2/HCN4/KCNJ2/NALCN/TRPA1/GRIN3A/OTOP3/MCOLN2/KCND2/SCNN1B/KCNJ12/KCNK13/KCNB1/KCNK12/KCNS2/ANXA6/KCNK4/CACNA1E/GRIK3/CHRNA4/TRPC6/HTR1B/KCNA5	31
GO_MUSCLE_ORGAN_DEVELOPMENT	GO_MUSCLE_ORGAN_DEVELOPMENT	GO_MUSCLE_ORGAN_DEVELOPMENT	36/818	378/15752	0.000334338	0.00730166	0.00615427	S1PR1/NEUROG1/RYR2/COL19A1/BASP1/HEY2/ALX4/HOXD9/CAV1/MSX1/GREM1/EVC/PHOX2B/EOMES/WNT3A/NRG1/ACTA1/USP2/PITX1/GJA1/CHODL/ISL1/HOXD10/TWIST1/MEOX2/SOX11/MKX/SIX1/MSC/VAMP5/NR1D2/FGF3/NR2F2/SAV1/CDON/HDAC9	36
GO_REGULATION_OF_BLOOD_CIRCULATION	GO_REGULATION_OF_BLOOD_CIRCULATION	GO_REGULATION_OF_BLOOD_CIRCULATION	29/818	281/15752	0.000335994	0.00730605	0.00615798	KCNJ3/FOXN4/RYR2/HEY2/NMU/ADA/CAV1/GATA4/KCNN2/AVPR1A/HCN4/KCNJ2/CASR/F2RL1/AVPR1B/DSG2/GJA1/NOS1/RNF207/KCND2/KCNJ12/OXTR/STC1/ADRB1/ATP1B2/TACR3/CYP2J2/SLC1A1/KCNA5	29
GO_ANION_SODIUM_SYMPORTER_ACTIVITY	GO_ANION_SODIUM_SYMPORTER_ACTIVITY	GO_ANION_SODIUM_SYMPORTER_ACTIVITY	5/818	13/15752	0.000338468	0.00732252	0.00617185	SLC6A3/SLC6A4/SLC22A3/SLC18A2/SLC6A2	5
GO_ENDOCARDIAL_CUSHION_MORPHOGENESIS	GO_ENDOCARDIAL_CUSHION_MORPHOGENESIS	GO_ENDOCARDIAL_CUSHION_MORPHOGENESIS	8/818	35/15752	0.000343793	0.00732252	0.00617185	HEY2/SOX9/MSX1/ACVRL1/ROBO1/ISL1/TWIST1/BMP7	8
GO_NEURON_PROJECTION_EXTENSION_INVOLVED_IN_NEURON_PROJECTION_GUIDANCE	GO_NEURON_PROJECTION_EXTENSION_INVOLVED_IN_NEURON_PROJECTION_GUIDANCE	GO_NEURON_PROJECTION_EXTENSION_INVOLVED_IN_NEURON_PROJECTION_GUIDANCE	8/818	35/15752	0.000343793	0.00732252	0.00617185	WNT3/WNT3A/SEMA6C/ALCAM/SLIT2/SLIT3/DSCAM/SEMA6A	8
GO_POSITIVE_REGULATION_OF_BLOOD_PRESSURE	GO_POSITIVE_REGULATION_OF_BLOOD_PRESSURE	GO_POSITIVE_REGULATION_OF_BLOOD_PRESSURE	8/818	35/15752	0.000343793	0.00732252	0.00617185	NMU/AVPR1A/DRD5/CARTPT/OXTR/ADRB1/NR2F2/TACR3	8
GO_CARDIAC_MUSCLE_CELL_ACTION_POTENTIAL_INVOLVED_IN_CONTRACTION	GO_CARDIAC_MUSCLE_CELL_ACTION_POTENTIAL_INVOLVED_IN_CONTRACTION	GO_CARDIAC_MUSCLE_CELL_ACTION_POTENTIAL_INVOLVED_IN_CONTRACTION	10/818	53/15752	0.00034404	0.00732252	0.00617185	KCNJ3/RYR2/CAV1/KCNN2/KCNJ2/DSG2/GJA1/FGF12/RNF207/KCNA5	10
GO_CELL_DIFFERENTIATION_INVOLVED_IN_EMBRYONIC_PLACENTA_DEVELOPMENT	GO_CELL_DIFFERENTIATION_INVOLVED_IN_EMBRYONIC_PLACENTA_DEVELOPMENT	GO_CELL_DIFFERENTIATION_INVOLVED_IN_EMBRYONIC_PLACENTA_DEVELOPMENT	7/818	27/15752	0.00035321	0.00745451	0.0062831	MDFI/GRHL2/EOMES/E2F8/ASCL2/NR2F2/KRT19	7
GO_EMBRYONIC_HINDLIMB_MORPHOGENESIS	GO_EMBRYONIC_HINDLIMB_MORPHOGENESIS	GO_EMBRYONIC_HINDLIMB_MORPHOGENESIS	7/818	27/15752	0.00035321	0.00745451	0.0062831	ALX4/MSX1/RSPO2/WNT3/PITX1/OSR1/TWIST1	7
GO_REGULATION_OF_HEART_RATE	GO_REGULATION_OF_HEART_RATE	GO_REGULATION_OF_HEART_RATE	14/818	95/15752	0.00037668	0.00791659	0.00667257	KCNJ3/RYR2/HEY2/NMU/ADA/CAV1/AVPR1A/HCN4/KCNJ2/DSG2/ADRB1/TACR3/SLC1A1/KCNA5	14
GO_REGULATION_OF_SYNAPSE_STRUCTURE_OR_ACTIVITY	GO_REGULATION_OF_SYNAPSE_STRUCTURE_OR_ACTIVITY	GO_REGULATION_OF_SYNAPSE_STRUCTURE_OR_ACTIVITY	24/818	217/15752	0.000392667	0.00817108	0.00688707	LRRN1/NLGN1/FLRT2/SLITRK1/TIAM1/CBLN1/CTTNBP2/SHISA6/WNT3A/C1QL3/STX1B/SRGN/LHFPL4/GRID2/CDH8/BDNF/OXTR/SIX1/MX2/PTN/THBS2/SLITRK3/ADGRL3/CAMKV	24
GO_COPULATION	GO_COPULATION	GO_COPULATION	6/818	20/15752	0.000398265	0.00817108	0.00688707	SLC6A4/ABAT/ADA/AVPR1A/ACVR2A/OXTR	6
GO_MHC_PROTEIN_COMPLEX	GO_MHC_PROTEIN_COMPLEX	GO_MHC_PROTEIN_COMPLEX	6/818	20/15752	0.000398265	0.00817108	0.00688707	HLA-DOA/HLA-DMB/HLA-DRA/HLA-DPA1/HLA-DPB1/HLA-DMA	6
GO_ADULT_LOCOMOTORY_BEHAVIOR	GO_ADULT_LOCOMOTORY_BEHAVIOR	GO_ADULT_LOCOMOTORY_BEHAVIOR	12/818	74/15752	0.000398549	0.00817108	0.00688707	CHL1/HOXD9/ZIC1/FGF12/HOXD10/DAB1/TRH/CNP/EN1/OXR1/EPS8/HOXB8	12
GO_NEPHRON_MORPHOGENESIS	GO_NEPHRON_MORPHOGENESIS	GO_NEPHRON_MORPHOGENESIS	12/818	74/15752	0.000398549	0.00817108	0.00688707	FAT4/SOX9/GREB1L/GREM1/OSR1/GLI3/BMP7/ADAMTS16/SALL1/SIX2/SIX1/KLHL3	12
GO_RESPONSE_TO_ANESTHETIC	GO_RESPONSE_TO_ANESTHETIC	GO_RESPONSE_TO_ANESTHETIC	12/818	74/15752	0.000398549	0.00817108	0.00688707	SLC6A3/ABAT/ADA/PRKCE/TIAM1/DRD5/OXTR/SLC6A1/ADCY8/ADGRL3/TACR3/HTR1B	12
GO_EPITHELIAL_TUBE_FORMATION	GO_EPITHELIAL_TUBE_FORMATION	GO_EPITHELIAL_TUBE_FORMATION	17/818	130/15752	0.000402256	0.00819304	0.00690559	ALX1/GRHL2/SOX9/GREM1/SFRP2/TEAD2/OSR1/GDF7/TWIST1/NODAL/SOX11/BMP7/SIX1/OVOL2/FGF10/FZD3/SFRP1	17
GO_CELL_COMMUNICATION_INVOLVED_IN_CARDIAC_CONDUCTION	GO_CELL_COMMUNICATION_INVOLVED_IN_CARDIAC_CONDUCTION	GO_CELL_COMMUNICATION_INVOLVED_IN_CARDIAC_CONDUCTION	10/818	54/15752	0.000402883	0.00819304	0.00690559	KCNJ3/RYR2/CAV1/KCNN2/HCN4/DSG2/GJA1/RNF207/ATP1B2/KCNA5	10
GO_REGULATION_OF_ION_TRANSMEMBRANE_TRANSPORT	GO_REGULATION_OF_ION_TRANSMEMBRANE_TRANSPORT	GO_REGULATION_OF_ION_TRANSMEMBRANE_TRANSPORT	41/818	454/15752	0.000405544	0.00821389	0.00692316	CLIC6/KCNA1/KCNJ3/EPO/RYR2/LRRC38/PCSK9/KCNA4/NLGN1/KCNV1/CAV1/PRKCE/KCNN2/HCN4/NETO1/DPP6/KCNJ2/SHISA6/ANO9/NALCN/OSR1/FGF12/NOS1/REM1/RNF207/TWIST1/KCND2/KCNJ12/GALR2/GAL/KCNK13/KCNB1/KCNK12/CFTR/KCNS2/KCNK4/ATP1B2/CACNA1E/NEFL/TRPC6/KCNA5	41
GO_ANIMAL_ORGAN_FORMATION	GO_ANIMAL_ORGAN_FORMATION	GO_ANIMAL_ORGAN_FORMATION	11/818	64/15752	0.000411999	0.00831113	0.00700512	AXIN2/SOX17/WNT3A/ROBO1/GLI3/ISL1/BMP7/HAND2/SIX1/FGF10/HOXC11	11
GO_REGULATION_OF_TRANSMEMBRANE_RECEPTOR_PROTEIN_SERINE_THREONINE_KINASE_SIGNALING_PATHWAY	GO_REGULATION_OF_TRANSMEMBRANE_RECEPTOR_PROTEIN_SERINE_THREONINE_KINASE_SIGNALING_PATHWAY	GO_REGULATION_OF_TRANSMEMBRANE_RECEPTOR_PROTEIN_SERINE_THREONINE_KINASE_SIGNALING_PATHWAY	25/818	231/15752	0.000416842	0.00837519	0.00705911	BMP3/FBN1/DACT2/ZNF703/DMRT1/MAGI2/CAV1/MSX1/GATA4/GREM1/GDF10/SFRP2/ACVRL1/ACVR2A/SPTBN1/VWC2/GDF7/TWSG1/NODAL/ONECUT1/SOX11/BMP7/OVOL2/FGF10/SFRP1	25
GO_REGULATION_OF_ANIMAL_ORGAN_FORMATION	GO_REGULATION_OF_ANIMAL_ORGAN_FORMATION	GO_REGULATION_OF_ANIMAL_ORGAN_FORMATION	8/818	36/15752	0.000422137	0.00844778	0.00712029	WNT3A/ROBO1/ISL1/BMP7/HAND2/SIX1/FGF10/HOXC11	8
GO_ENDOCARDIAL_CUSHION_DEVELOPMENT	GO_ENDOCARDIAL_CUSHION_DEVELOPMENT	GO_ENDOCARDIAL_CUSHION_DEVELOPMENT	9/818	45/15752	0.000430593	0.00854889	0.00720551	HEY2/SOX9/MSX1/GATA4/ACVRL1/ROBO1/ISL1/TWIST1/BMP7	9
GO_EXCITATORY_SYNAPSE	GO_EXCITATORY_SYNAPSE	GO_EXCITATORY_SYNAPSE	9/818	45/15752	0.000430593	0.00854889	0.00720551	KCNJ3/PLCB4/NLGN1/DGKI/NETO1/CBLN1/SHISA6/GRID2/ADCY8	9
GO_REGULATION_OF_SYNAPSE_ASSEMBLY	GO_REGULATION_OF_SYNAPSE_ASSEMBLY	GO_REGULATION_OF_SYNAPSE_ASSEMBLY	14/818	97/15752	0.000468269	0.00926029	0.00780513	LRRN1/NLGN1/FLRT2/SLITRK1/CBLN1/WNT3A/LHFPL4/GRID2/BDNF/OXTR/SIX1/THBS2/SLITRK3/ADGRL3	14
GO_ADENYLATE_CYCLASE_ACTIVATING_G_PROTEIN_COUPLED_RECEPTOR_SIGNALING_PATHWAY	GO_ADENYLATE_CYCLASE_ACTIVATING_G_PROTEIN_COUPLED_RECEPTOR_SIGNALING_PATHWAY	GO_ADENYLATE_CYCLASE_ACTIVATING_G_PROTEIN_COUPLED_RECEPTOR_SIGNALING_PATHWAY	17/818	132/15752	0.000481632	0.0094872	0.00799638	GALR1/LGR5/ADRB3/DRD5/NOS1/GPR26/GPR161/GPR3/GALR2/LHCGR/ADRB1/S1PR4/ADCY8/ADCY1/ADCY2/CALCB/ADGRL3	17
GO_PASSIVE_TRANSMEMBRANE_TRANSPORTER_ACTIVITY	GO_PASSIVE_TRANSMEMBRANE_TRANSPORTER_ACTIVITY	GO_PASSIVE_TRANSMEMBRANE_TRANSPORTER_ACTIVITY	39/818	429/15752	0.000488958	0.00959389	0.00808631	CLIC6/KCNA1/KCNJ3/RYR2/LRRC38/FAM155A/KCNA4/KCNV1/AQP11/KCNN2/KCNT2/HCN4/KCNJ2/ANO9/NALCN/TRPA1/GRIN3A/GJA1/OTOP3/GRID2/GABRB1/MCOLN2/KCND2/SCNN1B/KCNJ12/KCNK13/KCNB1/KCNK12/CFTR/KCNS2/ANXA6/KCNK4/CACNA1E/GRIK3/GABRD/CHRNA4/TRPC6/HTR1B/KCNA5	39
GO_CARDIAC_LEFT_VENTRICLE_MORPHOGENESIS	GO_CARDIAC_LEFT_VENTRICLE_MORPHOGENESIS	GO_CARDIAC_LEFT_VENTRICLE_MORPHOGENESIS	5/818	14/15752	0.000504083	0.00970119	0.00817674	RYR2/NPY5R/HEY2/NPY2R/SFRP2	5
GO_GAMMA_AMINOBUTYRIC_ACID_TRANSPORT	GO_GAMMA_AMINOBUTYRIC_ACID_TRANSPORT	GO_GAMMA_AMINOBUTYRIC_ACID_TRANSPORT	5/818	14/15752	0.000504083	0.00970119	0.00817674	ABAT/SLC32A1/SLC6A11/TRH/SLC6A1	5
GO_GLIAL_CELL_FATE_COMMITMENT	GO_GLIAL_CELL_FATE_COMMITMENT	GO_GLIAL_CELL_FATE_COMMITMENT	5/818	14/15752	0.000504083	0.00970119	0.00817674	PAX6/ASCL1/SOX9/TAL1/NRG1	5
GO_NEGATIVE_REGULATION_OF_STEM_CELL_PROLIFERATION	GO_NEGATIVE_REGULATION_OF_STEM_CELL_PROLIFERATION	GO_NEGATIVE_REGULATION_OF_STEM_CELL_PROLIFERATION	5/818	14/15752	0.000504083	0.00970119	0.00817674	KDF1/MIR137/CTNNA1/OVOL2/PTN	5
GO_REGULATION_OF_DEVELOPMENT_HETEROCHRONIC	GO_REGULATION_OF_DEVELOPMENT_HETEROCHRONIC	GO_REGULATION_OF_DEVELOPMENT_HETEROCHRONIC	5/818	14/15752	0.000504083	0.00970119	0.00817674	PAX6/ASCL1/NODAL/NR2E1/HES3	5
GO_AMEBOIDAL_TYPE_CELL_MIGRATION	GO_AMEBOIDAL_TYPE_CELL_MIGRATION	GO_AMEBOIDAL_TYPE_CELL_MIGRATION	39/818	430/15752	0.000511721	0.00971326	0.00818691	KDR/CYP1B1/IQSEC1/ALX1/SOX9/GBX2/PRKCE/GREM1/PHOX2B/ACVRL1/SOX17/CCBE1/ROBO1/SYDE1/GJA1/ISL1/ATOH8/MIR137/TWIST1/MEOX2/NODAL/STC1/BMP7/HAND2/AMOTL2/SEMA6C/SLIT2/ANXA3/NR2E1/GRN/OVOL2/PTN/MIR129-2/SEMA6A/SASH1/FGF10/NR2F2/CDH13/HDAC9	39
GO_PANCREAS_DEVELOPMENT	GO_PANCREAS_DEVELOPMENT	GO_PANCREAS_DEVELOPMENT	12/818	76/15752	0.000512386	0.00971326	0.00818691	PAX6/CCDC39/SOX9/INSM1/RHEB/PTF1A/ISL1/ONECUT1/NEUROG3/NEUROD1/FGF10/NKX6-2	12
GO_POSITIVE_REGULATION_OF_ANIMAL_ORGAN_MORPHOGENESIS	GO_POSITIVE_REGULATION_OF_ANIMAL_ORGAN_MORPHOGENESIS	GO_POSITIVE_REGULATION_OF_ANIMAL_ORGAN_MORPHOGENESIS	12/818	76/15752	0.000512386	0.00971326	0.00818691	BASP1/SOX9/GREM1/WNT3A/ROBO1/TWIST1/BMP7/HAND2/SIX1/PTN/FGF10/HOXC11	12
GO_MULTICELLULAR_ORGANISMAL_SIGNALING	GO_MULTICELLULAR_ORGANISMAL_SIGNALING	GO_MULTICELLULAR_ORGANISMAL_SIGNALING	22/818	195/15752	0.000514175	0.00971326	0.00818691	S1PR1/KCNA1/KCNJ3/RYR2/CAV1/KCNN2/AVPR1A/HCN4/KCNJ2/DRD5/CARTPT/DSG2/GJA1/FGF12/NOS1/RNF207/SOD1/KCND2/KCNJ12/ATP1B2/TNR/KCNA5	22
GO_EMBRYONIC_CAMERA_TYPE_EYE_DEVELOPMENT	GO_EMBRYONIC_CAMERA_TYPE_EYE_DEVELOPMENT	GO_EMBRYONIC_CAMERA_TYPE_EYE_DEVELOPMENT	8/818	37/15752	0.000514379	0.00971326	0.00818691	PAX6/FOXF2/ALDH1A3/TWIST1/SOX11/BMP7/NES/FGF10	8
GO_REGULATION_OF_EMBRYONIC_DEVELOPMENT	GO_REGULATION_OF_EMBRYONIC_DEVELOPMENT	GO_REGULATION_OF_EMBRYONIC_DEVELOPMENT	16/818	121/15752	0.000520183	0.00978606	0.00824828	OTX2/CDX2/SFRP2/SOX17/WNT3A/GJA1/OSR1/LAMA1/RNF207/TBX18/GPR161/NODAL/BMP7/SIX1/FZD3/SFRP1	16
GO_CEREBRAL_CORTEX_NEURON_DIFFERENTIATION	GO_CEREBRAL_CORTEX_NEURON_DIFFERENTIATION	GO_CEREBRAL_CORTEX_NEURON_DIFFERENTIATION	6/818	21/15752	0.000533258	0.00995745	0.00839273	ASCL1/FEZF2/ID4/EOMES/CHD5/NR2E1	6
GO_RETINAL_GANGLION_CELL_AXON_GUIDANCE	GO_RETINAL_GANGLION_CELL_AXON_GUIDANCE	GO_RETINAL_GANGLION_CELL_AXON_GUIDANCE	6/818	21/15752	0.000533258	0.00995745	0.00839273	POU4F2/ISL2/POU4F3/ISL1/ALCAM/SLIT2	6
GO_VOLTAGE_GATED_ION_CHANNEL_ACTIVITY	GO_VOLTAGE_GATED_ION_CHANNEL_ACTIVITY	GO_VOLTAGE_GATED_ION_CHANNEL_ACTIVITY	21/818	183/15752	0.00054504	0.0101398	0.00854639	CLIC6/KCNA1/KCNJ3/LRRC38/KCNA4/KCNV1/KCNT2/HCN4/KCNJ2/NALCN/GRIN3A/KCND2/KCNJ12/KCNK13/KCNB1/KCNK12/KCNS2/KCNK4/CACNA1E/HTR1B/KCNA5	21
GO_SECONDARY_ACTIVE_TRANSMEMBRANE_TRANSPORTER_ACTIVITY	GO_SECONDARY_ACTIVE_TRANSMEMBRANE_TRANSPORTER_ACTIVITY	GO_SECONDARY_ACTIVE_TRANSMEMBRANE_TRANSPORTER_ACTIVITY	24/818	222/15752	0.000547544	0.0101488	0.00855397	SLC6A3/SLC9A2/SLC6A4/SLC34A2/SLC22A3/SLC9A3/SLC26A10/SLC16A12/SLC32A1/SLC6A11/SLCO2A1/SLC12A8/SLC18A2/SLC6A2/SLC5A7/SLC6A17/SLC45A1/SLC6A1/SLC15A4/SLC1A2/SLC16A14/SLC15A1/SLC1A1/SLC4A10	24
GO_COLUMNAR_CUBOIDAL_EPITHELIAL_CELL_DIFFERENTIATION	GO_COLUMNAR_CUBOIDAL_EPITHELIAL_CELL_DIFFERENTIATION	GO_COLUMNAR_CUBOIDAL_EPITHELIAL_CELL_DIFFERENTIATION	15/818	110/15752	0.00055365	0.0102242	0.00861758	PAX6/ASCL1/HEY2/INSM1/GATA4/CDX2/RHEB/POU4F3/NPY/ATOH1/SOD1/NODAL/SOX11/NEUROD1/SAV1	15
GO_CELL_BODY_MEMBRANE	GO_CELL_BODY_MEMBRANE	GO_CELL_BODY_MEMBRANE	7/818	29/15752	0.000566926	0.0103929	0.00875979	SLC6A3/KCND2/SLC6A2/KCNB1/UNC5A/ADCY8/TACR3	7
GO_HEART_FORMATION	GO_HEART_FORMATION	GO_HEART_FORMATION	7/818	29/15752	0.000566926	0.0103929	0.00875979	AXIN2/SOX17/WNT3A/ROBO1/ISL1/HAND2/SIX1	7
GO_REGULATION_OF_SMOOTHENED_SIGNALING_PATHWAY	GO_REGULATION_OF_SMOOTHENED_SIGNALING_PATHWAY	GO_REGULATION_OF_SMOOTHENED_SIGNALING_PATHWAY	12/818	77/15752	0.000578852	0.010573	0.00891156	RORA/ZIC1/OTX2/EVC/GLI3/SCUBE3/GPR161/CTNNA1/KIF7/FGF10/SFRP1/RFX4	12
GO_ACTIVE_ION_TRANSMEMBRANE_TRANSPORTER_ACTIVITY	GO_ACTIVE_ION_TRANSMEMBRANE_TRANSPORTER_ACTIVITY	GO_ACTIVE_ION_TRANSMEMBRANE_TRANSPORTER_ACTIVITY	24/818	223/15752	0.000584237	0.0106327	0.00896187	SLC6A3/SLC9A2/SLC6A4/SLC34A2/SLC22A3/SLC9A3/SLC26A10/SLC32A1/SLC6A11/SLCO2A1/SLC12A8/SLC18A2/SLC6A2/SLC5A7/SLC6A17/ATP1B2/SLC45A1/SLC6A1/ATP2C2/SLC15A4/SLC1A2/SLC15A1/SLC1A1/SLC4A10	24
GO_CHLORIDE_TRANSMEMBRANE_TRANSPORTER_ACTIVITY	GO_CHLORIDE_TRANSMEMBRANE_TRANSPORTER_ACTIVITY	GO_CHLORIDE_TRANSMEMBRANE_TRANSPORTER_ACTIVITY	13/818	88/15752	0.000588677	0.0106748	0.00899737	CLIC6/SLC6A3/SLC6A4/SLC22A3/SLC26A10/ANO9/SLC12A8/GABRB1/SLC18A2/SLC6A2/CFTR/GABRD/SLC1A1	13
GO_REGULATION_OF_TRANSCRIPTION_REGULATORY_REGION_DNA_BINDING	GO_REGULATION_OF_TRANSCRIPTION_REGULATORY_REGION_DNA_BINDING	GO_REGULATION_OF_TRANSCRIPTION_REGULATORY_REGION_DNA_BINDING	9/818	47/15752	0.000603367	0.0109018	0.00918873	PAX6/POU4F2/HEY2/MSX1/WNT3A/TWIST1/SOX11/HAND2/NEUROD1	9
GO_ACTIVATION_OF_ADENYLATE_CYCLASE_ACTIVITY	GO_ACTIVATION_OF_ADENYLATE_CYCLASE_ACTIVITY	GO_ACTIVATION_OF_ADENYLATE_CYCLASE_ACTIVITY	8/818	38/15752	0.000622281	0.0112033	0.0094428	LGR5/ADRB3/DRD5/LHCGR/ADRB1/ADCY8/ADCY1/ADCY2	8
GO_FOREBRAIN_CELL_MIGRATION	GO_FOREBRAIN_CELL_MIGRATION	GO_FOREBRAIN_CELL_MIGRATION	10/818	57/15752	0.000631665	0.0113316	0.00955096	POU3F2/FEZF2/NRG1/FOXG1/ROBO1/GLI3/DAB1/SLIT2/NR2E1/TNR	10
GO_HORMONE_BINDING	GO_HORMONE_BINDING	GO_HORMONE_BINDING	14/818	100/15752	0.000640867	0.0114558	0.00965562	GALR1/CCKBR/NPR3/AVPR1A/ALDH1A3/ADCYAP1R1/OXTR/MTNR1A/GALR2/LHCGR/PRLR/CRHR2/CHRNA4/CDH13	14
GO_POSTSYNAPTIC_DENSITY_MEMBRANE	GO_POSTSYNAPTIC_DENSITY_MEMBRANE	GO_POSTSYNAPTIC_DENSITY_MEMBRANE	12/818	78/15752	0.000652409	0.0116207	0.00979466	RGS7BP/DGKI/SLITRK1/SORCS3/TIAM1/NETO1/SHISA6/GRIN3A/GRID2/GRIK3/ADCY1/SLITRK3	12
GO_NEGATIVE_REGULATION_OF_NEURAL_PRECURSOR_CELL_PROLIFERATION	GO_NEGATIVE_REGULATION_OF_NEURAL_PRECURSOR_CELL_PROLIFERATION	GO_NEGATIVE_REGULATION_OF_NEURAL_PRECURSOR_CELL_PROLIFERATION	6/818	22/15752	0.000701291	0.0123215	0.0103853	PAX6/SLC6A4/MIR137/CTNNA1/NR2E1/PTN	6
GO_OVULATION_CYCLE	GO_OVULATION_CYCLE	GO_OVULATION_CYCLE	11/818	68/15752	0.000703344	0.0123215	0.0103853	NPY5R/NR5A1/GPR149/PGR/GABRB1/OXTR/SLIT2/LHCGR/SLIT3/GAS2/PTN	11
GO_CELL_CELL_SIGNALING_INVOLVED_IN_CARDIAC_CONDUCTION	GO_CELL_CELL_SIGNALING_INVOLVED_IN_CARDIAC_CONDUCTION	GO_CELL_CELL_SIGNALING_INVOLVED_IN_CARDIAC_CONDUCTION	7/818	30/15752	0.000706699	0.0123215	0.0103853	KCNJ3/RYR2/KCNN2/HCN4/GJA1/RNF207/KCNA5	7
GO_LONG_TERM_SYNAPTIC_DEPRESSION	GO_LONG_TERM_SYNAPTIC_DEPRESSION	GO_LONG_TERM_SYNAPTIC_DEPRESSION	7/818	30/15752	0.000706699	0.0123215	0.0103853	DGKI/SORCS3/CBLN1/DRD5/GRID2/KCNB1/ADCY8	7
GO_OLFACTORY_LOBE_DEVELOPMENT	GO_OLFACTORY_LOBE_DEVELOPMENT	GO_OLFACTORY_LOBE_DEVELOPMENT	7/818	30/15752	0.000706699	0.0123215	0.0103853	EXT1/EOMES/ROBO1/SALL1/SLIT2/NR2E1/DLX5	7
GO_REGULATION_OF_AMINO_ACID_TRANSPORT	GO_REGULATION_OF_AMINO_ACID_TRANSPORT	GO_REGULATION_OF_AMINO_ACID_TRANSPORT	7/818	30/15752	0.000706699	0.0123215	0.0103853	CCK/NPY5R/ABAT/AVPR1A/TRH/SLC6A1/HRH3	7
GO_EXOCRINE_SYSTEM_DEVELOPMENT	GO_EXOCRINE_SYSTEM_DEVELOPMENT	GO_EXOCRINE_SYSTEM_DEVELOPMENT	9/818	48/15752	0.000708923	0.0123215	0.0103853	PAX6/SOX9/PTF1A/NFIB/TWSG1/LAMA1/BMP7/ESRP2/FGF10	9
GO_REGULATION_OF_EPITHELIAL_CELL_DIFFERENTIATION	GO_REGULATION_OF_EPITHELIAL_CELL_DIFFERENTIATION	GO_REGULATION_OF_EPITHELIAL_CELL_DIFFERENTIATION	18/818	149/15752	0.000723774	0.0124743	0.010514	PAX6/KDF1/ASCL1/FAT4/GRHL2/HEY2/FRZB/SOX9/CAV1/RHEB/ACVRL1/ERRFI1/ATOH1/OSR1/ATOH8/NODAL/FOXE3/OVOL2	18
GO_NOSE_DEVELOPMENT	GO_NOSE_DEVELOPMENT	GO_NOSE_DEVELOPMENT	5/818	15/15752	0.000723968	0.0124743	0.010514	ASCL1/ALDH1A3/GLI3/SIX1/DLX5	5
GO_RESPONSE_TO_KETONE	GO_RESPONSE_TO_KETONE	GO_RESPONSE_TO_KETONE	21/818	187/15752	0.000725161	0.0124743	0.010514	EPO/CAV1/PRKCE/AVPR1A/PTGDR/ERRFI1/DSG2/GABRB1/OXTR/SLIT2/TRH/CFTR/SLIT3/HOXD13/PTN/NEFL/ADCY8/ADCY1/ADCY2/NPAS4/SFRP1	21
GO_ACTIN_FILAMENT_BASED_MOVEMENT	GO_ACTIN_FILAMENT_BASED_MOVEMENT	GO_ACTIN_FILAMENT_BASED_MOVEMENT	17/818	137/15752	0.000741353	0.0126035	0.010623	KCNJ3/RYR2/CAV1/GATA4/KCNN2/HCN4/KCNJ2/ACTA1/DSG2/GJA1/FGF12/RNF207/STC1/WIPF3/WASL/PARVA/KCNA5	17
GO_REGULATION_OF_TUBE_SIZE	GO_REGULATION_OF_TUBE_SIZE	GO_REGULATION_OF_TUBE_SIZE	17/818	137/15752	0.000741353	0.0126035	0.010623	SLC6A4/EPHX2/CAV1/AVPR1A/CASR/ADRB3/F2RL1/DRD5/AVPR1B/GJA1/NOS1/SOD1/OXTR/ADRB1/HTR1A/HTR1B/KCNA5	17
GO_SPECIFICATION_OF_SYMMETRY	GO_SPECIFICATION_OF_SYMMETRY	GO_SPECIFICATION_OF_SYMMETRY	16/818	125/15752	0.000747267	0.0126035	0.010623	FOXN4/CCDC39/DNAH11/NOTO/GATA4/GREM1/SOX17/EOMES/ACVR2A/WNT3A/BICC1/RNF207/NODAL/HAND2/OVOL2/FGF10	16
GO_ACTIVIN_RECEPTOR_SIGNALING_PATHWAY	GO_ACTIVIN_RECEPTOR_SIGNALING_PATHWAY	GO_ACTIVIN_RECEPTOR_SIGNALING_PATHWAY	8/818	39/15752	0.000747729	0.0126035	0.010623	DACT2/DMRT1/MAGI2/ACVRL1/ACVR2A/GDF7/NODAL/FGF10	8
GO_NEURAL_TUBE_PATTERNING	GO_NEURAL_TUBE_PATTERNING	GO_NEURAL_TUBE_PATTERNING	8/818	39/15752	0.000747729	0.0126035	0.010623	PAX6/GBX2/SOX17/WNT3A/GLI3/GPR161/EN1/HES3	8
GO_REGULATION_OF_DIGESTIVE_SYSTEM_PROCESS	GO_REGULATION_OF_DIGESTIVE_SYSTEM_PROCESS	GO_REGULATION_OF_DIGESTIVE_SYSTEM_PROCESS	8/818	39/15752	0.000747729	0.0126035	0.010623	NEUROG1/OPRK1/NMU/SGK1/OXTR/NEUROD1/HIP1R/FGF10	8
GO_RESPONSE_TO_XENOBIOTIC_STIMULUS	GO_RESPONSE_TO_XENOBIOTIC_STIMULUS	GO_RESPONSE_TO_XENOBIOTIC_STIMULUS	28/818	282/15752	0.000779349	0.0130925	0.0110352	SLC6A3/EPO/RGS17/CYP1B1/RYR2/RORA/ABAT/CDO1/ADA/EPHX2/AKR7A3/PRKCE/TIAM1/ARNT2/DRD5/ERRFI1/PTGES3/SLC18A2/SOD1/OXTR/CYP1A1/SLC6A1/ADCY8/ADGRL3/TACR3/CYP2J2/HTR1B/HDAC9	28
GO_REGULATION_OF_REPRODUCTIVE_PROCESS	GO_REGULATION_OF_REPRODUCTIVE_PROCESS	GO_REGULATION_OF_REPRODUCTIVE_PROCESS	18/818	150/15752	0.00078358	0.0131197	0.0110581	MOS/PRDM14/ADA/DMRT1/SOX9/MSX1/NR5A1/SYDE1/GPR149/GJA1/NODAL/OXTR/BMP7/GPR3/ASTL/HOXD13/TACR3/SFRP1	18
GO_CARDIAC_MUSCLE_CELL_ACTION_POTENTIAL	GO_CARDIAC_MUSCLE_CELL_ACTION_POTENTIAL	GO_CARDIAC_MUSCLE_CELL_ACTION_POTENTIAL	11/818	69/15752	0.000798225	0.0133205	0.0112274	KCNJ3/RYR2/CAV1/KCNN2/HCN4/KCNJ2/DSG2/GJA1/FGF12/RNF207/KCNA5	11
GO_NEPHRON_DEVELOPMENT	GO_NEPHRON_DEVELOPMENT	GO_NEPHRON_DEVELOPMENT	17/818	138/15752	0.000805633	0.0133997	0.011294	FAT4/BASP1/KLF15/SOX9/MAGI2/AQP11/GREB1L/GREM1/OSR1/GLI3/BMP7/ADAMTS16/SALL1/SIX2/SIX1/LAMB2/KLHL3	17
GO_RENAL_TUBULE_DEVELOPMENT	GO_RENAL_TUBULE_DEVELOPMENT	GO_RENAL_TUBULE_DEVELOPMENT	13/818	91/15752	0.000814842	0.0135081	0.0113854	FAT4/LGR5/SOX9/AQP11/GREB1L/GREM1/OSR1/GLI3/ADAMTS16/SALL1/SIX2/SIX1/KLHL3	13
GO_ORGANIC_HYDROXY_COMPOUND_TRANSPORT	GO_ORGANIC_HYDROXY_COMPOUND_TRANSPORT	GO_ORGANIC_HYDROXY_COMPOUND_TRANSPORT	25/818	242/15752	0.000828415	0.0136091	0.0114706	SLC6A3/GALR1/SLC6A4/SLC22A3/ABAT/PCSK9/NPY2R/CAV1/CARTPT/NOS1/SYT13/SLC18A2/SLC6A2/OXTR/LDLR/GAL/CLU/KCNB1/CFTR/HTR1A/SYT9/HRH3/CHRNA4/HTR1B/SYT12	25
GO_E_BOX_BINDING	GO_E_BOX_BINDING	GO_E_BOX_BINDING	9/818	49/15752	0.000829064	0.0136091	0.0114706	NEUROG1/ASCL1/PTF1A/TAL1/ATOH8/TWIST1/ASCL2/HAND2/NEUROD1	9
GO_PEPTIDE_HORMONE_BINDING	GO_PEPTIDE_HORMONE_BINDING	GO_PEPTIDE_HORMONE_BINDING	9/818	49/15752	0.000829064	0.0136091	0.0114706	GALR1/CCKBR/NPR3/AVPR1A/ADCYAP1R1/OXTR/GALR2/PRLR/CRHR2	9
GO_EPITHELIAL_CELL_PROLIFERATION	GO_EPITHELIAL_CELL_PROLIFERATION	GO_EPITHELIAL_CELL_PROLIFERATION	37/818	412/15752	0.00084594	0.0138335	0.0116597	PAX6/KDF1/KDR/ZNF703/NKX2-8/LGR5/SOX9/CAV1/SFRP2/ACVRL1/ACVR2A/WNT3A/ROBO1/CDH3/NFIB/PGR/ERRFI1/GJA1/OSR1/ISL1/ATOH8/TWIST1/NODAL/SOX11/FOXE3/SIX1/GRN/OVOL2/PTN/MIR129-2/ESRP2/FGF10/NR2F2/CDH13/SAV1/SFRP1/DLX5	37
GO_POSITIVE_REGULATION_OF_ION_TRANSPORT	GO_POSITIVE_REGULATION_OF_ION_TRANSPORT	GO_POSITIVE_REGULATION_OF_ION_TRANSPORT	26/818	256/15752	0.000848243	0.0138335	0.0116597	KCNA1/CCK/GRM6/SLC6A4/RYR2/LRRC38/ABAT/NPY2R/CAV1/AVPR1A/KCNJ2/CASR/FGF12/ADCYAP1R1/NOS1/FABP3/RNF207/STC1/GALR2/GAL/TRH/CFTR/ATP1B2/SLC6A1/ATP2C2/TRPC6	26
GO_NEUROMUSCULAR_PROCESS	GO_NEUROMUSCULAR_PROCESS	GO_NEUROMUSCULAR_PROCESS	14/818	103/15752	0.000864578	0.0140139	0.0118118	KCNA1/SLC6A3/NEUROG1/POU4F2/ALDH1A3/POU4F3/GRIN3A/FGF12/GRID2/HOXD10/NEFL/TNR/NKX6-2/CSMD1	14
GO_RESPONSE_TO_ACID_CHEMICAL	GO_RESPONSE_TO_ACID_CHEMICAL	GO_RESPONSE_TO_ACID_CHEMICAL	31/818	326/15752	0.000864884	0.0140139	0.0118118	KDR/ASCL1/SESN3/SLC6A4/CDO1/SOX9/PRKCE/AVPR1A/WNT3/WNT3A/SH3BP4/COL16A1/LRAT/PDK4/PTGDR/TEAD2/GJA1/OSR1/FABP3/FZD10/LDLR/LRP11/SIX1/KCNK4/PTGES/PTN/SLC1A2/ACER2/UCP1/SFRP1/CAT	31
GO_MEMORY	GO_MEMORY	GO_MEMORY	15/818	115/15752	0.00088769	0.0143189	0.0120688	CCK/SLC6A4/LMX1A/SGK1/SORCS3/NETO1/NGF/BDNF/OXTR/LDLR/KCNK4/PTN/ADCY8/ADCY1/NPAS4	15
GO_ACTION_POTENTIAL	GO_ACTION_POTENTIAL	GO_ACTION_POTENTIAL	16/818	127/15752	0.000889406	0.0143189	0.0120688	KCNA1/KCNJ3/GJD2/RYR2/CAV1/KCNN2/HCN4/KCNJ2/DSG2/GJA1/FGF12/RNF207/KCND2/KCNB1/CHRNA4/KCNA5	16
GO_POSITIVE_REGULATION_OF_STEM_CELL_PROLIFERATION	GO_POSITIVE_REGULATION_OF_STEM_CELL_PROLIFERATION	GO_POSITIVE_REGULATION_OF_STEM_CELL_PROLIFERATION	8/818	40/15752	0.000892738	0.0143266	0.0120753	PAX6/OTP/FOXG1/GJA1/GLI3/SOX11/NR2E1/FZD3	8
GO_LUNG_CELL_DIFFERENTIATION	GO_LUNG_CELL_DIFFERENTIATION	GO_LUNG_CELL_DIFFERENTIATION	6/818	23/15752	0.00090752	0.01438	0.0121204	ASCL1/GRHL2/SOX9/NFIB/FGF10/SAV1	6
GO_NEUROPEPTIDE_BINDING	GO_NEUROPEPTIDE_BINDING	GO_NEUROPEPTIDE_BINDING	6/818	23/15752	0.00090752	0.01438	0.0121204	GALR1/SSTR1/OPRK1/GPR149/ADCYAP1R1/GALR2	6
GO_POSITIVE_REGULATION_OF_TRANSCRIPTION_REGULATORY_REGION_DNA_BINDING	GO_POSITIVE_REGULATION_OF_TRANSCRIPTION_REGULATORY_REGION_DNA_BINDING	GO_POSITIVE_REGULATION_OF_TRANSCRIPTION_REGULATORY_REGION_DNA_BINDING	6/818	23/15752	0.00090752	0.01438	0.0121204	PAX6/POU4F2/WNT3A/TWIST1/HAND2/NEUROD1	6
GO_REGULATION_OF_ACTIVIN_RECEPTOR_SIGNALING_PATHWAY	GO_REGULATION_OF_ACTIVIN_RECEPTOR_SIGNALING_PATHWAY	GO_REGULATION_OF_ACTIVIN_RECEPTOR_SIGNALING_PATHWAY	6/818	23/15752	0.00090752	0.01438	0.0121204	DACT2/DMRT1/MAGI2/ACVR2A/NODAL/FGF10	6
GO_MUSCLE_TISSUE_DEVELOPMENT	GO_MUSCLE_TISSUE_DEVELOPMENT	GO_MUSCLE_TISSUE_DEVELOPMENT	35/818	385/15752	0.000932638	0.0147316	0.0124166	S1PR1/RYR2/COL19A1/NKX2-6/HEY2/HOXD9/SOX9/CAV1/GATA4/GREM1/PHOX2B/EOMES/WNT3A/NRG1/ACTA1/PITX1/DSG2/GJA1/OSR1/ISL1/HOXD10/TWIST1/MEOX2/SOX11/BMP7/SIX1/MSC/VAMP5/NR1D2/FGF3/NR2F2/SAV1/NEBL/CDON/HDAC9	35
GO_REGULATION_OF_SYNAPTIC_VESICLE_CYCLE	GO_REGULATION_OF_SYNAPTIC_VESICLE_CYCLE	GO_REGULATION_OF_SYNAPTIC_VESICLE_CYCLE	14/818	104/15752	0.000952428	0.014997	0.0126404	NLGN1/DGKI/MAGI2/RIMS1/PPP3CC/STX1B/GRIN3A/CPLX2/PPFIA2/PCDH17/SYT9/ADCY1/CHRNA4/HTR1B	14
GO_RESPONSE_TO_ALCOHOL	GO_RESPONSE_TO_ALCOHOL	GO_RESPONSE_TO_ALCOHOL	24/818	231/15752	0.000963449	0.0151231	0.0127467	SLC6A3/ABAT/CDO1/PRKCE/AVPR1A/CA3/PTGDR/GRIN3A/ADCYAP1R1/SOD1/SLIT2/TRH/CFTR/CTNNA1/SLIT3/NEFL/ADCY8/ADCY1/ADCY2/NPAS4/SFRP1/HTR1B/EPS8/CAT	24
GO_INORGANIC_ANION_TRANSMEMBRANE_TRANSPORTER_ACTIVITY	GO_INORGANIC_ANION_TRANSMEMBRANE_TRANSPORTER_ACTIVITY	GO_INORGANIC_ANION_TRANSMEMBRANE_TRANSPORTER_ACTIVITY	16/818	128/15752	0.000968687	0.015158	0.0127761	CLIC6/SLC6A3/SLC6A4/SLC34A2/SLC22A3/SLC26A10/ANO9/SLC12A8/GABRB1/SLC18A2/SLC6A2/CFTR/ADAMTS8/GABRD/SLC1A1/SLC4A10	16
GO_ACTIN_MEDIATED_CELL_CONTRACTION	GO_ACTIN_MEDIATED_CELL_CONTRACTION	GO_ACTIN_MEDIATED_CELL_CONTRACTION	15/818	116/15752	0.000971759	0.0151588	0.0127768	KCNJ3/RYR2/CAV1/GATA4/KCNN2/HCN4/KCNJ2/ACTA1/DSG2/GJA1/FGF12/RNF207/STC1/PARVA/KCNA5	15
GO_DICARBOXYLIC_ACID_TRANSPORT	GO_DICARBOXYLIC_ACID_TRANSPORT	GO_DICARBOXYLIC_ACID_TRANSPORT	13/818	93/15752	0.00100295	0.015584	0.0131351	CCK/NPY5R/ABAT/SLC26A10/AVPR1A/RIMS1/GLS2/GJA1/PPFIA2/TRH/HRH3/SLC1A2/SLC1A1	13
GO_NEGATIVE_REGULATION_OF_BEHAVIOR	GO_NEGATIVE_REGULATION_OF_BEHAVIOR	GO_NEGATIVE_REGULATION_OF_BEHAVIOR	5/818	16/15752	0.00100832	0.015584	0.0131351	CCK/NMU/ADA/NPY2R/TRH	5
GO_REGULATION_OF_GLUTAMATE_SECRETION	GO_REGULATION_OF_GLUTAMATE_SECRETION	GO_REGULATION_OF_GLUTAMATE_SECRETION	5/818	16/15752	0.00100832	0.015584	0.0131351	CCK/NPY5R/AVPR1A/TRH/HRH3	5
GO_REGULATION_OF_INSULIN_SECRETION	GO_REGULATION_OF_INSULIN_SECRETION	GO_REGULATION_OF_INSULIN_SECRETION	19/818	166/15752	0.00101307	0.0156094	0.0131565	SLC2A2/ABAT/PRKCE/TIAM1/CASR/VSNL1/CARTPT/MYRIP/GJA1/ISL1/KCNB1/TRH/CFTR/NEUROD1/CACNA1E/SYT9/ADCY8/SFRP1/KCNA5	19
GO_POSITIVE_REGULATION_OF_AXONOGENESIS	GO_POSITIVE_REGULATION_OF_AXONOGENESIS	GO_POSITIVE_REGULATION_OF_AXONOGENESIS	12/818	82/15752	0.00102967	0.0158165	0.0133311	POU4F2/SLITRK1/TIAM1/WNT3/WNT3A/ROBO1/CHODL/NGF/BDNF/SLIT2/DSCAM/NEFL	12
GO_REGULATION_OF_POTASSIUM_ION_TRANSPORT	GO_REGULATION_OF_POTASSIUM_ION_TRANSPORT	GO_REGULATION_OF_POTASSIUM_ION_TRANSPORT	14/818	105/15752	0.00104767	0.0160051	0.01349	KCNA1/LRRC38/CAV1/KCNN2/NETO1/DPP6/KCNJ2/NOS1/RNF207/GALR2/GAL/KCNS2/ATP1B2/KCNA5	14
GO_REGULATION_OF_HORMONE_SECRETION	GO_REGULATION_OF_HORMONE_SECRETION	GO_REGULATION_OF_HORMONE_SECRETION	25/818	246/15752	0.00104831	0.0160051	0.01349	GALR1/SLC2A2/ABAT/NMU/PRKCE/TIAM1/CASR/VSNL1/CARTPT/MYRIP/GJA1/ISL1/SOX11/GAL/KCNB1/TRH/CFTR/ILDR1/NEUROD1/CACNA1E/HTR1A/SYT9/ADCY8/SFRP1/KCNA5	25
GO_SECOND_MESSENGER_MEDIATED_SIGNALING	GO_SECOND_MESSENGER_MEDIATED_SIGNALING	GO_SECOND_MESSENGER_MEDIATED_SIGNALING	37/818	417/15752	0.00105356	0.0160364	0.0135164	GALR1/KDR/PEX5L/RYR2/MT1M/ADA/LGR5/SOX9/NPY2R/KSR2/AVPR1A/NDNF/ADRB3/PPP3CC/NR5A1/NRG1/DRD5/ADCYAP1R1/NOS1/GPR26/GPR161/NDUFS4/GUCY1A2/GPR3/GALR2/GAL/LHCGR/NEUROD1/ADRB1/S1PR4/ADCY8/ADCY1/CHP2/ADCY2/CALCB/ADGRL3/CDH13	37
GO_MATING	GO_MATING	GO_MATING	8/818	41/15752	0.00105945	0.0160773	0.0135509	SLC6A4/ABAT/ADA/AVPR1A/ACVR2A/DRD5/OXTR/MTNR1A	8
GO_AORTIC_VALVE_DEVELOPMENT	GO_AORTIC_VALVE_DEVELOPMENT	GO_AORTIC_VALVE_DEVELOPMENT	7/818	32/15752	0.00106728	0.0160989	0.0135691	HEY2/SOX9/GATA4/ROBO1/TWIST1/SLIT2/SLIT3	7
GO_REGULATION_OF_SYNAPTIC_TRANSMISSION_GABAERGIC	GO_REGULATION_OF_SYNAPTIC_TRANSMISSION_GABAERGIC	GO_REGULATION_OF_SYNAPTIC_TRANSMISSION_GABAERGIC	7/818	32/15752	0.00106728	0.0160989	0.0135691	NPY5R/NLGN1/PRKCE/OXTR/SLC6A1/NPAS4/HTR1B	7
GO_VASCULAR_PROCESS_IN_CIRCULATORY_SYSTEM	GO_VASCULAR_PROCESS_IN_CIRCULATORY_SYSTEM	GO_VASCULAR_PROCESS_IN_CIRCULATORY_SYSTEM	19/818	167/15752	0.001089	0.0163774	0.0138039	SLC6A4/C2CD4A/EPHX2/CAV1/AVPR1A/CASR/ADRB3/F2RL1/DRD5/AVPR1B/GJA1/NOS1/SOD1/OXTR/SLIT2/ADRB1/HTR1A/HTR1B/KCNA5	19
GO_POSITIVE_REGULATION_OF_NERVOUS_SYSTEM_PROCESS	GO_POSITIVE_REGULATION_OF_NERVOUS_SYSTEM_PROCESS	GO_POSITIVE_REGULATION_OF_NERVOUS_SYSTEM_PROCESS	10/818	61/15752	0.00109401	0.0164037	0.013826	CCK/ABAT/NMU/PARD3/NLGN1/NETO1/RIMS1/CARTPT/STX1B/TNR	10
GO_LUNG_MORPHOGENESIS	GO_LUNG_MORPHOGENESIS	GO_LUNG_MORPHOGENESIS	9/818	51/15752	0.00111902	0.0166791	0.0140581	GRHL2/SOX9/RSPO2/NFIB/LAMA1/NODAL/SOX11/ESRP2/FGF10	9
GO_RESPONSE_TO_COCAINE	GO_RESPONSE_TO_COCAINE	GO_RESPONSE_TO_COCAINE	9/818	51/15752	0.00111902	0.0166791	0.0140581	SLC6A3/ABAT/TIAM1/DRD5/OXTR/SLC6A1/ADGRL3/TACR3/HTR1B	9
GO_LIGAND_GATED_ION_CHANNEL_ACTIVITY	GO_LIGAND_GATED_ION_CHANNEL_ACTIVITY	GO_LIGAND_GATED_ION_CHANNEL_ACTIVITY	16/818	130/15752	0.00114534	0.0169681	0.0143017	KCNJ3/RYR2/HCN4/KCNJ2/TRPA1/GRIN3A/GRID2/GABRB1/MCOLN2/SCNN1B/KCNJ12/CFTR/ANXA6/GRIK3/GABRD/CHRNA4	16
GO_RESPONSE_TO_ESTRADIOL	GO_RESPONSE_TO_ESTRADIOL	GO_RESPONSE_TO_ESTRADIOL	16/818	130/15752	0.00114534	0.0169681	0.0143017	SSTR1/SLC6A4/POU4F2/ZNF703/ARNT2/GJA1/ADCYAP1R1/OXTR/BMP7/SLC6A1/PTN/FGF10/NR2F2/TACR3/SFRP1/CAT	16
GO_REGULATION_OF_SYNAPTIC_VESICLE_EXOCYTOSIS	GO_REGULATION_OF_SYNAPTIC_VESICLE_EXOCYTOSIS	GO_REGULATION_OF_SYNAPTIC_VESICLE_EXOCYTOSIS	11/818	72/15752	0.00114855	0.0169681	0.0143017	NLGN1/DGKI/RIMS1/STX1B/GRIN3A/CPLX2/PPFIA2/SYT9/ADCY1/CHRNA4/HTR1B	11
GO_MORPHOGENESIS_OF_AN_EPITHELIAL_FOLD	GO_MORPHOGENESIS_OF_AN_EPITHELIAL_FOLD	GO_MORPHOGENESIS_OF_AN_EPITHELIAL_FOLD	6/818	24/15752	0.00115743	0.0169994	0.0143281	GDF7/NODAL/BMP7/HOXD13/OVOL2/FGF10	6
GO_NEGATIVE_REGULATION_OF_ANION_TRANSPORT	GO_NEGATIVE_REGULATION_OF_ANION_TRANSPORT	GO_NEGATIVE_REGULATION_OF_ANION_TRANSPORT	6/818	24/15752	0.00115743	0.0169994	0.0143281	NPY5R/ABAT/ANO9/OSR1/TRH/HRH3	6
GO_NEGATIVE_REGULATION_OF_AMINO_ACID_TRANSPORT	GO_NEGATIVE_REGULATION_OF_AMINO_ACID_TRANSPORT	GO_NEGATIVE_REGULATION_OF_AMINO_ACID_TRANSPORT	4/818	10/15752	0.00117847	0.0171578	0.0144617	NPY5R/ABAT/TRH/HRH3	4
GO_PENILE_ERECTION	GO_PENILE_ERECTION	GO_PENILE_ERECTION	4/818	10/15752	0.00117847	0.0171578	0.0144617	ADA/AVPR1A/ACVR2A/OXTR	4
GO_REGULATION_OF_DOPAMINERGIC_NEURON_DIFFERENTIATION	GO_REGULATION_OF_DOPAMINERGIC_NEURON_DIFFERENTIATION	GO_REGULATION_OF_DOPAMINERGIC_NEURON_DIFFERENTIATION	4/818	10/15752	0.00117847	0.0171578	0.0144617	TIAM1/SFRP2/WNT3A/SFRP1	4
GO_REGULATION_OF_PEPTIDE_HORMONE_SECRETION	GO_REGULATION_OF_PEPTIDE_HORMONE_SECRETION	GO_REGULATION_OF_PEPTIDE_HORMONE_SECRETION	21/818	195/15752	0.00124397	0.0180202	0.0151885	SLC2A2/ABAT/NMU/PRKCE/TIAM1/CASR/VSNL1/CARTPT/MYRIP/GJA1/ISL1/KCNB1/TRH/CFTR/ILDR1/NEUROD1/CACNA1E/SYT9/ADCY8/SFRP1/KCNA5	21
GO_MESONEPHRIC_TUBULE_MORPHOGENESIS	GO_MESONEPHRIC_TUBULE_MORPHOGENESIS	GO_MESONEPHRIC_TUBULE_MORPHOGENESIS	10/818	62/15752	0.00124488	0.0180202	0.0151885	FAT4/SOX9/GREB1L/GREM1/OSR1/GLI3/ADAMTS16/SALL1/SIX2/SIX1	10
GO_REGULATION_OF_AXON_GUIDANCE	GO_REGULATION_OF_AXON_GUIDANCE	GO_REGULATION_OF_AXON_GUIDANCE	8/818	42/15752	0.00125011	0.018044	0.0152085	POU4F2/FEZF2/WNT3/WNT3A/SEMA6C/SLIT2/DSCAM/SEMA6A	8
GO_HEART_PROCESS	GO_HEART_PROCESS	GO_HEART_PROCESS	27/818	277/15752	0.00126326	0.0181816	0.0153245	KCNJ3/FOXN4/RYR2/HEY2/NMU/ADA/CAV1/GATA4/KCNN2/AVPR1A/HCN4/KCNJ2/DSG2/GJA1/FGF12/NOS1/RNF207/SOD1/KCND2/KCNJ12/STC1/ADRB1/ATP1B2/TACR3/CYP2J2/SLC1A1/KCNA5	27
GO_EMBRYONIC_PLACENTA_DEVELOPMENT	GO_EMBRYONIC_PLACENTA_DEVELOPMENT	GO_EMBRYONIC_PLACENTA_DEVELOPMENT	12/818	84/15752	0.0012775	0.0182817	0.0154089	MDFI/GRHL2/HEY2/CDX2/EOMES/E2F8/ASCL2/NODAL/BMP7/OVOL2/NR2F2/KRT19	12
GO_REGULATION_OF_POTASSIUM_ION_TRANSMEMBRANE_TRANSPORT	GO_REGULATION_OF_POTASSIUM_ION_TRANSMEMBRANE_TRANSPORT	GO_REGULATION_OF_POTASSIUM_ION_TRANSMEMBRANE_TRANSPORT	12/818	84/15752	0.0012775	0.0182817	0.0154089	KCNA1/LRRC38/CAV1/KCNN2/NETO1/DPP6/KCNJ2/RNF207/GALR2/GAL/KCNS2/ATP1B2	12
GO_CARDIAC_VENTRICLE_MORPHOGENESIS	GO_CARDIAC_VENTRICLE_MORPHOGENESIS	GO_CARDIAC_VENTRICLE_MORPHOGENESIS	11/818	73/15752	0.00129019	0.0183588	0.0154739	RYR2/NPY5R/GRHL2/HEY2/NPY2R/GATA4/SFRP2/NRG1/ISL1/SOX11/HAND2	11
GO_SOMATIC_STEM_CELL_POPULATION_MAINTENANCE	GO_SOMATIC_STEM_CELL_POPULATION_MAINTENANCE	GO_SOMATIC_STEM_CELL_POPULATION_MAINTENANCE	11/818	73/15752	0.00129019	0.0183588	0.0154739	PRDM14/SOX9/CDX2/LBH/ASCL2/BMP7/SALL1/SIX2/NR2E1/FGF10/SFRP1	11
GO_REGULATION_OF_STEM_CELL_POPULATION_MAINTENANCE	GO_REGULATION_OF_STEM_CELL_POPULATION_MAINTENANCE	GO_REGULATION_OF_STEM_CELL_POPULATION_MAINTENANCE	7/818	33/15752	0.00129475	0.0183715	0.0154846	PRDM14/TAL1/LBH/NODAL/BMP7/PTN/SAV1	7
GO_ORGANIC_ACID_TRANSPORT	GO_ORGANIC_ACID_TRANSPORT	GO_ORGANIC_ACID_TRANSPORT	29/818	306/15752	0.001318	0.0186488	0.0157184	SLC7A4/CCK/NPY5R/ABAT/SLC26A10/SLC16A12/SLC32A1/SLC7A2/AVPR1A/RIMS1/SLC6A11/SLC7A8/GLS2/CASR/SLCO2A1/GJA1/OSR1/FABP3/SLC7A14/PPFIA2/SLC6A17/TRH/SFXN1/SLC6A1/SLC15A4/HRH3/SLC1A2/SLC16A14/SLC1A1	29
GO_DIGESTIVE_SYSTEM_PROCESS	GO_DIGESTIVE_SYSTEM_PROCESS	GO_DIGESTIVE_SYSTEM_PROCESS	13/818	96/15752	0.00135227	0.01908	0.0160817	NEUROG1/SLC2A2/OPRK1/NMU/SGK1/CCKBR/SOX9/NPR3/OXTR/LDLR/NEUROD1/HIP1R/FGF10	13
GO_CELL_DIFFERENTIATION_IN_HINDBRAIN	GO_CELL_DIFFERENTIATION_IN_HINDBRAIN	GO_CELL_DIFFERENTIATION_IN_HINDBRAIN	5/818	17/15752	0.00136787	0.0191387	0.0161313	RORA/CBLN1/PHOX2B/LHX5/GRID2	5
GO_MIDBRAIN_DOPAMINERGIC_NEURON_DIFFERENTIATION	GO_MIDBRAIN_DOPAMINERGIC_NEURON_DIFFERENTIATION	GO_MIDBRAIN_DOPAMINERGIC_NEURON_DIFFERENTIATION	5/818	17/15752	0.00136787	0.0191387	0.0161313	LMX1A/WNT3/SFRP2/WNT3A/SFRP1	5
GO_POSITIVE_REGULATION_OF_AMINO_ACID_TRANSPORT	GO_POSITIVE_REGULATION_OF_AMINO_ACID_TRANSPORT	GO_POSITIVE_REGULATION_OF_AMINO_ACID_TRANSPORT	5/818	17/15752	0.00136787	0.0191387	0.0161313	CCK/ABAT/AVPR1A/TRH/SLC6A1	5
GO_REGULATION_OF_WNT_SIGNALING_PATHWAY	GO_REGULATION_OF_WNT_SIGNALING_PATHWAY	GO_REGULATION_OF_WNT_SIGNALING_PATHWAY	32/818	350/15752	0.00138117	0.0192711	0.0162428	CTNND2/MDFI/DACT2/ZNF703/AXIN2/FRZB/SOX7/LGR5/SOX9/CAV1/TIAM1/GREM1/RSPO2/WNT3/SFRP2/SHISA6/SOX17/APCDD1L/WNT3A/CDH3/NOTUM/BICC1/IGFBP1/GLI3/ISL1/TBX18/SALL1/FOXL1/RSPO1/FGF10/SFRP1/DLX5	32
GO_CARDIAC_SEPTUM_MORPHOGENESIS	GO_CARDIAC_SEPTUM_MORPHOGENESIS	GO_CARDIAC_SEPTUM_MORPHOGENESIS	11/818	74/15752	0.00144588	0.0200481	0.0168978	HEY2/DNAH11/GATA4/ROBO1/ISL1/SOX11/BMP7/SLIT2/SLIT3/PARVA/SAV1	11
GO_INTRINSIC_COMPONENT_OF_POSTSYNAPTIC_SPECIALIZATION_MEMBRANE	GO_INTRINSIC_COMPONENT_OF_POSTSYNAPTIC_SPECIALIZATION_MEMBRANE	GO_INTRINSIC_COMPONENT_OF_POSTSYNAPTIC_SPECIALIZATION_MEMBRANE	11/818	74/15752	0.00144588	0.0200481	0.0168978	RGS7BP/NLGN1/SLITRK1/SORCS3/NETO1/SHISA6/GRID2/KCND2/ADCY1/SLITRK3/CDH10	11
GO_CELL_DIFFERENTIATION_INVOLVED_IN_METANEPHROS_DEVELOPMENT	GO_CELL_DIFFERENTIATION_INVOLVED_IN_METANEPHROS_DEVELOPMENT	GO_CELL_DIFFERENTIATION_INVOLVED_IN_METANEPHROS_DEVELOPMENT	6/818	25/15752	0.00145681	0.0200481	0.0168978	FAT4/GREM1/OSR1/SALL1/SIX2/LAMB2	6
GO_REGULATION_OF_FEEDING_BEHAVIOR	GO_REGULATION_OF_FEEDING_BEHAVIOR	GO_REGULATION_OF_FEEDING_BEHAVIOR	6/818	25/15752	0.00145681	0.0200481	0.0168978	CCK/SGIP1/NMU/NPY2R/TRH/TACR3	6
GO_REGULATION_OF_POSITIVE_CHEMOTAXIS	GO_REGULATION_OF_POSITIVE_CHEMOTAXIS	GO_REGULATION_OF_POSITIVE_CHEMOTAXIS	6/818	25/15752	0.00145681	0.0200481	0.0168978	S1PR1/KDR/CASR/F2RL1/FGF10/CDH13	6
GO_NEGATIVE_REGULATION_OF_GLIOGENESIS	GO_NEGATIVE_REGULATION_OF_GLIOGENESIS	GO_NEGATIVE_REGULATION_OF_GLIOGENESIS	8/818	43/15752	0.00146711	0.0201347	0.0169707	ID4/DAB1/ASCL2/SOX11/LDLR/NR2E1/PTN/NKX6-2	8
GO_REGULATION_OF_ORGANIC_ACID_TRANSPORT	GO_REGULATION_OF_ORGANIC_ACID_TRANSPORT	GO_REGULATION_OF_ORGANIC_ACID_TRANSPORT	9/818	53/15752	0.00148591	0.0202819	0.0170948	CCK/NPY5R/ABAT/AVPR1A/OSR1/FABP3/TRH/SLC6A1/HRH3	9
GO_RETINA_MORPHOGENESIS_IN_CAMERA_TYPE_EYE	GO_RETINA_MORPHOGENESIS_IN_CAMERA_TYPE_EYE	GO_RETINA_MORPHOGENESIS_IN_CAMERA_TYPE_EYE	9/818	53/15752	0.00148591	0.0202819	0.0170948	FOXN4/MEGF11/SOX9/PTF1A/DIO3/TSPAN12/DSCAM/PTN/CDON	9
GO_RESPONSE_TO_STEROID_HORMONE	GO_RESPONSE_TO_STEROID_HORMONE	GO_RESPONSE_TO_STEROID_HORMONE	33/818	367/15752	0.00154441	0.0209852	0.0176876	EPO/ESRRG/POU4F2/RORA/GPR83/CDO1/CAV1/AVPR1A/NR5A1/ACTA1/LBH/PGR/ERRFI1/DSG2/PAPPA/ISL1/GABRB1/NODAL/OXTR/STC1/BMP7/SLIT2/TRH/SLIT3/ANXA3/NR2E1/NR1D2/PTN/NEFL/NR2F2/NPAS4/SFRP1/HTR1B	33
GO_REGULATION_OF_AXONOGENESIS	GO_REGULATION_OF_AXONOGENESIS	GO_REGULATION_OF_AXONOGENESIS	19/818	172/15752	0.00154579	0.0209852	0.0176876	POU3F2/POU4F2/FEZF2/SLITRK1/TIAM1/WNT3/WNT3A/ROBO1/CHODL/NGF/BDNF/DAB1/SEMA6C/SLIT2/BARHL2/DSCAM/NEFL/TNR/SEMA6A	19
GO_MULTI_MULTICELLULAR_ORGANISM_PROCESS	GO_MULTI_MULTICELLULAR_ORGANISM_PROCESS	GO_MULTI_MULTICELLULAR_ORGANISM_PROCESS	22/818	212/15752	0.00156263	0.0211566	0.0178321	EPO/SLC6A4/RAET1G/PRDM14/AVPR1A/ACVR2A/COL16A1/SYDE1/PGR/DSG2/GJA1/PAPPA/SOD1/NODAL/OXTR/STC1/CYP1A1/PRLR/IDO1/PTN/TEKT3/NR2F2	22
GO_POSITIVE_REGULATION_OF_HORMONE_SECRETION	GO_POSITIVE_REGULATION_OF_HORMONE_SECRETION	GO_POSITIVE_REGULATION_OF_HORMONE_SECRETION	15/818	122/15752	0.00163023	0.0219621	0.018511	GALR1/ABAT/NMU/PRKCE/CASR/VSNL1/MYRIP/GJA1/ISL1/SOX11/GAL/TRH/CFTR/ILDR1/ADCY8	15
GO_PLACENTA_DEVELOPMENT	GO_PLACENTA_DEVELOPMENT	GO_PLACENTA_DEVELOPMENT	17/818	147/15752	0.00163087	0.0219621	0.018511	MDFI/GRHL2/HEY2/ADA/CDX2/EOMES/GJA1/E2F8/SOD1/ASCL2/NODAL/STC1/BMP7/OVOL2/PTN/NR2F2/KRT19	17
GO_PLASMA_MEMBRANE_ORGANIZATION	GO_PLASMA_MEMBRANE_ORGANIZATION	GO_PLASMA_MEMBRANE_ORGANIZATION	13/818	98/15752	0.00163718	0.0219881	0.0185329	XKR6/FAT4/CAV1/PACSIN3/SPTBN1/ANO9/XKR4/SOD1/A4GALT/CLU/ANXA6/WASL/CRB1	13
GO_REGULATION_OF_TRANSPORTER_ACTIVITY	GO_REGULATION_OF_TRANSPORTER_ACTIVITY	GO_REGULATION_OF_TRANSPORTER_ACTIVITY	26/818	268/15752	0.00164675	0.0220577	0.0185915	KCNA1/EPO/RYR2/LRRC38/PCSK9/NLGN1/SGK1/CAV1/PRKCE/NETO1/SHISA6/ANO9/GJA1/OSR1/FGF12/NOS1/REM1/RNF207/TWIST1/GALR2/GAL/CFTR/KCNS2/ATP1B2/NEFL/TRPC6	26
GO_TRANSMEMBRANE_RECEPTOR_PROTEIN_SERINE_THREONINE_KINASE_SIGNALING_PATHWAY	GO_TRANSMEMBRANE_RECEPTOR_PROTEIN_SERINE_THREONINE_KINASE_SIGNALING_PATHWAY	GO_TRANSMEMBRANE_RECEPTOR_PROTEIN_SERINE_THREONINE_KINASE_SIGNALING_PATHWAY	30/818	325/15752	0.00165782	0.0221469	0.0186667	BMP3/FBN1/ZNF8/DACT2/ZNF703/PARD3/DMRT1/MAGI2/CAV1/MSX1/GATA4/GREM1/GDF10/SFRP2/ACVRL1/ACVR2A/SPTBN1/VWC2/GDF7/TWSG1/ATOH8/NODAL/ONECUT1/SOX11/BMP7/OVOL2/FGF10/CGN/SFRP1/DLX5	30
GO_EPITHELIAL_TO_MESENCHYMAL_TRANSITION	GO_EPITHELIAL_TO_MESENCHYMAL_TRANSITION	GO_EPITHELIAL_TO_MESENCHYMAL_TRANSITION	16/818	135/15752	0.00170964	0.0227183	0.0191484	ALX1/ZNF703/HEY2/AXIN2/SOX9/MSX1/TIAM1/GREM1/SFRP2/EOMES/FOXF2/ISL1/TWIST1/BMP7/OVOL2/SFRP1	16
GO_VOLTAGE_GATED_CATION_CHANNEL_ACTIVITY	GO_VOLTAGE_GATED_CATION_CHANNEL_ACTIVITY	GO_VOLTAGE_GATED_CATION_CHANNEL_ACTIVITY	16/818	135/15752	0.00170964	0.0227183	0.0191484	KCNA1/KCNJ3/LRRC38/KCNA4/KCNV1/KCNT2/HCN4/KCNJ2/GRIN3A/KCND2/KCNJ12/KCNB1/KCNS2/CACNA1E/HTR1B/KCNA5	16
GO_REGULATION_OF_ANION_TRANSPORT	GO_REGULATION_OF_ANION_TRANSPORT	GO_REGULATION_OF_ANION_TRANSPORT	12/818	87/15752	0.00174018	0.0230529	0.0194304	CCK/NPY5R/ABAT/AVPR1A/ANO9/OSR1/FABP3/STC1/TRH/CFTR/SLC6A1/HRH3	12
GO_NEGATIVE_REGULATION_OF_ION_TRANSPORT	GO_NEGATIVE_REGULATION_OF_ION_TRANSPORT	GO_NEGATIVE_REGULATION_OF_ION_TRANSPORT	17/818	148/15752	0.00175583	0.0230529	0.0194304	EPO/NPY5R/ABAT/PCSK9/CAV1/PRKCE/PACSIN3/ANO9/OSR1/FGF12/NOS1/REM1/TWIST1/STC1/TRH/HRH3/HTR1B	17
GO_CELL_CELL_JUNCTION_ORGANIZATION	GO_CELL_CELL_JUNCTION_ORGANIZATION	GO_CELL_CELL_JUNCTION_ORGANIZATION	19/818	174/15752	0.0017694	0.0230529	0.0194304	CTNND2/IQSEC1/UGT8/ZNF703/GRHL2/PARD3/CAV1/PLEKHA7/CLDN6/F2RL1/CDH3/DSG2/GJA1/CDH8/OCLN/CTNNA1/CDH6/CDH10/CDH13	19
GO_LIMB_BUD_FORMATION	GO_LIMB_BUD_FORMATION	GO_LIMB_BUD_FORMATION	4/818	11/15752	0.00177613	0.0230529	0.0194304	SOX9/WNT3/SOX11/FGF10	4
GO_OLFACTORY_BULB_INTERNEURON_DIFFERENTIATION	GO_OLFACTORY_BULB_INTERNEURON_DIFFERENTIATION	GO_OLFACTORY_BULB_INTERNEURON_DIFFERENTIATION	4/818	11/15752	0.00177613	0.0230529	0.0194304	ROBO1/SALL1/SLIT2/DLX5	4
GO_POSITIVE_REGULATION_OF_CATECHOLAMINE_SECRETION	GO_POSITIVE_REGULATION_OF_CATECHOLAMINE_SECRETION	GO_POSITIVE_REGULATION_OF_CATECHOLAMINE_SECRETION	4/818	11/15752	0.00177613	0.0230529	0.0194304	NPY2R/CARTPT/OXTR/KCNB1	4
GO_POSITIVE_REGULATION_OF_COLLATERAL_SPROUTING	GO_POSITIVE_REGULATION_OF_COLLATERAL_SPROUTING	GO_POSITIVE_REGULATION_OF_COLLATERAL_SPROUTING	4/818	11/15752	0.00177613	0.0230529	0.0194304	WNT3/WNT3A/NGF/BDNF	4
GO_POSITIVE_REGULATION_OF_GASTRULATION	GO_POSITIVE_REGULATION_OF_GASTRULATION	GO_POSITIVE_REGULATION_OF_GASTRULATION	4/818	11/15752	0.00177613	0.0230529	0.0194304	OTX2/WNT3A/GJA1/OSR1	4
GO_RESPONSE_TO_FORSKOLIN	GO_RESPONSE_TO_FORSKOLIN	GO_RESPONSE_TO_FORSKOLIN	4/818	11/15752	0.00177613	0.0230529	0.0194304	CFTR/ADCY8/ADCY1/ADCY2	4
GO_EMBRYONIC_CAMERA_TYPE_EYE_MORPHOGENESIS	GO_EMBRYONIC_CAMERA_TYPE_EYE_MORPHOGENESIS	GO_EMBRYONIC_CAMERA_TYPE_EYE_MORPHOGENESIS	6/818	26/15752	0.00181172	0.023241	0.0195889	PAX6/FOXF2/ALDH1A3/TWIST1/SOX11/BMP7	6
GO_POSITIVE_REGULATION_OF_POTASSIUM_ION_TRANSMEMBRANE_TRANSPORTER_ACTIVITY	GO_POSITIVE_REGULATION_OF_POTASSIUM_ION_TRANSMEMBRANE_TRANSPORTER_ACTIVITY	GO_POSITIVE_REGULATION_OF_POTASSIUM_ION_TRANSMEMBRANE_TRANSPORTER_ACTIVITY	6/818	26/15752	0.00181172	0.023241	0.0195889	KCNA1/LRRC38/RNF207/GALR2/GAL/ATP1B2	6
GO_AMINO_ACID_CATION_SYMPORTER_ACTIVITY	GO_AMINO_ACID_CATION_SYMPORTER_ACTIVITY	GO_AMINO_ACID_CATION_SYMPORTER_ACTIVITY	5/818	18/15752	0.00181375	0.023241	0.0195889	SLC32A1/SLC6A11/SLC6A1/SLC1A2/SLC1A1	5
GO_EMBRYONIC_DIGESTIVE_TRACT_MORPHOGENESIS	GO_EMBRYONIC_DIGESTIVE_TRACT_MORPHOGENESIS	GO_EMBRYONIC_DIGESTIVE_TRACT_MORPHOGENESIS	5/818	18/15752	0.00181375	0.023241	0.0195889	GLI3/SOX11/SIX2/OVOL2/FGF10	5
GO_KIDNEY_MESENCHYME_DEVELOPMENT	GO_KIDNEY_MESENCHYME_DEVELOPMENT	GO_KIDNEY_MESENCHYME_DEVELOPMENT	5/818	18/15752	0.00181375	0.023241	0.0195889	BASP1/OSR1/BMP7/SIX2/SIX1	5
GO_RESPONSE_TO_VITAMIN	GO_RESPONSE_TO_VITAMIN	GO_RESPONSE_TO_VITAMIN	12/818	88/15752	0.001922	0.0245654	0.0207052	EPO/ASCL1/ADA/GATA4/CASR/LRAT/STC1/BMP7/CYP1A1/PTN/SFRP1/CAT	12
GO_NEURAL_NUCLEUS_DEVELOPMENT	GO_NEURAL_NUCLEUS_DEVELOPMENT	GO_NEURAL_NUCLEUS_DEVELOPMENT	9/818	55/15752	0.00194369	0.0247796	0.0208857	ASCL1/BASP1/INA/PHOX2A/PHOX2B/ALDH1A3/NFIB/CNP/TTBK1	9
GO_ANTERIOR_POSTERIOR_AXIS_SPECIFICATION	GO_ANTERIOR_POSTERIOR_AXIS_SPECIFICATION	GO_ANTERIOR_POSTERIOR_AXIS_SPECIFICATION	8/818	45/15752	0.00199021	0.0251176	0.0211706	NEUROG1/BASP1/HEY2/OTX2/CDX2/WNT3/NODAL/SIX2	8
GO_EMBRYO_IMPLANTATION	GO_EMBRYO_IMPLANTATION	GO_EMBRYO_IMPLANTATION	8/818	45/15752	0.00199021	0.0251176	0.0211706	EPO/PRDM14/SYDE1/GJA1/SOD1/NODAL/STC1/PRLR	8
GO_ENDOCRINE_PANCREAS_DEVELOPMENT	GO_ENDOCRINE_PANCREAS_DEVELOPMENT	GO_ENDOCRINE_PANCREAS_DEVELOPMENT	8/818	45/15752	0.00199021	0.0251176	0.0211706	PAX6/SOX9/INSM1/RHEB/ONECUT1/NEUROG3/NEUROD1/NKX6-2	8
GO_REGULATION_OF_ACTIN_FILAMENT_BASED_MOVEMENT	GO_REGULATION_OF_ACTIN_FILAMENT_BASED_MOVEMENT	GO_REGULATION_OF_ACTIN_FILAMENT_BASED_MOVEMENT	8/818	45/15752	0.00199021	0.0251176	0.0211706	RYR2/CAV1/GATA4/HCN4/KCNJ2/DSG2/RNF207/STC1	8
GO_POSITIVE_REGULATION_OF_SMALL_GTPASE_MEDIATED_SIGNAL_TRANSDUCTION	GO_POSITIVE_REGULATION_OF_SMALL_GTPASE_MEDIATED_SIGNAL_TRANSDUCTION	GO_POSITIVE_REGULATION_OF_SMALL_GTPASE_MEDIATED_SIGNAL_TRANSDUCTION	10/818	66/15752	0.00202703	0.0254919	0.0214861	EPO/DGKI/NRG1/F2RL1/ROBO1/GPR20/ADCYAP1R1/NGF/FGF10/CDON	10
GO_NEGATIVE_REGULATION_OF_EPITHELIAL_CELL_PROLIFERATION	GO_NEGATIVE_REGULATION_OF_EPITHELIAL_CELL_PROLIFERATION	GO_NEGATIVE_REGULATION_OF_EPITHELIAL_CELL_PROLIFERATION	17/818	150/15752	0.00203001	0.0254919	0.0214861	PAX6/KDF1/NKX2-8/SOX9/CAV1/SFRP2/ACVRL1/ROBO1/NFIB/GJA1/ISL1/ATOH8/PTN/MIR129-2/NR2F2/SAV1/SFRP1	17
GO_REGULATION_OF_MUSCLE_CONTRACTION	GO_REGULATION_OF_MUSCLE_CONTRACTION	GO_REGULATION_OF_MUSCLE_CONTRACTION	18/818	163/15752	0.00203704	0.0255163	0.0215067	KCNA1/RYR2/ABAT/NMU/ADA/NPY2R/CAV1/GATA4/HCN4/KCNJ2/DSG2/NOS1/RNF207/SOD1/OXTR/STC1/ANXA6/TACR3	18
GO_PROTEIN_COMPLEX_OLIGOMERIZATION	GO_PROTEIN_COMPLEX_OLIGOMERIZATION	GO_PROTEIN_COMPLEX_OLIGOMERIZATION	38/818	449/15752	0.00212394	0.0265387	0.0223684	KCNA1/CCK/GNMT/SLC6A4/PRMT8/KCNA4/NLGN1/COLEC12/KCNV1/MAGI2/AQP11/RASEF/AASS/DPYS/KCNJ2/ALDH1A3/KCTD8/TRPA1/GJA1/SCUBE3/MPP2/KCND2/KCNJ12/MARCKS/CLU/KCNB1/NUP54/CTNNA1/ILDR1/KCNS2/ANXA6/SLC6A1/SLC1A2/ADCY8/KCTD11/SLC1A1/KCNA5/CAT	38
GO_NITRIC_OXIDE_MEDIATED_SIGNAL_TRANSDUCTION	GO_NITRIC_OXIDE_MEDIATED_SIGNAL_TRANSDUCTION	GO_NITRIC_OXIDE_MEDIATED_SIGNAL_TRANSDUCTION	6/818	27/15752	0.00222843	0.027638	0.023295	MT1M/NPY2R/NDNF/NOS1/GUCY1A2/NEUROD1	6
GO_POSITIVE_REGULATION_OF_BEHAVIOR	GO_POSITIVE_REGULATION_OF_BEHAVIOR	GO_POSITIVE_REGULATION_OF_BEHAVIOR	6/818	27/15752	0.00222843	0.027638	0.023295	CCK/SGIP1/NPAS2/NLGN1/NPY2R/GJA1	6
GO_PROSTATE_GLAND_MORPHOGENESIS	GO_PROSTATE_GLAND_MORPHOGENESIS	GO_PROSTATE_GLAND_MORPHOGENESIS	6/818	27/15752	0.00222843	0.027638	0.023295	SOX9/ID4/BMP7/HOXD13/FGF10/SFRP1	6
GO_NEGATIVE_REGULATION_OF_GROWTH	GO_NEGATIVE_REGULATION_OF_GROWTH	GO_NEGATIVE_REGULATION_OF_GROWTH	23/818	232/15752	0.00225378	0.0278836	0.0235019	SLC6A4/TNK1/MT1M/FRZB/MSX1/GREM1/WNT3/SFRP2/ACVRL1/SOX17/WNT3A/SH3BP4/GJA1/MT1H/SEMA6C/SLIT2/SLIT3/ADRB1/BST2/TNR/SEMA6A/SAV1/SFRP1	23
GO_AMINO_ACID_TRANSMEMBRANE_TRANSPORTER_ACTIVITY	GO_AMINO_ACID_TRANSMEMBRANE_TRANSPORTER_ACTIVITY	GO_AMINO_ACID_TRANSMEMBRANE_TRANSPORTER_ACTIVITY	10/818	67/15752	0.00227422	0.0279986	0.0235989	SLC7A4/SLC32A1/SLC7A2/SLC6A11/SLC7A8/SFXN1/SLC6A1/SLC15A4/SLC1A2/SLC1A1	10
GO_NEURAL_RETINA_DEVELOPMENT	GO_NEURAL_RETINA_DEVELOPMENT	GO_NEURAL_RETINA_DEVELOPMENT	10/818	67/15752	0.00227422	0.0279986	0.0235989	FOXN4/MEGF11/POU4F2/SOX9/PTF1A/DIO3/TSPAN12/NEUROD1/DSCAM/PTN	10
GO_NEGATIVE_REGULATION_OF_EPITHELIAL_CELL_DIFFERENTIATION	GO_NEGATIVE_REGULATION_OF_EPITHELIAL_CELL_DIFFERENTIATION	GO_NEGATIVE_REGULATION_OF_EPITHELIAL_CELL_DIFFERENTIATION	8/818	46/15752	0.00230162	0.0281976	0.0237666	GRHL2/FRZB/SOX9/CAV1/ACVRL1/OSR1/NODAL/FOXE3	8
GO_OVULATION_CYCLE_PROCESS	GO_OVULATION_CYCLE_PROCESS	GO_OVULATION_CYCLE_PROCESS	8/818	46/15752	0.00230162	0.0281976	0.0237666	NPY5R/NR5A1/GPR149/PGR/SLIT2/LHCGR/SLIT3/GAS2	8
GO_GLIAL_CELL_DEVELOPMENT	GO_GLIAL_CELL_DEVELOPMENT	GO_GLIAL_CELL_DEVELOPMENT	14/818	114/15752	0.00232369	0.0283963	0.0239341	ASCL1/POU3F1/POU3F2/PARD3/ID4/NRG1/SOD1/SOX11/LDLR/CLU/LAMB2/GRN/TTBK1/NKX6-2	14
GO_GASTRIC_ACID_SECRETION	GO_GASTRIC_ACID_SECRETION	GO_GASTRIC_ACID_SECRETION	5/818	19/15752	0.00235741	0.0283963	0.0239341	NMU/SGK1/CCKBR/OXTR/HIP1R	5
GO_HYPOTHALAMUS_DEVELOPMENT	GO_HYPOTHALAMUS_DEVELOPMENT	GO_HYPOTHALAMUS_DEVELOPMENT	5/818	19/15752	0.00235741	0.0283963	0.0239341	POU3F2/NKX2-6/OTP/GSX1/RAX	5
GO_NEGATIVE_REGULATION_OF_ORGANIC_ACID_TRANSPORT	GO_NEGATIVE_REGULATION_OF_ORGANIC_ACID_TRANSPORT	GO_NEGATIVE_REGULATION_OF_ORGANIC_ACID_TRANSPORT	5/818	19/15752	0.00235741	0.0283963	0.0239341	NPY5R/ABAT/OSR1/TRH/HRH3	5
GO_RENAL_VESICLE_DEVELOPMENT	GO_RENAL_VESICLE_DEVELOPMENT	GO_RENAL_VESICLE_DEVELOPMENT	5/818	19/15752	0.00235741	0.0283963	0.0239341	SOX9/GREM1/OSR1/SALL1/SIX2	5
GO_RESPONSE_TO_HYPEROXIA	GO_RESPONSE_TO_HYPEROXIA	GO_RESPONSE_TO_HYPEROXIA	5/818	19/15752	0.00235741	0.0283963	0.0239341	EPO/CAV1/CYP1A1/KCNA5/CAT	5
GO_RESPONSE_TO_VITAMIN_A	GO_RESPONSE_TO_VITAMIN_A	GO_RESPONSE_TO_VITAMIN_A	5/818	19/15752	0.00235741	0.0283963	0.0239341	EPO/GATA4/LRAT/CYP1A1/CAT	5
GO_REGULATION_OF_NERVOUS_SYSTEM_PROCESS	GO_REGULATION_OF_NERVOUS_SYSTEM_PROCESS	GO_REGULATION_OF_NERVOUS_SYSTEM_PROCESS	15/818	127/15752	0.00243208	0.0292257	0.0246332	CCK/ABAT/NMU/PARD3/NLGN1/NPY2R/AVPR1A/NETO1/RIMS1/CBLN1/SHISA6/CARTPT/STX1B/FGF12/TNR	15
GO_ASTROCYTE_DIFFERENTIATION	GO_ASTROCYTE_DIFFERENTIATION	GO_ASTROCYTE_DIFFERENTIATION	11/818	79/15752	0.00247217	0.0296365	0.0249794	PAX6/POU3F2/SOX9/ID4/TAL1/DAB1/LDLR/LAMB2/NR2E1/GRN/TTBK1	11
GO_NEGATIVE_REGULATION_OF_REPRODUCTIVE_PROCESS	GO_NEGATIVE_REGULATION_OF_REPRODUCTIVE_PROCESS	GO_NEGATIVE_REGULATION_OF_REPRODUCTIVE_PROCESS	9/818	57/15752	0.00250756	0.0299893	0.0252767	MOS/ADA/DMRT1/NR5A1/GPR149/GJA1/NODAL/BMP7/ASTL	9
GO_REGULATION_OF_DNA_BINDING	GO_REGULATION_OF_DNA_BINDING	GO_REGULATION_OF_DNA_BINDING	14/818	115/15752	0.00252274	0.0300992	0.0253694	PAX6/MDFI/POU4F2/HEY2/ID4/ZNF462/MSX1/WNT3A/ISL1/NGF/TWIST1/SOX11/HAND2/NEUROD1	14
GO_INSEMINATION	GO_INSEMINATION	GO_INSEMINATION	4/818	12/15752	0.00255541	0.0302731	0.025516	SLC6A4/AVPR1A/ACVR2A/OXTR	4
GO_MALE_SEX_DETERMINATION	GO_MALE_SEX_DETERMINATION	GO_MALE_SEX_DETERMINATION	4/818	12/15752	0.00255541	0.0302731	0.025516	DMRT1/SOX9/NR5A1/PTGDR	4
GO_REGULATION_OF_GASTRIC_ACID_SECRETION	GO_REGULATION_OF_GASTRIC_ACID_SECRETION	GO_REGULATION_OF_GASTRIC_ACID_SECRETION	4/818	12/15752	0.00255541	0.0302731	0.025516	NMU/SGK1/OXTR/HIP1R	4
GO_LUNG_EPITHELIUM_DEVELOPMENT	GO_LUNG_EPITHELIUM_DEVELOPMENT	GO_LUNG_EPITHELIUM_DEVELOPMENT	7/818	37/15752	0.00260522	0.0306464	0.0258307	ASCL1/GRHL2/SOX9/NFIB/ERRFI1/FGF10/SAV1	7
GO_SALIVARY_GLAND_DEVELOPMENT	GO_SALIVARY_GLAND_DEVELOPMENT	GO_SALIVARY_GLAND_DEVELOPMENT	7/818	37/15752	0.00260522	0.0306464	0.0258307	PAX6/NFIB/TWSG1/LAMA1/BMP7/ESRP2/FGF10	7
GO_SEMI_LUNAR_VALVE_DEVELOPMENT	GO_SEMI_LUNAR_VALVE_DEVELOPMENT	GO_SEMI_LUNAR_VALVE_DEVELOPMENT	7/818	37/15752	0.00260522	0.0306464	0.0258307	HEY2/SOX9/GATA4/ROBO1/TWIST1/SLIT2/SLIT3	7
GO_CALCIUM_DEPENDENT_CELL_CELL_ADHESION_VIA_PLASMA_MEMBRANE_CELL_ADHESION_MOLECULES	GO_CALCIUM_DEPENDENT_CELL_CELL_ADHESION_VIA_PLASMA_MEMBRANE_CELL_ADHESION_MOLECULES	GO_CALCIUM_DEPENDENT_CELL_CELL_ADHESION_VIA_PLASMA_MEMBRANE_CELL_ADHESION_MOLECULES	8/818	47/15752	0.00264997	0.0309554	0.0260911	NLGN1/CDH3/CDH8/PCDHB2/CDH6/CDH10/CDH13/PCDHB5	8
GO_POSITIVE_REGULATION_OF_PATHWAY_RESTRICTED_SMAD_PROTEIN_PHOSPHORYLATION	GO_POSITIVE_REGULATION_OF_PATHWAY_RESTRICTED_SMAD_PROTEIN_PHOSPHORYLATION	GO_POSITIVE_REGULATION_OF_PATHWAY_RESTRICTED_SMAD_PROTEIN_PHOSPHORYLATION	8/818	47/15752	0.00264997	0.0309554	0.0260911	BMP3/GDF10/ACVRL1/ACVR2A/GDF7/TWSG1/NODAL/BMP7	8
GO_RHYTHMIC_BEHAVIOR	GO_RHYTHMIC_BEHAVIOR	GO_RHYTHMIC_BEHAVIOR	8/818	47/15752	0.00264997	0.0309554	0.0260911	NMU/ADA/NLGN1/NPY2R/USP2/AHCY/KCND2/NR1D2	8
GO_NEUROTRANSMITTER_METABOLIC_PROCESS	GO_NEUROTRANSMITTER_METABOLIC_PROCESS	GO_NEUROTRANSMITTER_METABOLIC_PROCESS	16/818	141/15752	0.00267778	0.0311891	0.026288	SLC6A3/CYP1B1/SLC6A4/RORA/ABAT/SLC7A2/CAV1/DPYS/PRIMA1/NOS1/SLC5A7/CLU/TRH/HTR1A/ALDH7A1/DAGLA	16
GO_AMMONIUM_TRANSMEMBRANE_TRANSPORTER_ACTIVITY	GO_AMMONIUM_TRANSMEMBRANE_TRANSPORTER_ACTIVITY	GO_AMMONIUM_TRANSMEMBRANE_TRANSPORTER_ACTIVITY	6/818	28/15752	0.00271345	0.0311891	0.026288	SLC6A3/SLC6A4/SLC22A3/SLC18A2/SLC6A2/SLC5A7	6
GO_CARTILAGE_MORPHOGENESIS	GO_CARTILAGE_MORPHOGENESIS	GO_CARTILAGE_MORPHOGENESIS	6/818	28/15752	0.00271345	0.0311891	0.026288	MSX1/RSPO2/COL14A1/STC1/HAND2/MATN3	6
GO_CATENIN_COMPLEX	GO_CATENIN_COMPLEX	GO_CATENIN_COMPLEX	6/818	28/15752	0.00271345	0.0311891	0.026288	CDH3/CDH8/CTNNA1/CDH6/CDH10/CDH13	6
GO_MEMBRANE_REPOLARIZATION_DURING_ACTION_POTENTIAL	GO_MEMBRANE_REPOLARIZATION_DURING_ACTION_POTENTIAL	GO_MEMBRANE_REPOLARIZATION_DURING_ACTION_POTENTIAL	6/818	28/15752	0.00271345	0.0311891	0.026288	KCNJ3/CAV1/KCNN2/KCNJ2/RNF207/KCNA5	6
GO_POSITIVE_REGULATION_OF_VASCULAR_ENDOTHELIAL_GROWTH_FACTOR_PRODUCTION	GO_POSITIVE_REGULATION_OF_VASCULAR_ENDOTHELIAL_GROWTH_FACTOR_PRODUCTION	GO_POSITIVE_REGULATION_OF_VASCULAR_ENDOTHELIAL_GROWTH_FACTOR_PRODUCTION	6/818	28/15752	0.00271345	0.0311891	0.026288	CYP1B1/RORA/GATA4/CCBE1/ISL1/NODAL	6
GO_SCHWANN_CELL_DEVELOPMENT	GO_SCHWANN_CELL_DEVELOPMENT	GO_SCHWANN_CELL_DEVELOPMENT	6/818	28/15752	0.00271345	0.0311891	0.026288	POU3F1/POU3F2/PARD3/NRG1/SOD1/LAMB2	6
GO_POSITIVE_REGULATION_OF_PEPTIDE_HORMONE_SECRETION	GO_POSITIVE_REGULATION_OF_PEPTIDE_HORMONE_SECRETION	GO_POSITIVE_REGULATION_OF_PEPTIDE_HORMONE_SECRETION	12/818	92/15752	0.00281166	0.0322442	0.0271774	ABAT/NMU/PRKCE/CASR/VSNL1/MYRIP/GJA1/ISL1/TRH/CFTR/ILDR1/ADCY8	12
GO_SMOOTHENED_SIGNALING_PATHWAY	GO_SMOOTHENED_SIGNALING_PATHWAY	GO_SMOOTHENED_SIGNALING_PATHWAY	15/818	129/15752	0.00283324	0.0324177	0.0273235	PAX6/TTBK2/RORA/ZIC1/OTX2/EVC/GLI3/SCUBE3/GPR161/CTNNA1/KIF7/FGF10/SFRP1/RFX4/CDON	15
GO_INSULIN_SECRETION	GO_INSULIN_SECRETION	GO_INSULIN_SECRETION	20/818	195/15752	0.00286379	0.0326927	0.0275554	SLC2A2/ABAT/PRKCE/TIAM1/CASR/VSNL1/CARTPT/MYRIP/GJA1/ISL1/GAL/KCNB1/TRH/CFTR/NEUROD1/CACNA1E/SYT9/ADCY8/SFRP1/KCNA5	20
GO_MAINTENANCE_OF_CELL_NUMBER	GO_MAINTENANCE_OF_CELL_NUMBER	GO_MAINTENANCE_OF_CELL_NUMBER	17/818	155/15752	0.00287605	0.0327583	0.0276106	PRDM14/SOX9/CDX2/EOMES/TAL1/MED10/LBH/ASCL2/NODAL/BMP7/SALL1/SIX2/NR2E1/PTN/FGF10/SAV1/SFRP1	17
GO_MIDDLE_EAR_MORPHOGENESIS	GO_MIDDLE_EAR_MORPHOGENESIS	GO_MIDDLE_EAR_MORPHOGENESIS	5/818	20/15752	0.00301046	0.0342116	0.0288356	MSX1/OSR1/TSHZ1/SIX2/SIX1	5
GO_NEGATIVE_REGULATION_OF_BLOOD_VESSEL_DIAMETER	GO_NEGATIVE_REGULATION_OF_BLOOD_VESSEL_DIAMETER	GO_NEGATIVE_REGULATION_OF_BLOOD_VESSEL_DIAMETER	11/818	81/15752	0.00302002	0.0342429	0.0288619	SLC6A4/CAV1/AVPR1A/CASR/DRD5/AVPR1B/GJA1/OXTR/HTR1A/HTR1B/KCNA5	11
GO_CELLULAR_RESPONSE_TO_ACID_CHEMICAL	GO_CELLULAR_RESPONSE_TO_ACID_CHEMICAL	GO_CELLULAR_RESPONSE_TO_ACID_CHEMICAL	20/818	196/15752	0.00303841	0.0343738	0.0289723	KDR/SESN3/SLC6A4/SOX9/PRKCE/AVPR1A/WNT3/WNT3A/SH3BP4/COL16A1/PDK4/PTGDR/TEAD2/OSR1/FZD10/LDLR/SIX1/KCNK4/UCP1/SFRP1	20
GO_FEAR_RESPONSE	GO_FEAR_RESPONSE	GO_FEAR_RESPONSE	7/818	38/15752	0.00305298	0.0343837	0.0289806	CCK/NPAS2/NPY2R/GJA1/ADRB1/NR2E1/HTR1A	7
GO_REGULATION_OF_DOPAMINE_SECRETION	GO_REGULATION_OF_DOPAMINE_SECRETION	GO_REGULATION_OF_DOPAMINE_SECRETION	7/818	38/15752	0.00305298	0.0343837	0.0289806	ABAT/NPY2R/SYT13/SYT9/CHRNA4/HTR1B/SYT12	7
GO_GLUTAMATE_RECEPTOR_SIGNALING_PATHWAY	GO_GLUTAMATE_RECEPTOR_SIGNALING_PATHWAY	GO_GLUTAMATE_RECEPTOR_SIGNALING_PATHWAY	12/818	93/15752	0.00307962	0.0345288	0.029103	SSTR1/GRM6/NLGN1/TIAM1/NETO1/SHISA6/GRIN3A/GRID2/KCNB1/GRIK3/NEFL/DAGLA	12
GO_OLIGODENDROCYTE_DIFFERENTIATION	GO_OLIGODENDROCYTE_DIFFERENTIATION	GO_OLIGODENDROCYTE_DIFFERENTIATION	12/818	93/15752	0.00307962	0.0345288	0.029103	PAX6/ASCL1/SOX9/ID4/RHEB/NRG1/GLI3/SOX11/CLU/CNP/PTN/NKX6-2	12
GO_ORGANIC_ANION_TRANSPORT	GO_ORGANIC_ANION_TRANSPORT	GO_ORGANIC_ANION_TRANSPORT	38/818	459/15752	0.00310221	0.0347047	0.0292512	SLC7A4/XKR6/CCK/SLC2A2/NPY5R/ABAT/SLC26A10/SLC16A12/SLC32A1/SLC7A2/AVPR1A/CA3/RIMS1/SLC6A11/SLC7A8/GLS2/CASR/ANO9/SLCO2A1/XKR4/GJA1/FABP3/SLC7A14/PPFIA2/SLC6A17/LDLR/TRH/CFTR/CA14/SFXN1/SLC6A1/SLC15A4/HRH3/SLC1A2/SLC16A14/SLC1A1/CYB5R2/SLC4A10	38
GO_POSITIVE_REGULATION_OF_INSULIN_SECRETION	GO_POSITIVE_REGULATION_OF_INSULIN_SECRETION	GO_POSITIVE_REGULATION_OF_INSULIN_SECRETION	10/818	70/15752	0.00316408	0.0353182	0.0297683	ABAT/PRKCE/CASR/VSNL1/MYRIP/GJA1/ISL1/TRH/CFTR/ADCY8	10
GO_ADHERENS_JUNCTION_ORGANIZATION	GO_ADHERENS_JUNCTION_ORGANIZATION	GO_ADHERENS_JUNCTION_ORGANIZATION	9/818	59/15752	0.00319389	0.0355719	0.0299821	IQSEC1/ZNF703/PLEKHA7/CDH3/CDH8/CTNNA1/CDH6/CDH10/CDH13	9
GO_CELL_CELL_SIGNALING_BY_WNT	GO_CELL_CELL_SIGNALING_BY_WNT	GO_CELL_CELL_SIGNALING_BY_WNT	40/818	491/15752	0.00325042	0.0361214	0.0304453	CTNND2/CELSR3/MDFI/DACT2/ZNF703/AXIN2/FRZB/SOX7/LGR5/SOX9/MAGI2/CAV1/TIAM1/GREM1/RSPO2/WNT3/SFRP2/SHISA6/SOX17/VAX2/APCDD1L/WNT3A/CDH3/NOTUM/BICC1/TSPAN12/IGFBP1/GLI3/ISL1/TBX18/FZD10/AMOTL2/SALL1/FOXL1/RSPO1/TNRC6B/FGF10/FZD3/SFRP1/DLX5	40
GO_NEURON_PROJECTION_TERMINUS	GO_NEURON_PROJECTION_TERMINUS	GO_NEURON_PROJECTION_TERMINUS	15/818	131/15752	0.00328745	0.0363773	0.030661	KCNA1/CCK/ATCAY/NMU/SLC32A1/DGKI/CASR/CPLX2/NOS1/CDH8/SLC18A2/CRHR2/GRIK3/HTR1B/SLC4A10	15
GO_HOMOPHILIC_CELL_ADHESION_VIA_PLASMA_MEMBRANE_ADHESION_MOLECULES	GO_HOMOPHILIC_CELL_ADHESION_VIA_PLASMA_MEMBRANE_ADHESION_MOLECULES	GO_HOMOPHILIC_CELL_ADHESION_VIA_PLASMA_MEMBRANE_ADHESION_MOLECULES	17/818	157/15752	0.00328794	0.0363773	0.030661	DSCAML1/CELSR3/FAT4/ROBO3/CNTN4/ROBO1/PCDH18/CDH3/DSG2/CDH8/PCDH17/PCDHB2/DSCAM/CDH6/CDH10/CDH13/PCDHB5	17
GO_PDZ_DOMAIN_BINDING	GO_PDZ_DOMAIN_BINDING	GO_PDZ_DOMAIN_BINDING	11/818	82/15752	0.00332839	0.036744	0.03097	SDC2/SLC9A3/NLGN1/SHISA6/ACVR2A/GJA1/GRID2/CFTR/ADRB1/SNTG2/FZD3	11
GO_PEPTIDE_BINDING	GO_PEPTIDE_BINDING	GO_PEPTIDE_BINDING	25/818	268/15752	0.00338513	0.0372884	0.0314289	GALR1/SSTR1/PEX5L/LRPAP1/OPRK1/NLGN1/CCKBR/NPR3/AVPR1A/LVRN/SLC7A8/GPR149/HLA-DRA/CABP1/ADCYAP1R1/HLA-DPA1/HLA-DPB1/OXTR/LDLR/GALR2/CLU/PRLR/PPIC/CRHR2/PTGES	25
GO_NEGATIVE_REGULATION_OF_CELL_GROWTH	GO_NEGATIVE_REGULATION_OF_CELL_GROWTH	GO_NEGATIVE_REGULATION_OF_CELL_GROWTH	18/818	171/15752	0.0034395	0.0378044	0.0318638	TNK1/FRZB/MSX1/GREM1/WNT3/SFRP2/ACVRL1/SOX17/WNT3A/SH3BP4/GJA1/SEMA6C/SLIT2/SLIT3/BST2/TNR/SEMA6A/SFRP1	18
GO_OSSIFICATION	GO_OSSIFICATION	GO_OSSIFICATION	32/818	371/15752	0.00345035	0.0378409	0.0318946	S1PR1/BMP3/EXT1/FAT4/MIR9-3/AXIN2/SOX9/ID4/GREM1/GDF10/RSPO2/WNT3/SFRP2/CASR/ACVR2A/WNT3A/SRGN/OSR1/GLI3/TWSG1/TWIST1/STC1/SOX11/BMP7/HAND2/ALOX15/SIX2/MN1/PTN/SFRP1/DLX5/CAT	32
GO_NEGATIVE_REGULATION_OF_OSTEOBLAST_DIFFERENTIATION	GO_NEGATIVE_REGULATION_OF_OSTEOBLAST_DIFFERENTIATION	GO_NEGATIVE_REGULATION_OF_OSTEOBLAST_DIFFERENTIATION	8/818	49/15752	0.00346923	0.0378825	0.0319296	MIR9-3/AXIN2/GREM1/GDF10/TWSG1/TWIST1/HAND2/SFRP1	8
GO_POSITIVE_REGULATION_OF_RECEPTOR_MEDIATED_ENDOCYTOSIS	GO_POSITIVE_REGULATION_OF_RECEPTOR_MEDIATED_ENDOCYTOSIS	GO_POSITIVE_REGULATION_OF_RECEPTOR_MEDIATED_ENDOCYTOSIS	8/818	49/15752	0.00346923	0.0378825	0.0319296	SGIP1/PCSK9/MAGI2/GREM1/WNT3A/CLU/WASL/HIP1R	8
GO_HEART_VALVE_FORMATION	GO_HEART_VALVE_FORMATION	GO_HEART_VALVE_FORMATION	4/818	13/15752	0.00354071	0.0383297	0.0323066	HEY2/SOX9/GATA4/TWIST1	4
GO_MESODERMAL_CELL_FATE_SPECIFICATION	GO_MESODERMAL_CELL_FATE_SPECIFICATION	GO_MESODERMAL_CELL_FATE_SPECIFICATION	4/818	13/15752	0.00354071	0.0383297	0.0323066	SFRP2/WNT3A/NODAL/SIX2	4
GO_NEURON_CELL_CELL_ADHESION	GO_NEURON_CELL_CELL_ADHESION	GO_NEURON_CELL_CELL_ADHESION	4/818	13/15752	0.00354071	0.0383297	0.0323066	NLGN1/NCAM2/CNTN4/TNR	4
GO_RESPONSE_TO_PLATELET_AGGREGATION_INHIBITOR	GO_RESPONSE_TO_PLATELET_AGGREGATION_INHIBITOR	GO_RESPONSE_TO_PLATELET_AGGREGATION_INHIBITOR	4/818	13/15752	0.00354071	0.0383297	0.0323066	CFTR/ADCY8/ADCY1/ADCY2	4
GO_NOREPINEPHRINE_TRANSPORT	GO_NOREPINEPHRINE_TRANSPORT	GO_NOREPINEPHRINE_TRANSPORT	5/818	21/15752	0.00378458	0.0406196	0.0342366	SLC6A3/SLC6A2/OXTR/KCNB1/HRH3	5
GO_ORGAN_INDUCTION	GO_ORGAN_INDUCTION	GO_ORGAN_INDUCTION	5/818	21/15752	0.00378458	0.0406196	0.0342366	WNT3A/ROBO1/SIX1/FGF10/HOXC11	5
GO_POSITIVE_REGULATION_OF_STEM_CELL_DIFFERENTIATION	GO_POSITIVE_REGULATION_OF_STEM_CELL_DIFFERENTIATION	GO_POSITIVE_REGULATION_OF_STEM_CELL_DIFFERENTIATION	5/818	21/15752	0.00378458	0.0406196	0.0342366	SOX5/SOX9/GATA4/BMP7/PTN	5
GO_RETINA_LAYER_FORMATION	GO_RETINA_LAYER_FORMATION	GO_RETINA_LAYER_FORMATION	5/818	21/15752	0.00378458	0.0406196	0.0342366	FOXN4/MEGF11/PTF1A/TSPAN12/DSCAM	5
GO_AMINO_ACID_BINDING	GO_AMINO_ACID_BINDING	GO_AMINO_ACID_BINDING	8/818	50/15752	0.00394618	0.0422637	0.0356224	GNMT/SESN3/THNSL2/DPYS/CASR/GRIN3A/NOS1/SLC1A1	8
GO_REGULATION_OF_OSSIFICATION	GO_REGULATION_OF_OSSIFICATION	GO_REGULATION_OF_OSSIFICATION	19/818	187/15752	0.00399287	0.0426372	0.0359372	S1PR1/MIR9-3/AXIN2/SOX9/GREM1/GDF10/SFRP2/ACVR2A/SRGN/OSR1/GLI3/TWSG1/TWIST1/SOX11/BMP7/HAND2/SIX2/PTN/SFRP1	19
GO_REGULATION_OF_ANATOMICAL_STRUCTURE_SIZE	GO_REGULATION_OF_ANATOMICAL_STRUCTURE_SIZE	GO_REGULATION_OF_ANATOMICAL_STRUCTURE_SIZE	38/818	466/15752	0.00399804	0.0426372	0.0359372	SLC6A4/POU4F2/EPHX2/CAV1/PRKCE/AVPR1A/WNT3/CASR/ADRB3/LMOD1/SPTBN1/WNT3A/F2RL1/DRD5/SLC12A8/AVPR1B/GJA1/NOS1/NGF/BDNF/SOD1/OXTR/SEMA6C/SLIT2/ALOX15/GMFB/ADRB1/BARHL2/DSCAM/HTR1A/WASL/HIP1R/NEFL/TNR/SEMA6A/HTR1B/EPS8/KCNA5	38
GO_SOMITE_DEVELOPMENT	GO_SOMITE_DEVELOPMENT	GO_SOMITE_DEVELOPMENT	11/818	84/15752	0.00402073	0.0427884	0.0360646	AXIN2/FRZB/CDX2/SFRP2/WNT3A/MEOX2/TBX18/PAX1/SOX11/SIX1/SFRP1	11
GO_MESODERM_DEVELOPMENT	GO_MESODERM_DEVELOPMENT	GO_MESODERM_DEVELOPMENT	14/818	121/15752	0.00403304	0.0428287	0.0360986	EXT1/WNT3/SFRP2/EOMES/TAL1/ACVR2A/WNT3A/TEAD2/GJA1/OSR1/TWSG1/NODAL/BMP7/SIX2	14
GO_REGULATION_OF_REGULATED_SECRETORY_PATHWAY	GO_REGULATION_OF_REGULATED_SECRETORY_PATHWAY	GO_REGULATION_OF_REGULATED_SECRETORY_PATHWAY	16/818	147/15752	0.00406234	0.0430488	0.0362841	NLGN1/DGKI/RIMS1/F2RL1/STX1B/GRIN3A/CPLX2/SYT13/PPFIA2/RAB27A/KCNB1/SYT9/ADCY1/CHRNA4/HTR1B/SYT12	16
GO_HETEROPHILIC_CELL_CELL_ADHESION_VIA_PLASMA_MEMBRANE_CELL_ADHESION_MOLECULES	GO_HETEROPHILIC_CELL_CELL_ADHESION_VIA_PLASMA_MEMBRANE_CELL_ADHESION_MOLECULES	GO_HETEROPHILIC_CELL_CELL_ADHESION_VIA_PLASMA_MEMBRANE_CELL_ADHESION_MOLECULES	7/818	40/15752	0.00412246	0.0435939	0.0367436	FAT4/NLGN1/CBLN1/GRID2/CD6/ALCAM/CRB1	7
GO_GASTRULATION	GO_GASTRULATION	GO_GASTRULATION	18/818	174/15752	0.00413898	0.0436767	0.0368133	EXT1/SOX7/OTX2/WNT3/SFRP2/SOX17/EOMES/TAL1/ACVR2A/WNT3A/GJA1/OSR1/TWSG1/ATOH8/NODAL/BMP7/SIX2/SFRP1	18
GO_RESPONSE_TO_ALKALOID	GO_RESPONSE_TO_ALKALOID	GO_RESPONSE_TO_ALKALOID	13/818	109/15752	0.0042297	0.0445404	0.0375413	SLC6A3/RYR2/ABAT/ADA/PRKCE/TIAM1/DRD5/OXTR/SLC6A1/ADCY8/ADGRL3/TACR3/HTR1B	13
GO_POSITIVE_REGULATION_OF_SYNAPTIC_TRANSMISSION	GO_POSITIVE_REGULATION_OF_SYNAPTIC_TRANSMISSION	GO_POSITIVE_REGULATION_OF_SYNAPTIC_TRANSMISSION	17/818	161/15752	0.00425875	0.0447525	0.0377201	ABAT/NMU/NLGN1/PRKCE/NETO1/RIMS1/STX1B/MPP2/OXTR/NR2E1/CRHR2/SYT9/PTN/TNR/ADCY8/ADCY1/SYT12	17
GO_MESODERM_MORPHOGENESIS	GO_MESODERM_MORPHOGENESIS	GO_MESODERM_MORPHOGENESIS	10/818	73/15752	0.0043112	0.0452091	0.0381049	WNT3/SFRP2/EOMES/TAL1/WNT3A/GJA1/TWSG1/NODAL/BMP7/SIX2	10
GO_POSITIVE_REGULATION_OF_ENDOCYTOSIS	GO_POSITIVE_REGULATION_OF_ENDOCYTOSIS	GO_POSITIVE_REGULATION_OF_ENDOCYTOSIS	12/818	97/15752	0.00436557	0.0456839	0.0385051	SGIP1/PCSK9/NLGN1/MAGI2/GREM1/PPP3CC/WNT3A/F2RL1/RAB31/CLU/WASL/HIP1R	12
GO_REGULATION_OF_KIDNEY_DEVELOPMENT	GO_REGULATION_OF_KIDNEY_DEVELOPMENT	GO_REGULATION_OF_KIDNEY_DEVELOPMENT	8/818	51/15752	0.00447216	0.046702	0.0393633	FAT4/BASP1/SOX9/GREM1/OSR1/BMP7/SIX2/SIX1	8
GO_REGULATION_OF_POTASSIUM_ION_TRANSMEMBRANE_TRANSPORTER_ACTIVITY	GO_REGULATION_OF_POTASSIUM_ION_TRANSMEMBRANE_TRANSPORTER_ACTIVITY	GO_REGULATION_OF_POTASSIUM_ION_TRANSMEMBRANE_TRANSPORTER_ACTIVITY	9/818	62/15752	0.00449137	0.0468053	0.0394503	KCNA1/LRRC38/CAV1/NETO1/RNF207/GALR2/GAL/KCNS2/ATP1B2	9
GO_SENSORY_PERCEPTION_OF_LIGHT_STIMULUS	GO_SENSORY_PERCEPTION_OF_LIGHT_STIMULUS	GO_SENSORY_PERCEPTION_OF_LIGHT_STIMULUS	20/818	203/15752	0.00452754	0.0470845	0.0396857	PAX6/GRM6/CYP1B1/GJD2/SOX14/RIMS1/VAX2/LRAT/POU4F3/CDH3/CABP1/SIX6/RAX/LAMB2/NR2E1/ZIC2/CRYGD/RP1L1/BBS10/SLC4A10	20
GO_METANEPHROS_MORPHOGENESIS	GO_METANEPHROS_MORPHOGENESIS	GO_METANEPHROS_MORPHOGENESIS	6/818	31/15752	0.00464533	0.0480965	0.0405386	BASP1/SOX9/GREM1/SALL1/SIX2/FGF10	6
GO_POSITIVE_REGULATION_OF_ORGANIC_ACID_TRANSPORT	GO_POSITIVE_REGULATION_OF_ORGANIC_ACID_TRANSPORT	GO_POSITIVE_REGULATION_OF_ORGANIC_ACID_TRANSPORT	6/818	31/15752	0.00464533	0.0480965	0.0405386	CCK/ABAT/AVPR1A/FABP3/TRH/SLC6A1	6
GO_MALE_GENITALIA_DEVELOPMENT	GO_MALE_GENITALIA_DEVELOPMENT	GO_MALE_GENITALIA_DEVELOPMENT	5/818	22/15752	0.00469144	0.0480965	0.0405386	GREB1L/SRD5A2/LHCGR/HOXD13/FGF10	5
GO_CANONICAL_WNT_SIGNALING_PATHWAY	GO_CANONICAL_WNT_SIGNALING_PATHWAY	GO_CANONICAL_WNT_SIGNALING_PATHWAY	28/818	319/15752	0.00472267	0.0480965	0.0405386	CTNND2/ZNF703/AXIN2/FRZB/SOX7/LGR5/SOX9/CAV1/GREM1/RSPO2/WNT3/SFRP2/SHISA6/SOX17/WNT3A/CDH3/NOTUM/BICC1/IGFBP1/GLI3/ISL1/TBX18/FZD10/RSPO1/FGF10/FZD3/SFRP1/DLX5	28
GO_CELL_JUNCTION_ORGANIZATION	GO_CELL_JUNCTION_ORGANIZATION	GO_CELL_JUNCTION_ORGANIZATION	25/818	275/15752	0.00472425	0.0480965	0.0405386	CTNND2/KDR/IQSEC1/UGT8/ZNF703/GRHL2/PARD3/CAV1/GREM1/PLEKHA7/ACVRL1/CLDN6/F2RL1/COL16A1/CDH3/DSG2/GJA1/CDH8/OCLN/CTNNA1/PEAK1/CDH6/CDH10/CDH13/SFRP1	25
GO_REGULATION_OF_NEUROTRANSMITTER_SECRETION	GO_REGULATION_OF_NEUROTRANSMITTER_SECRETION	GO_REGULATION_OF_NEUROTRANSMITTER_SECRETION	12/818	98/15752	0.00474627	0.0480965	0.0405386	NLGN1/DGKI/RIMS1/STX1B/GRIN3A/CPLX2/PPFIA2/SYT9/ADCY1/CHRNA4/HTR1B/SYT12	12
GO_SENSORY_PERCEPTION_OF_PAIN	GO_SENSORY_PERCEPTION_OF_PAIN	GO_SENSORY_PERCEPTION_OF_PAIN	12/818	98/15752	0.00474627	0.0480965	0.0405386	KCNA1/CCK/OPRK1/NMU/NPY1R/NPY2R/TRPA1/KCND2/HOXD1/KCNK4/CHRNA4/HOXB8	12
GO_CEREBRAL_CORTEX_CELL_MIGRATION	GO_CEREBRAL_CORTEX_CELL_MIGRATION	GO_CEREBRAL_CORTEX_CELL_MIGRATION	7/818	41/15752	0.00475308	0.0480965	0.0405386	POU3F2/FOXG1/ROBO1/GLI3/DAB1/SLIT2/NR2E1	7
GO_PRESYNAPSE_ORGANIZATION	GO_PRESYNAPSE_ORGANIZATION	GO_PRESYNAPSE_ORGANIZATION	7/818	41/15752	0.00475308	0.0480965	0.0405386	NLGN1/SLITRK1/CBLN1/WNT3A/PPFIA2/PCDH17/SLITRK3	7
GO_AMINO_ACID_SODIUM_SYMPORTER_ACTIVITY	GO_AMINO_ACID_SODIUM_SYMPORTER_ACTIVITY	GO_AMINO_ACID_SODIUM_SYMPORTER_ACTIVITY	4/818	14/15752	0.00475536	0.0480965	0.0405386	SLC6A11/SLC6A1/SLC1A2/SLC1A1	4
GO_EMBRYONIC_SKELETAL_JOINT_DEVELOPMENT	GO_EMBRYONIC_SKELETAL_JOINT_DEVELOPMENT	GO_EMBRYONIC_SKELETAL_JOINT_DEVELOPMENT	4/818	14/15752	0.00475536	0.0480965	0.0405386	EXT1/OSR1/BMP7/HOXC11	4
GO_INHIBITORY_POSTSYNAPTIC_POTENTIAL	GO_INHIBITORY_POSTSYNAPTIC_POTENTIAL	GO_INHIBITORY_POSTSYNAPTIC_POTENTIAL	4/818	14/15752	0.00475536	0.0480965	0.0405386	ABAT/RIMS1/CHRNA4/NPAS4	4
GO_NEGATIVE_REGULATION_OF_ASTROCYTE_DIFFERENTIATION	GO_NEGATIVE_REGULATION_OF_ASTROCYTE_DIFFERENTIATION	GO_NEGATIVE_REGULATION_OF_ASTROCYTE_DIFFERENTIATION	4/818	14/15752	0.00475536	0.0480965	0.0405386	ID4/DAB1/LDLR/NR2E1	4
GO_NEGATIVE_REGULATION_OF_OSSIFICATION	GO_NEGATIVE_REGULATION_OF_OSSIFICATION	GO_NEGATIVE_REGULATION_OF_OSSIFICATION	10/818	74/15752	0.0047589	0.0480965	0.0405386	MIR9-3/AXIN2/SOX9/GREM1/GDF10/SRGN/TWSG1/TWIST1/HAND2/SFRP1	10
GO_REGULATION_OF_EPITHELIAL_TO_MESENCHYMAL_TRANSITION	GO_REGULATION_OF_EPITHELIAL_TO_MESENCHYMAL_TRANSITION	GO_REGULATION_OF_EPITHELIAL_TO_MESENCHYMAL_TRANSITION	11/818	86/15752	0.00482327	0.0486492	0.0410044	ALX1/ZNF703/AXIN2/TIAM1/GREM1/SFRP2/ISL1/TWIST1/BMP7/OVOL2/SFRP1	11
GO_BONE_MORPHOGENESIS	GO_BONE_MORPHOGENESIS	GO_BONE_MORPHOGENESIS	13/818	111/15752	0.00494288	0.0497557	0.0419371	NEUROG1/AXIN2/SOX9/MSX1/SFRP2/COL14A1/GLI3/TWIST1/STC1/PAX1/MATN3/ANXA6/DLX5	13

## Sheet: Path_hyper
row.names	ID	Description	GeneRatio	BgRatio	pvalue	p.adjust	qvalue	geneID	Count
MEISSNER_BRAIN_HCP_WITH_H3K27ME3	MEISSNER_BRAIN_HCP_WITH_H3K27ME3	MEISSNER_BRAIN_HCP_WITH_H3K27ME3	71/907	261/17352	7.40097e-32	2.47266e-28	2.34416e-28	KDF1/NEUROG1/GNMT/FOXN4/FOXE1/ALX1/LHX8/POU4F2/PRRX2/POU2F3/ALX4/PRDM14/PCSK9/LMX1A/DMRT1/HOXD9/IRX6/GBX2/GATA4/IRX4/CDX2/PHOX2A/PTF1A/WNT3/HOXC4/VAX2/OTP/ALDH1A3/WNT3A/CHMP4C/POU4F3/DIO3/NPY/PITX1/REM1/GDF7/LHX5/TLX3/SLC18A2/HOXD10/NKX2-4/BNC1/OLIG3/SCNN1B/KRT7/SLC6A2/PAX1/HAND2/PRSS50/SIM1/SIX6/RAX/FOXL1/GAL/EVX1/SIX2/NEUROG3/EMILIN3/HOXD1/BARHL1/HOXD13/BARHL2/FOXE3/SIX1/HOXD12/FGF3/HES3/DRGX/K…	71
MIKKELSEN_NPC_HCP_WITH_H3K27ME3	MIKKELSEN_NPC_HCP_WITH_H3K27ME3	MIKKELSEN_NPC_HCP_WITH_H3K27ME3	77/907	335/17352	4.01787e-29	6.71185e-26	6.36303e-26	SLC6A3/SLC9A2/DSCAML1/FOXN4/GJD2/RYR2/SLC22A3/LAD1/ALX1/LHX8/DACT2/POU4F2/POU2F3/NPAS2/LMX1A/COLEC12/CCKBR/ST8SIA3/DMRT1/HOXD9/FEZF2/NPR3/SORCS3/CDX2/PTF1A/HPCAL4/GALNT13/C1QL2/SHISA6/OTP/WNT3A/FOXG1/KCTD8/LRAT/POU4F3/COL14A1/CARTPT/PGR/PITX1/PAPPA/TCERG1L/ISL1/LHX5/RIPK4/CDH8/TLX3/HOXD10/BNC1/PAX1/CBLN4/SLC7A14/SIM1/SIX6/GSX1/SLC6A17/EVX2/SLIT2/FOXL1/EVX1/PROKR2/CXCL14/NEUROG3/KCNS2/FOXE3/MSC/HT…	77
MEISSNER_NPC_HCP_WITH_H3K4ME2_AND_H3K27ME3	MEISSNER_NPC_HCP_WITH_H3K4ME2_AND_H3K27ME3	MEISSNER_NPC_HCP_WITH_H3K4ME2_AND_H3K27ME3	77/907	338/17352	7.5484e-29	8.4064e-26	7.96952e-26	KCNA1/SLC9A2/DSCAML1/FOXE1/GJD2/RYR2/SLC22A3/LAD1/LHX8/DACT2/POU4F2/PRMT8/FAM155A/NPAS2/DNAH11/LMX1A/COLEC12/NPR3/SORCS3/PTF1A/GALNT13/C1QL2/PLD5/SHISA6/FOXF2/WNT3A/CRABP1/FOXG1/KCTD8/POU4F3/NOTUM/PITX1/MYRIP/SNTG1/XKR4/PAPPA/ISL1/SCUBE3/HRK/LAMA1/GABRB1/CDH8/TLX3/NKX2-4/BNC1/ASCL2/UNC5D/OCLN/PAX1/CBLN4/EGFLAM/SIM1/GSX1/SLC6A17/A4GALT/EVX1/PROKR2/CXCL14/SIX2/KCNK12/FAM43B/HOXD1/KCNS2/HOXD13/FOXE3…	77
MIKKELSEN_MCV6_HCP_WITH_H3K27ME3	MIKKELSEN_MCV6_HCP_WITH_H3K27ME3	MIKKELSEN_MCV6_HCP_WITH_H3K27ME3	77/907	416/17352	9.34479e-23	7.80523e-20	7.3996e-20	KDF1/CCK/NEUROG1/SSTR1/FOXE1/SLC34A2/FAM163A/SLC9A3/DOK6/QRFPR/PRMT8/FAM155A/POU2F3/LMX1A/CCKBR/HOXD9/FEZF2/SLC32A1/ZIC1/GATA4/IRX4/HS3ST2/PTF1A/C1QL2/CBLN1/ACVRL1/ADAMTS18/BHLHA9/ALDH1A3/WNT3A/DRD5/CARTPT/DIO3/MYRIP/TCERG1L/FGF12/OTOP3/GDF7/LHX5/SLC18A2/NKX2-4/ASCL2/SCNN1B/KRT7/SLC6A2/FZD10/CHD5/OXTR/SLC6A17/RAX/EVX2/LGI2/SLIT2/ALOX15/GAL/CXCL14/SIX2/NEUROG3/FAM43B/EMILIN3/NEUROD1/KCNS2/FOXE3/HO…	77
MEISSNER_NPC_HCP_WITH_H3_UNMETHYLATED	MEISSNER_NPC_HCP_WITH_H3_UNMETHYLATED	MEISSNER_NPC_HCP_WITH_H3_UNMETHYLATED	76/907	500/17352	2.76854e-17	1.84994e-14	1.7538e-14	CLIC6/DDIT4L/KDF1/GNMT/GALR1/SSTR1/MOCOS/SLC34A2/FAM163A/BASP1/CLVS2/NPY5R/CSPG4/SLC9A3/QRFPR/FOXI2/CWH43/GRHL2/GPR83/PRDM14/PCSK9/CDO1/SOX7/ARSI/IRX4/CD164L2/HS3ST2/PHOX2A/WNT3/DPP6/SLC6A11/RASEF/EVC/BHLHA9/PPL/CHMP4C/F2RL1/PRR15/DRD5/ARSJ/SLCO2A1/DSG2/REM1/FADS6/NGF/FABP3/MCOLN2/SLC18A2/GPR26/OLIG3/SCNN1B/KRT7/SLC6A2/NODAL/OXTR/PRSS50/KY/RAX/GAL/KCNK13/EMILIN3/ILDR1/BARHL1/KCNK4/SLC45A1/VAMP5/P…	76
MEISSNER_NPC_HCP_WITH_H3K27ME3	MEISSNER_NPC_HCP_WITH_H3K27ME3	MEISSNER_NPC_HCP_WITH_H3K27ME3	23/907	77/17352	4.13088e-12	2.30021e-09	2.18067e-09	FOXN4/ALX1/POU2F3/CCKBR/ST8SIA3/DMRT1/HOXD9/FEZF2/CDX2/OTP/GPR139/CARTPT/DIO3/LHX5/RIPK4/HOXD10/SLC7A14/SIX6/FOXL1/NEUROG3/HTR1A/HOXD12/HOXC11	23
MIKKELSEN_IPS_WITH_HCP_H3K27ME3	MIKKELSEN_IPS_WITH_HCP_H3K27ME3	MIKKELSEN_IPS_WITH_HCP_H3K27ME3	25/907	99/17352	2.93576e-11	1.4012e-08	1.32838e-08	SLC6A4/NPY5R/FAM155A/SORCS3/PHOX2B/OTP/TBX4/VSNL1/PAPPA/OSR1/FGF12/OTOP3/NRN1/HOXD10/EVX2/ALOX15/FOXL1/HOXD4/NR2E1/CACNA1E/SLITRK3/NR2F2/ADGRL3/NPAS4/HOXB8	25
MEISSNER_NPC_HCP_WITH_H3K4ME2	MEISSNER_NPC_HCP_WITH_H3K4ME2	MEISSNER_NPC_HCP_WITH_H3K4ME2	58/907	450/17352	1.79331e-10	7.48931e-08	7.10009e-08	CH25H/BMP3/PPP1R14A/SLC6A4/PEAR1/PRRX2/ALX4/SLC16A12/ADA/CPXM2/SLC32A1/IRX6/GULP1/INSM1/AVPR1A/SRRM4/GDF10/RIMS1/DPP6/TTC34/ADAMTS18/KIAA1217/LRRC3B/NKX1-2/ALDH1A3/USP2/COL16A1/RADIL/PRIMA1/NPY/CPLX2/TCERG1L/FGF12/LHFPL4/GDF7/SYT13/ADAMTS5/TMEM132D/CHD5/BMP7/GDA/LGI2/GALR2/KCNB1/SLIT3/MN1/ZDHHC23/KIAA1755/GPR150/MTMR7/HAS3/ELAVL2/ADAMTS19/PDE4DIP/HES3/ARHGDIG/NKX6-2/HTR1B	58
HATADA_METHYLATED_IN_LUNG_CANCER_UP	HATADA_METHYLATED_IN_LUNG_CANCER_UP	HATADA_METHYLATED_IN_LUNG_CANCER_UP	49/907	352/17352	3.45146e-10	1.28126e-07	1.21467e-07	KCNJ3/MOS/SLC22A3/ALX1/POU4F2/SARM1/PNMA1/FRZB/KCNA4/PAX9/ID4/AOX1/HOXD3/HCN4/RSPO2/ZNF785/LRRC3B/NECAB1/APCDD1L/CYYR1/IQCA1/FBXO39/VWC2/ISL1/FERD3L/CYP27A1/GRID2/GFPT2/TWIST1/BNC1/SLC6A2/PAX1/PRSS50/SLC5A7/SLIT2/HOXD13/ZNF454/CCDC140/HOXD12/VAMP5/ELAVL2/NEFL/ZNF177/SOX1/PDE4DIP/TACR3/CDH13/STK32B/CSMD1	49
WANG_MLL_TARGETS	WANG_MLL_TARGETS	WANG_MLL_TARGETS	40/907	273/17352	3.31282e-09	1.10681e-06	1.04929e-06	S1PR1/SHC4/PAX6/SOX5/ALX1/TBX15/SVEP1/FBXL7/CDO1/FRZB/KCNA4/PAX9/ISL2/SLC7A2/GATA4/AVPR1A/RSPO2/SFRP2/KCNJ2/NDNF/VAX2/PLEK2/NOTUM/SLCO2A1/PDK4/COL14A1/LAMA1/BNC1/PAX1/GDA/SLIT2/SLIT3/PNMA2/PTGES/ZIC2/SASH1/THBS2/FGF10/SFRP1/HDAC9	40
MIKKELSEN_NPC_HCP_WITH_H3K4ME3_AND_H3K27ME3	MIKKELSEN_NPC_HCP_WITH_H3K4ME3_AND_H3K27ME3	MIKKELSEN_NPC_HCP_WITH_H3K4ME3_AND_H3K27ME3	33/907	205/17352	7.48144e-09	2.27232e-06	2.15423e-06	KCNA1/NEUROG1/CELSR3/CDS1/PRMT8/INA/RSPO2/HOXC4/CBLN1/EOMES/ADRB3/FOXF2/PCSK2/MYRIP/ATOH1/HRK/LAMA1/ASCL2/OCLN/EGFLAM/BHLHE22/A4GALT/SIX2/KCNK12/HOXD1/HOXD13/ADAMTS8/NMNAT2/UNC5A/NEFL/SOX1/GPRC5C/CSMD1	33
KEGG_NEUROACTIVE_LIGAND_RECEPTOR_INTERACTION	KEGG_NEUROACTIVE_LIGAND_RECEPTOR_INTERACTION	KEGG_NEUROACTIVE_LIGAND_RECEPTOR_INTERACTION	37/907	253/17352	1.3535e-08	3.76837e-06	3.57253e-06	S1PR1/GALR1/SSTR1/GRM6/NPY5R/OPRK1/GPR83/PARD3/CCKBR/NPY1R/NPY2R/AVPR1A/ADRB3/F2RL1/DRD5/PTGDR/GRIN3A/AVPR1B/ADCYAP1R1/GRID2/GABRB1/OXTR/MTNR1A/GALR2/LHCGR/PRLR/ADRB1/CRHR2/NMBR/HTR1A/GRIK3/HRH3/S1PR4/GABRD/CHRNA4/TACR3/HTR1B	37
VECCHI_GASTRIC_CANCER_EARLY_DN	VECCHI_GASTRIC_CANCER_EARLY_DN	VECCHI_GASTRIC_CANCER_EARLY_DN	42/907	314/17352	2.07789e-08	5.34018e-06	5.06265e-06	ZNF844/SLC2A2/SSTR1/CYP1B1/ESRRG/CWH43/RORA/ABAT/SHISA3/KLF15/SVEP1/MT1M/ARHGAP24/ADA/INA/MAP9/ID4/MAGI2/VSTM2A/NDNF/PDK4/CYTIP/PRIMA1/MYRIP/PLCXD3/SLC18A2/DAB1/ZNF471/MT1H/UNC5D/GNG7/RAB27A/SLIT2/CLU/WIPF3/ZNF677/SLC1A2/ADGRL3/SLC15A1/ZNF385B/SFRP1/FIGN	42
DAWSON_METHYLATED_IN_LYMPHOMA_TCL1	DAWSON_METHYLATED_IN_LYMPHOMA_TCL1	DAWSON_METHYLATED_IN_LYMPHOMA_TCL1	15/907	54/17352	6.73652e-08	1.53248e-05	1.45284e-05	CLVS2/PLCB4/ID4/SOX17/FOXG1/TBX18/NRSN1/BHLHE22/EVX2/KLHL29/HOXD13/SOX1/TMEM229A/CCSER1/FIGN	15
LIM_MAMMARY_STEM_CELL_UP	LIM_MAMMARY_STEM_CELL_UP	LIM_MAMMARY_STEM_CELL_UP	51/907	438/17352	6.88033e-08	1.53248e-05	1.45284e-05	KLHL21/SGIP1/LRRN1/POU3F1/PKNOX2/PPP1R14A/EXT1/CSPG4/SVEP1/TACC1/PPP1R3C/ARHGAP24/FLRT2/ID4/ARSI/CAV1/MSX1/IRX4/EVC/LMOD1/ACVR2A/NRG1/COL16A1/LBH/PCDH18/SYDE1/CDH3/VSNL1/COL14A1/SRGN/GJA1/CHST3/OSR1/AGPAT4/LAMA1/NGF/BNC1/NT5E/OXTR/SOX11/BMP7/VGLL3/GPR3/SLIT2/CXCL14/CNP/KLHL29/SLIT3/TINAGL1/ACER2/CDH13	51
SCHAEFFER_PROSTATE_DEVELOPMENT_48HR_DN	SCHAEFFER_PROSTATE_DEVELOPMENT_48HR_DN	SCHAEFFER_PROSTATE_DEVELOPMENT_48HR_DN	46/907	380/17352	9.66632e-08	2.01845e-05	1.91355e-05	SDC2/BMP3/PEX5L/FBXL7/KCNA4/SOX7/CPXM2/ID4/SLITRK1/KLF12/TSPYL5/AVPR1A/WFDC2/GREM1/RSPO2/NETO1/CTTNBP2/ADAMTS18/SOX17/EGLN3/CRABP1/PCDH18/GRIN3A/PAPPA/TCERG1L/SYT13/GABRB1/QPCT/IL1R1/SLIT2/MMP10/PABPC4L/EMILIN3/ADAMTS8/BST2/CDH6/ADAMTS19/RSPO1/CHRNA4/TMEM132C/PDE4DIP/CDH10/ADGRL3/TRPC6/SLC1A1/CAMKV	46
REACTOME_NEURONAL_SYSTEM	REACTOME_NEURONAL_SYSTEM	REACTOME_NEURONAL_SYSTEM	45/907	386/17352	3.93966e-07	7.7426e-05	7.34022e-05	KCNA1/SLC6A3/KCNJ3/SLC6A4/GJD2/ABAT/KCNA4/NLGN1/SLC32A1/KCNV1/SLITRK1/KCNN2/HCN4/RIMS1/SLC6A11/KCNJ2/GLS2/NRG1/GRIN3A/GABRB1/SLC18A2/KCND2/KCNJ12/GNG7/PPFIA2/SLC5A7/KCNK13/KCNB1/KCNS2/KCNK4/SLC6A1/CACNA1E/SYT9/GRIK3/NEFL/SLC1A2/ADCY8/ADCY1/SLITRK3/CHRNA4/ADCY2/SLC1A1/DLGAP4/KCNA5/SYT12	45
MEISSNER_BRAIN_HCP_WITH_H3K4ME2_AND_H3K27ME3	MEISSNER_BRAIN_HCP_WITH_H3K4ME2_AND_H3K27ME3	MEISSNER_BRAIN_HCP_WITH_H3K4ME2_AND_H3K27ME3	14/907	55/17352	6.01348e-07	0.000111617	0.000105816	SLC6A4/SLC34A2/FOXI2/SHISA3/EOMES/CRABP1/TEAD2/ATOH1/MCOLN2/TWIST1/GALR2/ILDR1/PPIC/CHST6	14
SCHLESINGER_H3K27ME3_IN_NORMAL_AND_METHYLATED_IN_CANCER	SCHLESINGER_H3K27ME3_IN_NORMAL_AND_METHYLATED_IN_CANCER	SCHLESINGER_H3K27ME3_IN_NORMAL_AND_METHYLATED_IN_CANCER	10/907	28/17352	8.03227e-07	0.000141241	0.000133901	KCNA1/GRM6/GJD2/HS3ST2/GDF10/POU4F3/NEUROG3/CRHR2/HTR1A/HOXD12	10
MIKKELSEN_MEF_ICP_WITH_H3K4ME3_AND_H3K27ME3	MIKKELSEN_MEF_ICP_WITH_H3K4ME3_AND_H3K27ME3	MIKKELSEN_MEF_ICP_WITH_H3K4ME3_AND_H3K27ME3	11/907	37/17352	1.8283e-06	0.000305417	0.000289545	KCNA4/SPTSSB/NPY1R/NPY2R/KCNJ2/OPCML/SACS/RNF207/IDO1/PCSK1/FGF10	11
MIKKELSEN_ES_ICP_WITH_H3K4ME3_AND_H3K27ME3	MIKKELSEN_ES_ICP_WITH_H3K4ME3_AND_H3K27ME3	MIKKELSEN_ES_ICP_WITH_H3K4ME3_AND_H3K27ME3	21/907	126/17352	2.22461e-06	0.000340979	0.000323258	MOGAT1/SPTSSB/NPY1R/NPY2R/SLITRK1/KCNJ2/NR5A1/AVPR1B/CIITA/CHST3/OPCML/CHODL/RNF207/KCND2/TMEM26/ADAMTS16/C11orf87/IDO1/PTN/UCP1/FGF10	21
MIKKELSEN_IPS_ICP_WITH_H3K4ME3_AND_H327ME3	MIKKELSEN_IPS_ICP_WITH_H3K4ME3_AND_H327ME3	MIKKELSEN_IPS_ICP_WITH_H3K4ME3_AND_H327ME3	20/907	116/17352	2.24529e-06	0.000340979	0.000323258	MOGAT1/NPY2R/NOTO/TMEM125/KCNJ2/SOX17/PLCXD3/CIITA/CHST3/OPCML/MRGPRE/CHODL/KCND2/TMEM26/ADAMTS16/C11orf87/CA14/PTN/UCP1/FGF10	20
LEE_TARGETS_OF_PTCH1_AND_SUFU_DN	LEE_TARGETS_OF_PTCH1_AND_SUFU_DN	LEE_TARGETS_OF_PTCH1_AND_SUFU_DN	16/907	81/17352	3.72019e-06	0.000540398	0.000512313	CDS1/RORA/PPP1R3C/ALDH1L1/SLC32A1/CBLN1/KIF1A/VSNL1/GJA1/KCND2/NRSN1/C11orf87/CNP/KIF5A/MAPRE3/SLC4A10	16
RICKMAN_HEAD_AND_NECK_CANCER_A	RICKMAN_HEAD_AND_NECK_CANCER_A	RICKMAN_HEAD_AND_NECK_CANCER_A	17/907	92/17352	4.85383e-06	0.000675693	0.000640578	PLCB4/RNF150/FRZB/LGR5/CYP4X1/TSPYL5/CXCL5/ARNT2/CRABP1/LAMA1/SYT13/PABPC4L/HOXD13/PCDHB2/ZIC2/COL22A1/SFRP1	17
RIGGI_EWING_SARCOMA_PROGENITOR_DN	RIGGI_EWING_SARCOMA_PROGENITOR_DN	RIGGI_EWING_SARCOMA_PROGENITOR_DN	25/907	180/17352	7.64369e-06	0.0010215	0.000968415	SVEP1/PPP1R3C/GULP1/CCBE1/APCDD1L/PPL/ALDH1A3/F2RL1/PDK4/COL14A1/BICC1/SLC12A8/OSR1/HLA-DPA1/GFPT2/STC1/PDZRN3/IL1R1/TSHZ1/CLU/SLIT3/HAS3/NR1D2/PTN/SPON1	25
YAUCH_HEDGEHOG_SIGNALING_PARACRINE_DN	YAUCH_HEDGEHOG_SIGNALING_PARACRINE_DN	YAUCH_HEDGEHOG_SIGNALING_PARACRINE_DN	30/907	240/17352	8.59192e-06	0.00109815	0.00104108	KCNJ3/FOXN4/ASCL1/POU3F1/RYR2/PAX9/NPY2R/FLRT2/ID4/NCAM2/INSM1/ZIC1/WNT3/ACTA1/SNTG1/PAPPA/NXPH1/RIPK4/GABRB1/KCND2/NRSN1/SIM1/CPA6/CYP1A1/CFTR/NMBR/FAM53A/TNR/UPK1B/ZIC5	30
MARTORIATI_MDM4_TARGETS_NEUROEPITHELIUM_DN	MARTORIATI_MDM4_TARGETS_NEUROEPITHELIUM_DN	MARTORIATI_MDM4_TARGETS_NEUROEPITHELIUM_DN	22/907	148/17352	8.87458e-06	0.00109815	0.00104108	NEUROG1/LRRN1/ASCL1/PRMT8/ELAVL4/INA/ID4/FMN2/RSPO2/MPPED2/EOMES/TAL1/FOXG1/HAND2/TMEM26/BHLHE22/GSX1/NEUROD1/ELAVL2/DLX5/KCNA5/HDAC9	22
REACTOME_GPCR_LIGAND_BINDING	REACTOME_GPCR_LIGAND_BINDING	REACTOME_GPCR_LIGAND_BINDING	45/907	439/17352	1.25389e-05	0.00147485	0.00139821	S1PR1/CCK/GALR1/SSTR1/GRM6/OXGR1/NPY5R/QRFPR/OPRK1/NMU/CCKBR/NPY1R/NPY2R/AVPR1A/CXCL5/WNT3/CASR/ADRB3/WNT3A/F2RL1/DRD5/PTGDR/NPY/AVPR1B/ADCYAP1R1/FZD10/GPR39/OXTR/GNG7/MTNR1A/GALR2/GAL/PROKR2/TRH/LHCGR/ADRB1/CRHR2/NMBR/HTR1A/HRH3/S1PR4/CALCB/TACR3/FZD3/HTR1B	45
DURAND_STROMA_S_UP	DURAND_STROMA_S_UP	DURAND_STROMA_S_UP	30/907	245/17352	1.29336e-05	0.00147485	0.00139821	S1PR1/SOX5/FAT4/PEAR1/SVEP1/RNF150/KCNA4/MAP9/PAX9/ZC2HC1A/NPR3/RSPO2/GALNT13/SFRP2/CRABP1/PRUNE2/PDK4/PAPPA/MARCKS/A4GALT/IL1R1/LRP11/MN1/GAS2/NES/EN1/PTN/CYP2J2/OXR1/HLA-DMA	30
REACTOME_CLASS_A_1_RHODOPSIN_LIKE_RECEPTORS	REACTOME_CLASS_A_1_RHODOPSIN_LIKE_RECEPTORS	REACTOME_CLASS_A_1_RHODOPSIN_LIKE_RECEPTORS	35/907	308/17352	1.3331e-05	0.00147485	0.00139821	S1PR1/CCK/GALR1/SSTR1/OXGR1/NPY5R/QRFPR/OPRK1/NMU/CCKBR/NPY1R/NPY2R/AVPR1A/CXCL5/ADRB3/F2RL1/DRD5/PTGDR/NPY/AVPR1B/GPR39/OXTR/MTNR1A/GALR2/GAL/PROKR2/TRH/LHCGR/ADRB1/NMBR/HTR1A/HRH3/S1PR4/TACR3/HTR1B	35
MEISSNER_NPC_HCP_WITH_H3K4ME3_AND_H3K27ME3	MEISSNER_NPC_HCP_WITH_H3K4ME3_AND_H3K27ME3	MEISSNER_NPC_HCP_WITH_H3K4ME3_AND_H3K27ME3	21/907	141/17352	1.36847e-05	0.00147485	0.00139821	NEUROG1/CELSR3/CDS1/MEGF11/INA/GREM1/HCN4/RSPO2/HOXC4/CBLN1/EOMES/ATOH1/ATOH8/BHLHE22/ADAMTS8/NMNAT2/UNC5A/NEFL/SOX1/GPRC5C/CSMD1	21
PLASARI_TGFB1_SIGNALING_VIA_NFIC_1HR_DN	PLASARI_TGFB1_SIGNALING_VIA_NFIC_1HR_DN	PLASARI_TGFB1_SIGNALING_VIA_NFIC_1HR_DN	17/907	100/17352	1.54558e-05	0.00161368	0.00152981	RGS17/SESN3/FAT4/RORA/PPP1R3C/CDO1/NPR3/ENDOD1/MPPED2/SPTBN1/CPD/NFIB/CHODL/NRN1/PAX1/PLEKHG1/TINAGL1	17
REACTOME_NEUROTRANSMITTER_RELEASE_CYCLE	REACTOME_NEUROTRANSMITTER_RELEASE_CYCLE	REACTOME_NEUROTRANSMITTER_RELEASE_CYCLE	11/907	47/17352	2.30421e-05	0.00228511	0.00216636	ABAT/SLC32A1/RIMS1/SLC6A11/GLS2/SLC18A2/PPFIA2/SLC5A7/SLC6A1/SLC1A2/SLC1A1	11
SCHAEFFER_PROSTATE_DEVELOPMENT_48HR_UP	SCHAEFFER_PROSTATE_DEVELOPMENT_48HR_UP	SCHAEFFER_PROSTATE_DEVELOPMENT_48HR_UP	42/907	409/17352	2.32547e-05	0.00228511	0.00216636	CLIC6/DDIT4L/SLC9A2/MDFI/CYP1B1/FAM155A/KLF15/SGK1/SOX9/EPHX2/ENDOD1/ZBTB8B/SFRP2/CCBE1/ALDH1A3/PRR15/USP2/SDR42E1/SLCO2A1/DIO3/TSPAN12/ERRFI1/FGF12/CDH8/NRN1/KCND2/KRT7/NT5E/HLA-A/ADAMTS16/MKX/CLU/CA14/ANXA3/TINAGL1/PTGES/ATP2C2/PTN/GLB1L2/KRT19/SYNPR/HDAC9	42
SCHAEFFER_PROSTATE_DEVELOPMENT_12HR_UP	SCHAEFFER_PROSTATE_DEVELOPMENT_12HR_UP	SCHAEFFER_PROSTATE_DEVELOPMENT_12HR_UP	17/907	104/17352	2.62359e-05	0.00250332	0.00237322	CYP1B1/KLF15/NLGN1/COLEC12/SOX9/AVPR1A/SFRP2/FOXF2/EGLN3/ALDH1A3/ERRFI1/KCND2/NT5E/MKX/CXCL14/FGF10/SYNPR	17
BOQUEST_STEM_CELL_UP	BOQUEST_STEM_CELL_UP	BOQUEST_STEM_CELL_UP	29/907	242/17352	2.69738e-05	0.00250332	0.00237322	SDC2/FBN1/SLC22A3/BASP1/CHL1/SVEP1/CDO1/COLEC12/NPY1R/SOX9/FLRT2/AOX1/GDF10/PPL/COL16A1/ROBO1/COL14A1/BICC1/GFPT2/TWIST1/KCND2/NT5E/SLIT2/CXCL14/SLIT3/MSC/THBS2/PDE4DIP/PLBD1	29
KANG_GLIS3_TARGETS	KANG_GLIS3_TARGETS	KANG_GLIS3_TARGETS	9/907	33/17352	3.46332e-05	0.00312728	0.00296476	SLC2A2/GJD2/FRZB/PCSK2/ISL1/SYT13/LDLR/NEUROG3/NEUROD1	9
HOELZEL_NF1_TARGETS_DN	HOELZEL_NF1_TARGETS_DN	HOELZEL_NF1_TARGETS_DN	17/907	107/17352	3.82607e-05	0.00336392	0.0031891	LRRN1/FBXL7/TSPYL5/AASS/PCDH18/PDK4/HRK/BDNF/ADAMTS5/GUCY1A2/FAM124A/PCDHB2/ADCY1/SLC16A14/NR2F2/ADGRL3/HDAC9	17
TANAKA_METHYLATED_IN_ESOPHAGEAL_CARCINOMA	TANAKA_METHYLATED_IN_ESOPHAGEAL_CARCINOMA	TANAKA_METHYLATED_IN_ESOPHAGEAL_CARCINOMA	16/907	98/17352	4.56462e-05	0.00391036	0.00370714	FOXI2/NKX2-8/PAX9/ISL2/GATA4/EGLN3/CRABP1/PRUNE2/PRR15/PTGDR/NFIB/MEOX2/ONECUT1/SALL1/BARHL2/NES	16
PLASARI_NFIC_TARGETS_BASAL_UP	PLASARI_NFIC_TARGETS_BASAL_UP	PLASARI_NFIC_TARGETS_BASAL_UP	8/907	27/17352	4.92657e-05	0.00411491	0.00390106	PPP1R3C/MPPED2/CHODL/NRN1/PAX1/CLU/TINAGL1/KCNA5	8
JAEGER_METASTASIS_DN	JAEGER_METASTASIS_DN	JAEGER_METASTASIS_DN	28/907	240/17352	5.96699e-05	0.00486237	0.00460967	CDS1/LAD1/CWH43/GRHL2/RORA/POU2F3/MT1M/NMU/LGR5/ARAP2/IRX4/DPP6/PPL/F2RL1/CDH3/PCSK2/VSNL1/NFIB/GJA1/FZD10/BMP7/QPCT/CXCL14/CHP2/ADCY2/ESRP2/KRT19/NEBL	28
NIKOLSKY_BREAST_CANCER_19Q13.1_AMPLICON	NIKOLSKY_BREAST_CANCER_19Q13.1_AMPLICON	NIKOLSKY_BREAST_CANCER_19Q13.1_AMPLICON	7/907	21/17352	6.34766e-05	0.00504941	0.00478699	ZNF461/ZNF793/ZNF790/ZFP30/ZNF781/ZNF345/ZNF585B	7
SABATES_COLORECTAL_ADENOMA_DN	SABATES_COLORECTAL_ADENOMA_DN	SABATES_COLORECTAL_ADENOMA_DN	30/907	268/17352	7.14233e-05	0.00554942	0.00526102	BMP3/SLC9A3/MT1M/COLEC12/FLRT2/INSM1/VSTM2A/FMN2/RSPO2/LMOD1/CNTN4/USP2/COL14A1/PRIMA1/NPY/XKR4/OSR1/CHODL/LAMA1/MCOLN2/HOXD10/MEOX2/SCNN1B/CLU/NEUROD1/PTN/CHP2/ADCY2/SLC15A1/SFRP1	30
BENPORATH_OCT4_TARGETS	BENPORATH_OCT4_TARGETS	BENPORATH_OCT4_TARGETS	29/907	258/17352	8.70391e-05	0.00660904	0.00626557	LRRN1/KDR/GRHL2/PRDM14/PARD3/ZIC1/KCNN2/SGMS1/SFRP2/SOX17/EOMES/TAL1/LRAT/GJA1/OSR1/GRID2/FZD10/BMP7/SALL1/MYEF2/SFXN1/MSC/ZIC2/ELAVL2/NEFL/THBS2/NR2F2/SFRP1/NEBL	29
COLDREN_GEFITINIB_RESISTANCE_DN	COLDREN_GEFITINIB_RESISTANCE_DN	COLDREN_GEFITINIB_RESISTANCE_DN	25/907	211/17352	0.000113652	0.0084012	0.00796459	KDF1/CDS1/LAD1/GRHL2/ZIK1/ARAP2/FRMD4B/TMEM125/ENDOD1/RASEF/PLEKHA7/C1orf21/HS3ST1/PPL/ALDH1A3/CDH3/RIPK4/ZNF681/ATP2C2/OVOL2/ESRP2/CYP2J2/CGN/SLC1A1/KRT19	25
MIKKELSEN_ES_HCP_WITH_H3K27ME3	MIKKELSEN_ES_HCP_WITH_H3K27ME3	MIKKELSEN_ES_HCP_WITH_H3K27ME3	9/907	38/17352	0.00011567	0.0084012	0.00796459	NETO1/PHOX2B/TAL1/OTOP3/HOXD4/CACNA1E/HOXD12/SLITRK3/NR2F2	9
ONDER_CDH1_TARGETS_2_UP	ONDER_CDH1_TARGETS_2_UP	ONDER_CDH1_TARGETS_2_UP	26/907	227/17352	0.000146156	0.0103895	0.00984954	SDC2/RGS17/FBN1/CYP1B1/FAT4/PPP1R3C/DGKI/GULP1/SLC7A2/AOX1/GREM1/RIMS1/PRUNE2/BICC1/CYTIP/TRPA1/SRGN/TWIST1/MARCKS/DNAJB4/SIX2/PNMA2/ANXA6/WIPI1/NEBL/EPS8	26
MIKKELSEN_MEF_ICP_WITH_H3K27ME3	MIKKELSEN_MEF_ICP_WITH_H3K27ME3	MIKKELSEN_MEF_ICP_WITH_H3K27ME3	23/907	190/17352	0.00015259	0.0106209	0.0100689	EPO/ATCAY/TNK1/NKX2-6/PKHD1L1/MOGAT1/NOTO/SLITRK1/CA3/ZDHHC22/SOX17/NR5A1/AVPR1B/PLCXD3/CIITA/GDAP1L1/KCND2/ZIC4/ADAMTS16/C11orf87/CA14/UCP1/CALCB	23
KONDO_PROSTATE_CANCER_HCP_WITH_H3K27ME3	KONDO_PROSTATE_CANCER_HCP_WITH_H3K27ME3	KONDO_PROSTATE_CANCER_HCP_WITH_H3K27ME3	14/907	87/17352	0.000157477	0.0107373	0.0101793	FBN1/LMX1A/FEZF2/NPY1R/IRX4/CRABP1/COL14A1/OTOP3/ALCAM/RAX/ALOX15/CDH6/SLC1A2/FGF10	14
IKEDA_MIR30_TARGETS_DN	IKEDA_MIR30_TARGETS_DN	IKEDA_MIR30_TARGETS_DN	7/907	24/17352	0.000164617	0.0109997	0.010428	ESRRG/C20orf194/IRX4/GJA1/PPP1R14C/ADGRL3/CDH13	7
KEGG_CELL_ADHESION_MOLECULES_CAMS	KEGG_CELL_ADHESION_MOLECULES_CAMS	KEGG_CELL_ADHESION_MOLECULES_CAMS	17/907	122/17352	0.000203071	0.013296	0.012605	SDC2/HLA-DOA/NLGN1/NCAM2/HLA-DMB/CLDN6/CDH3/HLA-DRA/HLA-DPA1/HLA-DPB1/OCLN/CD6/CD80/HLA-A/ALCAM/CD274/HLA-DMA	17
CHEBOTAEV_GR_TARGETS_DN	CHEBOTAEV_GR_TARGETS_DN	CHEBOTAEV_GR_TARGETS_DN	16/907	111/17352	0.000208268	0.013296	0.012605	CH25H/PTPN14/PPP1R3C/TSLP/FLRT2/ARSI/SORCS3/PDZRN4/DAB1/MYEF2/SOX21/SYT9/ELAVL2/THBS2/PCDHB5/HTR1B	16
MCGARVEY_SILENCED_BY_METHYLATION_IN_COLON_CANCER	MCGARVEY_SILENCED_BY_METHYLATION_IN_COLON_CANCER	MCGARVEY_SILENCED_BY_METHYLATION_IN_COLON_CANCER	9/907	41/17352	0.000215912	0.013296	0.012605	CBR1/PPP1R14A/CHL1/GATA4/ADAMTS18/SOX17/ASCL2/HOXD1/SFRP1	9
SETLUR_PROSTATE_CANCER_TMPRSS2_ERG_FUSION_DN	SETLUR_PROSTATE_CANCER_TMPRSS2_ERG_FUSION_DN	SETLUR_PROSTATE_CANCER_TMPRSS2_ERG_FUSION_DN	6/907	18/17352	0.000216427	0.013296	0.012605	KLHL21/RGS7/MPPED2/FOXF2/RAB27A/NEUROD1	6
SATO_SILENCED_BY_METHYLATION_IN_PANCREATIC_CANCER_1	SATO_SILENCED_BY_METHYLATION_IN_PANCREATIC_CANCER_1	SATO_SILENCED_BY_METHYLATION_IN_PANCREATIC_CANCER_1	37/907	381/17352	0.000218881	0.013296	0.012605	PAX6/CCK/RPL39L/RGS17/FOXE1/CYP1B1/OPRK1/FAM155A/PRDM14/CDO1/ROBO3/MSX1/ZNF492/SLC6A11/KCNJ2/COL21A1/PLEK2/CDH3/RAB31/CIITA/CABP1/AGPAT4/CDH8/TWIST1/KRT7/STC1/QPCT/SALL1/IL1R1/NR2E1/BST2/HTR1A/NES/PARVA/SPON1/SFRP1/CYB5R2	37
TURASHVILI_BREAST_LOBULAR_CARCINOMA_VS_LOBULAR_NORMAL_UP	TURASHVILI_BREAST_LOBULAR_CARCINOMA_VS_LOBULAR_NORMAL_UP	TURASHVILI_BREAST_LOBULAR_CARCINOMA_VS_LOBULAR_NORMAL_UP	14/907	90/17352	0.000227589	0.0135781	0.0128725	CLIC6/CHL1/CYP4X1/ID4/TOM1L1/MPPED2/PDK4/PGR/ADAMTS5/OXTR/ANXA3/CYP2J2/SFRP1/CYB5R2	14
PLASARI_TGFB1_TARGETS_10HR_DN	PLASARI_TGFB1_TARGETS_10HR_DN	PLASARI_TGFB1_TARGETS_10HR_DN	26/907	234/17352	0.000238203	0.0139621	0.0132364	DDIT4L/SESN3/CYP1B1/FAT4/FBXL7/PPP1R3C/SERPINB9/GULP1/ZIC1/NPR3/RSPO2/MPPED2/ARNT2/PDK4/NFIB/OSR1/ADAMTS5/KCND2/MARCKS/GBP2/CPA6/TSHZ1/PLEKHG1/SIX1/GAS2/NR1D2	26
REACTOME_POTASSIUM_CHANNELS	REACTOME_POTASSIUM_CHANNELS	REACTOME_POTASSIUM_CHANNELS	15/907	102/17352	0.000260339	0.0148335	0.0140626	KCNA1/KCNJ3/KCNA4/KCNV1/KCNN2/HCN4/KCNJ2/KCND2/KCNJ12/GNG7/KCNK13/KCNB1/KCNS2/KCNK4/KCNA5	15
BENPORATH_NOS_TARGETS	BENPORATH_NOS_TARGETS	BENPORATH_NOS_TARGETS	20/907	160/17352	0.000261951	0.0148335	0.0140626	LRRN1/KDR/GRHL2/PRDM14/ZIC1/KCNN2/SGMS1/SFRP2/EOMES/TAL1/LRAT/GJA1/FZD10/BMP7/SALL1/MSC/ZIC2/THBS2/SFRP1/NEBL	20
PEREZ_TP63_TARGETS	PEREZ_TP63_TARGETS	PEREZ_TP63_TARGETS	32/907	316/17352	0.000272349	0.0151653	0.0143771	SHC4/KLHL21/SLC9A3/RORA/TACC1/HEY2/ID4/RASEF/HUNK/CLDN6/FOXF2/PPL/LBH/C7orf57/DIO3/GFPT2/KCNJ12/SLC6A2/OXTR/MKX/SLIT2/GALR2/CLU/CXCL14/KLHL29/FRY/ZIC2/NEFL/SASH1/ADCY1/SLC16A14/PDE4DIP	32
STAEGE_EWING_FAMILY_TUMOR	STAEGE_EWING_FAMILY_TUMOR	STAEGE_EWING_FAMILY_TUMOR	7/907	26/17352	0.000285463	0.015635	0.0148224	CCK/NPY5R/NPY1R/GDF10/ADRB3/PAPPA/BHLHE22	7
KEGG_ALLOGRAFT_REJECTION	KEGG_ALLOGRAFT_REJECTION	KEGG_ALLOGRAFT_REJECTION	8/907	34/17352	0.000290911	0.0156763	0.0148616	HLA-DOA/HLA-DMB/HLA-DRA/HLA-DPA1/HLA-DPB1/CD80/HLA-A/HLA-DMA	8
REACTOME_TRANSMISSION_ACROSS_CHEMICAL_SYNAPSES	REACTOME_TRANSMISSION_ACROSS_CHEMICAL_SYNAPSES	REACTOME_TRANSMISSION_ACROSS_CHEMICAL_SYNAPSES	27/907	253/17352	0.000350539	0.0185897	0.0176236	SLC6A3/KCNJ3/SLC6A4/ABAT/SLC32A1/RIMS1/SLC6A11/KCNJ2/GLS2/NRG1/GRIN3A/GABRB1/SLC18A2/KCNJ12/GNG7/PPFIA2/SLC5A7/SLC6A1/CACNA1E/GRIK3/NEFL/SLC1A2/ADCY8/ADCY1/CHRNA4/ADCY2/SLC1A1	27
REACTOME_PEPTIDE_LIGAND_BINDING_RECEPTORS	REACTOME_PEPTIDE_LIGAND_BINDING_RECEPTORS	REACTOME_PEPTIDE_LIGAND_BINDING_RECEPTORS	22/907	189/17352	0.000367216	0.0191698	0.0181736	CCK/GALR1/SSTR1/NPY5R/QRFPR/OPRK1/NMU/CCKBR/NPY1R/NPY2R/AVPR1A/CXCL5/F2RL1/NPY/AVPR1B/OXTR/GALR2/GAL/PROKR2/TRH/NMBR/TACR3	22
SCHLESINGER_METHYLATED_DE_NOVO_IN_CANCER	SCHLESINGER_METHYLATED_DE_NOVO_IN_CANCER	SCHLESINGER_METHYLATED_DE_NOVO_IN_CANCER	13/907	84/17352	0.000396949	0.0204032	0.0193428	PAX6/FBN1/FOXE1/POU3F1/NKX2-8/GATA4/CDX2/PGR/HRK/KLHL35/NR2F2/CDH13/SFRP1	13
DELYS_THYROID_CANCER_DN	DELYS_THYROID_CANCER_DN	DELYS_THYROID_CANCER_DN	24/907	217/17352	0.000435513	0.0220462	0.0209005	SDC2/RGS17/RYR2/ESRRG/FLRT2/ID4/AOX1/GDF10/MPPED2/DPP6/FAAH/SALL2/TAL1/SPTBN1/CRABP1/NRN1/MEOX2/MT1H/ACSF2/DNAJB4/ALDH7A1/PTN/SLC1A1/SFRP1	24
PEREZ_TP53_AND_TP63_TARGETS	PEREZ_TP53_AND_TP63_TARGETS	PEREZ_TP53_AND_TP63_TARGETS	21/907	179/17352	0.000445064	0.0221934	0.02104	SHC4/KLHL21/SLC9A3/RORA/TACC1/ID4/RASEF/HUNK/FOXF2/LBH/C7orf57/KCNJ12/SLIT2/GALR2/CXCL14/FRY/ZIC2/NEFL/SASH1/ADCY1/SLC16A14	21
AFFAR_YY1_TARGETS_UP	AFFAR_YY1_TARGETS_UP	AFFAR_YY1_TARGETS_UP	21/907	180/17352	0.000479654	0.0235665	0.0223418	CTNND2/KDR/COL19A1/ABAT/PLCB4/CDO1/TSLP/ID4/CBLN1/CHODL/FABP3/BDNF/GBP2/SIM1/ALCAM/CLU/CFTR/TINAGL1/LAMB2/GPR137B/KRT19	21
KEGG_GRAFT_VERSUS_HOST_DISEASE	KEGG_GRAFT_VERSUS_HOST_DISEASE	KEGG_GRAFT_VERSUS_HOST_DISEASE	8/907	37/17352	0.000538279	0.0256913	0.0243561	HLA-DOA/HLA-DMB/HLA-DRA/HLA-DPA1/HLA-DPB1/CD80/HLA-A/HLA-DMA	8
RIZ_ERYTHROID_DIFFERENTIATION_HBZ	RIZ_ERYTHROID_DIFFERENTIATION_HBZ	RIZ_ERYTHROID_DIFFERENTIATION_HBZ	8/907	37/17352	0.000538279	0.0256913	0.0243561	BASP1/GCM2/POU3F2/POU2F3/NR5A1/E2F8/SIX2/SOX1	8
DUTERTRE_ESTRADIOL_RESPONSE_24HR_DN	DUTERTRE_ESTRADIOL_RESPONSE_24HR_DN	DUTERTRE_ESTRADIOL_RESPONSE_24HR_DN	42/907	472/17352	0.000547116	0.0257453	0.0244073	KCNJ3/CTNND2/CDS1/FBN1/SH2D4A/SESN3/EXT1/FAT4/BASP1/NPAS2/TACC1/PPP1R3C/ARAP2/GULP1/FAM83B/RASEF/AASS/KIAA1217/PPP3CC/EGLN3/PPL/ALDH1A3/SH3BP4/USP2/CDH3/SLCO2A1/TSPAN12/ERRFI1/RIPK4/GUCY1A2/MARCKS/BMP7/ALCAM/IL1R1/SLIT2/CYP1A1/SYDE2/ANXA3/SFMBT2/SASH1/CGN/CCSER1	42
LI_CISPLATIN_RESISTANCE_DN	LI_CISPLATIN_RESISTANCE_DN	LI_CISPLATIN_RESISTANCE_DN	7/907	29/17352	0.000590486	0.0273613	0.0259393	FOXG1/MARCKS/MMP10/PPIC/ZFP42/IDO1/SEMA6A	7
SHEPARD_CRUSH_AND_BURN_MUTANT_DN	SHEPARD_CRUSH_AND_BURN_MUTANT_DN	SHEPARD_CRUSH_AND_BURN_MUTANT_DN	21/907	183/17352	0.000597838	0.0273613	0.0259393	S1PR1/NEUROG1/ASCL1/POU3F1/POU3F2/PPP1R3C/ELAVL4/INSM1/OTX2/GDF10/ARNT2/OTP/PCDH18/FZD10/CHD5/SOX11/SLIT3/SOX21/ZIC2/HES3/SFRP1	21
REACTOME_O_GLYCOSYLATION_OF_TSR_DOMAIN_CONTAINING_PROTEINS	REACTOME_O_GLYCOSYLATION_OF_TSR_DOMAIN_CONTAINING_PROTEINS	REACTOME_O_GLYCOSYLATION_OF_TSR_DOMAIN_CONTAINING_PROTEINS	8/907	38/17352	0.000650975	0.0293906	0.0278632	ADAMTS18/ADAMTS5/ADAMTS16/ADAMTS20/ADAMTS8/THBS2/ADAMTS19/SPON1	8
REACTOME_NETRIN_1_SIGNALING	REACTOME_NETRIN_1_SIGNALING	REACTOME_NETRIN_1_SIGNALING	9/907	48/17352	0.000744598	0.0325107	0.0308211	DSCAML1/ROBO1/UNC5D/SLIT2/SLIT3/DSCAM/WASL/UNC5A/TRPC6	9
NAKAYAMA_SOFT_TISSUE_TUMORS_PCA1_DN	NAKAYAMA_SOFT_TISSUE_TUMORS_PCA1_DN	NAKAYAMA_SOFT_TISSUE_TUMORS_PCA1_DN	11/907	68/17352	0.000744699	0.0325107	0.0308211	MDFI/EPHX2/CRABP1/NFIB/RIPK4/SOX11/SIM1/SIX1/HIP1R/SEMA6A/SFRP1	11
LIU_PROSTATE_CANCER_DN	LIU_PROSTATE_CANCER_DN	LIU_PROSTATE_CANCER_DN	40/907	450/17352	0.000749274	0.0325107	0.0308211	CLIC6/KCNJ3/CCK/FBN1/TACC1/TSLP/ID4/CAV1/C20orf194/WFDC2/NDNF/KLF11/PPP3CC/LMOD1/CRABP1/COL16A1/ROBO1/PDK4/COL14A1/PRIMA1/PGR/GJA1/SPATA18/SRD5A2/SLC18A2/HOXD10/ZNF204P/ADAMTS5/KRT7/GPR161/GBP2/CLU/KLHL29/HOXD13/PPIC/LAMB2/VAMP5/SLC16A14/SPON1/KRT19	40
VERHAAK_GLIOBLASTOMA_PRONEURAL	VERHAAK_GLIOBLASTOMA_PRONEURAL	VERHAAK_GLIOBLASTOMA_PRONEURAL	18/907	151/17352	0.000918879	0.0393251	0.0372814	ZNF510/ASCL1/ABAT/PLCB4/DGKI/SORCS3/HOXD3/MPPED2/DPP6/VAX2/GRID2/MARCKS/SOX11/AMOTL2/ALCAM/ADGRL3/SLC1A1/CRB1	18
GOBERT_CORE_OLIGODENDROCYTE_DIFFERENTIATION	GOBERT_CORE_OLIGODENDROCYTE_DIFFERENTIATION	GOBERT_CORE_OLIGODENDROCYTE_DIFFERENTIATION	8/907	40/17352	0.000933277	0.0393251	0.0372814	KCNA1/DSCAML1/LRRN1/EXT1/UGT8/ABAT/AQP11/OPCML	8
NABA_CORE_MATRISOME	NABA_CORE_MATRISOME	NABA_CORE_MATRISOME	26/907	256/17352	0.000941637	0.0393251	0.0372814	CILP2/FBN1/COL19A1/SVEP1/RSPO2/NDNF/COL21A1/COL16A1/COL14A1/IGFBP1/SRGN/LAMA1/HAPLN3/EGFLAM/LGI2/MATN3/SLIT2/EMILIN3/SLIT3/TINAGL1/LAMB2/COL22A1/TNR/THBS2/RSPO1/SPON1	26
GAUSSMANN_MLL_AF4_FUSION_TARGETS_E_UP	GAUSSMANN_MLL_AF4_FUSION_TARGETS_E_UP	GAUSSMANN_MLL_AF4_FUSION_TARGETS_E_UP	13/907	92/17352	0.000964382	0.0397778	0.0377105	SVEP1/COLEC12/ID4/ZC2HC1A/SFRP2/CDH3/FABP3/SLC5A7/CLU/GAS2/PTN/SFRP1/HDAC9	13
REACTOME_G_ALPHA_Q_SIGNALLING_EVENTS	REACTOME_G_ALPHA_Q_SIGNALLING_EVENTS	REACTOME_G_ALPHA_Q_SIGNALLING_EVENTS	22/907	205/17352	0.00110626	0.0440369	0.0417483	CCK/RGS17/QRFPR/PLCB4/NMU/CCKBR/DGKI/DGKE/PRKCE/AVPR1A/CASR/F2RL1/AVPR1B/GPR39/OXTR/GNG7/PROKR2/TRH/NMBR/TACR3/TRPC6/DAGLA	22
KEGG_TYPE_I_DIABETES_MELLITUS	KEGG_TYPE_I_DIABETES_MELLITUS	KEGG_TYPE_I_DIABETES_MELLITUS	8/907	41/17352	0.00110718	0.0440369	0.0417483	HLA-DOA/HLA-DMB/HLA-DRA/HLA-DPA1/HLA-DPB1/CD80/HLA-A/HLA-DMA	8
REACTOME_REGULATION_OF_BETA_CELL_DEVELOPMENT	REACTOME_REGULATION_OF_BETA_CELL_DEVELOPMENT	REACTOME_REGULATION_OF_BETA_CELL_DEVELOPMENT	8/907	41/17352	0.00110718	0.0440369	0.0417483	PAX6/SLC2A2/INSM1/PTF1A/ONECUT1/NEUROG3/NEUROD1/FGF10	8
CHARAFE_BREAST_CANCER_LUMINAL_VS_MESENCHYMAL_DN	CHARAFE_BREAST_CANCER_LUMINAL_VS_MESENCHYMAL_DN	CHARAFE_BREAST_CANCER_LUMINAL_VS_MESENCHYMAL_DN	38/907	431/17352	0.00116612	0.0458354	0.0434534	FBN1/EXT1/FAT4/BASP1/SGK1/FLRT2/GULP1/CAV1/CCBE1/APCDD1L/FOXF2/SPTBN1/LBH/SYDE1/ARSJ/BICC1/SRGN/GJA1/RAB31/PAPPA/CHST3/TWSG1/SACS/GFPT2/BDNF/ADAMTS5/GPR161/NT5E/SLIT2/ANKRD28/DNAJB4/KLHL29/PNMA2/NMNAT2/ZIC2/TEAD1/PARVA/SFRP1	38
REACTOME_REGULATION_OF_COMMISSURAL_AXON_PATHFINDING_BY_SLIT_AND_ROBO	REACTOME_REGULATION_OF_COMMISSURAL_AXON_PATHFINDING_BY_SLIT_AND_ROBO	REACTOME_REGULATION_OF_COMMISSURAL_AXON_PATHFINDING_BY_SLIT_AND_ROBO	4/907	10/17352	0.00120836	0.0464038	0.0439922	ROBO3/ROBO1/SLIT2/SLIT3	4
SCHLESINGER_METHYLATED_IN_COLON_CANCER	SCHLESINGER_METHYLATED_IN_COLON_CANCER	SCHLESINGER_METHYLATED_IN_COLON_CANCER	4/907	10/17352	0.00120836	0.0464038	0.0439922	MGMT/CDX2/SFRP2/SFRP1	4
WU_CELL_MIGRATION	WU_CELL_MIGRATION	WU_CELL_MIGRATION	19/907	168/17352	0.00127001	0.0482169	0.0457111	LAD1/NMU/SOX9/PPL/F2RL1/CDH3/BICC1/SRGN/GJA1/RAB31/SACS/KRT7/MT1H/CLU/PTGES/BST2/NR2F2/KRT19/EPS8	19
REACTOME_ADORA2B_MEDIATED_ANTI_INFLAMMATORY_CYTOKINES_PRODUCTION	REACTOME_ADORA2B_MEDIATED_ANTI_INFLAMMATORY_CYTOKINES_PRODUCTION	REACTOME_ADORA2B_MEDIATED_ANTI_INFLAMMATORY_CYTOKINES_PRODUCTION	16/907	131/17352	0.00133706	0.0494464	0.0468767	GPR83/ADRB3/DRD5/PTGDR/GPR20/ADCYAP1R1/GPR39/GNG7/LHCGR/ADRB1/CRHR2/GPR150/ADCY8/ADCY1/ADCY2/CALCB	16
FIGUEROA_AML_METHYLATION_CLUSTER_6_DN	FIGUEROA_AML_METHYLATION_CLUSTER_6_DN	FIGUEROA_AML_METHYLATION_CLUSTER_6_DN	7/907	33/17352	0.00134679	0.0494464	0.0468767	XKR6/POU4F2/GBX2/C10orf82/GPR39/UNC5D/TACR3	7
RIZ_ERYTHROID_DIFFERENTIATION_12HR	RIZ_ERYTHROID_DIFFERENTIATION_12HR	RIZ_ERYTHROID_DIFFERENTIATION_12HR	7/907	33/17352	0.00134679	0.0494464	0.0468767	PAX9/ARNT2/ZFP37/TEAD2/HAND2/TEAD1/DLX5	7
MCBRYAN_PUBERTAL_BREAST_4_5WK_UP	MCBRYAN_PUBERTAL_BREAST_4_5WK_UP	MCBRYAN_PUBERTAL_BREAST_4_5WK_UP	25/907	249/17352	0.00137441	0.0499121	0.0473181	CCK/SESN3/LAD1/GRHL2/SOX9/ID4/NPR3/WFDC2/COL16A1/SLCO2A1/TEAD2/ERRFI1/RIPK4/ADAMTS5/KRT7/OCLN/CXCL14/PRLR/PTN/THBS2/ESRP2/SPON1/KRT19/SFRP1/FIGN	25

## Sheet: Immune_hyper
row.names	ID	Description	GeneRatio	BgRatio	pvalue	p.adjust	qvalue	geneID	Count
GSE2706_LPS_VS_R848_AND_LPS_2H_STIM_DC_DN	GSE2706_LPS_VS_R848_AND_LPS_2H_STIM_DC_DN	GSE2706_LPS_VS_R848_AND_LPS_2H_STIM_DC_DN	23/913	151/17449	3.73403e-06	0.0102911	0.0102911	CILP2/CCK/GPR83/SLC32A1/SOX9/ID4/SERPINB9/DGKE/NETO1/FOXG1/TLX3/BHLHE22/EVX1/CFTR/LRP11/FAM43B/HOXD13/ZIC2/TMEM132C/TEKT3/KRT19/GPRC5C/PCP4	23
GSE13485_DAY1_VS_DAY7_YF17D_VACCINE_PBMC_UP	GSE13485_DAY1_VS_DAY7_YF17D_VACCINE_PBMC_UP	GSE13485_DAY1_VS_DAY7_YF17D_VACCINE_PBMC_UP	22/913	143/17449	5.11146e-06	0.0102911	0.0102911	SH2D4A/RYR2/GRHL2/CCDC60/LMX1A/KCNA4/PAX9/ID4/WFDC2/HOXD3/PHOX2B/NKAIN3/KIF1A/TTLL10/GPR26/GPR3/RBM20/GDA/PPIC/WDR72/CHRNA4/CDON	22
GSE23321_CD8_STEM_CELL_MEMORY_VS_CENTRAL_MEMORY_CD8_TCELL_UP	GSE23321_CD8_STEM_CELL_MEMORY_VS_CENTRAL_MEMORY_CD8_TCELL_UP	GSE23321_CD8_STEM_CELL_MEMORY_VS_CENTRAL_MEMORY_CD8_TCELL_UP	25/913	178/17449	6.37221e-06	0.0102911	0.0102911	MEGF11/FAM163A/HLA-DOA/ALX1/GPR83/MAP9/DGKE/INSM1/AASS/PCDH18/PGR/CHODL/CYP27A1/CDH8/KLRG2/GPRIN3/PRLR/KLHL29/KCNS2/NMBR/ADAMTS19/CDH10/NR2F2/CAMKV/CSMD1	25
GSE35543_IN_VIVO_NTREG_VS_IN_VITRO_ITREG_UP	GSE35543_IN_VIVO_NTREG_VS_IN_VITRO_ITREG_UP	GSE35543_IN_VIVO_NTREG_VS_IN_VITRO_ITREG_UP	24/913	178/17449	1.9472e-05	0.0235855	0.0235855	PAX6/CYP1B1/COL19A1/LAD1/NMU/FIGLA/INSM1/GATA4/DPYS/CCDC6/NWD2/NPY/PLCXD3/GLI3/HAPLN3/SOX11/KLRG2/KY/PRLR/CA14/KCNK4/EN1/HOXD12/KCNA5	24
GSE4142_PLASMA_CELL_VS_MEMORY_BCELL_UP	GSE4142_PLASMA_CELL_VS_MEMORY_BCELL_UP	GSE4142_PLASMA_CELL_VS_MEMORY_BCELL_UP	24/913	182/17449	2.82414e-05	0.0249742	0.0249742	CELSR3/SOX5/SLC22A3/TLL1/SLC7A2/IRX4/TOM1L1/KCNT2/PHOX2A/KCNJ2/MAPK4/NWD2/ARSJ/PDK4/GLI3/NOS1/SPATA18/GPR26/MEOX2/GPR39/MTNR1A/TTC23L/NEUROD1/KCNA5	24
GSE41176_WT_VS_TAK1_KO_ANTI_IGM_STIM_BCELL_1H_DN	GSE41176_WT_VS_TAK1_KO_ANTI_IGM_STIM_BCELL_1H_DN	GSE41176_WT_VS_TAK1_KO_ANTI_IGM_STIM_BCELL_1H_DN	24/913	183/17449	3.09278e-05	0.0249742	0.0249742	PABPC1L/ALX1/FREM2/PPP1R3C/INA/CPXM2/NPY1R/NCAM2/CD164L2/RSPO2/WNT3/SLC6A11/ADAMTS18/FOXF2/MAPK4/ANO9/TSPAN12/GPR26/KCND2/BMP7/SLC6A1/SLC15A4/THBS2/SPON1	24
GSE7568_CTRL_VS_24H_TGFB_TREATED_MACROPHAGES_WITH_IL4_AND_DEXAMETHASONE_DN	GSE7568_CTRL_VS_24H_TGFB_TREATED_MACROPHAGES_WITH_IL4_AND_DEXAMETHASONE_DN	GSE7568_CTRL_VS_24H_TGFB_TREATED_MACROPHAGES_WITH_IL4_AND_DEXAMETHASONE_DN	24/913	187/17449	4.41272e-05	0.0305423	0.0305423	CLIC6/RGS17/COL19A1/ALX1/NLGN1/GBX2/ZNF462/TOM1L1/SRRM4/OTX2/ABO/PLEKHA7/ANKRD45/FOXF2/USP2/PITX1/LHFPL4/DAB1/BMP7/KLRG2/NEUROG3/BARHL2/IMP3/CAMKV	24
GSE22432_MULTIPOTENT_PROGENITOR_VS_CDC_UP	GSE22432_MULTIPOTENT_PROGENITOR_VS_CDC_UP	GSE22432_MULTIPOTENT_PROGENITOR_VS_CDC_UP	23/913	182/17449	8.0361e-05	0.0486687	0.0486687	HOXD9/PACSIN3/RGS7/ENDOD1/PHOX2A/SLC7A8/FAM81A/TAL1/F2RL1/GPR20/VWC2/TWSG1/MPP2/GALR2/PLEKHG1/NEUROG3/PNMA2/BARHL2/MX2/BST2/GBP4/FGF10/DRGX	23
