# Supplementary material for: DNA methylation of hematopoietic stem/progenitor cells from donor peripheral blood to patient bone marrow: implications for allogeneic hematopoietic stem cell transplantation
Source: Clin Exp Med. 2023 Apr 7;23(8):4493–510. doi: 10.1007/s10238-023-01053-w (PMC10725404; doi:10.1007/s10238-023-01053-w)
Supplement: Supplementary file 18 — Supplementary file18 (XLSX 26 KB) [file 10238_2023_1053_MOESM18_ESM.xlsx]

## Sheet: Path_hypo
Supplementary Table S16
Functional analysis of T1 P3 vs T1 of other patients
row.names	ID	Description	GeneRatio	BgRatio	pvalue	p.adjust	qvalue	geneID	Count
HADDAD_B_LYMPHOCYTE_PROGENITOR	HADDAD_B_LYMPHOCYTE_PROGENITOR	HADDAD_B_LYMPHOCYTE_PROGENITOR	43/1292	251/17352	2.21005e-07	0.000905901	0.00087239	CACNB3/DLEU2/IGF2R/MPPED2/HMHB1/RAG1/HCP5/SECISBP2L/CD9/CD22/ANKRD10/NPY/ZHX2/GNG7/SEMA6A/VPREB1/ID3/CD19/POU2AF1/RAD52/SH3TC1/BLK/TOP2B/USP34/RIMS3/REXO2/GADD45G/NID2/CD72/FAM171A1/PLEKHF2/PTPRE/DUSP26/CHD7/EDEM1/IL7R/VDAC1/PPP3CC/BTG2/ATR/IRF4/KAT2B/ABCG2	43
ZHENG_BOUND_BY_FOXP3	ZHENG_BOUND_BY_FOXP3	ZHENG_BOUND_BY_FOXP3	64/1292	456/17352	6.26639e-07	0.0012843	0.00123679	NFKBIZ/ASXL2/HIVEP2/STAT5B/TNFAIP3/EXOC2/TRIM27/HEXIM1/KBTBD11/NSMCE1/JAK1/NR4A2/KDSR/SATB1/PRKCH/TEC/CNOT2/SGMS1/KLF2/NOX3/BCL6/STK17B/ARHGEF10/ZAP70/PRRG4/CBLB/RASA3/TAF8/TOP2B/UBASH3B/SMAP2/ANKRD11/ST8SIA1/NRIP1/GTDC1/PTGER4/NDUFV2/CAMK4/RCBTB2/CYTIP/ELF1/C3orf38/FAM91A1/CHD7/ZBTB2/FEM1C/TBC1D30/IL7R/GPRIN3/LATS2/TASP1/IL10RB/NUP153/PIP4K2A/PPP3CC/CEP97/TRAT1/WIPF1/STK24/STK10/IRF4/DENND6A/PIK…	64
SAGIV_CD24_TARGETS_UP	SAGIV_CD24_TARGETS_UP	SAGIV_CD24_TARGETS_UP	9/1292	21/17352	8.84258e-06	0.0120819	0.011635	ASPM/LDB1/MCAM/PHIP/USP34/N4BP3/TRIM8/SFPQ/KLHL22	9

## Sheet: Immune_hypo
row.names	ID	Description	GeneRatio	BgRatio	pvalue	p.adjust	qvalue	geneID	Count
GSE9509_LPS_VS_LPS_AND_IL10_STIM_IL10_KO_MACROPHAGE_30MIN_DN	GSE9509_LPS_VS_LPS_AND_IL10_STIM_IL10_KO_MACROPHAGE_30MIN_DN	GSE9509_LPS_VS_LPS_AND_IL10_STIM_IL10_KO_MACROPHAGE_30MIN_DN	33/1291	176/17449	6.06128e-07	0.00295306	0.00266058	HMHB1/CDCA8/RAG1/IL17RA/CD9/CD22/PANX1/NPY/ZHX2/VPREB1/NTAN1/CD19/NCAPH/MYOM2/POU2AF1/TNFSF8/UBASH3B/RIMS3/CD72/RAB15/PTPRE/RANBP9/NKX6-3/EDEM1/EBF1/PPP3CC/BTG2/CLSPN/HHIP/CCNE2/CD38/RNF152/SNX30	33
GSE10240_CTRL_VS_IL22_STIM_PRIMARY_BRONCHIAL_EPITHELIAL_CELLS_UP	GSE10240_CTRL_VS_IL22_STIM_PRIMARY_BRONCHIAL_EPITHELIAL_CELLS_UP	GSE10240_CTRL_VS_IL22_STIM_PRIMARY_BRONCHIAL_EPITHELIAL_CELLS_UP	33/1291	185/17449	1.93668e-06	0.00431556	0.00388815	RBM26/RHBDL3/CHDH/RSPH3/LZTS2/KBTBD11/MED13L/HCN1/ESR1/SLC2A9/KIAA0930/RAI1/GIMAP8/APCDD1/TBL1XR1/CNTN2/TET1/KAZALD1/RNF144A/MED1/NRIP1/ARHGEF18/TBX15/F2R/BMF/CENPV/ERN1/DOCK5/HHIP/ILDR2/FADS6/STK10/TNFRSF1A	33
GSE12366_PLASMA_CELL_VS_MEMORY_BCELL_DN	GSE12366_PLASMA_CELL_VS_MEMORY_BCELL_DN	GSE12366_PLASMA_CELL_VS_MEMORY_BCELL_DN	32/1291	181/17449	3.35745e-06	0.00431556	0.00388815	NUB1/HIVEP2/MTF1/MYH9/DNAJC16/SLK/JAK1/CD22/ZNF350/POLD3/TNF/RRAGC/KAT2A/NOD1/KLF2/PABPC1/ZNF264/TET1/DENND1C/CBLB/UTP6/MED1/PLSCR3/DPEP2/CCR6/TMOD3/PGM2L1/DENND3/HMGN2/STK10/C16orf72/EGR2	32
GSE5679_PPARG_LIGAND_ROSIGLITAZONE_VS_RARA_AGONIST_AM580_TREATED_DC_DN	GSE5679_PPARG_LIGAND_ROSIGLITAZONE_VS_RARA_AGONIST_AM580_TREATED_DC_DN	GSE5679_PPARG_LIGAND_ROSIGLITAZONE_VS_RARA_AGONIST_AM580_TREATED_DC_DN	33/1291	190/17449	3.54316e-06	0.00431556	0.00388815	TNK2/SLC4A7/KBTBD11/FAM102A/MYH9/SGK1/SATB1/USP18/ID3/SGMS1/KLF2/SLC12A6/IFIT1/RASA3/UBASH3B/ALOX12B/MEX3B/SLC30A1/MCOLN3/MGST2/MBTD1/ELF1/PTPRE/CMPK2/TXNIP/ARHGEF18/TBC1D30/IL7R/RBM4B/IRF9/HS3ST3B1/GPR132/STK10	33
GSE43863_TH1_VS_LY6C_INT_CXCR5POS_EFFECTOR_CD4_TCELL_DN	GSE43863_TH1_VS_LY6C_INT_CXCR5POS_EFFECTOR_CD4_TCELL_DN	GSE43863_TH1_VS_LY6C_INT_CXCR5POS_EFFECTOR_CD4_TCELL_DN	32/1291	190/17449	9.59778e-06	0.00888839	0.00800808	ATP10D/CBX7/RASGRF2/C3orf80/USP28/IRAK2/ANKRD10/ZHX2/TMEM87B/ZNRF3/NOD1/RIPK2/KLF2/RASA3/ST8SIA1/CD72/SIT1/CAMK4/SNTB1/YOD1/SP3/CARD11/CCR6/LATS2/TASP1/PIP4K2A/ALS2CL/TRAT1/HSPA1B/WDR82/KAT2B/BCL7B	32
GSE39820_CTRL_VS_IL1B_IL6_CD4_TCELL_DN	GSE39820_CTRL_VS_IL1B_IL6_CD4_TCELL_DN	GSE39820_CTRL_VS_IL1B_IL6_CD4_TCELL_DN	31/1291	183/17449	1.16679e-05	0.00888839	0.00800808	FGF14/ATP10D/WDR91/SH3RF1/TNFAIP3/XKR6/RAPGEF5/ARIH1/REEP2/MT2A/GJA1/ALCAM/N4BP3/MAGEF1/CHD7/ERMN/RANBP9/EBF1/IL7R/KCTD18/DENND3/ANKRD46/ERN1/HLA-DMB/HSPA1B/ITGA2/HPS3/FOSL1/KAT2B/EGR2/ARHGAP12	31
GSE6259_BCELL_VS_CD8_TCELL_UP	GSE6259_BCELL_VS_CD8_TCELL_UP	GSE6259_BCELL_VS_CD8_TCELL_UP	30/1291	176/17449	1.41665e-05	0.00888839	0.00800808	MICAL2/ZMIZ1/CXCR2/EEPD1/FAM102A/PPIF/KRCC1/CA8/CD9/CYP1B1/MACC1/YPEL4/JPH1/RNF144A/CUL1/FAM171A1/NACC2/HJURP/KIF5C/CXXC5/RFTN1/BMF/BTG2/CNR2/ADCY6/CMTM3/NKAIN2/STK10/FZD7/KAT2B	30
GSE42724_NAIVE_VS_B1_BCELL_UP	GSE42724_NAIVE_VS_B1_BCELL_UP	GSE42724_NAIVE_VS_B1_BCELL_UP	31/1291	185/17449	1.45951e-05	0.00888839	0.00800808	SLC4A7/TNFAIP3/UBE2U/IRAK2/GOLGA3/FBRSL1/RAVER1/PTPN9/SLC22A15/ZHX2/ZNRF3/TNF/IFIT1/PHIP/UBASH3B/REEP2/AMBRA1/UTP6/GTDC1/GJA1/SLC7A8/PIGV/PLEKHF2/PPP1R15B/ZNF799/WNT9B/CSRNP1/SEC63/PPP4R2/HSPA1B/TEX19	31
GSE3982_MAST_CELL_VS_BCELL_DN	GSE3982_MAST_CELL_VS_BCELL_DN	GSE3982_MAST_CELL_VS_BCELL_DN	28/1291	163/17449	2.33649e-05	0.0126482	0.0113955	TRIM25/HOXC4/PDLIM1/MPHOSPH8/JAK1/PLD2/MX2/NTAN1/UVRAG/TNFRSF13B/LCK/KLF2/CTCF/STK17B/PPP1R2/APOLD1/MREG/CD72/SERINC2/MAGEF1/SMPD3/CNTNAP2/PPP3CC/DENND3/HLA-DMB/WDR82/IRF4/CKAP4	28
GSE40274_GATA1_VS_FOXP3_AND_GATA1_TRANSDUCED_ACTIVATED_CD4_TCELL_UP	GSE40274_GATA1_VS_FOXP3_AND_GATA1_TRANSDUCED_ACTIVATED_CD4_TCELL_UP	GSE40274_GATA1_VS_FOXP3_AND_GATA1_TRANSDUCED_ACTIVATED_CD4_TCELL_UP	30/1291	184/17449	3.41186e-05	0.0166226	0.0149763	ERC2/GPD1L/RPH3AL/TOM1/RNF122/BSCL2/TEC/COL7A1/FAM49A/IFITM10/NOD1/RIPK2/STK17B/IFIT1/RASA3/ZNF347/RPS19/KIAA1217/PPP1R15B/ELF1/C3orf38/TMX4/NACC2/KLHL21/CHD7/ZBTB2/LATS2/SCLY/HPS3/GPR132	30
GSE2405_0H_VS_12H_A_PHAGOCYTOPHILUM_STIM_NEUTROPHIL_UP	GSE2405_0H_VS_12H_A_PHAGOCYTOPHILUM_STIM_NEUTROPHIL_UP	GSE2405_0H_VS_12H_A_PHAGOCYTOPHILUM_STIM_NEUTROPHIL_UP	30/1291	186/17449	4.20513e-05	0.0186249	0.0167803	IGF2R/PPP1R13B/C3orf80/FAM102A/PRKCH/PCBP4/NOD1/SGMS1/KLF2/NAB2/FLT3LG/RASA3/GADD45G/TRIM26/CMPK2/CST7/CHD7/ARHGEF18/RUNX3/CARD11/GPRIN3/RFTN1/CCND2/ASAP1/GALNT6/STK24/IRF9/HS3ST3B1/IRF4/EGR2	30
GSE3720_LPS_VS_PMA_STIM_VD2_GAMMADELTA_TCELL_DN	GSE3720_LPS_VS_PMA_STIM_VD2_GAMMADELTA_TCELL_DN	GSE3720_LPS_VS_PMA_STIM_VD2_GAMMADELTA_TCELL_DN	25/1291	143/17449	4.64726e-05	0.0188679	0.0169992	CARD10/EPS8L1/KBTBD11/PANX1/SATB1/PDE11A/GBGT1/PLD4/GALR2/CHRNA7/WDR63/RIMS3/DMRTA2/ECHDC2/KIF11/MCOLN3/LMAN1/KLHDC8B/AK7/NEUROG1/ACOT7/CCND2/RPL29/PSPH/PHACTR4	25
GSE23568_ID3_KO_VS_WT_CD8_TCELL_DN	GSE23568_ID3_KO_VS_WT_CD8_TCELL_DN	GSE23568_ID3_KO_VS_WT_CD8_TCELL_DN	30/1291	191/17449	6.96783e-05	0.02372	0.0213707	RBM26/SLC4A7/NEDD4/TOR3A/SIPA1/CD22/PER2/TEC/KIAA0930/CD19/POU2AF1/PLD4/BLK/NICN1/CD72/ZC3H12C/IFI30/RASD1/CXXC5/EBF1/CCR6/TMOD3/PPP3CC/RBM4B/HLA-DMB/ARHGAP21/CA2/CNR2/IRF4/DDX41	30
GSE27241_WT_VS_RORGT_KO_TH17_POLARIZED_CD4_TCELL_TREATED_WITH_DIGOXIN_DN	GSE27241_WT_VS_RORGT_KO_TH17_POLARIZED_CD4_TCELL_TREATED_WITH_DIGOXIN_DN	GSE27241_WT_VS_RORGT_KO_TH17_POLARIZED_CD4_TCELL_TREATED_WITH_DIGOXIN_DN	28/1291	174/17449	7.78981e-05	0.02372	0.0213707	EVI5L/CACNB3/HOXB4/SOCS1/ERRFI1/MGAT4A/GTF2H4/AGPAT3/PRKCH/LONRF1/KCTD1/NAB2/TMEM221/ALCAM/PPP1R3B/CSRNP1/ATP1A1/CAMK1G/CXXC5/PLXDC1/RFTN1/TASP1/PIP4K2A/BMF/ALS2CL/PTCRA/EGR2/TNFRSF1A	28
GSE2770_UNTREATED_VS_ACT_CD4_TCELL_48H_DN	GSE2770_UNTREATED_VS_ACT_CD4_TCELL_48H_DN	GSE2770_UNTREATED_VS_ACT_CD4_TCELL_48H_DN	28/1291	174/17449	7.78981e-05	0.02372	0.0213707	AACS/HDAC4/SOCS1/IRAK2/PCYOX1/KIF13B/MOCOS/RUFY3/ZNRF3/BCL6/IFITM1/RNF144A/CLIC6/CD72/SNTB1/CSRNP1/ZNF846/CMPK2/RASD1/INSC/CD6/FBXO46/GALNT6/ZNF7/ZFP90/ZNF251/ADCY6/CYB5R1	28
GSE9509_10MIN_VS_30MIN_LPS_STIM_IL10_KO_MACROPHAGE_DN	GSE9509_10MIN_VS_30MIN_LPS_STIM_IL10_KO_MACROPHAGE_DN	GSE9509_10MIN_VS_30MIN_LPS_STIM_IL10_KO_MACROPHAGE_DN	28/1291	174/17449	7.78981e-05	0.02372	0.0213707	FADS3/HMHB1/RAG1/HCP5/SPSB1/EMP2/CD22/PRKCH/NPY/ZHX2/VPREB1/ID3/CD19/APCDD1/MYOM2/POU2AF1/STK32B/USP34/RIMS3/NRIP1/LCN8/CHD7/ZNF862/NKX6-3/EDEM1/C3orf52/IQSEC1/RNF152	28
GSE40068_CXCR5POS_BCL6POS_TFH_VS_CXCR5NEG_BCL6NEG_CD4_TCELL_DN	GSE40068_CXCR5POS_BCL6POS_TFH_VS_CXCR5NEG_BCL6NEG_CD4_TCELL_DN	GSE40068_CXCR5POS_BCL6POS_TFH_VS_CXCR5NEG_BCL6NEG_CD4_TCELL_DN	29/1291	187/17449	0.000115067	0.0329769	0.0297108	CHDH/RASGRF2/KBTBD11/USP28/C1orf74/SPSB1/SATB1/VANGL2/NAB2/TET1/PLEKHG2/ST8SIA1/NRIP1/SMARCC1/CAMK4/MBTD1/PPP1R3B/AFF1/SPRED1/CYTIP/AFF3/TRIM56/UBTD2/ALS2CL/UBE3A/EPB41L1/ADCY6/CKAP4/EGR2	29
GSE7831_1H_VS_4H_INFLUENZA_STIM_PDC_DN	GSE7831_1H_VS_4H_INFLUENZA_STIM_PDC_DN	GSE7831_1H_VS_4H_INFLUENZA_STIM_PDC_DN	29/1291	190/17449	0.000152957	0.0414003	0.0373	RBM26/RHBDL3/KBTBD11/MED13L/HCN1/FAM167A/SATB1/KIAA0930/TIFAB/VPREB1/APCDD1/TET1/DHRS3/WDFY4/MED1/ST8SIA1/SMARCC1/MGST2/CST7/CARD11/EBF1/AFF3/IL7R/PIP4K2A/NOTCH1/ZC3HAV1L/FADS6/DNASE2/PIK3AP1	29
