# Supplementary material for: DNA methylation of hematopoietic stem/progenitor cells from donor peripheral blood to patient bone marrow: implications for allogeneic hematopoietic stem cell transplantation
Source: Clin Exp Med. 2023 Apr 7;23(8):4493–510. doi: 10.1007/s10238-023-01053-w (PMC10725404; doi:10.1007/s10238-023-01053-w)
Supplement: Supplementary file 19 — Supplementary file19 (XLSX 19 KB) [file 10238_2023_1053_MOESM19_ESM.xlsx]

## Sheet: GO
Supplementary Table S17
Functional analyis of T4 P3 vs all T4 and T1 P3 vs all T1
row.names	ID	Description	GeneRatio	BgRatio	pvalue	p.adjust	qvalue	geneID	Count
GO_DNA_BINDING_TRANSCRIPTION_ACTIVATOR_ACTIVITY	GO_DNA_BINDING_TRANSCRIPTION_ACTIVATOR_ACTIVITY	GO_DNA_BINDING_TRANSCRIPTION_ACTIVATOR_ACTIVITY	61/1086	410/15752	8.85965e-09	5.01013e-05	4.75903e-05	ALX4/ZNF76/SRF/ONECUT3/STAT5B/TCF15/HOXB4/SATB2/MTF1/HOXC4/FOXF1/KLF14/SOX18/NR4A2/ESR1/SMAD3/SMAD4/MYF6/CEBPD/ST18/ZNF143/GLIS1/OTX1/MACC1/TBPL1/PAX1/POU2F3/HOXC13/HOXB3/ESRRG/RORB/TBX18/DLX5/HOXD10/SIX2/RFX4/ELF1/CSRNP1/MYC/NKX6-3/GBX1/TBX15/PHOX2B/EBF1/FLI1/NR2E1/FOXJ2/POU4F3/NPAS4/NOTCH1/HOXA4/ZIC1/ZNF639/TOX2/HOXA5/MYT1L/NKX2-6/FOSL1/IRF4/ARNT2/MEF2D	61
GO_ANTERIOR_POSTERIOR_PATTERN_SPECIFICATION	GO_ANTERIOR_POSTERIOR_PATTERN_SPECIFICATION	GO_ANTERIOR_POSTERIOR_PATTERN_SPECIFICATION	37/1086	208/15752	8.54337e-08	0.000241564	0.000229457	ARC/ALX4/SRF/LDB1/TCF15/ETS2/HOXB4/RING1/HOXC4/FOXF1/SMAD3/SMAD4/MYF6/TIFAB/VANGL2/OTX1/PAX1/HOXC13/HOXB3/RNF2/WNT3A/TBX18/HOXD10/SFRP1/LRP6/SIX2/HOXC9/FZD5/NEUROG1/CRKL/NOTCH1/HOXA4/BTG2/HOXA5/DCANP1/PGAP1/HOXA9	37
GO_PATTERN_SPECIFICATION_PROCESS	GO_PATTERN_SPECIFICATION_PROCESS	GO_PATTERN_SPECIFICATION_PROCESS	56/1086	428/15752	2.58902e-06	0.00488031	0.00463572	ARC/ALX4/SRF/MICAL2/LDB1/TCF15/ETS2/HOXB4/SATB2/RING1/DLL4/HOXC4/FOXF1/SOX18/SMAD3/PRKACA/SMAD4/MYF6/TIFAB/VANGL2/RFX8/OTX1/PAX1/SYNGAP1/HOXC13/HOXB3/RNF2/WNT3A/TBX18/DMRTA2/HOXD10/SFRP1/LRP6/SIX2/RFX4/ROBO1/HOXC9/FZD5/GATA5/TTC21B/NEUROG1/NKX6-1/KIF3B/GSX2/CRKL/NOTCH1/HOXA4/ZIC1/BTG2/HAND1/HOXA5/DNAH11/GALNT11/DCANP1/PGAP1/HOXA9	56
GO_CENTRAL_NERVOUS_SYSTEM_NEURON_DIFFERENTIATION	GO_CENTRAL_NERVOUS_SYSTEM_NEURON_DIFFERENTIATION	GO_CENTRAL_NERVOUS_SYSTEM_NEURON_DIFFERENTIATION	30/1086	177/15752	3.92432e-06	0.0049493	0.00470125	LDB1/SATB2/MAP2/DLL4/SALL3/NR4A2/NPY/GDPD5/CNTN2/TSKU/WNT3A/DLX5/HOXD10/SFRP1/LRP6/ROBO1/WNT9B/FZD1/GBX1/PHOX2B/NKX6-1/GSX2/NR2E1/CBLN1/CRKL/FAIM2/BTG2/EPHB1/GDF7/SLIT2	30
GO_REGIONALIZATION	GO_REGIONALIZATION	GO_REGIONALIZATION	47/1086	342/15752	4.37604e-06	0.0049493	0.00470125	ARC/ALX4/SRF/LDB1/TCF15/ETS2/HOXB4/RING1/DLL4/HOXC4/FOXF1/SMAD3/PRKACA/SMAD4/MYF6/TIFAB/VANGL2/RFX8/OTX1/PAX1/HOXC13/HOXB3/RNF2/WNT3A/TBX18/DMRTA2/HOXD10/SFRP1/LRP6/SIX2/RFX4/ROBO1/HOXC9/FZD5/GATA5/TTC21B/NEUROG1/NKX6-1/GSX2/CRKL/NOTCH1/HOXA4/BTG2/HOXA5/DCANP1/PGAP1/HOXA9	47
GO_MAINTENANCE_OF_CELL_NUMBER	GO_MAINTENANCE_OF_CELL_NUMBER	GO_MAINTENANCE_OF_CELL_NUMBER	27/1086	155/15752	6.98581e-06	0.00658413	0.00625414	LDB1/BCL9/ZNF358/ELAVL1/SMAD4/TAF6L/ZHX2/VANGL2/CNOT2/PADI4/LOXL2/TET1/BCL9L/PCM1/SFRP1/SIX2/WNT9B/PTN/MYC/NR2E1/ASCL2/NOTCH1/LBH/FOXD3/DIS3L2/FZD7/FGF2	27
GO_SKELETAL_SYSTEM_DEVELOPMENT	GO_SKELETAL_SYSTEM_DEVELOPMENT	GO_SKELETAL_SYSTEM_DEVELOPMENT	60/1086	492/15752	1.09012e-05	0.00880661	0.00836523	ALX4/SRF/HDAC4/TCF15/GPLD1/ETS2/HOXB4/SATB2/TGFBI/MATN3/HAPLN1/SH3PXD2B/HOXC4/WDR60/SMAD3/TIFAB/COL7A1/RAI1/NAB2/LOXL2/PAX1/HOXB3/FOXN3/ANKRD11/DLX5/MED1/HOXD10/PTGER4/GJA1/SFRP1/MBTD1/LRRK1/LRP6/KIAA1217/SIX2/WNT9B/CSRNP1/HOXC9/SMPD3/CHD7/EVC/NDST1/NEUROG1/TBX15/FLI1/BMP3/SGPL1/HOXA4/HAND1/HOXA5/POR/FAT4/BGLAP/DCANP1/FGF2/RHOA/TRPS1/MEF2D/ZFPM1/HOXA9	60
GO_SKELETAL_SYSTEM_MORPHOGENESIS	GO_SKELETAL_SYSTEM_MORPHOGENESIS	GO_SKELETAL_SYSTEM_MORPHOGENESIS	34/1086	233/15752	2.60945e-05	0.0174898	0.0166133	ALX4/TCF15/HOXB4/SATB2/MATN3/SH3PXD2B/HOXC4/WDR60/SMAD3/TIFAB/COL7A1/NAB2/PAX1/HOXB3/FOXN3/ANKRD11/DLX5/HOXD10/SFRP1/LRP6/SIX2/WNT9B/CSRNP1/HOXC9/SMPD3/NDST1/NEUROG1/TBX15/SGPL1/HOXA4/HOXA5/POR/DCANP1/MEF2D	34
GO_SOMATIC_STEM_CELL_POPULATION_MAINTENANCE	GO_SOMATIC_STEM_CELL_POPULATION_MAINTENANCE	GO_SOMATIC_STEM_CELL_POPULATION_MAINTENANCE	16/1086	73/15752	2.92293e-05	0.0174898	0.0166133	LDB1/BCL9/SMAD4/TAF6L/ZHX2/VANGL2/BCL9L/SFRP1/SIX2/WNT9B/MYC/NR2E1/ASCL2/LBH/FOXD3/FGF2	16
GO_EMBRYONIC_ORGAN_MORPHOGENESIS	GO_EMBRYONIC_ORGAN_MORPHOGENESIS	GO_EMBRYONIC_ORGAN_MORPHOGENESIS	39/1086	287/15752	3.61968e-05	0.0174898	0.0166133	ALX4/SRF/MICAL2/HOXB4/SATB2/HOXC4/FOXF1/SOX18/WDR60/SPRY2/SMAD3/FZD2/TIFAB/VANGL2/OTX1/HOXB3/CTHRC1/WNT3A/DLX5/HOXD10/FZD3/LRP6/SIX2/WNT9B/TMIE/HOXC9/CHD7/FZD5/NDST1/NEUROG1/TBX15/POU4F3/NOTCH1/HOXA4/ZIC1/HAND1/HOXA5/DCANP1/RYR2	39
GO_WNT_PROTEIN_BINDING	GO_WNT_PROTEIN_BINDING	GO_WNT_PROTEIN_BINDING	10/1086	32/15752	3.70132e-05	0.0174898	0.0166133	FZD2/CTHRC1/FZD3/SFRP1/LRP6/FZD1/SFRP5/FZD5/FZD8/FZD7	10
GO_ANTERIOR_POSTERIOR_AXIS_SPECIFICATION	GO_ANTERIOR_POSTERIOR_AXIS_SPECIFICATION	GO_ANTERIOR_POSTERIOR_AXIS_SPECIFICATION	12/1086	45/15752	3.71137e-05	0.0174898	0.0166133	SRF/LDB1/ETS2/SMAD4/TIFAB/RNF2/LRP6/SIX2/FZD5/NEUROG1/DCANP1/PGAP1	12
GO_MUSCLE_ORGAN_DEVELOPMENT	GO_MUSCLE_ORGAN_DEVELOPMENT	GO_MUSCLE_ORGAN_DEVELOPMENT	47/1086	378/15752	5.98629e-05	0.0260404	0.0247353	ALX4/HDAC4/TCF15/BCL9/DLL4/SMAD3/IGSF8/SMAD4/MYF6/FZD2/TIFAB/VANGL2/ID3/ZFHX3/POPDC3/PIM1/S100B/JPH1/PRR14/WNT3A/DMRTA2/MED1/HEG1/ACTA1/HOXD10/BCL9L/GJA1/FZD1/CHD7/EVC/NEUROG1/PHOX2B/ZBTB42/SVIL/NOTCH1/BTG2/HAND1/EPHB1/DCANP1/FZD7/FGF2/RHOA/RYR2/GPC1/MEF2D/ZFPM1/TLL2	47
GO_POSITIVE_REGULATION_OF_BLOOD_PRESSURE	GO_POSITIVE_REGULATION_OF_BLOOD_PRESSURE	GO_POSITIVE_REGULATION_OF_BLOOD_PRESSURE	10/1086	35/15752	8.71082e-05	0.0351855	0.033422	PDE4D/ADH5/GLP1R/HSD11B2/CYBA/AGT/NMU/ADRA1B/DRD5/RHOA	10
GO_FOREBRAIN_DEVELOPMENT	GO_FOREBRAIN_DEVELOPMENT	GO_FOREBRAIN_DEVELOPMENT	45/1086	365/15752	0.000104235	0.0391258	0.0371649	SRF/SLC6A3/SATB2/TNR/SLITRK5/SLC1A2/SALL3/NR4A2/NPY/GDPD5/OTX1/CNTN2/CDK5R1/GNG12/TOP2B/TSKU/TACC1/WNT3A/DMRTA2/DLX5/PCM1/SCT/LRP6/RFX4/ROBO1/HTR6/PTN/CHD7/TTC21B/NDST1/KIF1A/GSX2/NR2E1/HDAC1/DAB1/CRKL/NOTCH1/BTG2/SLC8A1/NKX2-6/FAT4/RHOA/GDF7/PGAP1/SLIT2	45
GO_PROTEIN_AUTOPHOSPHORYLATION	GO_PROTEIN_AUTOPHOSPHORYLATION	GO_PROTEIN_AUTOPHOSPHORYLATION	31/1086	220/15752	0.000113231	0.0391258	0.0371649	EEF2K/TNK2/PDGFRB/ERRFI1/NLK/KDR/SLK/PRKACA/TEC/LCK/MAP3K13/PIM1/STK17B/CSNK1G2/ZAP70/EPHB4/MEX3B/NEK10/CAMK4/TOM1L1/OXSR1/MAPK15/MAP3K10/ERN1/STK25/ATR/DYRK1A/EPHB1/FER/STK10/STK33	31
GO_WNT_ACTIVATED_RECEPTOR_ACTIVITY	GO_WNT_ACTIVATED_RECEPTOR_ACTIVITY	GO_WNT_ACTIVATED_RECEPTOR_ACTIVITY	7/1086	18/15752	0.00011762	0.0391258	0.0371649	FZD2/FZD3/LRP6/FZD1/FZD5/FZD8/FZD7	7
GO_POSITIVE_REGULATION_OF_DNA_BINDING_TRANSCRIPTION_FACTOR_ACTIVITY	GO_POSITIVE_REGULATION_OF_DNA_BINDING_TRANSCRIPTION_FACTOR_ACTIVITY	GO_POSITIVE_REGULATION_OF_DNA_BINDING_TRANSCRIPTION_FACTOR_ACTIVITY	33/1086	242/15752	0.000131167	0.0392658	0.0372978	SRF/HDAC4/TRIM25/CAT/IRAK2/ESR1/SMAD3/PRKCH/FZD2/NOD1/RIPK2/MAP3K13/ZBTB7A/TLR9/WNT3A/LPAR5/LRP6/FZD1/TRIM26/ADCY8/AGT/CARD11/NEUROG1/RTKN2/NKX6-1/TRAF1/HSPA1B/NOD2/RHEBL1/FOSL1/FER/PRKCQ/PRKCZ	33
GO_ACTIVATION_OF_PROTEIN_KINASE_ACTIVITY	GO_ACTIVATION_OF_PROTEIN_KINASE_ACTIVITY	GO_ACTIVATION_OF_PROTEIN_KINASE_ACTIVITY	40/1086	315/15752	0.000131927	0.0392658	0.0372978	CARD10/AVPI1/PIK3CA/SOCS1/IRAK2/TNFRSF10A/SLK/EMP2/ERCC6/PRKACA/PRLR/NOD1/RIPK2/MAP3K13/CDK5R1/KSR1/PKN1/GADD45G/PRKAR2A/KIDINS220/TOM1L1/MAP3K14/ADCY8/OXSR1/AGT/DRD4/ANGPT4/CRKL/GPRC5C/MAP3K10/ERN1/STK25/ADCY6/NOD2/BRAF/MAP2K3/ADCY2/STK10/FGF2/PRKCZ	40

## Sheet: Path
row.names	ID	Description	GeneRatio	BgRatio	pvalue	p.adjust	qvalue	geneID	Count
MIKKELSEN_MCV6_HCP_WITH_H3K27ME3	MIKKELSEN_MCV6_HCP_WITH_H3K27ME3	MIKKELSEN_MCV6_HCP_WITH_H3K27ME3	59/1173	416/17352	4.67423e-08	0.000189026	0.000177227	GABRD/ONECUT3/LMO1/KCNQ1/SYT2/TGFBI/CYP46A1/FOXF1/KCNJ4/TCTE1/GAL/C1QL4/RASGEF1C/IRF8/SLITRK3/C1QL2/BIK/CNTN2/TRNP1/POU2F3/HSD11B2/WSCD2/FBLL1/MYRIP/WNT3A/DLGAP2/SIX2/CLSTN2/HOXC9/HTR6/SFRP5/PDX1/KCNA2/GATA5/GBX1/NEUROG1/DRD4/KRT7/NKX6-1/GSX2/ASCL2/CBLN1/GFRA3/ZIC1/PRMT8/PSD2/SLC6A1/KCNC3/FGF12/HS3ST6/ITGA2/ABCC8/NKX2-3/FOXD3/DRD5/EPHB1/LHFPL3/GDF7/SLIT2	59
MIKKELSEN_NPC_HCP_WITH_H3K27ME3	MIKKELSEN_NPC_HCP_WITH_H3K27ME3	MIKKELSEN_NPC_HCP_WITH_H3K27ME3	48/1173	335/17352	6.16768e-07	0.0012471	0.00116926	FGF14/ONECUT3/TCF15/KCNQ1/HOXB4/SYT2/SLC6A3/LAD1/NPAS2/SOX18/HCN1/FAM167A/RASGEF1C/C1QL2/MPPED1/CNTN2/PAX1/POU2F3/HOXC13/HOXB3/TMEM150C/FBLL1/WNT3A/DLGAP2/HOXD10/SFRP1/CLSTN2/WNT9B/HTR1A/HOXC9/SFRP5/PDX1/GATA5/DEGS2/NKX6-1/GSX2/POU4F3/LRAT/CBLN4/CDH8/HS3ST6/GJB2/NKX2-3/FOXD3/PRKCZ/RYR2/SLIT2/HOXA9	48
DAWSON_METHYLATED_IN_LYMPHOMA_TCL1	DAWSON_METHYLATED_IN_LYMPHOMA_TCL1	DAWSON_METHYLATED_IN_LYMPHOMA_TCL1	15/1173	54/17352	1.81884e-06	0.0024518	0.00229876	RUNX1T1/OSBPL6/SPRY2/ESR1/ISM1/TBX18/PTPRD/PLCB4/KLHL29/TNS3/HMGN1/MACROD2/FOXD3/NRSN1/GOLGA5	15
BURTON_ADIPOGENESIS_PEAK_AT_2HR	BURTON_ADIPOGENESIS_PEAK_AT_2HR	BURTON_ADIPOGENESIS_PEAK_AT_2HR	13/1173	43/17352	3.11749e-06	0.00267017	0.0025035	PHLDA1/ETS2/ERRFI1/NR4A2/CEBPD/ID3/GADD45G/CDR2L/MYC/CAPN1/IER3/BTG2/MAP2K3	13
MEISSNER_NPC_HCP_WITH_H3K4ME2	MEISSNER_NPC_HCP_WITH_H3K4ME2	MEISSNER_NPC_HCP_WITH_H3K4ME2	57/1173	450/17352	3.30139e-06	0.00267017	0.0025035	ARC/ALX4/CARD10/LY75/CYP46A1/PRICKLE2/ESPN/IL17RA/ARVCF/PDLIM1/RASAL1/EMP2/NPY/LHX9/IRF8/RAI1/SEMA4B/POPDC3/GALR2/LOXL2/PRRG4/HSD11B2/AIG1/REEP2/LRRK1/KIAA1217/N4BP3/TMEM132D/PTPRE/HTR6/GPRIN1/CTSF/ADRA1B/DRD4/CPLX2/RFTN1/TMEM117/RTN1/IL10RB/C16orf74/BMP3/COL23A1/COL9A3/MAPK8IP1/STARD10/PLS1/FGF12/GNAL/AIFM2/C7orf31/PRDM8/FGF2/COL16A1/C18orf21/FA2H/GDF7/TLL2	57
KEGG_WNT_SIGNALING_PATHWAY	KEGG_WNT_SIGNALING_PATHWAY	KEGG_WNT_SIGNALING_PATHWAY	26/1173	146/17352	4.83357e-06	0.00287284	0.00269352	PRICKLE2/NLK/SMAD3/PRKACA/SMAD4/FZD2/VANGL2/TBL1XR1/WNT3A/CUL1/FZD3/SFRP1/LRP6/WNT9B/FZD1/PLCB4/SFRP5/FZD5/MYC/CCND2/PPP3CC/CHP2/FZD8/FOSL1/FZD7/RHOA	26
ZHENG_BOUND_BY_FOXP3	ZHENG_BOUND_BY_FOXP3	ZHENG_BOUND_BY_FOXP3	57/1173	456/17352	4.97277e-06	0.00287284	0.00269352	NFKBIZ/HIVEP2/STAT5B/TNFAIP3/HEXIM1/KBTBD11/NSMCE1/JAK1/NR4A2/SMAD3/KDSR/PRKCH/TEC/TSPAN13/PAG1/CNOT2/SGMS1/BCL6/STK17B/ARHGEF10/ZAP70/PRRG4/CBLB/RASA3/TAF8/TOP2B/UBASH3B/SMAP2/ANKRD11/PTGER4/CAMK4/FERMT1/CYTIP/ELF1/C3orf38/ELMO1/FAM91A1/CHD7/ZBTB2/FLI1/FEM1C/GPRIN3/LATS2/TASP1/IL10RB/NUP153/FBLN5/PPP3CC/CEP97/WIPF1/DAD1/STK10/IRF4/PRKCQ/LNX2/ARHGAP15/PGAP1	57
BROWNE_HCMV_INFECTION_8HR_DN	BROWNE_HCMV_INFECTION_8HR_DN	BROWNE_HCMV_INFECTION_8HR_DN	12/1173	43/17352	1.85504e-05	0.00905409	0.00848895	AHDC1/ERCC6/SMAD3/PLEKHO2/FZD2/CEBPD/PIM1/TWISTNB/MYC/ZIC1/ZNF7/CDC42EP3	12
MIKKELSEN_NPC_HCP_WITH_H3K4ME3_AND_H3K27ME3	MIKKELSEN_NPC_HCP_WITH_H3K4ME3_AND_H3K27ME3	MIKKELSEN_NPC_HCP_WITH_H3K4ME3_AND_H3K27ME3	31/1173	205/17352	2.01501e-05	0.00905409	0.00848895	ST8SIA2/CPEB1/RAB20/DLL4/HOXC4/FOXF1/KCNJ4/PODN/TSPAN18/BIK/TRNP1/ANKRD33B/JPH1/A4GALT/MYRIP/PTGER4/SNTB1/SIX2/GPC5/KIF5C/NEUROG1/FLI1/ASCL2/CBLN1/GPRC5C/PRMT8/BMF/FGF19/GNAL/INA/KCNK1	31
FOSTER_TOLERANT_MACROPHAGE_DN	FOSTER_TOLERANT_MACROPHAGE_DN	FOSTER_TOLERANT_MACROPHAGE_DN	47/1173	383/17352	5.25136e-05	0.020363	0.0190919	NFKBIZ/HIVEP2/BCL9/SLC4A7/TNFAIP3/SOCS1/ERRFI1/GOLGA3/SPSB1/FSCN1/CEBPD/MAFK/ZNRF3/LCK/NOD1/RIPK2/PIM1/IFIH1/PHIP/TMEM229B/TRA2A/UBASH3B/USP12/PTPRD/GADD45G/STX6/GJA1/ALCAM/PLEKHF2/AFF1/PPP1R15B/SPRED1/FZD1/TRIM26/VCPIP1/CSRNP1/NLRC5/CHD7/FZD5/OTUD1/SFPQ/CCND2/TRAF1/NOTCH1/MNDA/HSPA1B/TMCO3	47
CREIGHTON_ENDOCRINE_THERAPY_RESISTANCE_5	CREIGHTON_ENDOCRINE_THERAPY_RESISTANCE_5	CREIGHTON_ENDOCRINE_THERAPY_RESISTANCE_5	52/1173	439/17352	5.53889e-05	0.020363	0.0190919	PCYT1A/NATD1/RAB20/MATN3/HEBP2/PRICKLE2/GOLGA3/MYH9/RPRM/KIF13B/RAB2A/PRKCH/TSPAN13/AOX1/TMEM87B/MAFK/ZFHX3/SH3BP4/RAB27B/CPNE3/BIK/SGMS2/APOLD1/SASH1/SMAP2/TACC1/FAM110C/LPIN2/DHCR24/ALCAM/BCDIN3D/PLEKHF2/SMYD3/SPRED1/NACC2/NOSTRIN/FZD5/PPFIBP2/NUCB2/LOXL1/RFTN1/LHFPL2/HSPA2/ALAD/ATP6V1G1/FGF12/GPR157/IQSEC1/LRP11/TMCO3/RHOA/GOLPH3	52
WIERENGA_STAT5A_TARGETS_UP	WIERENGA_STAT5A_TARGETS_UP	WIERENGA_STAT5A_TARGETS_UP	28/1173	188/17352	6.56238e-05	0.0213756	0.0200414	PHLDA1/RASGEF1A/AK3/CBS/SH3BP4/NOD1/PIM1/STK17B/A4GALT/RNF144A/SMAP2/CSF2/KRBA1/FPR3/CCND2/TRAF1/PLEKHH3/CTSZ/BTG2/HSPA2/STAP1/ITGA2/RHEBL1/PRDM8/ABCA1/CKAP4/SLC2A14/FBXO6	28
MEISSNER_NPC_HCP_WITH_H3K4ME3_AND_H3K27ME3	MEISSNER_NPC_HCP_WITH_H3K4ME3_AND_H3K27ME3	MEISSNER_NPC_HCP_WITH_H3K4ME3_AND_H3K27ME3	23/1173	141/17352	7.0394e-05	0.0213756	0.0200414	ST8SIA2/RAB20/DLL4/HOXC4/KCNJ4/TSPAN18/ATOH8/ANKRD33B/JPH1/MEGF11/HCN4/GRM8/RAB15/GPC5/KIF5C/NEUROG1/CBLN1/GPRC5C/BMF/FGF19/EPB41L1/GNAL/INA	23
REACTOME_OVARIAN_TUMOR_DOMAIN_PROTEASES	REACTOME_OVARIAN_TUMOR_DOMAIN_PROTEASES	REACTOME_OVARIAN_TUMOR_DOMAIN_PROTEASES	10/1173	35/17352	7.40008e-05	0.0213756	0.0200414	TRIM25/TNFAIP3/ESR1/NOD1/RIPK2/IFIH1/VCPIP1/OTUB2/NOD2/RHOA	10
MEISSNER_BRAIN_HCP_WITH_H3K27ME3	MEISSNER_BRAIN_HCP_WITH_H3K27ME3	MEISSNER_BRAIN_HCP_WITH_H3K27ME3	35/1173	261/17352	8.03078e-05	0.021651	0.0202996	ALX4/ONECUT3/HOXB4/ESPN/HOXC4/GAL/NPY/GLP1R/PAX1/POU2F3/HOXC13/IL12RB2/WNT3A/HOXD10/FGF17/SIX2/SFRP5/PDX1/GATA5/GBX1/NEUROG1/DRD4/KRT7/NKX6-1/GSX2/LOXL1/POU4F3/GFRA3/HOXA4/RBMXL2/CHMP4C/HAND1/HOXA5/FOXD3/GDF7	35
MEISSNER_NPC_HCP_WITH_H3K4ME2_AND_H3K27ME3	MEISSNER_NPC_HCP_WITH_H3K4ME2_AND_H3K27ME3	MEISSNER_NPC_HCP_WITH_H3K4ME2_AND_H3K27ME3	42/1173	338/17352	9.73631e-05	0.0246085	0.0230725	ONECUT3/TCF15/CPEB1/SYT2/LAD1/NPAS2/FOXF1/SOX18/HCN1/RASGEF1C/PODN/C1QL2/BIK/CNTN2/PAX1/TRNP1/A4GALT/WSCD2/TMEM150C/FBLL1/MYRIP/WNT3A/DLGAP2/DLX5/SFRP1/SIX2/CLSTN2/WNT9B/GBX1/FLI1/NKX6-1/POU4F3/ASCL2/PRMT8/CBLN4/CDH8/HS3ST6/GJB2/FOXD3/DNAH11/KCNK1/RYR2	42
CHARAFE_BREAST_CANCER_LUMINAL_VS_MESENCHYMAL_DN	CHARAFE_BREAST_CANCER_LUMINAL_VS_MESENCHYMAL_DN	CHARAFE_BREAST_CANCER_LUMINAL_VS_MESENCHYMAL_DN	50/1173	431/17352	0.000128811	0.0306418	0.0287292	CDC20/TNFAIP3/TGFBI/IRAK2/SGK1/SPRY2/DCBLD2/ELAVL1/SMAD3/FSCN1/FZD2/S100A2/MCAM/IGFBP7/POPDC3/PIM1/ZCCHC24/LOXL2/TRNP1/FAM126A/ANKRD33B/GNG12/UBASH3B/HEG1/NID2/GJA1/PTPRG/SFRP1/LRRK1/ZC3H12C/KLHL29/HJURP/SFPQ/HTRA1/FLI1/ANXA5/LOXL1/RFTN1/WIPF1/PNMA2/ARHGAP21/TOX2/LBH/FAT4/FOSL1/FER/STK10/FZD7/STAMBPL1/SLIT2	50
DUTERTRE_ESTRADIOL_RESPONSE_24HR_DN	DUTERTRE_ESTRADIOL_RESPONSE_24HR_DN	DUTERTRE_ESTRADIOL_RESPONSE_24HR_DN	53/1173	472/17352	0.000188462	0.0423412	0.0396983	ENTPD3/NFKBIZ/HIVEP2/SLC4A7/TGFBI/MAP2/NPAS2/ERRFI1/PDLIM1/MYH9/SMAD3/FZD2/EFR3B/ID3/SH3BP4/PNPLA8/RAB27B/MACC1/FAM110B/LOXL2/SGMS2/HOXC13/CBLB/SASH1/TRA2A/TACC1/PTGER4/ALCAM/PLEKHF2/KIAA1217/N4BP3/PPP1R15B/CSRNP1/MAP3K14/RFTN1/LHFPL2/KIAA0513/PPP3CC/ARL15/BMF/BTG2/TNS3/MBOAT2/CYB5R1/PIK3C2B/HPS3/FAT4/ABCA1/FZD7/KAT2B/SYTL2/ARHGAP12/SLIT2	53
BERENJENO_TRANSFORMED_BY_RHOA_REVERSIBLY_DN	BERENJENO_TRANSFORMED_BY_RHOA_REVERSIBLY_DN	BERENJENO_TRANSFORMED_BY_RHOA_REVERSIBLY_DN	8/1173	26/17352	0.000221676	0.047182	0.0442369	LY75/ERRFI1/ACTA1/PTGER4/ALCAM/MYC/LATS2/ACTN4	8
ZHAN_MULTIPLE_MYELOMA_PR_DN	ZHAN_MULTIPLE_MYELOMA_PR_DN	ZHAN_MULTIPLE_MYELOMA_PR_DN	11/1173	47/17352	0.00023355	0.0472239	0.0442762	CBX7/TMEM167B/MAP2/SOCS1/NLK/ZHX2/SMAP2/ALCAM/DUSP26/FGF2/KAT2B	11
