# Supplementary material for: DNA methylation of hematopoietic stem/progenitor cells from donor peripheral blood to patient bone marrow: implications for allogeneic hematopoietic stem cell transplantation
Source: Clin Exp Med. 2023 Apr 7;23(8):4493–510. doi: 10.1007/s10238-023-01053-w (PMC10725404; doi:10.1007/s10238-023-01053-w)
Supplement: Supplementary file 20 — Supplementary file20 (XLSX 15 KB) [file 10238_2023_1053_MOESM20_ESM.xlsx]

## Sheet: GO
Supplementary Table S18
Functional analysis of 1973 DMGs of P14 and 1327 DMGs of P3
row.names	ID	Description	GeneRatio	BgRatio	pvalue	p.adjust	qvalue	geneID	Count
GO_SKELETAL_SYSTEM_DEVELOPMENT	GO_SKELETAL_SYSTEM_DEVELOPMENT	GO_SKELETAL_SYSTEM_DEVELOPMENT	23/243	492/15752	2.38018e-06	0.00739044	0.00698268	RAI1/HOXC9/HOXA9/FOXN3/GJA1/ETS2/ALX4/HDAC4/ANKRD11/HAND1/CHD7/SMPD3/TBX15/KIAA1217/NDST1/HOXD10/SGPL1/HOXB4/HOXA5/SFRP1/HOXA4/FAT4/TRPS1	23
GO_CENTRAL_NERVOUS_SYSTEM_NEURON_DIFFERENTIATION	GO_CENTRAL_NERVOUS_SYSTEM_NEURON_DIFFERENTIATION	GO_CENTRAL_NERVOUS_SYSTEM_NEURON_DIFFERENTIATION	12/243	177/15752	1.97782e-05	0.0138019	0.0130404	GBX1/SALL3/SLIT2/TSKU/NKX6-1/ROBO1/HOXD10/CBLN1/MAP2/SFRP1/NR2E1/NR4A2	12
GO_EMBRYONIC_SKELETAL_SYSTEM_DEVELOPMENT	GO_EMBRYONIC_SKELETAL_SYSTEM_DEVELOPMENT	GO_EMBRYONIC_SKELETAL_SYSTEM_DEVELOPMENT	10/243	123/15752	2.07119e-05	0.0138019	0.0130404	HOXC9/HOXA9/ALX4/TBX15/KIAA1217/NDST1/HOXD10/HOXB4/HOXA5/HOXA4	10
GO_DNA_BINDING_TRANSCRIPTION_ACTIVATOR_ACTIVITY	GO_DNA_BINDING_TRANSCRIPTION_ACTIVATOR_ACTIVITY	GO_DNA_BINDING_TRANSCRIPTION_ACTIVATOR_ACTIVITY	19/243	410/15752	2.09429e-05	0.0138019	0.0130404	GBX1/GLIS1/ONECUT3/POU2F3/ST18/ALX4/MYT1L/ZIC1/TBX15/NKX2-6/ESR1/HOXD10/ESRRG/HOXB4/HOXA5/NR2E1/HOXA4/STAT5B/NR4A2	19
GO_DNA_BINDING_TRANSCRIPTION_REPRESSOR_ACTIVITY	GO_DNA_BINDING_TRANSCRIPTION_REPRESSOR_ACTIVITY	GO_DNA_BINDING_TRANSCRIPTION_REPRESSOR_ACTIVITY	14/243	240/15752	2.22253e-05	0.0138019	0.0130404	ASCL2/GLIS1/IRF8/ETS2/ZBTB34/FOXD3/MYT1L/HAND1/ZBTB7A/TBX15/NKX6-1/NR2E1/KLF12/TRPS1	14
GO_FEMALE_SEX_DIFFERENTIATION	GO_FEMALE_SEX_DIFFERENTIATION	GO_FEMALE_SEX_DIFFERENTIATION	9/243	113/15752	6.32226e-05	0.026812	0.0253326	SLIT2/COL9A3/CHD7/LHFPL2/ESR1/SGPL1/LHX9/SFRP1/STAT5B	9
GO_SKELETAL_SYSTEM_MORPHOGENESIS	GO_SKELETAL_SYSTEM_MORPHOGENESIS	GO_SKELETAL_SYSTEM_MORPHOGENESIS	13/243	233/15752	6.90057e-05	0.026812	0.0253326	HOXC9/FOXN3/ALX4/ANKRD11/SMPD3/TBX15/NDST1/HOXD10/SGPL1/HOXB4/HOXA5/SFRP1/HOXA4	13
GO_OLFACTORY_LOBE_DEVELOPMENT	GO_OLFACTORY_LOBE_DEVELOPMENT	GO_OLFACTORY_LOBE_DEVELOPMENT	5/243	30/15752	8.71746e-05	0.026812	0.0253326	SALL3/SLIT2/CHD7/ROBO1/NR2E1	5
GO_REGULATION_OF_CELL_MORPHOGENESIS	GO_REGULATION_OF_CELL_MORPHOGENESIS	GO_REGULATION_OF_CELL_MORPHOGENESIS	19/243	457/15752	9.0409e-05	0.026812	0.0253326	HECW2/SLIT2/CSPG5/DAB1/PTPRD/DNMBP/ARC/TNR/ARAP1/SYT2/NKX6-1/ROBO1/CDC42EP4/SEMA4B/MYH9/STK25/MAP2/PLXNB2/NR2E1	19
GO_EMBRYONIC_SKELETAL_SYSTEM_MORPHOGENESIS	GO_EMBRYONIC_SKELETAL_SYSTEM_MORPHOGENESIS	GO_EMBRYONIC_SKELETAL_SYSTEM_MORPHOGENESIS	8/243	93/15752	9.41447e-05	0.026812	0.0253326	HOXC9/ALX4/TBX15/NDST1/HOXD10/HOXB4/HOXA5/HOXA4	8
GO_MALE_SEX_DIFFERENTIATION	GO_MALE_SEX_DIFFERENTIATION	GO_MALE_SEX_DIFFERENTIATION	10/243	147/15752	9.4986e-05	0.026812	0.0253326	HOXA9/COL9A3/LHFPL2/BIK/FSTL3/ESR1/SGPL1/LHX9/SFRP1/STAT5B	10
GO_REGULATION_OF_CELL_MORPHOGENESIS_INVOLVED_IN_DIFFERENTIATION	GO_REGULATION_OF_CELL_MORPHOGENESIS_INVOLVED_IN_DIFFERENTIATION	GO_REGULATION_OF_CELL_MORPHOGENESIS_INVOLVED_IN_DIFFERENTIATION	14/243	280/15752	0.000118028	0.0302651	0.0285952	HECW2/SLIT2/CSPG5/DAB1/PTPRD/ARC/TNR/NKX6-1/ROBO1/SEMA4B/STK25/MAP2/PLXNB2/NR2E1	14
GO_ADULT_LOCOMOTORY_BEHAVIOR	GO_ADULT_LOCOMOTORY_BEHAVIOR	GO_ADULT_LOCOMOTORY_BEHAVIOR	7/243	74/15752	0.000142479	0.0302651	0.0285952	DRD4/GBX1/DAB1/CHD7/ZIC1/HOXD10/NR4A2	7
GO_CENTRAL_NERVOUS_SYSTEM_NEURON_DEVELOPMENT	GO_CENTRAL_NERVOUS_SYSTEM_NEURON_DEVELOPMENT	GO_CENTRAL_NERVOUS_SYSTEM_NEURON_DEVELOPMENT	7/243	74/15752	0.000142479	0.0302651	0.0285952	SALL3/SLIT2/TSKU/ROBO1/MAP2/NR2E1/NR4A2	7
GO_DEVELOPMENT_OF_PRIMARY_FEMALE_SEXUAL_CHARACTERISTICS	GO_DEVELOPMENT_OF_PRIMARY_FEMALE_SEXUAL_CHARACTERISTICS	GO_DEVELOPMENT_OF_PRIMARY_FEMALE_SEXUAL_CHARACTERISTICS	8/243	99/15752	0.000146208	0.0302651	0.0285952	SLIT2/COL9A3/LHFPL2/ESR1/SGPL1/LHX9/SFRP1/STAT5B	8
GO_CELL_CELL_ADHESION_VIA_PLASMA_MEMBRANE_ADHESION_MOLECULES	GO_CELL_CELL_ADHESION_VIA_PLASMA_MEMBRANE_ADHESION_MOLECULES	GO_CELL_CELL_ADHESION_VIA_PLASMA_MEMBRANE_ADHESION_MOLECULES	13/243	257/15752	0.000184082	0.0357235	0.0337524	PCDHB14/ARVCF/DAB1/PTPRD/PCDHB5/CDH8/PCDHB4/FAT1/SLITRK3/ROBO1/CBLN1/PLXNB2/FAT4	13

## Sheet: Path
row.names	ID	Description	GeneRatio	BgRatio	pvalue	p.adjust	qvalue	geneID	Count
MIKKELSEN_NPC_HCP_WITH_H3K27ME3	MIKKELSEN_NPC_HCP_WITH_H3K27ME3	MIKKELSEN_NPC_HCP_WITH_H3K27ME3	21/260	335/17352	3.62133e-08	8.59341e-05	8.03554e-05	HOXC9/ONECUT3/HOXA9/POU2F3/FAM167A/DLGAP2/SLIT2/FOXD3/NPAS2/C1QL2/LRAT/CDH8/CBLN4/RASGEF1C/SYT2/NKX6-1/TMEM150C/HOXD10/HOXB4/SFRP1/KCNQ1	21
MIKKELSEN_MCV6_HCP_WITH_H3K27ME3	MIKKELSEN_MCV6_HCP_WITH_H3K27ME3	MIKKELSEN_MCV6_HCP_WITH_H3K27ME3	23/260	416/17352	8.00771e-08	9.50115e-05	8.88434e-05	ASCL2/DRD4/GBX1/HOXC9/IRF8/SLC6A1/KCNC3/ONECUT3/POU2F3/DLGAP2/GAL/SLIT2/FOXD3/C1QL2/ZIC1/BIK/RASGEF1C/SLITRK3/SYT2/NKX6-1/KRT7/CBLN1/KCNQ1	23
DOANE_BREAST_CANCER_ESR1_DN	DOANE_BREAST_CANCER_ESR1_DN	DOANE_BREAST_CANCER_ESR1_DN	7/260	44/17352	3.73372e-06	0.00295337	0.00276164	GAL/COL9A3/TTLL4/ZIC1/ART3/UGT8/SFRP1	7
REACTOME_POTASSIUM_CHANNELS	REACTOME_POTASSIUM_CHANNELS	REACTOME_POTASSIUM_CHANNELS	9/260	102/17352	2.2558e-05	0.0133826	0.0125138	GNG7/KCNC3/KCNJ5/KCNN1/KCNK1/KCNA6/GNG12/KCNJ12/KCNQ1	9
LIM_MAMMARY_STEM_CELL_UP	LIM_MAMMARY_STEM_CELL_UP	LIM_MAMMARY_STEM_CELL_UP	19/260	438/17352	3.57033e-05	0.0163905	0.0153265	PARD6G/CARD10/PKNOX2/CCND2/KLHL29/FZD8/GJA1/SLIT2/HDAC4/ISM1/PTPRE/LRRN1/ARC/PRICKLE2/AGPAT4/TSKU/DCBLD2/MCAM/IL17RD	19
MEISSNER_BRAIN_HCP_WITH_H3K27ME3	MEISSNER_BRAIN_HCP_WITH_H3K27ME3	MEISSNER_BRAIN_HCP_WITH_H3K27ME3	14/260	261/17352	4.14425e-05	0.0163905	0.0153265	DRD4/GBX1/ONECUT3/POU2F3/ALX4/GAL/FOXD3/HAND1/NKX6-1/HOXD10/KRT7/HOXB4/HOXA5/HOXA4	14
MEISSNER_NPC_HCP_WITH_H3K4ME2_AND_H3K27ME3	MEISSNER_NPC_HCP_WITH_H3K4ME2_AND_H3K27ME3	MEISSNER_NPC_HCP_WITH_H3K4ME2_AND_H3K27ME3	16/260	338/17352	5.36256e-05	0.0181791	0.0169989	ASCL2/GBX1/ONECUT3/DLGAP2/FOXD3/NPAS2/KCNK1/C1QL2/CDH8/BIK/CBLN4/RASGEF1C/SYT2/NKX6-1/TMEM150C/SFRP1	16
REACTOME_NEURONAL_SYSTEM	REACTOME_NEURONAL_SYSTEM	REACTOME_NEURONAL_SYSTEM	17/260	386/17352	7.67534e-05	0.022767	0.021289	GNG7/SLC6A1/KCNC3/ADCY2/KCNJ5/DLGAP2/KCNN1/KCNK1/PTPRD/SLITRK3/SYT2/KCNA6/EPB41L1/GNG12/KCNJ12/KCNQ1/PPFIBP2	17
SMID_BREAST_CANCER_RELAPSE_IN_BRAIN_UP	SMID_BREAST_CANCER_RELAPSE_IN_BRAIN_UP	SMID_BREAST_CANCER_RELAPSE_IN_BRAIN_UP	5/260	34/17352	0.000141731	0.0352381	0.0329505	HOXA9/COL9A3/TTLL4/ART3/SFRP1	5
DAWSON_METHYLATED_IN_LYMPHOMA_TCL1	DAWSON_METHYLATED_IN_LYMPHOMA_TCL1	DAWSON_METHYLATED_IN_LYMPHOMA_TCL1	6/260	54/17352	0.00015103	0.0352381	0.0329505	KLHL29/FOXD3/ISM1/PTPRD/TNS3/ESR1	6
KEGG_SPHINGOLIPID_METABOLISM	KEGG_SPHINGOLIPID_METABOLISM	KEGG_SPHINGOLIPID_METABOLISM	5/260	35/17352	0.000163346	0.0352381	0.0329505	SGMS1/SGMS2/SMPD3/UGT8/SGPL1	5
